# Supplementary material for: Logic-based assessment of the compatibility of UMLS ontology sources
Source: J Biomed Semantics. 2011 Mar 7;2(Suppl 1):S2. doi: 10.1186/2041-1480-2-S1-S2 (PMC3105494; doi:10.1186/2041-1480-2-S1-S2)
Supplement: Additional file 1 — Description of data: Disambiguated UMLS2009AA equivalence mappings (2454 from 3024) between FMA and NCI ontologies. File Format: OWL (Ontology Web Language) [file 2041-1480-2-S1-S2-S1.owl]

<?xml version="1.0"?>
<rdf:RDF xmlns="http://krono.act.uji.es/mappings/mappings_FMA_NCI.owl#"
     xml:base="http://krono.act.uji.es/mappings/mappings_FMA_NCI.owl"
     xmlns:Thesaurus="http://ncicb.nci.nih.gov/xml/owl/EVS/Thesaurus.owl#"
     xmlns:rdfs="http://www.w3.org/2000/01/rdf-schema#"
     xmlns:owl="http://www.w3.org/2002/07/owl#"
     xmlns:xsd="http://www.w3.org/2001/XMLSchema#"
     xmlns:rdf="http://www.w3.org/1999/02/22-rdf-syntax-ns#"
     xmlns:fmaOwlDlComponent_2_0="http://bioontology.org/projects/ontologies/fma/fmaOwlDlComponent_2_0#">
    <owl:Ontology rdf:about="http://krono.act.uji.es/mappings/mappings_FMA_NCI.owl"/>
    


    <!-- 
    ///////////////////////////////////////////////////////////////////////////////////////
    //
    // Classes
    //
    ///////////////////////////////////////////////////////////////////////////////////////
     -->

    


    <!-- http://bioontology.org/projects/ontologies/fma/fmaOwlDlComponent_2_0#APUD_cell -->

    <owl:Class rdf:about="http://bioontology.org/projects/ontologies/fma/fmaOwlDlComponent_2_0#APUD_cell">
        <owl:equivalentClass rdf:resource="http://ncicb.nci.nih.gov/xml/owl/EVS/Thesaurus.owl#APUD_Cell"/>
    </owl:Class>
    


    <!-- http://bioontology.org/projects/ontologies/fma/fmaOwlDlComponent_2_0#Abdomen -->

    <owl:Class rdf:about="http://bioontology.org/projects/ontologies/fma/fmaOwlDlComponent_2_0#Abdomen">
        <owl:equivalentClass rdf:resource="http://ncicb.nci.nih.gov/xml/owl/EVS/Thesaurus.owl#Abdominal"/>
    </owl:Class>
    


    <!-- http://bioontology.org/projects/ontologies/fma/fmaOwlDlComponent_2_0#Abdominal_aorta -->

    <owl:Class rdf:about="http://bioontology.org/projects/ontologies/fma/fmaOwlDlComponent_2_0#Abdominal_aorta">
        <owl:equivalentClass rdf:resource="http://ncicb.nci.nih.gov/xml/owl/EVS/Thesaurus.owl#Abdominal_Aorta"/>
    </owl:Class>
    


    <!-- http://bioontology.org/projects/ontologies/fma/fmaOwlDlComponent_2_0#Abdominal_cavity -->

    <owl:Class rdf:about="http://bioontology.org/projects/ontologies/fma/fmaOwlDlComponent_2_0#Abdominal_cavity">
        <owl:equivalentClass rdf:resource="http://ncicb.nci.nih.gov/xml/owl/EVS/Thesaurus.owl#Abdominal_Cavity"/>
    </owl:Class>
    


    <!-- http://bioontology.org/projects/ontologies/fma/fmaOwlDlComponent_2_0#Abdominal_lymph_node -->

    <owl:Class rdf:about="http://bioontology.org/projects/ontologies/fma/fmaOwlDlComponent_2_0#Abdominal_lymph_node">
        <owl:equivalentClass rdf:resource="http://ncicb.nci.nih.gov/xml/owl/EVS/Thesaurus.owl#Intra-abdominal_Lymph_Node"/>
    </owl:Class>
    


    <!-- http://bioontology.org/projects/ontologies/fma/fmaOwlDlComponent_2_0#Abdominal_part_of_esophagus -->

    <owl:Class rdf:about="http://bioontology.org/projects/ontologies/fma/fmaOwlDlComponent_2_0#Abdominal_part_of_esophagus">
        <owl:equivalentClass rdf:resource="http://ncicb.nci.nih.gov/xml/owl/EVS/Thesaurus.owl#Abdominal_Esophagus"/>
    </owl:Class>
    


    <!-- http://bioontology.org/projects/ontologies/fma/fmaOwlDlComponent_2_0#Abducens_nerve -->

    <owl:Class rdf:about="http://bioontology.org/projects/ontologies/fma/fmaOwlDlComponent_2_0#Abducens_nerve">
        <owl:equivalentClass rdf:resource="http://ncicb.nci.nih.gov/xml/owl/EVS/Thesaurus.owl#Abducens_Nerve"/>
    </owl:Class>
    


    <!-- http://bioontology.org/projects/ontologies/fma/fmaOwlDlComponent_2_0#Abducens_nucleus -->

    <owl:Class rdf:about="http://bioontology.org/projects/ontologies/fma/fmaOwlDlComponent_2_0#Abducens_nucleus">
        <owl:equivalentClass rdf:resource="http://ncicb.nci.nih.gov/xml/owl/EVS/Thesaurus.owl#Abducens_Nucleus"/>
    </owl:Class>
    


    <!-- http://bioontology.org/projects/ontologies/fma/fmaOwlDlComponent_2_0#Abductor_pollicis_longus -->

    <owl:Class rdf:about="http://bioontology.org/projects/ontologies/fma/fmaOwlDlComponent_2_0#Abductor_pollicis_longus">
        <owl:equivalentClass rdf:resource="http://ncicb.nci.nih.gov/xml/owl/EVS/Thesaurus.owl#Abductor_Pollicis_Longus"/>
    </owl:Class>
    


    <!-- http://bioontology.org/projects/ontologies/fma/fmaOwlDlComponent_2_0#Accessory_pancreatic_duct -->

    <owl:Class rdf:about="http://bioontology.org/projects/ontologies/fma/fmaOwlDlComponent_2_0#Accessory_pancreatic_duct">
        <owl:equivalentClass rdf:resource="http://ncicb.nci.nih.gov/xml/owl/EVS/Thesaurus.owl#Ductus_Santorini"/>
    </owl:Class>
    


    <!-- http://bioontology.org/projects/ontologies/fma/fmaOwlDlComponent_2_0#Acetabular_part_of_hip_bone -->

    <owl:Class rdf:about="http://bioontology.org/projects/ontologies/fma/fmaOwlDlComponent_2_0#Acetabular_part_of_hip_bone">
        <owl:equivalentClass rdf:resource="http://ncicb.nci.nih.gov/xml/owl/EVS/Thesaurus.owl#Acetabulum"/>
    </owl:Class>
    


    <!-- http://bioontology.org/projects/ontologies/fma/fmaOwlDlComponent_2_0#Acidophil_cell -->

    <owl:Class rdf:about="http://bioontology.org/projects/ontologies/fma/fmaOwlDlComponent_2_0#Acidophil_cell">
        <owl:equivalentClass rdf:resource="http://ncicb.nci.nih.gov/xml/owl/EVS/Thesaurus.owl#Acidophilic_Cell"/>
    </owl:Class>
    


    <!-- http://bioontology.org/projects/ontologies/fma/fmaOwlDlComponent_2_0#Acinar_cell -->

    <owl:Class rdf:about="http://bioontology.org/projects/ontologies/fma/fmaOwlDlComponent_2_0#Acinar_cell">
        <owl:equivalentClass rdf:resource="http://ncicb.nci.nih.gov/xml/owl/EVS/Thesaurus.owl#Acinar_Cell"/>
    </owl:Class>
    


    <!-- http://bioontology.org/projects/ontologies/fma/fmaOwlDlComponent_2_0#Acromioclavicular_joint -->

    <owl:Class rdf:about="http://bioontology.org/projects/ontologies/fma/fmaOwlDlComponent_2_0#Acromioclavicular_joint">
        <owl:equivalentClass rdf:resource="http://ncicb.nci.nih.gov/xml/owl/EVS/Thesaurus.owl#Acromioclavicular_Joint"/>
    </owl:Class>
    


    <!-- http://bioontology.org/projects/ontologies/fma/fmaOwlDlComponent_2_0#Acromion -->

    <owl:Class rdf:about="http://bioontology.org/projects/ontologies/fma/fmaOwlDlComponent_2_0#Acromion">
        <owl:equivalentClass rdf:resource="http://ncicb.nci.nih.gov/xml/owl/EVS/Thesaurus.owl#Acromion"/>
    </owl:Class>
    


    <!-- http://bioontology.org/projects/ontologies/fma/fmaOwlDlComponent_2_0#Actin_binding_protein -->

    <owl:Class rdf:about="http://bioontology.org/projects/ontologies/fma/fmaOwlDlComponent_2_0#Actin_binding_protein">
        <owl:equivalentClass rdf:resource="http://ncicb.nci.nih.gov/xml/owl/EVS/Thesaurus.owl#Actin-Binding_Protein"/>
    </owl:Class>
    


    <!-- http://bioontology.org/projects/ontologies/fma/fmaOwlDlComponent_2_0#Actin_myofilament -->

    <owl:Class rdf:about="http://bioontology.org/projects/ontologies/fma/fmaOwlDlComponent_2_0#Actin_myofilament">
        <owl:equivalentClass rdf:resource="http://ncicb.nci.nih.gov/xml/owl/EVS/Thesaurus.owl#Thin_Filament"/>
    </owl:Class>
    


    <!-- http://bioontology.org/projects/ontologies/fma/fmaOwlDlComponent_2_0#Adenine -->

    <owl:Class rdf:about="http://bioontology.org/projects/ontologies/fma/fmaOwlDlComponent_2_0#Adenine">
        <owl:equivalentClass rdf:resource="http://ncicb.nci.nih.gov/xml/owl/EVS/Thesaurus.owl#Adenine"/>
    </owl:Class>
    


    <!-- http://bioontology.org/projects/ontologies/fma/fmaOwlDlComponent_2_0#Adenohypophysis -->

    <owl:Class rdf:about="http://bioontology.org/projects/ontologies/fma/fmaOwlDlComponent_2_0#Adenohypophysis">
        <owl:equivalentClass rdf:resource="http://ncicb.nci.nih.gov/xml/owl/EVS/Thesaurus.owl#Anterior_Lobe_of_the_Pituitary_Gland"/>
    </owl:Class>
    


    <!-- http://bioontology.org/projects/ontologies/fma/fmaOwlDlComponent_2_0#Adherens_junction -->

    <owl:Class rdf:about="http://bioontology.org/projects/ontologies/fma/fmaOwlDlComponent_2_0#Adherens_junction">
        <owl:equivalentClass rdf:resource="http://ncicb.nci.nih.gov/xml/owl/EVS/Thesaurus.owl#Anchoring_Junction"/>
    </owl:Class>
    


    <!-- http://bioontology.org/projects/ontologies/fma/fmaOwlDlComponent_2_0#Adhesive_belt -->

    <owl:Class rdf:about="http://bioontology.org/projects/ontologies/fma/fmaOwlDlComponent_2_0#Adhesive_belt">
        <owl:equivalentClass rdf:resource="http://ncicb.nci.nih.gov/xml/owl/EVS/Thesaurus.owl#Zonula_Adherens"/>
    </owl:Class>
    


    <!-- http://bioontology.org/projects/ontologies/fma/fmaOwlDlComponent_2_0#Adipocyte -->

    <owl:Class rdf:about="http://bioontology.org/projects/ontologies/fma/fmaOwlDlComponent_2_0#Adipocyte">
        <owl:equivalentClass rdf:resource="http://ncicb.nci.nih.gov/xml/owl/EVS/Thesaurus.owl#Adipocyte"/>
    </owl:Class>
    


    <!-- http://bioontology.org/projects/ontologies/fma/fmaOwlDlComponent_2_0#Adipose_tissue -->

    <owl:Class rdf:about="http://bioontology.org/projects/ontologies/fma/fmaOwlDlComponent_2_0#Adipose_tissue">
        <owl:equivalentClass rdf:resource="http://ncicb.nci.nih.gov/xml/owl/EVS/Thesaurus.owl#Adipose_Tissue"/>
    </owl:Class>
    


    <!-- http://bioontology.org/projects/ontologies/fma/fmaOwlDlComponent_2_0#Adrenal_cortex -->

    <owl:Class rdf:about="http://bioontology.org/projects/ontologies/fma/fmaOwlDlComponent_2_0#Adrenal_cortex">
        <owl:equivalentClass rdf:resource="http://ncicb.nci.nih.gov/xml/owl/EVS/Thesaurus.owl#Adrenal_Cortex"/>
    </owl:Class>
    


    <!-- http://bioontology.org/projects/ontologies/fma/fmaOwlDlComponent_2_0#Adrenal_gland -->

    <owl:Class rdf:about="http://bioontology.org/projects/ontologies/fma/fmaOwlDlComponent_2_0#Adrenal_gland">
        <owl:equivalentClass rdf:resource="http://ncicb.nci.nih.gov/xml/owl/EVS/Thesaurus.owl#Adrenal_Gland"/>
    </owl:Class>
    


    <!-- http://bioontology.org/projects/ontologies/fma/fmaOwlDlComponent_2_0#Adrenal_medulla -->

    <owl:Class rdf:about="http://bioontology.org/projects/ontologies/fma/fmaOwlDlComponent_2_0#Adrenal_medulla">
        <owl:equivalentClass rdf:resource="http://ncicb.nci.nih.gov/xml/owl/EVS/Thesaurus.owl#Adrenal_Medulla"/>
    </owl:Class>
    


    <!-- http://bioontology.org/projects/ontologies/fma/fmaOwlDlComponent_2_0#Adventitia -->

    <owl:Class rdf:about="http://bioontology.org/projects/ontologies/fma/fmaOwlDlComponent_2_0#Adventitia">
        <owl:equivalentClass rdf:resource="http://ncicb.nci.nih.gov/xml/owl/EVS/Thesaurus.owl#Tunica_Adventitia"/>
    </owl:Class>
    


    <!-- http://bioontology.org/projects/ontologies/fma/fmaOwlDlComponent_2_0#Aggregated_lymphoid_follicle_of_small_intestine -->

    <owl:Class rdf:about="http://bioontology.org/projects/ontologies/fma/fmaOwlDlComponent_2_0#Aggregated_lymphoid_follicle_of_small_intestine">
        <owl:equivalentClass rdf:resource="http://ncicb.nci.nih.gov/xml/owl/EVS/Thesaurus.owl#Peyer_s_Patch"/>
    </owl:Class>
    


    <!-- http://bioontology.org/projects/ontologies/fma/fmaOwlDlComponent_2_0#Alanine -->

    <owl:Class rdf:about="http://bioontology.org/projects/ontologies/fma/fmaOwlDlComponent_2_0#Alanine">
        <owl:equivalentClass rdf:resource="http://ncicb.nci.nih.gov/xml/owl/EVS/Thesaurus.owl#Alanine"/>
    </owl:Class>
    


    <!-- http://bioontology.org/projects/ontologies/fma/fmaOwlDlComponent_2_0#Alimentary_system -->

    <owl:Class rdf:about="http://bioontology.org/projects/ontologies/fma/fmaOwlDlComponent_2_0#Alimentary_system">
        <owl:equivalentClass rdf:resource="http://ncicb.nci.nih.gov/xml/owl/EVS/Thesaurus.owl#Gastrointestinal_System"/>
    </owl:Class>
    


    <!-- http://bioontology.org/projects/ontologies/fma/fmaOwlDlComponent_2_0#Alpha_adrenergic_receptor -->

    <owl:Class rdf:about="http://bioontology.org/projects/ontologies/fma/fmaOwlDlComponent_2_0#Alpha_adrenergic_receptor">
        <owl:equivalentClass rdf:resource="http://ncicb.nci.nih.gov/xml/owl/EVS/Thesaurus.owl#Alpha_Adrenergic_Receptor"/>
    </owl:Class>
    


    <!-- http://bioontology.org/projects/ontologies/fma/fmaOwlDlComponent_2_0#Alveolar_duct -->

    <owl:Class rdf:about="http://bioontology.org/projects/ontologies/fma/fmaOwlDlComponent_2_0#Alveolar_duct">
        <owl:equivalentClass rdf:resource="http://ncicb.nci.nih.gov/xml/owl/EVS/Thesaurus.owl#Alveolar_Duct"/>
    </owl:Class>
    


    <!-- http://bioontology.org/projects/ontologies/fma/fmaOwlDlComponent_2_0#Alveolar_epithelial_cell -->

    <owl:Class rdf:about="http://bioontology.org/projects/ontologies/fma/fmaOwlDlComponent_2_0#Alveolar_epithelial_cell">
        <owl:equivalentClass rdf:resource="http://ncicb.nci.nih.gov/xml/owl/EVS/Thesaurus.owl#Alveolar_Cell"/>
    </owl:Class>
    


    <!-- http://bioontology.org/projects/ontologies/fma/fmaOwlDlComponent_2_0#Alveolar_macrophage -->

    <owl:Class rdf:about="http://bioontology.org/projects/ontologies/fma/fmaOwlDlComponent_2_0#Alveolar_macrophage">
        <owl:equivalentClass rdf:resource="http://ncicb.nci.nih.gov/xml/owl/EVS/Thesaurus.owl#Alveolar_Macrophage"/>
    </owl:Class>
    


    <!-- http://bioontology.org/projects/ontologies/fma/fmaOwlDlComponent_2_0#Alveolar_sac -->

    <owl:Class rdf:about="http://bioontology.org/projects/ontologies/fma/fmaOwlDlComponent_2_0#Alveolar_sac">
        <owl:equivalentClass rdf:resource="http://ncicb.nci.nih.gov/xml/owl/EVS/Thesaurus.owl#Alveolar_Sac"/>
    </owl:Class>
    


    <!-- http://bioontology.org/projects/ontologies/fma/fmaOwlDlComponent_2_0#Alveolus -->

    <owl:Class rdf:about="http://bioontology.org/projects/ontologies/fma/fmaOwlDlComponent_2_0#Alveolus">
        <owl:equivalentClass rdf:resource="http://ncicb.nci.nih.gov/xml/owl/EVS/Thesaurus.owl#Alveolus"/>
    </owl:Class>
    


    <!-- http://bioontology.org/projects/ontologies/fma/fmaOwlDlComponent_2_0#Alveus_of_hippocampus -->

    <owl:Class rdf:about="http://bioontology.org/projects/ontologies/fma/fmaOwlDlComponent_2_0#Alveus_of_hippocampus">
        <owl:equivalentClass rdf:resource="http://ncicb.nci.nih.gov/xml/owl/EVS/Thesaurus.owl#Alveus"/>
    </owl:Class>
    


    <!-- http://bioontology.org/projects/ontologies/fma/fmaOwlDlComponent_2_0#Amacrine_cell -->

    <owl:Class rdf:about="http://bioontology.org/projects/ontologies/fma/fmaOwlDlComponent_2_0#Amacrine_cell">
        <owl:equivalentClass rdf:resource="http://ncicb.nci.nih.gov/xml/owl/EVS/Thesaurus.owl#Amacrine_Cell"/>
    </owl:Class>
    


    <!-- http://bioontology.org/projects/ontologies/fma/fmaOwlDlComponent_2_0#Ameloblast -->

    <owl:Class rdf:about="http://bioontology.org/projects/ontologies/fma/fmaOwlDlComponent_2_0#Ameloblast">
        <owl:equivalentClass rdf:resource="http://ncicb.nci.nih.gov/xml/owl/EVS/Thesaurus.owl#Ameloblast"/>
    </owl:Class>
    


    <!-- http://bioontology.org/projects/ontologies/fma/fmaOwlDlComponent_2_0#Amino_acid -->

    <owl:Class rdf:about="http://bioontology.org/projects/ontologies/fma/fmaOwlDlComponent_2_0#Amino_acid">
        <owl:equivalentClass rdf:resource="http://ncicb.nci.nih.gov/xml/owl/EVS/Thesaurus.owl#Amino_Acid"/>
    </owl:Class>
    


    <!-- http://bioontology.org/projects/ontologies/fma/fmaOwlDlComponent_2_0#Amnion -->

    <owl:Class rdf:about="http://bioontology.org/projects/ontologies/fma/fmaOwlDlComponent_2_0#Amnion">
        <owl:equivalentClass rdf:resource="http://ncicb.nci.nih.gov/xml/owl/EVS/Thesaurus.owl#Amnion"/>
    </owl:Class>
    


    <!-- http://bioontology.org/projects/ontologies/fma/fmaOwlDlComponent_2_0#Amniotic_cavity -->

    <owl:Class rdf:about="http://bioontology.org/projects/ontologies/fma/fmaOwlDlComponent_2_0#Amniotic_cavity">
        <owl:equivalentClass rdf:resource="http://ncicb.nci.nih.gov/xml/owl/EVS/Thesaurus.owl#Amniotic_Cavity"/>
    </owl:Class>
    


    <!-- http://bioontology.org/projects/ontologies/fma/fmaOwlDlComponent_2_0#Amphiarthrosis -->

    <owl:Class rdf:about="http://bioontology.org/projects/ontologies/fma/fmaOwlDlComponent_2_0#Amphiarthrosis">
        <owl:equivalentClass rdf:resource="http://ncicb.nci.nih.gov/xml/owl/EVS/Thesaurus.owl#Amphiarthrosis"/>
    </owl:Class>
    


    <!-- http://bioontology.org/projects/ontologies/fma/fmaOwlDlComponent_2_0#Ampullary_crest_of_semicircular_duct -->

    <owl:Class rdf:about="http://bioontology.org/projects/ontologies/fma/fmaOwlDlComponent_2_0#Ampullary_crest_of_semicircular_duct">
        <owl:equivalentClass rdf:resource="http://ncicb.nci.nih.gov/xml/owl/EVS/Thesaurus.owl#Ampullary_Crest"/>
    </owl:Class>
    


    <!-- http://bioontology.org/projects/ontologies/fma/fmaOwlDlComponent_2_0#Amygdala -->

    <owl:Class rdf:about="http://bioontology.org/projects/ontologies/fma/fmaOwlDlComponent_2_0#Amygdala">
        <owl:equivalentClass rdf:resource="http://ncicb.nci.nih.gov/xml/owl/EVS/Thesaurus.owl#Amygdala"/>
    </owl:Class>
    


    <!-- http://bioontology.org/projects/ontologies/fma/fmaOwlDlComponent_2_0#Anal_canal -->

    <owl:Class rdf:about="http://bioontology.org/projects/ontologies/fma/fmaOwlDlComponent_2_0#Anal_canal">
        <owl:equivalentClass rdf:resource="http://ncicb.nci.nih.gov/xml/owl/EVS/Thesaurus.owl#Anal_Canal"/>
    </owl:Class>
    


    <!-- http://bioontology.org/projects/ontologies/fma/fmaOwlDlComponent_2_0#Anal_column -->

    <owl:Class rdf:about="http://bioontology.org/projects/ontologies/fma/fmaOwlDlComponent_2_0#Anal_column">
        <owl:equivalentClass rdf:resource="http://ncicb.nci.nih.gov/xml/owl/EVS/Thesaurus.owl#Anal_Column"/>
    </owl:Class>
    


    <!-- http://bioontology.org/projects/ontologies/fma/fmaOwlDlComponent_2_0#Anal_gland -->

    <owl:Class rdf:about="http://bioontology.org/projects/ontologies/fma/fmaOwlDlComponent_2_0#Anal_gland">
        <owl:equivalentClass rdf:resource="http://ncicb.nci.nih.gov/xml/owl/EVS/Thesaurus.owl#Anal_Gland"/>
    </owl:Class>
    


    <!-- http://bioontology.org/projects/ontologies/fma/fmaOwlDlComponent_2_0#Anal_part_of_perineum -->

    <owl:Class rdf:about="http://bioontology.org/projects/ontologies/fma/fmaOwlDlComponent_2_0#Anal_part_of_perineum">
        <owl:equivalentClass rdf:resource="http://ncicb.nci.nih.gov/xml/owl/EVS/Thesaurus.owl#Anal_Region"/>
    </owl:Class>
    


    <!-- http://bioontology.org/projects/ontologies/fma/fmaOwlDlComponent_2_0#Anal_sinus -->

    <owl:Class rdf:about="http://bioontology.org/projects/ontologies/fma/fmaOwlDlComponent_2_0#Anal_sinus">
        <owl:equivalentClass rdf:resource="http://ncicb.nci.nih.gov/xml/owl/EVS/Thesaurus.owl#Anal_Sinus"/>
    </owl:Class>
    


    <!-- http://bioontology.org/projects/ontologies/fma/fmaOwlDlComponent_2_0#Anatomical_lobe -->

    <owl:Class rdf:about="http://bioontology.org/projects/ontologies/fma/fmaOwlDlComponent_2_0#Anatomical_lobe">
        <owl:equivalentClass rdf:resource="http://ncicb.nci.nih.gov/xml/owl/EVS/Thesaurus.owl#Lobe"/>
    </owl:Class>
    


    <!-- http://bioontology.org/projects/ontologies/fma/fmaOwlDlComponent_2_0#Androgen -->

    <owl:Class rdf:about="http://bioontology.org/projects/ontologies/fma/fmaOwlDlComponent_2_0#Androgen">
        <owl:equivalentClass rdf:resource="http://ncicb.nci.nih.gov/xml/owl/EVS/Thesaurus.owl#Androgen"/>
    </owl:Class>
    


    <!-- http://bioontology.org/projects/ontologies/fma/fmaOwlDlComponent_2_0#Angular_artery -->

    <owl:Class rdf:about="http://bioontology.org/projects/ontologies/fma/fmaOwlDlComponent_2_0#Angular_artery">
        <owl:equivalentClass rdf:resource="http://ncicb.nci.nih.gov/xml/owl/EVS/Thesaurus.owl#Angular_Artery"/>
    </owl:Class>
    


    <!-- http://bioontology.org/projects/ontologies/fma/fmaOwlDlComponent_2_0#Angular_gyrus -->

    <owl:Class rdf:about="http://bioontology.org/projects/ontologies/fma/fmaOwlDlComponent_2_0#Angular_gyrus">
        <owl:equivalentClass rdf:resource="http://ncicb.nci.nih.gov/xml/owl/EVS/Thesaurus.owl#Angular_Gyrus"/>
    </owl:Class>
    


    <!-- http://bioontology.org/projects/ontologies/fma/fmaOwlDlComponent_2_0#Ankle_joint -->

    <owl:Class rdf:about="http://bioontology.org/projects/ontologies/fma/fmaOwlDlComponent_2_0#Ankle_joint">
        <owl:equivalentClass rdf:resource="http://ncicb.nci.nih.gov/xml/owl/EVS/Thesaurus.owl#Ankle_Joint"/>
    </owl:Class>
    


    <!-- http://bioontology.org/projects/ontologies/fma/fmaOwlDlComponent_2_0#Anocutaneous_line -->

    <owl:Class rdf:about="http://bioontology.org/projects/ontologies/fma/fmaOwlDlComponent_2_0#Anocutaneous_line">
        <owl:equivalentClass rdf:resource="http://ncicb.nci.nih.gov/xml/owl/EVS/Thesaurus.owl#Anocutaneous_Line"/>
    </owl:Class>
    


    <!-- http://bioontology.org/projects/ontologies/fma/fmaOwlDlComponent_2_0#Anterior -->

    <owl:Class rdf:about="http://bioontology.org/projects/ontologies/fma/fmaOwlDlComponent_2_0#Anterior">
        <owl:equivalentClass rdf:resource="http://ncicb.nci.nih.gov/xml/owl/EVS/Thesaurus.owl#Anterior"/>
    </owl:Class>
    


    <!-- http://bioontology.org/projects/ontologies/fma/fmaOwlDlComponent_2_0#Anterior_auricular_vein -->

    <owl:Class rdf:about="http://bioontology.org/projects/ontologies/fma/fmaOwlDlComponent_2_0#Anterior_auricular_vein">
        <owl:equivalentClass rdf:resource="http://ncicb.nci.nih.gov/xml/owl/EVS/Thesaurus.owl#Anterior_Auricular_Vein"/>
    </owl:Class>
    


    <!-- http://bioontology.org/projects/ontologies/fma/fmaOwlDlComponent_2_0#Anterior_cerebellar_incisure -->

    <owl:Class rdf:about="http://bioontology.org/projects/ontologies/fma/fmaOwlDlComponent_2_0#Anterior_cerebellar_incisure">
        <owl:equivalentClass rdf:resource="http://ncicb.nci.nih.gov/xml/owl/EVS/Thesaurus.owl#Posterior_Supratentorial_Cistern"/>
    </owl:Class>
    


    <!-- http://bioontology.org/projects/ontologies/fma/fmaOwlDlComponent_2_0#Anterior_cerebral_artery -->

    <owl:Class rdf:about="http://bioontology.org/projects/ontologies/fma/fmaOwlDlComponent_2_0#Anterior_cerebral_artery">
        <owl:equivalentClass rdf:resource="http://ncicb.nci.nih.gov/xml/owl/EVS/Thesaurus.owl#Anterior_Cerebral_Artery"/>
    </owl:Class>
    


    <!-- http://bioontology.org/projects/ontologies/fma/fmaOwlDlComponent_2_0#Anterior_chamber_of_eyeball -->

    <owl:Class rdf:about="http://bioontology.org/projects/ontologies/fma/fmaOwlDlComponent_2_0#Anterior_chamber_of_eyeball">
        <owl:equivalentClass rdf:resource="http://ncicb.nci.nih.gov/xml/owl/EVS/Thesaurus.owl#Anterior_Chamber_of_the_Eye"/>
    </owl:Class>
    


    <!-- http://bioontology.org/projects/ontologies/fma/fmaOwlDlComponent_2_0#Anterior_choroidal_artery -->

    <owl:Class rdf:about="http://bioontology.org/projects/ontologies/fma/fmaOwlDlComponent_2_0#Anterior_choroidal_artery">
        <owl:equivalentClass rdf:resource="http://ncicb.nci.nih.gov/xml/owl/EVS/Thesaurus.owl#Anterior_Choroidal_Artery"/>
    </owl:Class>
    


    <!-- http://bioontology.org/projects/ontologies/fma/fmaOwlDlComponent_2_0#Anterior_commissure -->

    <owl:Class rdf:about="http://bioontology.org/projects/ontologies/fma/fmaOwlDlComponent_2_0#Anterior_commissure">
        <owl:equivalentClass rdf:resource="http://ncicb.nci.nih.gov/xml/owl/EVS/Thesaurus.owl#Anterior_Commissure"/>
    </owl:Class>
    


    <!-- http://bioontology.org/projects/ontologies/fma/fmaOwlDlComponent_2_0#Anterior_communicating_artery -->

    <owl:Class rdf:about="http://bioontology.org/projects/ontologies/fma/fmaOwlDlComponent_2_0#Anterior_communicating_artery">
        <owl:equivalentClass rdf:resource="http://ncicb.nci.nih.gov/xml/owl/EVS/Thesaurus.owl#Anterior_Communicating_Artery"/>
    </owl:Class>
    


    <!-- http://bioontology.org/projects/ontologies/fma/fmaOwlDlComponent_2_0#Anterior_cranial_fossa -->

    <owl:Class rdf:about="http://bioontology.org/projects/ontologies/fma/fmaOwlDlComponent_2_0#Anterior_cranial_fossa">
        <owl:equivalentClass rdf:resource="http://ncicb.nci.nih.gov/xml/owl/EVS/Thesaurus.owl#Anterior_Fossa"/>
    </owl:Class>
    


    <!-- http://bioontology.org/projects/ontologies/fma/fmaOwlDlComponent_2_0#Anterior_cruciate_ligament -->

    <owl:Class rdf:about="http://bioontology.org/projects/ontologies/fma/fmaOwlDlComponent_2_0#Anterior_cruciate_ligament">
        <owl:equivalentClass rdf:resource="http://ncicb.nci.nih.gov/xml/owl/EVS/Thesaurus.owl#Anterior_Cruciate_Ligament"/>
    </owl:Class>
    


    <!-- http://bioontology.org/projects/ontologies/fma/fmaOwlDlComponent_2_0#Anterior_inferior_cerebellar_artery -->

    <owl:Class rdf:about="http://bioontology.org/projects/ontologies/fma/fmaOwlDlComponent_2_0#Anterior_inferior_cerebellar_artery">
        <owl:equivalentClass rdf:resource="http://ncicb.nci.nih.gov/xml/owl/EVS/Thesaurus.owl#Anterior_Inferior_Cerebellar_Artery"/>
    </owl:Class>
    


    <!-- http://bioontology.org/projects/ontologies/fma/fmaOwlDlComponent_2_0#Anterior_jugular_vein -->

    <owl:Class rdf:about="http://bioontology.org/projects/ontologies/fma/fmaOwlDlComponent_2_0#Anterior_jugular_vein">
        <owl:equivalentClass rdf:resource="http://ncicb.nci.nih.gov/xml/owl/EVS/Thesaurus.owl#Anterior_Jugular_Vein"/>
    </owl:Class>
    


    <!-- http://bioontology.org/projects/ontologies/fma/fmaOwlDlComponent_2_0#Anterior_limiting_lamina_of_cornea -->

    <owl:Class rdf:about="http://bioontology.org/projects/ontologies/fma/fmaOwlDlComponent_2_0#Anterior_limiting_lamina_of_cornea">
        <owl:equivalentClass rdf:resource="http://ncicb.nci.nih.gov/xml/owl/EVS/Thesaurus.owl#Bowman_s_Membrane"/>
    </owl:Class>
    


    <!-- http://bioontology.org/projects/ontologies/fma/fmaOwlDlComponent_2_0#Anterior_longitudinal_ligament -->

    <owl:Class rdf:about="http://bioontology.org/projects/ontologies/fma/fmaOwlDlComponent_2_0#Anterior_longitudinal_ligament">
        <owl:equivalentClass rdf:resource="http://ncicb.nci.nih.gov/xml/owl/EVS/Thesaurus.owl#Anterior_Longitudinal_Ligament"/>
    </owl:Class>
    


    <!-- http://bioontology.org/projects/ontologies/fma/fmaOwlDlComponent_2_0#Anterior_median_fissure_of_spinal_cord -->

    <owl:Class rdf:about="http://bioontology.org/projects/ontologies/fma/fmaOwlDlComponent_2_0#Anterior_median_fissure_of_spinal_cord">
        <owl:equivalentClass rdf:resource="http://ncicb.nci.nih.gov/xml/owl/EVS/Thesaurus.owl#Anterior_Median_Fissure_of_Spinal_Cord"/>
    </owl:Class>
    


    <!-- http://bioontology.org/projects/ontologies/fma/fmaOwlDlComponent_2_0#Anterior_mediastinal_lymph_node -->

    <owl:Class rdf:about="http://bioontology.org/projects/ontologies/fma/fmaOwlDlComponent_2_0#Anterior_mediastinal_lymph_node">
        <owl:equivalentClass rdf:resource="http://ncicb.nci.nih.gov/xml/owl/EVS/Thesaurus.owl#Anterior_Mediastinal_Lymph_Node"/>
    </owl:Class>
    


    <!-- http://bioontology.org/projects/ontologies/fma/fmaOwlDlComponent_2_0#Anterior_mediastinum -->

    <owl:Class rdf:about="http://bioontology.org/projects/ontologies/fma/fmaOwlDlComponent_2_0#Anterior_mediastinum">
        <owl:equivalentClass rdf:resource="http://ncicb.nci.nih.gov/xml/owl/EVS/Thesaurus.owl#Anterior_Mediastinum"/>
    </owl:Class>
    


    <!-- http://bioontology.org/projects/ontologies/fma/fmaOwlDlComponent_2_0#Anterior_meningeal_branch_of_anterior_ethmoidal_artery -->

    <owl:Class rdf:about="http://bioontology.org/projects/ontologies/fma/fmaOwlDlComponent_2_0#Anterior_meningeal_branch_of_anterior_ethmoidal_artery">
        <owl:equivalentClass rdf:resource="http://ncicb.nci.nih.gov/xml/owl/EVS/Thesaurus.owl#Anterior_Meningeal_Artery"/>
    </owl:Class>
    


    <!-- http://bioontology.org/projects/ontologies/fma/fmaOwlDlComponent_2_0#Anterior_olfactory_nucleus -->

    <owl:Class rdf:about="http://bioontology.org/projects/ontologies/fma/fmaOwlDlComponent_2_0#Anterior_olfactory_nucleus">
        <owl:equivalentClass rdf:resource="http://ncicb.nci.nih.gov/xml/owl/EVS/Thesaurus.owl#Anterior_Olfactory_Nucleus"/>
    </owl:Class>
    


    <!-- http://bioontology.org/projects/ontologies/fma/fmaOwlDlComponent_2_0#Anterior_parietal_artery -->

    <owl:Class rdf:about="http://bioontology.org/projects/ontologies/fma/fmaOwlDlComponent_2_0#Anterior_parietal_artery">
        <owl:equivalentClass rdf:resource="http://ncicb.nci.nih.gov/xml/owl/EVS/Thesaurus.owl#Anterior_Parietal_Artery"/>
    </owl:Class>
    


    <!-- http://bioontology.org/projects/ontologies/fma/fmaOwlDlComponent_2_0#Anterior_perforated_substance -->

    <owl:Class rdf:about="http://bioontology.org/projects/ontologies/fma/fmaOwlDlComponent_2_0#Anterior_perforated_substance">
        <owl:equivalentClass rdf:resource="http://ncicb.nci.nih.gov/xml/owl/EVS/Thesaurus.owl#Posterior_Olfactory_Lobule"/>
    </owl:Class>
    


    <!-- http://bioontology.org/projects/ontologies/fma/fmaOwlDlComponent_2_0#Anterior_pole_of_lens -->

    <owl:Class rdf:about="http://bioontology.org/projects/ontologies/fma/fmaOwlDlComponent_2_0#Anterior_pole_of_lens">
        <owl:equivalentClass rdf:resource="http://ncicb.nci.nih.gov/xml/owl/EVS/Thesaurus.owl#Anterior_Pole_of_the_Lens"/>
    </owl:Class>
    


    <!-- http://bioontology.org/projects/ontologies/fma/fmaOwlDlComponent_2_0#Anterior_root_of_spinal_nerve -->

    <owl:Class rdf:about="http://bioontology.org/projects/ontologies/fma/fmaOwlDlComponent_2_0#Anterior_root_of_spinal_nerve">
        <owl:equivalentClass rdf:resource="http://ncicb.nci.nih.gov/xml/owl/EVS/Thesaurus.owl#Ventral_Nerve_Root"/>
    </owl:Class>
    


    <!-- http://bioontology.org/projects/ontologies/fma/fmaOwlDlComponent_2_0#Anterior_segment_of_eyeball -->

    <owl:Class rdf:about="http://bioontology.org/projects/ontologies/fma/fmaOwlDlComponent_2_0#Anterior_segment_of_eyeball">
        <owl:equivalentClass rdf:resource="http://ncicb.nci.nih.gov/xml/owl/EVS/Thesaurus.owl#Anterior_Eye_Segment"/>
    </owl:Class>
    


    <!-- http://bioontology.org/projects/ontologies/fma/fmaOwlDlComponent_2_0#Anterior_semicircular_canal -->

    <owl:Class rdf:about="http://bioontology.org/projects/ontologies/fma/fmaOwlDlComponent_2_0#Anterior_semicircular_canal">
        <owl:equivalentClass rdf:resource="http://ncicb.nci.nih.gov/xml/owl/EVS/Thesaurus.owl#Superior_Semicircular_Canal"/>
    </owl:Class>
    


    <!-- http://bioontology.org/projects/ontologies/fma/fmaOwlDlComponent_2_0#Anterior_spinal_artery -->

    <owl:Class rdf:about="http://bioontology.org/projects/ontologies/fma/fmaOwlDlComponent_2_0#Anterior_spinal_artery">
        <owl:equivalentClass rdf:resource="http://ncicb.nci.nih.gov/xml/owl/EVS/Thesaurus.owl#Anterior_Spinal_Artery"/>
    </owl:Class>
    


    <!-- http://bioontology.org/projects/ontologies/fma/fmaOwlDlComponent_2_0#Anterior_surface_of_kidney -->

    <owl:Class rdf:about="http://bioontology.org/projects/ontologies/fma/fmaOwlDlComponent_2_0#Anterior_surface_of_kidney">
        <owl:equivalentClass rdf:resource="http://ncicb.nci.nih.gov/xml/owl/EVS/Thesaurus.owl#Anterior_Surface_of_the_Kidney"/>
    </owl:Class>
    


    <!-- http://bioontology.org/projects/ontologies/fma/fmaOwlDlComponent_2_0#Anterior_surface_of_lens -->

    <owl:Class rdf:about="http://bioontology.org/projects/ontologies/fma/fmaOwlDlComponent_2_0#Anterior_surface_of_lens">
        <owl:equivalentClass rdf:resource="http://ncicb.nci.nih.gov/xml/owl/EVS/Thesaurus.owl#Anterior_Surface_of_the_Lens"/>
    </owl:Class>
    


    <!-- http://bioontology.org/projects/ontologies/fma/fmaOwlDlComponent_2_0#Anterior_surface_of_liver -->

    <owl:Class rdf:about="http://bioontology.org/projects/ontologies/fma/fmaOwlDlComponent_2_0#Anterior_surface_of_liver">
        <owl:equivalentClass rdf:resource="http://ncicb.nci.nih.gov/xml/owl/EVS/Thesaurus.owl#Anterior_Surface_of_the_Liver"/>
    </owl:Class>
    


    <!-- http://bioontology.org/projects/ontologies/fma/fmaOwlDlComponent_2_0#Anterior_surface_of_prostate -->

    <owl:Class rdf:about="http://bioontology.org/projects/ontologies/fma/fmaOwlDlComponent_2_0#Anterior_surface_of_prostate">
        <owl:equivalentClass rdf:resource="http://ncicb.nci.nih.gov/xml/owl/EVS/Thesaurus.owl#Anterior_Surface_of_the_Prostate"/>
    </owl:Class>
    


    <!-- http://bioontology.org/projects/ontologies/fma/fmaOwlDlComponent_2_0#Anterior_surface_of_stomach -->

    <owl:Class rdf:about="http://bioontology.org/projects/ontologies/fma/fmaOwlDlComponent_2_0#Anterior_surface_of_stomach">
        <owl:equivalentClass rdf:resource="http://ncicb.nci.nih.gov/xml/owl/EVS/Thesaurus.owl#Anterior_Surface_of_the_Stomach"/>
    </owl:Class>
    


    <!-- http://bioontology.org/projects/ontologies/fma/fmaOwlDlComponent_2_0#Anterior_temporal_artery -->

    <owl:Class rdf:about="http://bioontology.org/projects/ontologies/fma/fmaOwlDlComponent_2_0#Anterior_temporal_artery">
        <owl:equivalentClass rdf:resource="http://ncicb.nci.nih.gov/xml/owl/EVS/Thesaurus.owl#Anterior_Temporal_Artery"/>
    </owl:Class>
    


    <!-- http://bioontology.org/projects/ontologies/fma/fmaOwlDlComponent_2_0#Anterior_tibial_artery -->

    <owl:Class rdf:about="http://bioontology.org/projects/ontologies/fma/fmaOwlDlComponent_2_0#Anterior_tibial_artery">
        <owl:equivalentClass rdf:resource="http://ncicb.nci.nih.gov/xml/owl/EVS/Thesaurus.owl#Anterior_Tibial_Artery"/>
    </owl:Class>
    


    <!-- http://bioontology.org/projects/ontologies/fma/fmaOwlDlComponent_2_0#Anterior_tibial_vein -->

    <owl:Class rdf:about="http://bioontology.org/projects/ontologies/fma/fmaOwlDlComponent_2_0#Anterior_tibial_vein">
        <owl:equivalentClass rdf:resource="http://ncicb.nci.nih.gov/xml/owl/EVS/Thesaurus.owl#Anterior_Tibial_Vein"/>
    </owl:Class>
    


    <!-- http://bioontology.org/projects/ontologies/fma/fmaOwlDlComponent_2_0#Anterior_wall_of_urinary_bladder -->

    <owl:Class rdf:about="http://bioontology.org/projects/ontologies/fma/fmaOwlDlComponent_2_0#Anterior_wall_of_urinary_bladder">
        <owl:equivalentClass rdf:resource="http://ncicb.nci.nih.gov/xml/owl/EVS/Thesaurus.owl#Anterior_Wall_of_the_Bladder"/>
    </owl:Class>
    


    <!-- http://bioontology.org/projects/ontologies/fma/fmaOwlDlComponent_2_0#Anterolateral -->

    <owl:Class rdf:about="http://bioontology.org/projects/ontologies/fma/fmaOwlDlComponent_2_0#Anterolateral">
        <owl:equivalentClass rdf:resource="http://ncicb.nci.nih.gov/xml/owl/EVS/Thesaurus.owl#Anterolateral"/>
    </owl:Class>
    


    <!-- http://bioontology.org/projects/ontologies/fma/fmaOwlDlComponent_2_0#Antihelix -->

    <owl:Class rdf:about="http://bioontology.org/projects/ontologies/fma/fmaOwlDlComponent_2_0#Antihelix">
        <owl:equivalentClass rdf:resource="http://ncicb.nci.nih.gov/xml/owl/EVS/Thesaurus.owl#Antihelix"/>
    </owl:Class>
    


    <!-- http://bioontology.org/projects/ontologies/fma/fmaOwlDlComponent_2_0#Antihemophilic_globulin -->

    <owl:Class rdf:about="http://bioontology.org/projects/ontologies/fma/fmaOwlDlComponent_2_0#Antihemophilic_globulin">
        <owl:equivalentClass rdf:resource="http://ncicb.nci.nih.gov/xml/owl/EVS/Thesaurus.owl#Coagulation_Factor-VIII"/>
    </owl:Class>
    


    <!-- http://bioontology.org/projects/ontologies/fma/fmaOwlDlComponent_2_0#Antitragus -->

    <owl:Class rdf:about="http://bioontology.org/projects/ontologies/fma/fmaOwlDlComponent_2_0#Antitragus">
        <owl:equivalentClass rdf:resource="http://ncicb.nci.nih.gov/xml/owl/EVS/Thesaurus.owl#Antitragus"/>
    </owl:Class>
    


    <!-- http://bioontology.org/projects/ontologies/fma/fmaOwlDlComponent_2_0#Anus -->

    <owl:Class rdf:about="http://bioontology.org/projects/ontologies/fma/fmaOwlDlComponent_2_0#Anus">
        <owl:equivalentClass rdf:resource="http://ncicb.nci.nih.gov/xml/owl/EVS/Thesaurus.owl#Anus"/>
    </owl:Class>
    


    <!-- http://bioontology.org/projects/ontologies/fma/fmaOwlDlComponent_2_0#Aorta -->

    <owl:Class rdf:about="http://bioontology.org/projects/ontologies/fma/fmaOwlDlComponent_2_0#Aorta">
        <owl:equivalentClass rdf:resource="http://ncicb.nci.nih.gov/xml/owl/EVS/Thesaurus.owl#Aorta"/>
    </owl:Class>
    


    <!-- http://bioontology.org/projects/ontologies/fma/fmaOwlDlComponent_2_0#Aortic_valve -->

    <owl:Class rdf:about="http://bioontology.org/projects/ontologies/fma/fmaOwlDlComponent_2_0#Aortic_valve">
        <owl:equivalentClass rdf:resource="http://ncicb.nci.nih.gov/xml/owl/EVS/Thesaurus.owl#Aortic_Valve"/>
    </owl:Class>
    


    <!-- http://bioontology.org/projects/ontologies/fma/fmaOwlDlComponent_2_0#Apex_of_heart -->

    <owl:Class rdf:about="http://bioontology.org/projects/ontologies/fma/fmaOwlDlComponent_2_0#Apex_of_heart">
        <owl:equivalentClass rdf:resource="http://ncicb.nci.nih.gov/xml/owl/EVS/Thesaurus.owl#Apex_of_the_Heart"/>
    </owl:Class>
    


    <!-- http://bioontology.org/projects/ontologies/fma/fmaOwlDlComponent_2_0#Apex_of_lung_viewed_anatomically -->

    <owl:Class rdf:about="http://bioontology.org/projects/ontologies/fma/fmaOwlDlComponent_2_0#Apex_of_lung_viewed_anatomically">
        <owl:equivalentClass rdf:resource="http://ncicb.nci.nih.gov/xml/owl/EVS/Thesaurus.owl#Apex_of_the_Lung"/>
    </owl:Class>
    


    <!-- http://bioontology.org/projects/ontologies/fma/fmaOwlDlComponent_2_0#Apex_of_prostate -->

    <owl:Class rdf:about="http://bioontology.org/projects/ontologies/fma/fmaOwlDlComponent_2_0#Apex_of_prostate">
        <owl:equivalentClass rdf:resource="http://ncicb.nci.nih.gov/xml/owl/EVS/Thesaurus.owl#Apex_of_the_Prostate"/>
    </owl:Class>
    


    <!-- http://bioontology.org/projects/ontologies/fma/fmaOwlDlComponent_2_0#Apex_of_tongue -->

    <owl:Class rdf:about="http://bioontology.org/projects/ontologies/fma/fmaOwlDlComponent_2_0#Apex_of_tongue">
        <owl:equivalentClass rdf:resource="http://ncicb.nci.nih.gov/xml/owl/EVS/Thesaurus.owl#Apex_of_the_Tongue"/>
    </owl:Class>
    


    <!-- http://bioontology.org/projects/ontologies/fma/fmaOwlDlComponent_2_0#Apical -->

    <owl:Class rdf:about="http://bioontology.org/projects/ontologies/fma/fmaOwlDlComponent_2_0#Apical">
        <owl:equivalentClass rdf:resource="http://ncicb.nci.nih.gov/xml/owl/EVS/Thesaurus.owl#Apical"/>
    </owl:Class>
    


    <!-- http://bioontology.org/projects/ontologies/fma/fmaOwlDlComponent_2_0#Apical_foramen_of_root_of_tooth -->

    <owl:Class rdf:about="http://bioontology.org/projects/ontologies/fma/fmaOwlDlComponent_2_0#Apical_foramen_of_root_of_tooth">
        <owl:equivalentClass rdf:resource="http://ncicb.nci.nih.gov/xml/owl/EVS/Thesaurus.owl#Foramen_Apicis_Dentis"/>
    </owl:Class>
    


    <!-- http://bioontology.org/projects/ontologies/fma/fmaOwlDlComponent_2_0#Apocrine_sweat_gland -->

    <owl:Class rdf:about="http://bioontology.org/projects/ontologies/fma/fmaOwlDlComponent_2_0#Apocrine_sweat_gland">
        <owl:equivalentClass rdf:resource="http://ncicb.nci.nih.gov/xml/owl/EVS/Thesaurus.owl#Apocrine_Sweat_Gland"/>
    </owl:Class>
    


    <!-- http://bioontology.org/projects/ontologies/fma/fmaOwlDlComponent_2_0#Aponeurosis -->

    <owl:Class rdf:about="http://bioontology.org/projects/ontologies/fma/fmaOwlDlComponent_2_0#Aponeurosis">
        <owl:equivalentClass rdf:resource="http://ncicb.nci.nih.gov/xml/owl/EVS/Thesaurus.owl#Aponeurosis"/>
    </owl:Class>
    


    <!-- http://bioontology.org/projects/ontologies/fma/fmaOwlDlComponent_2_0#Appendicular_skeleton -->

    <owl:Class rdf:about="http://bioontology.org/projects/ontologies/fma/fmaOwlDlComponent_2_0#Appendicular_skeleton">
        <owl:equivalentClass rdf:resource="http://ncicb.nci.nih.gov/xml/owl/EVS/Thesaurus.owl#Appendicular_Skeleton"/>
    </owl:Class>
    


    <!-- http://bioontology.org/projects/ontologies/fma/fmaOwlDlComponent_2_0#Appendix -->

    <owl:Class rdf:about="http://bioontology.org/projects/ontologies/fma/fmaOwlDlComponent_2_0#Appendix">
        <owl:equivalentClass rdf:resource="http://ncicb.nci.nih.gov/xml/owl/EVS/Thesaurus.owl#Vermiform_Appendix"/>
    </owl:Class>
    


    <!-- http://bioontology.org/projects/ontologies/fma/fmaOwlDlComponent_2_0#Aqueous_humor_of_eyeball -->

    <owl:Class rdf:about="http://bioontology.org/projects/ontologies/fma/fmaOwlDlComponent_2_0#Aqueous_humor_of_eyeball">
        <owl:equivalentClass rdf:resource="http://ncicb.nci.nih.gov/xml/owl/EVS/Thesaurus.owl#Aqueous_Humor"/>
    </owl:Class>
    


    <!-- http://bioontology.org/projects/ontologies/fma/fmaOwlDlComponent_2_0#Arachnoid_villus -->

    <owl:Class rdf:about="http://bioontology.org/projects/ontologies/fma/fmaOwlDlComponent_2_0#Arachnoid_villus">
        <owl:equivalentClass rdf:resource="http://ncicb.nci.nih.gov/xml/owl/EVS/Thesaurus.owl#Arachnoid_Villus"/>
    </owl:Class>
    


    <!-- http://bioontology.org/projects/ontologies/fma/fmaOwlDlComponent_2_0#Arch_of_aorta -->

    <owl:Class rdf:about="http://bioontology.org/projects/ontologies/fma/fmaOwlDlComponent_2_0#Arch_of_aorta">
        <owl:equivalentClass rdf:resource="http://ncicb.nci.nih.gov/xml/owl/EVS/Thesaurus.owl#Aortic_Arch"/>
    </owl:Class>
    


    <!-- http://bioontology.org/projects/ontologies/fma/fmaOwlDlComponent_2_0#Arcuate_nucleus_of_hypothalamus -->

    <owl:Class rdf:about="http://bioontology.org/projects/ontologies/fma/fmaOwlDlComponent_2_0#Arcuate_nucleus_of_hypothalamus">
        <owl:equivalentClass rdf:resource="http://ncicb.nci.nih.gov/xml/owl/EVS/Thesaurus.owl#Arcuate_Nucleus"/>
    </owl:Class>
    


    <!-- http://bioontology.org/projects/ontologies/fma/fmaOwlDlComponent_2_0#Areola -->

    <owl:Class rdf:about="http://bioontology.org/projects/ontologies/fma/fmaOwlDlComponent_2_0#Areola">
        <owl:equivalentClass rdf:resource="http://ncicb.nci.nih.gov/xml/owl/EVS/Thesaurus.owl#Areola"/>
    </owl:Class>
    


    <!-- http://bioontology.org/projects/ontologies/fma/fmaOwlDlComponent_2_0#Argentaffin_cell -->

    <owl:Class rdf:about="http://bioontology.org/projects/ontologies/fma/fmaOwlDlComponent_2_0#Argentaffin_cell">
        <owl:equivalentClass rdf:resource="http://ncicb.nci.nih.gov/xml/owl/EVS/Thesaurus.owl#Argentaffin_Cell"/>
    </owl:Class>
    


    <!-- http://bioontology.org/projects/ontologies/fma/fmaOwlDlComponent_2_0#Arginine -->

    <owl:Class rdf:about="http://bioontology.org/projects/ontologies/fma/fmaOwlDlComponent_2_0#Arginine">
        <owl:equivalentClass rdf:resource="http://ncicb.nci.nih.gov/xml/owl/EVS/Thesaurus.owl#Arginine"/>
    </owl:Class>
    


    <!-- http://bioontology.org/projects/ontologies/fma/fmaOwlDlComponent_2_0#Arm -->

    <owl:Class rdf:about="http://bioontology.org/projects/ontologies/fma/fmaOwlDlComponent_2_0#Arm">
        <owl:equivalentClass rdf:resource="http://ncicb.nci.nih.gov/xml/owl/EVS/Thesaurus.owl#Arm"/>
    </owl:Class>
    


    <!-- http://bioontology.org/projects/ontologies/fma/fmaOwlDlComponent_2_0#Arteriole -->

    <owl:Class rdf:about="http://bioontology.org/projects/ontologies/fma/fmaOwlDlComponent_2_0#Arteriole">
        <owl:equivalentClass rdf:resource="http://ncicb.nci.nih.gov/xml/owl/EVS/Thesaurus.owl#Arteriole"/>
    </owl:Class>
    


    <!-- http://bioontology.org/projects/ontologies/fma/fmaOwlDlComponent_2_0#Arteriovenous_anastomosis -->

    <owl:Class rdf:about="http://bioontology.org/projects/ontologies/fma/fmaOwlDlComponent_2_0#Arteriovenous_anastomosis">
        <owl:equivalentClass rdf:resource="http://ncicb.nci.nih.gov/xml/owl/EVS/Thesaurus.owl#Arteriovenous_Shunt"/>
    </owl:Class>
    


    <!-- http://bioontology.org/projects/ontologies/fma/fmaOwlDlComponent_2_0#Artery -->

    <owl:Class rdf:about="http://bioontology.org/projects/ontologies/fma/fmaOwlDlComponent_2_0#Artery">
        <owl:equivalentClass rdf:resource="http://ncicb.nci.nih.gov/xml/owl/EVS/Thesaurus.owl#Artery"/>
    </owl:Class>
    


    <!-- http://bioontology.org/projects/ontologies/fma/fmaOwlDlComponent_2_0#Articular_cartilage -->

    <owl:Class rdf:about="http://bioontology.org/projects/ontologies/fma/fmaOwlDlComponent_2_0#Articular_cartilage">
        <owl:equivalentClass rdf:resource="http://ncicb.nci.nih.gov/xml/owl/EVS/Thesaurus.owl#Articular_Cartilage"/>
    </owl:Class>
    


    <!-- http://bioontology.org/projects/ontologies/fma/fmaOwlDlComponent_2_0#Articular_disc -->

    <owl:Class rdf:about="http://bioontology.org/projects/ontologies/fma/fmaOwlDlComponent_2_0#Articular_disc">
        <owl:equivalentClass rdf:resource="http://ncicb.nci.nih.gov/xml/owl/EVS/Thesaurus.owl#Meniscus"/>
    </owl:Class>
    


    <!-- http://bioontology.org/projects/ontologies/fma/fmaOwlDlComponent_2_0#Aryepiglotticus -->

    <owl:Class rdf:about="http://bioontology.org/projects/ontologies/fma/fmaOwlDlComponent_2_0#Aryepiglotticus">
        <owl:equivalentClass rdf:resource="http://ncicb.nci.nih.gov/xml/owl/EVS/Thesaurus.owl#Aryepiglottic_Muscle"/>
    </owl:Class>
    


    <!-- http://bioontology.org/projects/ontologies/fma/fmaOwlDlComponent_2_0#Arytenoid_cartilage -->

    <owl:Class rdf:about="http://bioontology.org/projects/ontologies/fma/fmaOwlDlComponent_2_0#Arytenoid_cartilage">
        <owl:equivalentClass rdf:resource="http://ncicb.nci.nih.gov/xml/owl/EVS/Thesaurus.owl#Arytenoid_Cartilage"/>
    </owl:Class>
    


    <!-- http://bioontology.org/projects/ontologies/fma/fmaOwlDlComponent_2_0#Ascending_aorta -->

    <owl:Class rdf:about="http://bioontology.org/projects/ontologies/fma/fmaOwlDlComponent_2_0#Ascending_aorta">
        <owl:equivalentClass rdf:resource="http://ncicb.nci.nih.gov/xml/owl/EVS/Thesaurus.owl#Ascending_Aorta"/>
    </owl:Class>
    


    <!-- http://bioontology.org/projects/ontologies/fma/fmaOwlDlComponent_2_0#Ascending_colon -->

    <owl:Class rdf:about="http://bioontology.org/projects/ontologies/fma/fmaOwlDlComponent_2_0#Ascending_colon">
        <owl:equivalentClass rdf:resource="http://ncicb.nci.nih.gov/xml/owl/EVS/Thesaurus.owl#Ascending_Colon"/>
    </owl:Class>
    


    <!-- http://bioontology.org/projects/ontologies/fma/fmaOwlDlComponent_2_0#Ascending_limb_of_loop_of_Henle -->

    <owl:Class rdf:about="http://bioontology.org/projects/ontologies/fma/fmaOwlDlComponent_2_0#Ascending_limb_of_loop_of_Henle">
        <owl:equivalentClass rdf:resource="http://ncicb.nci.nih.gov/xml/owl/EVS/Thesaurus.owl#Ascending_Limb_of_the_Henle_s_Loop"/>
    </owl:Class>
    


    <!-- http://bioontology.org/projects/ontologies/fma/fmaOwlDlComponent_2_0#Ascending_part_of_duodenum -->

    <owl:Class rdf:about="http://bioontology.org/projects/ontologies/fma/fmaOwlDlComponent_2_0#Ascending_part_of_duodenum">
        <owl:equivalentClass rdf:resource="http://ncicb.nci.nih.gov/xml/owl/EVS/Thesaurus.owl#Fourth_Portion_of_the_Duodenum"/>
    </owl:Class>
    


    <!-- http://bioontology.org/projects/ontologies/fma/fmaOwlDlComponent_2_0#Aspartic_acid -->

    <owl:Class rdf:about="http://bioontology.org/projects/ontologies/fma/fmaOwlDlComponent_2_0#Aspartic_acid">
        <owl:equivalentClass rdf:resource="http://ncicb.nci.nih.gov/xml/owl/EVS/Thesaurus.owl#Aspartic_Acid"/>
    </owl:Class>
    


    <!-- http://bioontology.org/projects/ontologies/fma/fmaOwlDlComponent_2_0#Astrocyte -->

    <owl:Class rdf:about="http://bioontology.org/projects/ontologies/fma/fmaOwlDlComponent_2_0#Astrocyte">
        <owl:equivalentClass rdf:resource="http://ncicb.nci.nih.gov/xml/owl/EVS/Thesaurus.owl#Astrocyte"/>
    </owl:Class>
    


    <!-- http://bioontology.org/projects/ontologies/fma/fmaOwlDlComponent_2_0#Atlanto_axial_joint -->

    <owl:Class rdf:about="http://bioontology.org/projects/ontologies/fma/fmaOwlDlComponent_2_0#Atlanto_axial_joint">
        <owl:equivalentClass rdf:resource="http://ncicb.nci.nih.gov/xml/owl/EVS/Thesaurus.owl#Atlanto-axial_Joint"/>
    </owl:Class>
    


    <!-- http://bioontology.org/projects/ontologies/fma/fmaOwlDlComponent_2_0#Atlanto_occipital_joint -->

    <owl:Class rdf:about="http://bioontology.org/projects/ontologies/fma/fmaOwlDlComponent_2_0#Atlanto_occipital_joint">
        <owl:equivalentClass rdf:resource="http://ncicb.nci.nih.gov/xml/owl/EVS/Thesaurus.owl#Atlanto-occipital_Joint"/>
    </owl:Class>
    


    <!-- http://bioontology.org/projects/ontologies/fma/fmaOwlDlComponent_2_0#Atlas -->

    <owl:Class rdf:about="http://bioontology.org/projects/ontologies/fma/fmaOwlDlComponent_2_0#Atlas">
        <owl:equivalentClass rdf:resource="http://ncicb.nci.nih.gov/xml/owl/EVS/Thesaurus.owl#C1_Vertebra"/>
    </owl:Class>
    


    <!-- http://bioontology.org/projects/ontologies/fma/fmaOwlDlComponent_2_0#Atrioventricular_bundle -->

    <owl:Class rdf:about="http://bioontology.org/projects/ontologies/fma/fmaOwlDlComponent_2_0#Atrioventricular_bundle">
        <owl:equivalentClass rdf:resource="http://ncicb.nci.nih.gov/xml/owl/EVS/Thesaurus.owl#Atrioventricular_Bundle"/>
    </owl:Class>
    


    <!-- http://bioontology.org/projects/ontologies/fma/fmaOwlDlComponent_2_0#Atrioventricular_node -->

    <owl:Class rdf:about="http://bioontology.org/projects/ontologies/fma/fmaOwlDlComponent_2_0#Atrioventricular_node">
        <owl:equivalentClass rdf:resource="http://ncicb.nci.nih.gov/xml/owl/EVS/Thesaurus.owl#Atrioventricular_Node"/>
    </owl:Class>
    


    <!-- http://bioontology.org/projects/ontologies/fma/fmaOwlDlComponent_2_0#Atrium -->

    <owl:Class rdf:about="http://bioontology.org/projects/ontologies/fma/fmaOwlDlComponent_2_0#Atrium">
        <owl:equivalentClass rdf:resource="http://ncicb.nci.nih.gov/xml/owl/EVS/Thesaurus.owl#Atrial"/>
    </owl:Class>
    


    <!-- http://bioontology.org/projects/ontologies/fma/fmaOwlDlComponent_2_0#Auditory_cortex -->

    <owl:Class rdf:about="http://bioontology.org/projects/ontologies/fma/fmaOwlDlComponent_2_0#Auditory_cortex">
        <owl:equivalentClass rdf:resource="http://ncicb.nci.nih.gov/xml/owl/EVS/Thesaurus.owl#Auditory_Cortex"/>
    </owl:Class>
    


    <!-- http://bioontology.org/projects/ontologies/fma/fmaOwlDlComponent_2_0#Auditory_ossicle -->

    <owl:Class rdf:about="http://bioontology.org/projects/ontologies/fma/fmaOwlDlComponent_2_0#Auditory_ossicle">
        <owl:equivalentClass rdf:resource="http://ncicb.nci.nih.gov/xml/owl/EVS/Thesaurus.owl#Auditory_Ossicle"/>
    </owl:Class>
    


    <!-- http://bioontology.org/projects/ontologies/fma/fmaOwlDlComponent_2_0#Auditory_system -->

    <owl:Class rdf:about="http://bioontology.org/projects/ontologies/fma/fmaOwlDlComponent_2_0#Auditory_system">
        <owl:equivalentClass rdf:resource="http://ncicb.nci.nih.gov/xml/owl/EVS/Thesaurus.owl#Auditory_System"/>
    </owl:Class>
    


    <!-- http://bioontology.org/projects/ontologies/fma/fmaOwlDlComponent_2_0#Autonomic_ganglion -->

    <owl:Class rdf:about="http://bioontology.org/projects/ontologies/fma/fmaOwlDlComponent_2_0#Autonomic_ganglion">
        <owl:equivalentClass rdf:resource="http://ncicb.nci.nih.gov/xml/owl/EVS/Thesaurus.owl#Autonomic_Ganglion"/>
    </owl:Class>
    


    <!-- http://bioontology.org/projects/ontologies/fma/fmaOwlDlComponent_2_0#Autonomic_nervous_system -->

    <owl:Class rdf:about="http://bioontology.org/projects/ontologies/fma/fmaOwlDlComponent_2_0#Autonomic_nervous_system">
        <owl:equivalentClass rdf:resource="http://ncicb.nci.nih.gov/xml/owl/EVS/Thesaurus.owl#Autonomic_Nervous_System"/>
    </owl:Class>
    


    <!-- http://bioontology.org/projects/ontologies/fma/fmaOwlDlComponent_2_0#Autosome -->

    <owl:Class rdf:about="http://bioontology.org/projects/ontologies/fma/fmaOwlDlComponent_2_0#Autosome">
        <owl:equivalentClass rdf:resource="http://ncicb.nci.nih.gov/xml/owl/EVS/Thesaurus.owl#Autosome"/>
    </owl:Class>
    


    <!-- http://bioontology.org/projects/ontologies/fma/fmaOwlDlComponent_2_0#Axial -->

    <owl:Class rdf:about="http://bioontology.org/projects/ontologies/fma/fmaOwlDlComponent_2_0#Axial">
        <owl:equivalentClass rdf:resource="http://ncicb.nci.nih.gov/xml/owl/EVS/Thesaurus.owl#Axial"/>
    </owl:Class>
    


    <!-- http://bioontology.org/projects/ontologies/fma/fmaOwlDlComponent_2_0#Axial_skeleton -->

    <owl:Class rdf:about="http://bioontology.org/projects/ontologies/fma/fmaOwlDlComponent_2_0#Axial_skeleton">
        <owl:equivalentClass rdf:resource="http://ncicb.nci.nih.gov/xml/owl/EVS/Thesaurus.owl#Axial_Skeleton"/>
    </owl:Class>
    


    <!-- http://bioontology.org/projects/ontologies/fma/fmaOwlDlComponent_2_0#Axillary_artery -->

    <owl:Class rdf:about="http://bioontology.org/projects/ontologies/fma/fmaOwlDlComponent_2_0#Axillary_artery">
        <owl:equivalentClass rdf:resource="http://ncicb.nci.nih.gov/xml/owl/EVS/Thesaurus.owl#Axillary_Artery"/>
    </owl:Class>
    


    <!-- http://bioontology.org/projects/ontologies/fma/fmaOwlDlComponent_2_0#Axillary_fossa -->

    <owl:Class rdf:about="http://bioontology.org/projects/ontologies/fma/fmaOwlDlComponent_2_0#Axillary_fossa">
        <owl:equivalentClass rdf:resource="http://ncicb.nci.nih.gov/xml/owl/EVS/Thesaurus.owl#Axillary"/>
    </owl:Class>
    


    <!-- http://bioontology.org/projects/ontologies/fma/fmaOwlDlComponent_2_0#Axillary_lymph_node -->

    <owl:Class rdf:about="http://bioontology.org/projects/ontologies/fma/fmaOwlDlComponent_2_0#Axillary_lymph_node">
        <owl:equivalentClass rdf:resource="http://ncicb.nci.nih.gov/xml/owl/EVS/Thesaurus.owl#Axillary_Lymph_Node"/>
    </owl:Class>
    


    <!-- http://bioontology.org/projects/ontologies/fma/fmaOwlDlComponent_2_0#Axillary_nerve -->

    <owl:Class rdf:about="http://bioontology.org/projects/ontologies/fma/fmaOwlDlComponent_2_0#Axillary_nerve">
        <owl:equivalentClass rdf:resource="http://ncicb.nci.nih.gov/xml/owl/EVS/Thesaurus.owl#Axillary_Nerve"/>
    </owl:Class>
    


    <!-- http://bioontology.org/projects/ontologies/fma/fmaOwlDlComponent_2_0#Axillary_tail_of_breast -->

    <owl:Class rdf:about="http://bioontology.org/projects/ontologies/fma/fmaOwlDlComponent_2_0#Axillary_tail_of_breast">
        <owl:equivalentClass rdf:resource="http://ncicb.nci.nih.gov/xml/owl/EVS/Thesaurus.owl#Axillary_Tail_of_the_Breast"/>
    </owl:Class>
    


    <!-- http://bioontology.org/projects/ontologies/fma/fmaOwlDlComponent_2_0#Axillary_vein -->

    <owl:Class rdf:about="http://bioontology.org/projects/ontologies/fma/fmaOwlDlComponent_2_0#Axillary_vein">
        <owl:equivalentClass rdf:resource="http://ncicb.nci.nih.gov/xml/owl/EVS/Thesaurus.owl#Axillary_Vein"/>
    </owl:Class>
    


    <!-- http://bioontology.org/projects/ontologies/fma/fmaOwlDlComponent_2_0#Axis -->

    <owl:Class rdf:about="http://bioontology.org/projects/ontologies/fma/fmaOwlDlComponent_2_0#Axis">
        <owl:equivalentClass rdf:resource="http://ncicb.nci.nih.gov/xml/owl/EVS/Thesaurus.owl#C2_Vertebra"/>
    </owl:Class>
    


    <!-- http://bioontology.org/projects/ontologies/fma/fmaOwlDlComponent_2_0#Axoaxonic_synapse -->

    <owl:Class rdf:about="http://bioontology.org/projects/ontologies/fma/fmaOwlDlComponent_2_0#Axoaxonic_synapse">
        <owl:equivalentClass rdf:resource="http://ncicb.nci.nih.gov/xml/owl/EVS/Thesaurus.owl#Axoaxonic_Synapse"/>
    </owl:Class>
    


    <!-- http://bioontology.org/projects/ontologies/fma/fmaOwlDlComponent_2_0#Axodendritic_synapse -->

    <owl:Class rdf:about="http://bioontology.org/projects/ontologies/fma/fmaOwlDlComponent_2_0#Axodendritic_synapse">
        <owl:equivalentClass rdf:resource="http://ncicb.nci.nih.gov/xml/owl/EVS/Thesaurus.owl#Axodendritic_Synapse"/>
    </owl:Class>
    


    <!-- http://bioontology.org/projects/ontologies/fma/fmaOwlDlComponent_2_0#Axon -->

    <owl:Class rdf:about="http://bioontology.org/projects/ontologies/fma/fmaOwlDlComponent_2_0#Axon">
        <owl:equivalentClass rdf:resource="http://ncicb.nci.nih.gov/xml/owl/EVS/Thesaurus.owl#Axon"/>
    </owl:Class>
    


    <!-- http://bioontology.org/projects/ontologies/fma/fmaOwlDlComponent_2_0#Axosomatic_synapse -->

    <owl:Class rdf:about="http://bioontology.org/projects/ontologies/fma/fmaOwlDlComponent_2_0#Axosomatic_synapse">
        <owl:equivalentClass rdf:resource="http://ncicb.nci.nih.gov/xml/owl/EVS/Thesaurus.owl#Axosomatic_Synapse"/>
    </owl:Class>
    


    <!-- http://bioontology.org/projects/ontologies/fma/fmaOwlDlComponent_2_0#Azygos_vein -->

    <owl:Class rdf:about="http://bioontology.org/projects/ontologies/fma/fmaOwlDlComponent_2_0#Azygos_vein">
        <owl:equivalentClass rdf:resource="http://ncicb.nci.nih.gov/xml/owl/EVS/Thesaurus.owl#Azygos_Vein"/>
    </owl:Class>
    


    <!-- http://bioontology.org/projects/ontologies/fma/fmaOwlDlComponent_2_0#B_lymphoblast -->

    <owl:Class rdf:about="http://bioontology.org/projects/ontologies/fma/fmaOwlDlComponent_2_0#B_lymphoblast">
        <owl:equivalentClass rdf:resource="http://ncicb.nci.nih.gov/xml/owl/EVS/Thesaurus.owl#B-Lymphoblast"/>
    </owl:Class>
    


    <!-- http://bioontology.org/projects/ontologies/fma/fmaOwlDlComponent_2_0#B_lymphocyte -->

    <owl:Class rdf:about="http://bioontology.org/projects/ontologies/fma/fmaOwlDlComponent_2_0#B_lymphocyte">
        <owl:equivalentClass rdf:resource="http://ncicb.nci.nih.gov/xml/owl/EVS/Thesaurus.owl#B-Lymphocyte"/>
    </owl:Class>
    


    <!-- http://bioontology.org/projects/ontologies/fma/fmaOwlDlComponent_2_0#Back_of_abdomen -->

    <owl:Class rdf:about="http://bioontology.org/projects/ontologies/fma/fmaOwlDlComponent_2_0#Back_of_abdomen">
        <owl:equivalentClass rdf:resource="http://ncicb.nci.nih.gov/xml/owl/EVS/Thesaurus.owl#Lumbar_Region"/>
    </owl:Class>
    


    <!-- http://bioontology.org/projects/ontologies/fma/fmaOwlDlComponent_2_0#Bamacan -->

    <owl:Class rdf:about="http://bioontology.org/projects/ontologies/fma/fmaOwlDlComponent_2_0#Bamacan">
        <owl:equivalentClass rdf:resource="http://ncicb.nci.nih.gov/xml/owl/EVS/Thesaurus.owl#Chondroitin_Sulfate_Proteoglycan-6"/>
    </owl:Class>
    


    <!-- http://bioontology.org/projects/ontologies/fma/fmaOwlDlComponent_2_0#Band_cell -->

    <owl:Class rdf:about="http://bioontology.org/projects/ontologies/fma/fmaOwlDlComponent_2_0#Band_cell">
        <owl:equivalentClass rdf:resource="http://ncicb.nci.nih.gov/xml/owl/EVS/Thesaurus.owl#Band_Cell"/>
    </owl:Class>
    


    <!-- http://bioontology.org/projects/ontologies/fma/fmaOwlDlComponent_2_0#Basal_cell -->

    <owl:Class rdf:about="http://bioontology.org/projects/ontologies/fma/fmaOwlDlComponent_2_0#Basal_cell">
        <owl:equivalentClass rdf:resource="http://ncicb.nci.nih.gov/xml/owl/EVS/Thesaurus.owl#Basal_Cell"/>
    </owl:Class>
    


    <!-- http://bioontology.org/projects/ontologies/fma/fmaOwlDlComponent_2_0#Basal_cell_layer_of_epidermis -->

    <owl:Class rdf:about="http://bioontology.org/projects/ontologies/fma/fmaOwlDlComponent_2_0#Basal_cell_layer_of_epidermis">
        <owl:equivalentClass rdf:resource="http://ncicb.nci.nih.gov/xml/owl/EVS/Thesaurus.owl#Stratum_Basale"/>
    </owl:Class>
    


    <!-- http://bioontology.org/projects/ontologies/fma/fmaOwlDlComponent_2_0#Basal_cell_of_olfactory_epithelium -->

    <owl:Class rdf:about="http://bioontology.org/projects/ontologies/fma/fmaOwlDlComponent_2_0#Basal_cell_of_olfactory_epithelium">
        <owl:equivalentClass rdf:resource="http://ncicb.nci.nih.gov/xml/owl/EVS/Thesaurus.owl#Olfactory_Basal_Cell"/>
    </owl:Class>
    


    <!-- http://bioontology.org/projects/ontologies/fma/fmaOwlDlComponent_2_0#Basal_lamina -->

    <owl:Class rdf:about="http://bioontology.org/projects/ontologies/fma/fmaOwlDlComponent_2_0#Basal_lamina">
        <owl:equivalentClass rdf:resource="http://ncicb.nci.nih.gov/xml/owl/EVS/Thesaurus.owl#Basal_Lamina"/>
    </owl:Class>
    


    <!-- http://bioontology.org/projects/ontologies/fma/fmaOwlDlComponent_2_0#Basal_layer_of_endometrium -->

    <owl:Class rdf:about="http://bioontology.org/projects/ontologies/fma/fmaOwlDlComponent_2_0#Basal_layer_of_endometrium">
        <owl:equivalentClass rdf:resource="http://ncicb.nci.nih.gov/xml/owl/EVS/Thesaurus.owl#Basal_Layer_of_the_Endometrium"/>
    </owl:Class>
    


    <!-- http://bioontology.org/projects/ontologies/fma/fmaOwlDlComponent_2_0#Basal_part_of_pons -->

    <owl:Class rdf:about="http://bioontology.org/projects/ontologies/fma/fmaOwlDlComponent_2_0#Basal_part_of_pons">
        <owl:equivalentClass rdf:resource="http://ncicb.nci.nih.gov/xml/owl/EVS/Thesaurus.owl#Pontine_Base"/>
    </owl:Class>
    


    <!-- http://bioontology.org/projects/ontologies/fma/fmaOwlDlComponent_2_0#Basal_zone_of_heart -->

    <owl:Class rdf:about="http://bioontology.org/projects/ontologies/fma/fmaOwlDlComponent_2_0#Basal_zone_of_heart">
        <owl:equivalentClass rdf:resource="http://ncicb.nci.nih.gov/xml/owl/EVS/Thesaurus.owl#Base_of_the_Heart"/>
    </owl:Class>
    


    <!-- http://bioontology.org/projects/ontologies/fma/fmaOwlDlComponent_2_0#Basaloid_cell -->

    <owl:Class rdf:about="http://bioontology.org/projects/ontologies/fma/fmaOwlDlComponent_2_0#Basaloid_cell">
        <owl:equivalentClass rdf:resource="http://ncicb.nci.nih.gov/xml/owl/EVS/Thesaurus.owl#Basaloid_Cell"/>
    </owl:Class>
    


    <!-- http://bioontology.org/projects/ontologies/fma/fmaOwlDlComponent_2_0#Base_of_prostate -->

    <owl:Class rdf:about="http://bioontology.org/projects/ontologies/fma/fmaOwlDlComponent_2_0#Base_of_prostate">
        <owl:equivalentClass rdf:resource="http://ncicb.nci.nih.gov/xml/owl/EVS/Thesaurus.owl#Base_of_the_Prostate"/>
    </owl:Class>
    


    <!-- http://bioontology.org/projects/ontologies/fma/fmaOwlDlComponent_2_0#Basement_membrane -->

    <owl:Class rdf:about="http://bioontology.org/projects/ontologies/fma/fmaOwlDlComponent_2_0#Basement_membrane">
        <owl:equivalentClass rdf:resource="http://ncicb.nci.nih.gov/xml/owl/EVS/Thesaurus.owl#Basement_Membrane"/>
    </owl:Class>
    


    <!-- http://bioontology.org/projects/ontologies/fma/fmaOwlDlComponent_2_0#Basicranium -->

    <owl:Class rdf:about="http://bioontology.org/projects/ontologies/fma/fmaOwlDlComponent_2_0#Basicranium">
        <owl:equivalentClass rdf:resource="http://ncicb.nci.nih.gov/xml/owl/EVS/Thesaurus.owl#Base_of_the_Skull"/>
    </owl:Class>
    


    <!-- http://bioontology.org/projects/ontologies/fma/fmaOwlDlComponent_2_0#Basilar_artery -->

    <owl:Class rdf:about="http://bioontology.org/projects/ontologies/fma/fmaOwlDlComponent_2_0#Basilar_artery">
        <owl:equivalentClass rdf:resource="http://ncicb.nci.nih.gov/xml/owl/EVS/Thesaurus.owl#Basilar_Artery"/>
    </owl:Class>
    


    <!-- http://bioontology.org/projects/ontologies/fma/fmaOwlDlComponent_2_0#Basilar_membrane_of_cochlea -->

    <owl:Class rdf:about="http://bioontology.org/projects/ontologies/fma/fmaOwlDlComponent_2_0#Basilar_membrane_of_cochlea">
        <owl:equivalentClass rdf:resource="http://ncicb.nci.nih.gov/xml/owl/EVS/Thesaurus.owl#Basilar_Membrane"/>
    </owl:Class>
    


    <!-- http://bioontology.org/projects/ontologies/fma/fmaOwlDlComponent_2_0#Basilic_vein -->

    <owl:Class rdf:about="http://bioontology.org/projects/ontologies/fma/fmaOwlDlComponent_2_0#Basilic_vein">
        <owl:equivalentClass rdf:resource="http://ncicb.nci.nih.gov/xml/owl/EVS/Thesaurus.owl#Basilic_Vein"/>
    </owl:Class>
    


    <!-- http://bioontology.org/projects/ontologies/fma/fmaOwlDlComponent_2_0#Basophil -->

    <owl:Class rdf:about="http://bioontology.org/projects/ontologies/fma/fmaOwlDlComponent_2_0#Basophil">
        <owl:equivalentClass rdf:resource="http://ncicb.nci.nih.gov/xml/owl/EVS/Thesaurus.owl#Basophil"/>
    </owl:Class>
    


    <!-- http://bioontology.org/projects/ontologies/fma/fmaOwlDlComponent_2_0#Basophil_cell -->

    <owl:Class rdf:about="http://bioontology.org/projects/ontologies/fma/fmaOwlDlComponent_2_0#Basophil_cell">
        <owl:equivalentClass rdf:resource="http://ncicb.nci.nih.gov/xml/owl/EVS/Thesaurus.owl#Basophilic_Cell"/>
    </owl:Class>
    


    <!-- http://bioontology.org/projects/ontologies/fma/fmaOwlDlComponent_2_0#Beta_adrenergic_receptor -->

    <owl:Class rdf:about="http://bioontology.org/projects/ontologies/fma/fmaOwlDlComponent_2_0#Beta_adrenergic_receptor">
        <owl:equivalentClass rdf:resource="http://ncicb.nci.nih.gov/xml/owl/EVS/Thesaurus.owl#Beta_Adrenergic_Receptor"/>
    </owl:Class>
    


    <!-- http://bioontology.org/projects/ontologies/fma/fmaOwlDlComponent_2_0#Betaglycan -->

    <owl:Class rdf:about="http://bioontology.org/projects/ontologies/fma/fmaOwlDlComponent_2_0#Betaglycan">
        <owl:equivalentClass rdf:resource="http://ncicb.nci.nih.gov/xml/owl/EVS/Thesaurus.owl#Transforming_Growth_Factor_Beta_Receptor-III"/>
    </owl:Class>
    


    <!-- http://bioontology.org/projects/ontologies/fma/fmaOwlDlComponent_2_0#Biceps_brachii -->

    <owl:Class rdf:about="http://bioontology.org/projects/ontologies/fma/fmaOwlDlComponent_2_0#Biceps_brachii">
        <owl:equivalentClass rdf:resource="http://ncicb.nci.nih.gov/xml/owl/EVS/Thesaurus.owl#Biceps"/>
    </owl:Class>
    


    <!-- http://bioontology.org/projects/ontologies/fma/fmaOwlDlComponent_2_0#Biceps_femoris -->

    <owl:Class rdf:about="http://bioontology.org/projects/ontologies/fma/fmaOwlDlComponent_2_0#Biceps_femoris">
        <owl:equivalentClass rdf:resource="http://ncicb.nci.nih.gov/xml/owl/EVS/Thesaurus.owl#Biceps_Femoris"/>
    </owl:Class>
    


    <!-- http://bioontology.org/projects/ontologies/fma/fmaOwlDlComponent_2_0#Bile -->

    <owl:Class rdf:about="http://bioontology.org/projects/ontologies/fma/fmaOwlDlComponent_2_0#Bile">
        <owl:equivalentClass rdf:resource="http://ncicb.nci.nih.gov/xml/owl/EVS/Thesaurus.owl#Bile"/>
    </owl:Class>
    


    <!-- http://bioontology.org/projects/ontologies/fma/fmaOwlDlComponent_2_0#Bile_canaliculus -->

    <owl:Class rdf:about="http://bioontology.org/projects/ontologies/fma/fmaOwlDlComponent_2_0#Bile_canaliculus">
        <owl:equivalentClass rdf:resource="http://ncicb.nci.nih.gov/xml/owl/EVS/Thesaurus.owl#Bile_Canaliculus"/>
    </owl:Class>
    


    <!-- http://bioontology.org/projects/ontologies/fma/fmaOwlDlComponent_2_0#Bile_duct -->

    <owl:Class rdf:about="http://bioontology.org/projects/ontologies/fma/fmaOwlDlComponent_2_0#Bile_duct">
        <owl:equivalentClass rdf:resource="http://ncicb.nci.nih.gov/xml/owl/EVS/Thesaurus.owl#Bile_Duct"/>
    </owl:Class>
    


    <!-- http://bioontology.org/projects/ontologies/fma/fmaOwlDlComponent_2_0#Biliary_tree -->

    <owl:Class rdf:about="http://bioontology.org/projects/ontologies/fma/fmaOwlDlComponent_2_0#Biliary_tree">
        <owl:equivalentClass rdf:resource="http://ncicb.nci.nih.gov/xml/owl/EVS/Thesaurus.owl#Biliary_Tract"/>
    </owl:Class>
    


    <!-- http://bioontology.org/projects/ontologies/fma/fmaOwlDlComponent_2_0#Bipolar_neuron -->

    <owl:Class rdf:about="http://bioontology.org/projects/ontologies/fma/fmaOwlDlComponent_2_0#Bipolar_neuron">
        <owl:equivalentClass rdf:resource="http://ncicb.nci.nih.gov/xml/owl/EVS/Thesaurus.owl#Bipolar_Neuron"/>
    </owl:Class>
    


    <!-- http://bioontology.org/projects/ontologies/fma/fmaOwlDlComponent_2_0#Blast_cell -->

    <owl:Class rdf:about="http://bioontology.org/projects/ontologies/fma/fmaOwlDlComponent_2_0#Blast_cell">
        <owl:equivalentClass rdf:resource="http://ncicb.nci.nih.gov/xml/owl/EVS/Thesaurus.owl#Blast_Cell"/>
    </owl:Class>
    


    <!-- http://bioontology.org/projects/ontologies/fma/fmaOwlDlComponent_2_0#Blastocyst -->

    <owl:Class rdf:about="http://bioontology.org/projects/ontologies/fma/fmaOwlDlComponent_2_0#Blastocyst">
        <owl:equivalentClass rdf:resource="http://ncicb.nci.nih.gov/xml/owl/EVS/Thesaurus.owl#Blastocyst"/>
    </owl:Class>
    


    <!-- http://bioontology.org/projects/ontologies/fma/fmaOwlDlComponent_2_0#Blastomere -->

    <owl:Class rdf:about="http://bioontology.org/projects/ontologies/fma/fmaOwlDlComponent_2_0#Blastomere">
        <owl:equivalentClass rdf:resource="http://ncicb.nci.nih.gov/xml/owl/EVS/Thesaurus.owl#Blastomere"/>
    </owl:Class>
    


    <!-- http://bioontology.org/projects/ontologies/fma/fmaOwlDlComponent_2_0#Blood_vessel -->

    <owl:Class rdf:about="http://bioontology.org/projects/ontologies/fma/fmaOwlDlComponent_2_0#Blood_vessel">
        <owl:equivalentClass rdf:resource="http://ncicb.nci.nih.gov/xml/owl/EVS/Thesaurus.owl#Blood_Vessel"/>
    </owl:Class>
    


    <!-- http://bioontology.org/projects/ontologies/fma/fmaOwlDlComponent_2_0#Body_of_corpus_callosum -->

    <owl:Class rdf:about="http://bioontology.org/projects/ontologies/fma/fmaOwlDlComponent_2_0#Body_of_corpus_callosum">
        <owl:equivalentClass rdf:resource="http://ncicb.nci.nih.gov/xml/owl/EVS/Thesaurus.owl#Body_of_the_Corpus_Callosum"/>
    </owl:Class>
    


    <!-- http://bioontology.org/projects/ontologies/fma/fmaOwlDlComponent_2_0#Body_of_epididymis -->

    <owl:Class rdf:about="http://bioontology.org/projects/ontologies/fma/fmaOwlDlComponent_2_0#Body_of_epididymis">
        <owl:equivalentClass rdf:resource="http://ncicb.nci.nih.gov/xml/owl/EVS/Thesaurus.owl#Body_of_the_Epididymis"/>
    </owl:Class>
    


    <!-- http://bioontology.org/projects/ontologies/fma/fmaOwlDlComponent_2_0#Body_of_gallbladder -->

    <owl:Class rdf:about="http://bioontology.org/projects/ontologies/fma/fmaOwlDlComponent_2_0#Body_of_gallbladder">
        <owl:equivalentClass rdf:resource="http://ncicb.nci.nih.gov/xml/owl/EVS/Thesaurus.owl#Gallbladder_Body"/>
    </owl:Class>
    


    <!-- http://bioontology.org/projects/ontologies/fma/fmaOwlDlComponent_2_0#Body_of_lateral_ventricle -->

    <owl:Class rdf:about="http://bioontology.org/projects/ontologies/fma/fmaOwlDlComponent_2_0#Body_of_lateral_ventricle">
        <owl:equivalentClass rdf:resource="http://ncicb.nci.nih.gov/xml/owl/EVS/Thesaurus.owl#Body_of_the_Lateral_Ventricle"/>
    </owl:Class>
    


    <!-- http://bioontology.org/projects/ontologies/fma/fmaOwlDlComponent_2_0#Body_of_nail -->

    <owl:Class rdf:about="http://bioontology.org/projects/ontologies/fma/fmaOwlDlComponent_2_0#Body_of_nail">
        <owl:equivalentClass rdf:resource="http://ncicb.nci.nih.gov/xml/owl/EVS/Thesaurus.owl#Body_of_the_Nail"/>
    </owl:Class>
    


    <!-- http://bioontology.org/projects/ontologies/fma/fmaOwlDlComponent_2_0#Body_of_pancreas -->

    <owl:Class rdf:about="http://bioontology.org/projects/ontologies/fma/fmaOwlDlComponent_2_0#Body_of_pancreas">
        <owl:equivalentClass rdf:resource="http://ncicb.nci.nih.gov/xml/owl/EVS/Thesaurus.owl#Body_of_the_Pancreas"/>
    </owl:Class>
    


    <!-- http://bioontology.org/projects/ontologies/fma/fmaOwlDlComponent_2_0#Body_of_penis -->

    <owl:Class rdf:about="http://bioontology.org/projects/ontologies/fma/fmaOwlDlComponent_2_0#Body_of_penis">
        <owl:equivalentClass rdf:resource="http://ncicb.nci.nih.gov/xml/owl/EVS/Thesaurus.owl#Body_of_the_Penis"/>
    </owl:Class>
    


    <!-- http://bioontology.org/projects/ontologies/fma/fmaOwlDlComponent_2_0#Body_of_rib -->

    <owl:Class rdf:about="http://bioontology.org/projects/ontologies/fma/fmaOwlDlComponent_2_0#Body_of_rib">
        <owl:equivalentClass rdf:resource="http://ncicb.nci.nih.gov/xml/owl/EVS/Thesaurus.owl#Rib_Shaft"/>
    </owl:Class>
    


    <!-- http://bioontology.org/projects/ontologies/fma/fmaOwlDlComponent_2_0#Body_of_stomach -->

    <owl:Class rdf:about="http://bioontology.org/projects/ontologies/fma/fmaOwlDlComponent_2_0#Body_of_stomach">
        <owl:equivalentClass rdf:resource="http://ncicb.nci.nih.gov/xml/owl/EVS/Thesaurus.owl#Body_of_Stomach"/>
    </owl:Class>
    


    <!-- http://bioontology.org/projects/ontologies/fma/fmaOwlDlComponent_2_0#Body_of_uterus -->

    <owl:Class rdf:about="http://bioontology.org/projects/ontologies/fma/fmaOwlDlComponent_2_0#Body_of_uterus">
        <owl:equivalentClass rdf:resource="http://ncicb.nci.nih.gov/xml/owl/EVS/Thesaurus.owl#Corpus_Uteri"/>
    </owl:Class>
    


    <!-- http://bioontology.org/projects/ontologies/fma/fmaOwlDlComponent_2_0#Body_of_vertebra -->

    <owl:Class rdf:about="http://bioontology.org/projects/ontologies/fma/fmaOwlDlComponent_2_0#Body_of_vertebra">
        <owl:equivalentClass rdf:resource="http://ncicb.nci.nih.gov/xml/owl/EVS/Thesaurus.owl#Vertebral_Body"/>
    </owl:Class>
    


    <!-- http://bioontology.org/projects/ontologies/fma/fmaOwlDlComponent_2_0#Body_surface -->

    <owl:Class rdf:about="http://bioontology.org/projects/ontologies/fma/fmaOwlDlComponent_2_0#Body_surface">
        <owl:equivalentClass rdf:resource="http://ncicb.nci.nih.gov/xml/owl/EVS/Thesaurus.owl#Body_Surface"/>
    </owl:Class>
    


    <!-- http://bioontology.org/projects/ontologies/fma/fmaOwlDlComponent_2_0#Bone -->

    <owl:Class rdf:about="http://bioontology.org/projects/ontologies/fma/fmaOwlDlComponent_2_0#Bone">
        <owl:equivalentClass rdf:resource="http://ncicb.nci.nih.gov/xml/owl/EVS/Thesaurus.owl#Bone"/>
    </owl:Class>
    


    <!-- http://bioontology.org/projects/ontologies/fma/fmaOwlDlComponent_2_0#Bone_marrow -->

    <owl:Class rdf:about="http://bioontology.org/projects/ontologies/fma/fmaOwlDlComponent_2_0#Bone_marrow">
        <owl:equivalentClass rdf:resource="http://ncicb.nci.nih.gov/xml/owl/EVS/Thesaurus.owl#Bone_Marrow"/>
    </owl:Class>
    


    <!-- http://bioontology.org/projects/ontologies/fma/fmaOwlDlComponent_2_0#Bone_marrow_cell -->

    <owl:Class rdf:about="http://bioontology.org/projects/ontologies/fma/fmaOwlDlComponent_2_0#Bone_marrow_cell">
        <owl:equivalentClass rdf:resource="http://ncicb.nci.nih.gov/xml/owl/EVS/Thesaurus.owl#Bone_Marrow_Blood-Forming_Cell"/>
    </owl:Class>
    


    <!-- http://bioontology.org/projects/ontologies/fma/fmaOwlDlComponent_2_0#Bone_marrow_stem_cell -->

    <owl:Class rdf:about="http://bioontology.org/projects/ontologies/fma/fmaOwlDlComponent_2_0#Bone_marrow_stem_cell">
        <owl:equivalentClass rdf:resource="http://ncicb.nci.nih.gov/xml/owl/EVS/Thesaurus.owl#Bone_Marrow_Stem_Cell"/>
    </owl:Class>
    


    <!-- http://bioontology.org/projects/ontologies/fma/fmaOwlDlComponent_2_0#Bone_of_pubis -->

    <owl:Class rdf:about="http://bioontology.org/projects/ontologies/fma/fmaOwlDlComponent_2_0#Bone_of_pubis">
        <owl:equivalentClass rdf:resource="http://ncicb.nci.nih.gov/xml/owl/EVS/Thesaurus.owl#Pubic_Bone"/>
    </owl:Class>
    


    <!-- http://bioontology.org/projects/ontologies/fma/fmaOwlDlComponent_2_0#Bone_of_vertebra -->

    <owl:Class rdf:about="http://bioontology.org/projects/ontologies/fma/fmaOwlDlComponent_2_0#Bone_of_vertebra">
        <owl:equivalentClass rdf:resource="http://ncicb.nci.nih.gov/xml/owl/EVS/Thesaurus.owl#Vertebral_Bone"/>
    </owl:Class>
    


    <!-- http://bioontology.org/projects/ontologies/fma/fmaOwlDlComponent_2_0#Bone_tissue -->

    <owl:Class rdf:about="http://bioontology.org/projects/ontologies/fma/fmaOwlDlComponent_2_0#Bone_tissue">
        <owl:equivalentClass rdf:resource="http://ncicb.nci.nih.gov/xml/owl/EVS/Thesaurus.owl#Bone_Tissue"/>
    </owl:Class>
    


    <!-- http://bioontology.org/projects/ontologies/fma/fmaOwlDlComponent_2_0#Bony_labyrinth -->

    <owl:Class rdf:about="http://bioontology.org/projects/ontologies/fma/fmaOwlDlComponent_2_0#Bony_labyrinth">
        <owl:equivalentClass rdf:resource="http://ncicb.nci.nih.gov/xml/owl/EVS/Thesaurus.owl#Osseous_Labyrinth"/>
    </owl:Class>
    


    <!-- http://bioontology.org/projects/ontologies/fma/fmaOwlDlComponent_2_0#Bowman_s_space -->

    <owl:Class rdf:about="http://bioontology.org/projects/ontologies/fma/fmaOwlDlComponent_2_0#Bowman_s_space">
        <owl:equivalentClass rdf:resource="http://ncicb.nci.nih.gov/xml/owl/EVS/Thesaurus.owl#Urinary_Space"/>
    </owl:Class>
    


    <!-- http://bioontology.org/projects/ontologies/fma/fmaOwlDlComponent_2_0#Brachial_artery -->

    <owl:Class rdf:about="http://bioontology.org/projects/ontologies/fma/fmaOwlDlComponent_2_0#Brachial_artery">
        <owl:equivalentClass rdf:resource="http://ncicb.nci.nih.gov/xml/owl/EVS/Thesaurus.owl#Brachial_Artery"/>
    </owl:Class>
    


    <!-- http://bioontology.org/projects/ontologies/fma/fmaOwlDlComponent_2_0#Brachial_nerve_plexus -->

    <owl:Class rdf:about="http://bioontology.org/projects/ontologies/fma/fmaOwlDlComponent_2_0#Brachial_nerve_plexus">
        <owl:equivalentClass rdf:resource="http://ncicb.nci.nih.gov/xml/owl/EVS/Thesaurus.owl#Brachial_Plexus"/>
    </owl:Class>
    


    <!-- http://bioontology.org/projects/ontologies/fma/fmaOwlDlComponent_2_0#Brachial_vein -->

    <owl:Class rdf:about="http://bioontology.org/projects/ontologies/fma/fmaOwlDlComponent_2_0#Brachial_vein">
        <owl:equivalentClass rdf:resource="http://ncicb.nci.nih.gov/xml/owl/EVS/Thesaurus.owl#Brachial_Vein"/>
    </owl:Class>
    


    <!-- http://bioontology.org/projects/ontologies/fma/fmaOwlDlComponent_2_0#Brachialis -->

    <owl:Class rdf:about="http://bioontology.org/projects/ontologies/fma/fmaOwlDlComponent_2_0#Brachialis">
        <owl:equivalentClass rdf:resource="http://ncicb.nci.nih.gov/xml/owl/EVS/Thesaurus.owl#Brachialis"/>
    </owl:Class>
    


    <!-- http://bioontology.org/projects/ontologies/fma/fmaOwlDlComponent_2_0#Brachiocephalic_artery -->

    <owl:Class rdf:about="http://bioontology.org/projects/ontologies/fma/fmaOwlDlComponent_2_0#Brachiocephalic_artery">
        <owl:equivalentClass rdf:resource="http://ncicb.nci.nih.gov/xml/owl/EVS/Thesaurus.owl#Innominate_Artery"/>
    </owl:Class>
    


    <!-- http://bioontology.org/projects/ontologies/fma/fmaOwlDlComponent_2_0#Brachiocephalic_vein -->

    <owl:Class rdf:about="http://bioontology.org/projects/ontologies/fma/fmaOwlDlComponent_2_0#Brachiocephalic_vein">
        <owl:equivalentClass rdf:resource="http://ncicb.nci.nih.gov/xml/owl/EVS/Thesaurus.owl#Innominate_Vein"/>
    </owl:Class>
    


    <!-- http://bioontology.org/projects/ontologies/fma/fmaOwlDlComponent_2_0#Brain -->

    <owl:Class rdf:about="http://bioontology.org/projects/ontologies/fma/fmaOwlDlComponent_2_0#Brain">
        <owl:equivalentClass rdf:resource="http://ncicb.nci.nih.gov/xml/owl/EVS/Thesaurus.owl#Brain"/>
    </owl:Class>
    


    <!-- http://bioontology.org/projects/ontologies/fma/fmaOwlDlComponent_2_0#Brainstem -->

    <owl:Class rdf:about="http://bioontology.org/projects/ontologies/fma/fmaOwlDlComponent_2_0#Brainstem">
        <owl:equivalentClass rdf:resource="http://ncicb.nci.nih.gov/xml/owl/EVS/Thesaurus.owl#Brain_Stem"/>
    </owl:Class>
    


    <!-- http://bioontology.org/projects/ontologies/fma/fmaOwlDlComponent_2_0#Branch_of_anterior_cerebral_artery -->

    <owl:Class rdf:about="http://bioontology.org/projects/ontologies/fma/fmaOwlDlComponent_2_0#Branch_of_anterior_cerebral_artery">
        <owl:equivalentClass rdf:resource="http://ncicb.nci.nih.gov/xml/owl/EVS/Thesaurus.owl#Anterior_Cerebral_Artery_Branch"/>
    </owl:Class>
    


    <!-- http://bioontology.org/projects/ontologies/fma/fmaOwlDlComponent_2_0#Branch_of_basilar_artery -->

    <owl:Class rdf:about="http://bioontology.org/projects/ontologies/fma/fmaOwlDlComponent_2_0#Branch_of_basilar_artery">
        <owl:equivalentClass rdf:resource="http://ncicb.nci.nih.gov/xml/owl/EVS/Thesaurus.owl#Basilar_Artery_Branch"/>
    </owl:Class>
    


    <!-- http://bioontology.org/projects/ontologies/fma/fmaOwlDlComponent_2_0#Branch_of_brachial_artery -->

    <owl:Class rdf:about="http://bioontology.org/projects/ontologies/fma/fmaOwlDlComponent_2_0#Branch_of_brachial_artery">
        <owl:equivalentClass rdf:resource="http://ncicb.nci.nih.gov/xml/owl/EVS/Thesaurus.owl#Brachial_Artery_Branch"/>
    </owl:Class>
    


    <!-- http://bioontology.org/projects/ontologies/fma/fmaOwlDlComponent_2_0#Branch_of_left_coronary_artery -->

    <owl:Class rdf:about="http://bioontology.org/projects/ontologies/fma/fmaOwlDlComponent_2_0#Branch_of_left_coronary_artery">
        <owl:equivalentClass rdf:resource="http://ncicb.nci.nih.gov/xml/owl/EVS/Thesaurus.owl#Left_Coronary_Artery_Branch"/>
    </owl:Class>
    


    <!-- http://bioontology.org/projects/ontologies/fma/fmaOwlDlComponent_2_0#Branch_of_middle_cerebral_artery -->

    <owl:Class rdf:about="http://bioontology.org/projects/ontologies/fma/fmaOwlDlComponent_2_0#Branch_of_middle_cerebral_artery">
        <owl:equivalentClass rdf:resource="http://ncicb.nci.nih.gov/xml/owl/EVS/Thesaurus.owl#Middle_Cerebral_Artery_Branch"/>
    </owl:Class>
    


    <!-- http://bioontology.org/projects/ontologies/fma/fmaOwlDlComponent_2_0#Branch_of_posterior_cerebral_artery -->

    <owl:Class rdf:about="http://bioontology.org/projects/ontologies/fma/fmaOwlDlComponent_2_0#Branch_of_posterior_cerebral_artery">
        <owl:equivalentClass rdf:resource="http://ncicb.nci.nih.gov/xml/owl/EVS/Thesaurus.owl#Posterior_Cerebral_Artery_Branch"/>
    </owl:Class>
    


    <!-- http://bioontology.org/projects/ontologies/fma/fmaOwlDlComponent_2_0#Branch_of_posterior_tibial_artery -->

    <owl:Class rdf:about="http://bioontology.org/projects/ontologies/fma/fmaOwlDlComponent_2_0#Branch_of_posterior_tibial_artery">
        <owl:equivalentClass rdf:resource="http://ncicb.nci.nih.gov/xml/owl/EVS/Thesaurus.owl#Posterior_Tibial_Artery_Branch"/>
    </owl:Class>
    


    <!-- http://bioontology.org/projects/ontologies/fma/fmaOwlDlComponent_2_0#Branch_of_ulnar_artery -->

    <owl:Class rdf:about="http://bioontology.org/projects/ontologies/fma/fmaOwlDlComponent_2_0#Branch_of_ulnar_artery">
        <owl:equivalentClass rdf:resource="http://ncicb.nci.nih.gov/xml/owl/EVS/Thesaurus.owl#Ulnar_Artery_Branch"/>
    </owl:Class>
    


    <!-- http://bioontology.org/projects/ontologies/fma/fmaOwlDlComponent_2_0#Branch_of_vertebral_artery -->

    <owl:Class rdf:about="http://bioontology.org/projects/ontologies/fma/fmaOwlDlComponent_2_0#Branch_of_vertebral_artery">
        <owl:equivalentClass rdf:resource="http://ncicb.nci.nih.gov/xml/owl/EVS/Thesaurus.owl#Vertebral_Artery_Branch"/>
    </owl:Class>
    


    <!-- http://bioontology.org/projects/ontologies/fma/fmaOwlDlComponent_2_0#Breast -->

    <owl:Class rdf:about="http://bioontology.org/projects/ontologies/fma/fmaOwlDlComponent_2_0#Breast">
        <owl:equivalentClass rdf:resource="http://ncicb.nci.nih.gov/xml/owl/EVS/Thesaurus.owl#Breast"/>
    </owl:Class>
    


    <!-- http://bioontology.org/projects/ontologies/fma/fmaOwlDlComponent_2_0#Broad_ligament_of_uterus -->

    <owl:Class rdf:about="http://bioontology.org/projects/ontologies/fma/fmaOwlDlComponent_2_0#Broad_ligament_of_uterus">
        <owl:equivalentClass rdf:resource="http://ncicb.nci.nih.gov/xml/owl/EVS/Thesaurus.owl#Lateral_Ligament"/>
    </owl:Class>
    


    <!-- http://bioontology.org/projects/ontologies/fma/fmaOwlDlComponent_2_0#Broca_s_area -->

    <owl:Class rdf:about="http://bioontology.org/projects/ontologies/fma/fmaOwlDlComponent_2_0#Broca_s_area">
        <owl:equivalentClass rdf:resource="http://ncicb.nci.nih.gov/xml/owl/EVS/Thesaurus.owl#Area_of_Broca"/>
    </owl:Class>
    


    <!-- http://bioontology.org/projects/ontologies/fma/fmaOwlDlComponent_2_0#Bronchial_artery -->

    <owl:Class rdf:about="http://bioontology.org/projects/ontologies/fma/fmaOwlDlComponent_2_0#Bronchial_artery">
        <owl:equivalentClass rdf:resource="http://ncicb.nci.nih.gov/xml/owl/EVS/Thesaurus.owl#Bronchial_Artery"/>
    </owl:Class>
    


    <!-- http://bioontology.org/projects/ontologies/fma/fmaOwlDlComponent_2_0#Bronchial_associated_lymphoid_tissue -->

    <owl:Class rdf:about="http://bioontology.org/projects/ontologies/fma/fmaOwlDlComponent_2_0#Bronchial_associated_lymphoid_tissue">
        <owl:equivalentClass rdf:resource="http://ncicb.nci.nih.gov/xml/owl/EVS/Thesaurus.owl#Bronchus-Associated_Lymphoid_Tissue"/>
    </owl:Class>
    


    <!-- http://bioontology.org/projects/ontologies/fma/fmaOwlDlComponent_2_0#Bronchial_tree -->

    <owl:Class rdf:about="http://bioontology.org/projects/ontologies/fma/fmaOwlDlComponent_2_0#Bronchial_tree">
        <owl:equivalentClass rdf:resource="http://ncicb.nci.nih.gov/xml/owl/EVS/Thesaurus.owl#Bronchial_Tree"/>
    </owl:Class>
    


    <!-- http://bioontology.org/projects/ontologies/fma/fmaOwlDlComponent_2_0#Bronchial_vein -->

    <owl:Class rdf:about="http://bioontology.org/projects/ontologies/fma/fmaOwlDlComponent_2_0#Bronchial_vein">
        <owl:equivalentClass rdf:resource="http://ncicb.nci.nih.gov/xml/owl/EVS/Thesaurus.owl#Bronchial_Vein"/>
    </owl:Class>
    


    <!-- http://bioontology.org/projects/ontologies/fma/fmaOwlDlComponent_2_0#Bronchiolar_non_ciliated_cell -->

    <owl:Class rdf:about="http://bioontology.org/projects/ontologies/fma/fmaOwlDlComponent_2_0#Bronchiolar_non_ciliated_cell">
        <owl:equivalentClass rdf:resource="http://ncicb.nci.nih.gov/xml/owl/EVS/Thesaurus.owl#Clara_Cell"/>
    </owl:Class>
    


    <!-- http://bioontology.org/projects/ontologies/fma/fmaOwlDlComponent_2_0#Bronchiole -->

    <owl:Class rdf:about="http://bioontology.org/projects/ontologies/fma/fmaOwlDlComponent_2_0#Bronchiole">
        <owl:equivalentClass rdf:resource="http://ncicb.nci.nih.gov/xml/owl/EVS/Thesaurus.owl#Bronchiole"/>
    </owl:Class>
    


    <!-- http://bioontology.org/projects/ontologies/fma/fmaOwlDlComponent_2_0#Bronchopulmonary_lymph_node -->

    <owl:Class rdf:about="http://bioontology.org/projects/ontologies/fma/fmaOwlDlComponent_2_0#Bronchopulmonary_lymph_node">
        <owl:equivalentClass rdf:resource="http://ncicb.nci.nih.gov/xml/owl/EVS/Thesaurus.owl#Bronchial_Lymph_Node"/>
    </owl:Class>
    


    <!-- http://bioontology.org/projects/ontologies/fma/fmaOwlDlComponent_2_0#Bronchus -->

    <owl:Class rdf:about="http://bioontology.org/projects/ontologies/fma/fmaOwlDlComponent_2_0#Bronchus">
        <owl:equivalentClass rdf:resource="http://ncicb.nci.nih.gov/xml/owl/EVS/Thesaurus.owl#Bronchus"/>
    </owl:Class>
    


    <!-- http://bioontology.org/projects/ontologies/fma/fmaOwlDlComponent_2_0#Brown_adipose_tissue -->

    <owl:Class rdf:about="http://bioontology.org/projects/ontologies/fma/fmaOwlDlComponent_2_0#Brown_adipose_tissue">
        <owl:equivalentClass rdf:resource="http://ncicb.nci.nih.gov/xml/owl/EVS/Thesaurus.owl#Brown_Adipose_Tissue"/>
    </owl:Class>
    


    <!-- http://bioontology.org/projects/ontologies/fma/fmaOwlDlComponent_2_0#Brush_cell -->

    <owl:Class rdf:about="http://bioontology.org/projects/ontologies/fma/fmaOwlDlComponent_2_0#Brush_cell">
        <owl:equivalentClass rdf:resource="http://ncicb.nci.nih.gov/xml/owl/EVS/Thesaurus.owl#Brush_Cell"/>
    </owl:Class>
    


    <!-- http://bioontology.org/projects/ontologies/fma/fmaOwlDlComponent_2_0#Buccal_artery -->

    <owl:Class rdf:about="http://bioontology.org/projects/ontologies/fma/fmaOwlDlComponent_2_0#Buccal_artery">
        <owl:equivalentClass rdf:resource="http://ncicb.nci.nih.gov/xml/owl/EVS/Thesaurus.owl#Buccal_Artery"/>
    </owl:Class>
    


    <!-- http://bioontology.org/projects/ontologies/fma/fmaOwlDlComponent_2_0#Buccal_mucosa -->

    <owl:Class rdf:about="http://bioontology.org/projects/ontologies/fma/fmaOwlDlComponent_2_0#Buccal_mucosa">
        <owl:equivalentClass rdf:resource="http://ncicb.nci.nih.gov/xml/owl/EVS/Thesaurus.owl#Buccal_Mucosa"/>
    </owl:Class>
    


    <!-- http://bioontology.org/projects/ontologies/fma/fmaOwlDlComponent_2_0#Buccal_salivary_gland -->

    <owl:Class rdf:about="http://bioontology.org/projects/ontologies/fma/fmaOwlDlComponent_2_0#Buccal_salivary_gland">
        <owl:equivalentClass rdf:resource="http://ncicb.nci.nih.gov/xml/owl/EVS/Thesaurus.owl#Buccal_Salivary_Gland"/>
    </owl:Class>
    


    <!-- http://bioontology.org/projects/ontologies/fma/fmaOwlDlComponent_2_0#Buccal_surface -->

    <owl:Class rdf:about="http://bioontology.org/projects/ontologies/fma/fmaOwlDlComponent_2_0#Buccal_surface">
        <owl:equivalentClass rdf:resource="http://ncicb.nci.nih.gov/xml/owl/EVS/Thesaurus.owl#Buccal_Surface"/>
    </owl:Class>
    


    <!-- http://bioontology.org/projects/ontologies/fma/fmaOwlDlComponent_2_0#Buccinator -->

    <owl:Class rdf:about="http://bioontology.org/projects/ontologies/fma/fmaOwlDlComponent_2_0#Buccinator">
        <owl:equivalentClass rdf:resource="http://ncicb.nci.nih.gov/xml/owl/EVS/Thesaurus.owl#Buccinator"/>
    </owl:Class>
    


    <!-- http://bioontology.org/projects/ontologies/fma/fmaOwlDlComponent_2_0#Bulb_of_hair_follicle -->

    <owl:Class rdf:about="http://bioontology.org/projects/ontologies/fma/fmaOwlDlComponent_2_0#Bulb_of_hair_follicle">
        <owl:equivalentClass rdf:resource="http://ncicb.nci.nih.gov/xml/owl/EVS/Thesaurus.owl#Hair_Bulb"/>
    </owl:Class>
    


    <!-- http://bioontology.org/projects/ontologies/fma/fmaOwlDlComponent_2_0#Bulbar_conjunctiva -->

    <owl:Class rdf:about="http://bioontology.org/projects/ontologies/fma/fmaOwlDlComponent_2_0#Bulbar_conjunctiva">
        <owl:equivalentClass rdf:resource="http://ncicb.nci.nih.gov/xml/owl/EVS/Thesaurus.owl#Bulbar_Conjunctiva"/>
    </owl:Class>
    


    <!-- http://bioontology.org/projects/ontologies/fma/fmaOwlDlComponent_2_0#Bulbo_urethral_gland -->

    <owl:Class rdf:about="http://bioontology.org/projects/ontologies/fma/fmaOwlDlComponent_2_0#Bulbo_urethral_gland">
        <owl:equivalentClass rdf:resource="http://ncicb.nci.nih.gov/xml/owl/EVS/Thesaurus.owl#Cowper_s_Gland"/>
    </owl:Class>
    


    <!-- http://bioontology.org/projects/ontologies/fma/fmaOwlDlComponent_2_0#Bulbus_cordis -->

    <owl:Class rdf:about="http://bioontology.org/projects/ontologies/fma/fmaOwlDlComponent_2_0#Bulbus_cordis">
        <owl:equivalentClass rdf:resource="http://ncicb.nci.nih.gov/xml/owl/EVS/Thesaurus.owl#Bulbus_Cordis"/>
    </owl:Class>
    


    <!-- http://bioontology.org/projects/ontologies/fma/fmaOwlDlComponent_2_0#CC_chemokine -->

    <owl:Class rdf:about="http://bioontology.org/projects/ontologies/fma/fmaOwlDlComponent_2_0#CC_chemokine">
        <owl:equivalentClass rdf:resource="http://ncicb.nci.nih.gov/xml/owl/EVS/Thesaurus.owl#Beta_Chemokine"/>
    </owl:Class>
    


    <!-- http://bioontology.org/projects/ontologies/fma/fmaOwlDlComponent_2_0#Cadherin -->

    <owl:Class rdf:about="http://bioontology.org/projects/ontologies/fma/fmaOwlDlComponent_2_0#Cadherin">
        <owl:equivalentClass rdf:resource="http://ncicb.nci.nih.gov/xml/owl/EVS/Thesaurus.owl#Cadherin"/>
    </owl:Class>
    


    <!-- http://bioontology.org/projects/ontologies/fma/fmaOwlDlComponent_2_0#Calcaneal_tendon -->

    <owl:Class rdf:about="http://bioontology.org/projects/ontologies/fma/fmaOwlDlComponent_2_0#Calcaneal_tendon">
        <owl:equivalentClass rdf:resource="http://ncicb.nci.nih.gov/xml/owl/EVS/Thesaurus.owl#Achilles_Tendon"/>
    </owl:Class>
    


    <!-- http://bioontology.org/projects/ontologies/fma/fmaOwlDlComponent_2_0#Calcaneus -->

    <owl:Class rdf:about="http://bioontology.org/projects/ontologies/fma/fmaOwlDlComponent_2_0#Calcaneus">
        <owl:equivalentClass rdf:resource="http://ncicb.nci.nih.gov/xml/owl/EVS/Thesaurus.owl#Calcaneum"/>
    </owl:Class>
    


    <!-- http://bioontology.org/projects/ontologies/fma/fmaOwlDlComponent_2_0#Calcarine_artery -->

    <owl:Class rdf:about="http://bioontology.org/projects/ontologies/fma/fmaOwlDlComponent_2_0#Calcarine_artery">
        <owl:equivalentClass rdf:resource="http://ncicb.nci.nih.gov/xml/owl/EVS/Thesaurus.owl#Calcarine_Artery"/>
    </owl:Class>
    


    <!-- http://bioontology.org/projects/ontologies/fma/fmaOwlDlComponent_2_0#Calcarine_sulcus -->

    <owl:Class rdf:about="http://bioontology.org/projects/ontologies/fma/fmaOwlDlComponent_2_0#Calcarine_sulcus">
        <owl:equivalentClass rdf:resource="http://ncicb.nci.nih.gov/xml/owl/EVS/Thesaurus.owl#Calcarine_Sulcus"/>
    </owl:Class>
    


    <!-- http://bioontology.org/projects/ontologies/fma/fmaOwlDlComponent_2_0#Calcium_binding_protein -->

    <owl:Class rdf:about="http://bioontology.org/projects/ontologies/fma/fmaOwlDlComponent_2_0#Calcium_binding_protein">
        <owl:equivalentClass rdf:resource="http://ncicb.nci.nih.gov/xml/owl/EVS/Thesaurus.owl#Calcium_Binding_Protein"/>
    </owl:Class>
    


    <!-- http://bioontology.org/projects/ontologies/fma/fmaOwlDlComponent_2_0#Callosomarginal_artery -->

    <owl:Class rdf:about="http://bioontology.org/projects/ontologies/fma/fmaOwlDlComponent_2_0#Callosomarginal_artery">
        <owl:equivalentClass rdf:resource="http://ncicb.nci.nih.gov/xml/owl/EVS/Thesaurus.owl#Callosomarginal_Artery"/>
    </owl:Class>
    


    <!-- http://bioontology.org/projects/ontologies/fma/fmaOwlDlComponent_2_0#Canal_for_tensor_tympani -->

    <owl:Class rdf:about="http://bioontology.org/projects/ontologies/fma/fmaOwlDlComponent_2_0#Canal_for_tensor_tympani">
        <owl:equivalentClass rdf:resource="http://ncicb.nci.nih.gov/xml/owl/EVS/Thesaurus.owl#Canal_for_Tensor_Tympani"/>
    </owl:Class>
    


    <!-- http://bioontology.org/projects/ontologies/fma/fmaOwlDlComponent_2_0#Canal_of_Volkmann -->

    <owl:Class rdf:about="http://bioontology.org/projects/ontologies/fma/fmaOwlDlComponent_2_0#Canal_of_Volkmann">
        <owl:equivalentClass rdf:resource="http://ncicb.nci.nih.gov/xml/owl/EVS/Thesaurus.owl#Perforating_Canal"/>
    </owl:Class>
    


    <!-- http://bioontology.org/projects/ontologies/fma/fmaOwlDlComponent_2_0#Canine_tooth -->

    <owl:Class rdf:about="http://bioontology.org/projects/ontologies/fma/fmaOwlDlComponent_2_0#Canine_tooth">
        <owl:equivalentClass rdf:resource="http://ncicb.nci.nih.gov/xml/owl/EVS/Thesaurus.owl#Canine_Tooth"/>
    </owl:Class>
    


    <!-- http://bioontology.org/projects/ontologies/fma/fmaOwlDlComponent_2_0#Capillary -->

    <owl:Class rdf:about="http://bioontology.org/projects/ontologies/fma/fmaOwlDlComponent_2_0#Capillary">
        <owl:equivalentClass rdf:resource="http://ncicb.nci.nih.gov/xml/owl/EVS/Thesaurus.owl#Capillary"/>
    </owl:Class>
    


    <!-- http://bioontology.org/projects/ontologies/fma/fmaOwlDlComponent_2_0#Capitate -->

    <owl:Class rdf:about="http://bioontology.org/projects/ontologies/fma/fmaOwlDlComponent_2_0#Capitate">
        <owl:equivalentClass rdf:resource="http://ncicb.nci.nih.gov/xml/owl/EVS/Thesaurus.owl#Capitate_Bone"/>
    </owl:Class>
    


    <!-- http://bioontology.org/projects/ontologies/fma/fmaOwlDlComponent_2_0#Caproic_acid -->

    <owl:Class rdf:about="http://bioontology.org/projects/ontologies/fma/fmaOwlDlComponent_2_0#Caproic_acid">
        <owl:equivalentClass rdf:resource="http://ncicb.nci.nih.gov/xml/owl/EVS/Thesaurus.owl#Caproic_Acid"/>
    </owl:Class>
    


    <!-- http://bioontology.org/projects/ontologies/fma/fmaOwlDlComponent_2_0#Capsule_of_parathyroid_gland -->

    <owl:Class rdf:about="http://bioontology.org/projects/ontologies/fma/fmaOwlDlComponent_2_0#Capsule_of_parathyroid_gland">
        <owl:equivalentClass rdf:resource="http://ncicb.nci.nih.gov/xml/owl/EVS/Thesaurus.owl#Parathyroid_Gland_Capsule"/>
    </owl:Class>
    


    <!-- http://bioontology.org/projects/ontologies/fma/fmaOwlDlComponent_2_0#Capsule_of_thymus -->

    <owl:Class rdf:about="http://bioontology.org/projects/ontologies/fma/fmaOwlDlComponent_2_0#Capsule_of_thymus">
        <owl:equivalentClass rdf:resource="http://ncicb.nci.nih.gov/xml/owl/EVS/Thesaurus.owl#Thymic_Capsule"/>
    </owl:Class>
    


    <!-- http://bioontology.org/projects/ontologies/fma/fmaOwlDlComponent_2_0#Carbohydrate -->

    <owl:Class rdf:about="http://bioontology.org/projects/ontologies/fma/fmaOwlDlComponent_2_0#Carbohydrate">
        <owl:equivalentClass rdf:resource="http://ncicb.nci.nih.gov/xml/owl/EVS/Thesaurus.owl#Carbohydrate"/>
    </owl:Class>
    


    <!-- http://bioontology.org/projects/ontologies/fma/fmaOwlDlComponent_2_0#Cardia_of_stomach -->

    <owl:Class rdf:about="http://bioontology.org/projects/ontologies/fma/fmaOwlDlComponent_2_0#Cardia_of_stomach">
        <owl:equivalentClass rdf:resource="http://ncicb.nci.nih.gov/xml/owl/EVS/Thesaurus.owl#Cardia"/>
    </owl:Class>
    


    <!-- http://bioontology.org/projects/ontologies/fma/fmaOwlDlComponent_2_0#Cardiac_atrium -->

    <owl:Class rdf:about="http://bioontology.org/projects/ontologies/fma/fmaOwlDlComponent_2_0#Cardiac_atrium">
        <owl:equivalentClass rdf:resource="http://ncicb.nci.nih.gov/xml/owl/EVS/Thesaurus.owl#Cardiac_Atrium"/>
    </owl:Class>
    


    <!-- http://bioontology.org/projects/ontologies/fma/fmaOwlDlComponent_2_0#Cardiac_muscle_tissue -->

    <owl:Class rdf:about="http://bioontology.org/projects/ontologies/fma/fmaOwlDlComponent_2_0#Cardiac_muscle_tissue">
        <owl:equivalentClass rdf:resource="http://ncicb.nci.nih.gov/xml/owl/EVS/Thesaurus.owl#Myocardium"/>
    </owl:Class>
    


    <!-- http://bioontology.org/projects/ontologies/fma/fmaOwlDlComponent_2_0#Cardiac_myocyte -->

    <owl:Class rdf:about="http://bioontology.org/projects/ontologies/fma/fmaOwlDlComponent_2_0#Cardiac_myocyte">
        <owl:equivalentClass rdf:resource="http://ncicb.nci.nih.gov/xml/owl/EVS/Thesaurus.owl#Cardiocyte"/>
    </owl:Class>
    


    <!-- http://bioontology.org/projects/ontologies/fma/fmaOwlDlComponent_2_0#Cardiac_nerve_plexus -->

    <owl:Class rdf:about="http://bioontology.org/projects/ontologies/fma/fmaOwlDlComponent_2_0#Cardiac_nerve_plexus">
        <owl:equivalentClass rdf:resource="http://ncicb.nci.nih.gov/xml/owl/EVS/Thesaurus.owl#Cardiac_Nerve_Plexus"/>
    </owl:Class>
    


    <!-- http://bioontology.org/projects/ontologies/fma/fmaOwlDlComponent_2_0#Cardiac_septum -->

    <owl:Class rdf:about="http://bioontology.org/projects/ontologies/fma/fmaOwlDlComponent_2_0#Cardiac_septum">
        <owl:equivalentClass rdf:resource="http://ncicb.nci.nih.gov/xml/owl/EVS/Thesaurus.owl#Heart_Septum"/>
    </owl:Class>
    


    <!-- http://bioontology.org/projects/ontologies/fma/fmaOwlDlComponent_2_0#Cardiac_sphincter -->

    <owl:Class rdf:about="http://bioontology.org/projects/ontologies/fma/fmaOwlDlComponent_2_0#Cardiac_sphincter">
        <owl:equivalentClass rdf:resource="http://ncicb.nci.nih.gov/xml/owl/EVS/Thesaurus.owl#Lower_Esophageal_Sphincter"/>
    </owl:Class>
    


    <!-- http://bioontology.org/projects/ontologies/fma/fmaOwlDlComponent_2_0#Cardiac_valve -->

    <owl:Class rdf:about="http://bioontology.org/projects/ontologies/fma/fmaOwlDlComponent_2_0#Cardiac_valve">
        <owl:equivalentClass rdf:resource="http://ncicb.nci.nih.gov/xml/owl/EVS/Thesaurus.owl#Cardiac_Valve"/>
    </owl:Class>
    


    <!-- http://bioontology.org/projects/ontologies/fma/fmaOwlDlComponent_2_0#Cardiac_vein -->

    <owl:Class rdf:about="http://bioontology.org/projects/ontologies/fma/fmaOwlDlComponent_2_0#Cardiac_vein">
        <owl:equivalentClass rdf:resource="http://ncicb.nci.nih.gov/xml/owl/EVS/Thesaurus.owl#Cardiac_Vein"/>
    </owl:Class>
    


    <!-- http://bioontology.org/projects/ontologies/fma/fmaOwlDlComponent_2_0#Cardiac_ventricle -->

    <owl:Class rdf:about="http://bioontology.org/projects/ontologies/fma/fmaOwlDlComponent_2_0#Cardiac_ventricle">
        <owl:equivalentClass rdf:resource="http://ncicb.nci.nih.gov/xml/owl/EVS/Thesaurus.owl#Cardiac_Ventricle"/>
    </owl:Class>
    


    <!-- http://bioontology.org/projects/ontologies/fma/fmaOwlDlComponent_2_0#Cardiovascular_system -->

    <owl:Class rdf:about="http://bioontology.org/projects/ontologies/fma/fmaOwlDlComponent_2_0#Cardiovascular_system">
        <owl:equivalentClass rdf:resource="http://ncicb.nci.nih.gov/xml/owl/EVS/Thesaurus.owl#Cardiovascular_System"/>
    </owl:Class>
    


    <!-- http://bioontology.org/projects/ontologies/fma/fmaOwlDlComponent_2_0#Carina_of_trachea -->

    <owl:Class rdf:about="http://bioontology.org/projects/ontologies/fma/fmaOwlDlComponent_2_0#Carina_of_trachea">
        <owl:equivalentClass rdf:resource="http://ncicb.nci.nih.gov/xml/owl/EVS/Thesaurus.owl#Carina"/>
    </owl:Class>
    


    <!-- http://bioontology.org/projects/ontologies/fma/fmaOwlDlComponent_2_0#Carotid_body -->

    <owl:Class rdf:about="http://bioontology.org/projects/ontologies/fma/fmaOwlDlComponent_2_0#Carotid_body">
        <owl:equivalentClass rdf:resource="http://ncicb.nci.nih.gov/xml/owl/EVS/Thesaurus.owl#Carotid_Body"/>
    </owl:Class>
    


    <!-- http://bioontology.org/projects/ontologies/fma/fmaOwlDlComponent_2_0#Carpal_bone -->

    <owl:Class rdf:about="http://bioontology.org/projects/ontologies/fma/fmaOwlDlComponent_2_0#Carpal_bone">
        <owl:equivalentClass rdf:resource="http://ncicb.nci.nih.gov/xml/owl/EVS/Thesaurus.owl#Carpus_Bone"/>
    </owl:Class>
    


    <!-- http://bioontology.org/projects/ontologies/fma/fmaOwlDlComponent_2_0#Carpometacarpal_joint -->

    <owl:Class rdf:about="http://bioontology.org/projects/ontologies/fma/fmaOwlDlComponent_2_0#Carpometacarpal_joint">
        <owl:equivalentClass rdf:resource="http://ncicb.nci.nih.gov/xml/owl/EVS/Thesaurus.owl#Carpometacarpal_Joint"/>
    </owl:Class>
    


    <!-- http://bioontology.org/projects/ontologies/fma/fmaOwlDlComponent_2_0#Cartilage_of_bronchus -->

    <owl:Class rdf:about="http://bioontology.org/projects/ontologies/fma/fmaOwlDlComponent_2_0#Cartilage_of_bronchus">
        <owl:equivalentClass rdf:resource="http://ncicb.nci.nih.gov/xml/owl/EVS/Thesaurus.owl#Bronchus_Cartilage"/>
    </owl:Class>
    


    <!-- http://bioontology.org/projects/ontologies/fma/fmaOwlDlComponent_2_0#Cartilage_of_external_ear -->

    <owl:Class rdf:about="http://bioontology.org/projects/ontologies/fma/fmaOwlDlComponent_2_0#Cartilage_of_external_ear">
        <owl:equivalentClass rdf:resource="http://ncicb.nci.nih.gov/xml/owl/EVS/Thesaurus.owl#External_Ear_Cartilage"/>
    </owl:Class>
    


    <!-- http://bioontology.org/projects/ontologies/fma/fmaOwlDlComponent_2_0#Cartilage_of_rib -->

    <owl:Class rdf:about="http://bioontology.org/projects/ontologies/fma/fmaOwlDlComponent_2_0#Cartilage_of_rib">
        <owl:equivalentClass rdf:resource="http://ncicb.nci.nih.gov/xml/owl/EVS/Thesaurus.owl#Costal_Cartilage"/>
    </owl:Class>
    


    <!-- http://bioontology.org/projects/ontologies/fma/fmaOwlDlComponent_2_0#Cartilage_tissue -->

    <owl:Class rdf:about="http://bioontology.org/projects/ontologies/fma/fmaOwlDlComponent_2_0#Cartilage_tissue">
        <owl:equivalentClass rdf:resource="http://ncicb.nci.nih.gov/xml/owl/EVS/Thesaurus.owl#Cartilagenous_Tissue"/>
    </owl:Class>
    


    <!-- http://bioontology.org/projects/ontologies/fma/fmaOwlDlComponent_2_0#Cauda_equina -->

    <owl:Class rdf:about="http://bioontology.org/projects/ontologies/fma/fmaOwlDlComponent_2_0#Cauda_equina">
        <owl:equivalentClass rdf:resource="http://ncicb.nci.nih.gov/xml/owl/EVS/Thesaurus.owl#Cauda_Equina"/>
    </owl:Class>
    


    <!-- http://bioontology.org/projects/ontologies/fma/fmaOwlDlComponent_2_0#Caudal -->

    <owl:Class rdf:about="http://bioontology.org/projects/ontologies/fma/fmaOwlDlComponent_2_0#Caudal">
        <owl:equivalentClass rdf:resource="http://ncicb.nci.nih.gov/xml/owl/EVS/Thesaurus.owl#Caudal"/>
    </owl:Class>
    


    <!-- http://bioontology.org/projects/ontologies/fma/fmaOwlDlComponent_2_0#Caudate_lobe_of_liver -->

    <owl:Class rdf:about="http://bioontology.org/projects/ontologies/fma/fmaOwlDlComponent_2_0#Caudate_lobe_of_liver">
        <owl:equivalentClass rdf:resource="http://ncicb.nci.nih.gov/xml/owl/EVS/Thesaurus.owl#Lobus_Caudatus"/>
    </owl:Class>
    


    <!-- http://bioontology.org/projects/ontologies/fma/fmaOwlDlComponent_2_0#Caudate_nucleus -->

    <owl:Class rdf:about="http://bioontology.org/projects/ontologies/fma/fmaOwlDlComponent_2_0#Caudate_nucleus">
        <owl:equivalentClass rdf:resource="http://ncicb.nci.nih.gov/xml/owl/EVS/Thesaurus.owl#Caudate_Nucleus"/>
    </owl:Class>
    


    <!-- http://bioontology.org/projects/ontologies/fma/fmaOwlDlComponent_2_0#Cave_of_septum_pellucidum -->

    <owl:Class rdf:about="http://bioontology.org/projects/ontologies/fma/fmaOwlDlComponent_2_0#Cave_of_septum_pellucidum">
        <owl:equivalentClass rdf:resource="http://ncicb.nci.nih.gov/xml/owl/EVS/Thesaurus.owl#Fifth_Ventricle"/>
    </owl:Class>
    


    <!-- http://bioontology.org/projects/ontologies/fma/fmaOwlDlComponent_2_0#Cavernous_sinus -->

    <owl:Class rdf:about="http://bioontology.org/projects/ontologies/fma/fmaOwlDlComponent_2_0#Cavernous_sinus">
        <owl:equivalentClass rdf:resource="http://ncicb.nci.nih.gov/xml/owl/EVS/Thesaurus.owl#Cavernous_Sinus"/>
    </owl:Class>
    


    <!-- http://bioontology.org/projects/ontologies/fma/fmaOwlDlComponent_2_0#Cavity_of_body_of_uterus -->

    <owl:Class rdf:about="http://bioontology.org/projects/ontologies/fma/fmaOwlDlComponent_2_0#Cavity_of_body_of_uterus">
        <owl:equivalentClass rdf:resource="http://ncicb.nci.nih.gov/xml/owl/EVS/Thesaurus.owl#Endometrial_Cavity"/>
    </owl:Class>
    


    <!-- http://bioontology.org/projects/ontologies/fma/fmaOwlDlComponent_2_0#Cavity_of_concha_of_pinna -->

    <owl:Class rdf:about="http://bioontology.org/projects/ontologies/fma/fmaOwlDlComponent_2_0#Cavity_of_concha_of_pinna">
        <owl:equivalentClass rdf:resource="http://ncicb.nci.nih.gov/xml/owl/EVS/Thesaurus.owl#Cavum_Conchae"/>
    </owl:Class>
    


    <!-- http://bioontology.org/projects/ontologies/fma/fmaOwlDlComponent_2_0#Cavity_of_laryngeal_ventricle -->

    <owl:Class rdf:about="http://bioontology.org/projects/ontologies/fma/fmaOwlDlComponent_2_0#Cavity_of_laryngeal_ventricle">
        <owl:equivalentClass rdf:resource="http://ncicb.nci.nih.gov/xml/owl/EVS/Thesaurus.owl#Laryngeal_Ventricle"/>
    </owl:Class>
    


    <!-- http://bioontology.org/projects/ontologies/fma/fmaOwlDlComponent_2_0#Cecum -->

    <owl:Class rdf:about="http://bioontology.org/projects/ontologies/fma/fmaOwlDlComponent_2_0#Cecum">
        <owl:equivalentClass rdf:resource="http://ncicb.nci.nih.gov/xml/owl/EVS/Thesaurus.owl#Cecum"/>
    </owl:Class>
    


    <!-- http://bioontology.org/projects/ontologies/fma/fmaOwlDlComponent_2_0#Celiac_artery -->

    <owl:Class rdf:about="http://bioontology.org/projects/ontologies/fma/fmaOwlDlComponent_2_0#Celiac_artery">
        <owl:equivalentClass rdf:resource="http://ncicb.nci.nih.gov/xml/owl/EVS/Thesaurus.owl#Coeliac_Artery"/>
    </owl:Class>
    


    <!-- http://bioontology.org/projects/ontologies/fma/fmaOwlDlComponent_2_0#Celiac_ganglion -->

    <owl:Class rdf:about="http://bioontology.org/projects/ontologies/fma/fmaOwlDlComponent_2_0#Celiac_ganglion">
        <owl:equivalentClass rdf:resource="http://ncicb.nci.nih.gov/xml/owl/EVS/Thesaurus.owl#Coeliac_Ganglion"/>
    </owl:Class>
    


    <!-- http://bioontology.org/projects/ontologies/fma/fmaOwlDlComponent_2_0#Celiac_lymph_node -->

    <owl:Class rdf:about="http://bioontology.org/projects/ontologies/fma/fmaOwlDlComponent_2_0#Celiac_lymph_node">
        <owl:equivalentClass rdf:resource="http://ncicb.nci.nih.gov/xml/owl/EVS/Thesaurus.owl#Celiac_Lymph_Node"/>
    </owl:Class>
    


    <!-- http://bioontology.org/projects/ontologies/fma/fmaOwlDlComponent_2_0#Cell_adhesion_molecule -->

    <owl:Class rdf:about="http://bioontology.org/projects/ontologies/fma/fmaOwlDlComponent_2_0#Cell_adhesion_molecule">
        <owl:equivalentClass rdf:resource="http://ncicb.nci.nih.gov/xml/owl/EVS/Thesaurus.owl#Cell_Adhesion_Molecule"/>
    </owl:Class>
    


    <!-- http://bioontology.org/projects/ontologies/fma/fmaOwlDlComponent_2_0#Cell_body -->

    <owl:Class rdf:about="http://bioontology.org/projects/ontologies/fma/fmaOwlDlComponent_2_0#Cell_body">
        <owl:equivalentClass rdf:resource="http://ncicb.nci.nih.gov/xml/owl/EVS/Thesaurus.owl#Perikaryon"/>
    </owl:Class>
    


    <!-- http://bioontology.org/projects/ontologies/fma/fmaOwlDlComponent_2_0#Cell_coat -->

    <owl:Class rdf:about="http://bioontology.org/projects/ontologies/fma/fmaOwlDlComponent_2_0#Cell_coat">
        <owl:equivalentClass rdf:resource="http://ncicb.nci.nih.gov/xml/owl/EVS/Thesaurus.owl#Glycocalyx"/>
    </owl:Class>
    


    <!-- http://bioontology.org/projects/ontologies/fma/fmaOwlDlComponent_2_0#Cell_junction -->

    <owl:Class rdf:about="http://bioontology.org/projects/ontologies/fma/fmaOwlDlComponent_2_0#Cell_junction">
        <owl:equivalentClass rdf:resource="http://ncicb.nci.nih.gov/xml/owl/EVS/Thesaurus.owl#Cell_Junction"/>
    </owl:Class>
    


    <!-- http://bioontology.org/projects/ontologies/fma/fmaOwlDlComponent_2_0#Cell_morphology -->

    <owl:Class rdf:about="http://bioontology.org/projects/ontologies/fma/fmaOwlDlComponent_2_0#Cell_morphology">
        <owl:equivalentClass rdf:resource="http://ncicb.nci.nih.gov/xml/owl/EVS/Thesaurus.owl#Cellular_Morphology"/>
    </owl:Class>
    


    <!-- http://bioontology.org/projects/ontologies/fma/fmaOwlDlComponent_2_0#Cell_nucleus -->

    <owl:Class rdf:about="http://bioontology.org/projects/ontologies/fma/fmaOwlDlComponent_2_0#Cell_nucleus">
        <owl:equivalentClass rdf:resource="http://ncicb.nci.nih.gov/xml/owl/EVS/Thesaurus.owl#Nucleus"/>
    </owl:Class>
    


    <!-- http://bioontology.org/projects/ontologies/fma/fmaOwlDlComponent_2_0#Cell_to_matrix_adherens_junction -->

    <owl:Class rdf:about="http://bioontology.org/projects/ontologies/fma/fmaOwlDlComponent_2_0#Cell_to_matrix_adherens_junction">
        <owl:equivalentClass rdf:resource="http://ncicb.nci.nih.gov/xml/owl/EVS/Thesaurus.owl#Cell-to-extracellular_Matrix_Junction"/>
    </owl:Class>
    


    <!-- http://bioontology.org/projects/ontologies/fma/fmaOwlDlComponent_2_0#Cellulose -->

    <owl:Class rdf:about="http://bioontology.org/projects/ontologies/fma/fmaOwlDlComponent_2_0#Cellulose">
        <owl:equivalentClass rdf:resource="http://ncicb.nci.nih.gov/xml/owl/EVS/Thesaurus.owl#Cellulose"/>
    </owl:Class>
    


    <!-- http://bioontology.org/projects/ontologies/fma/fmaOwlDlComponent_2_0#Cement -->

    <owl:Class rdf:about="http://bioontology.org/projects/ontologies/fma/fmaOwlDlComponent_2_0#Cement">
        <owl:equivalentClass rdf:resource="http://ncicb.nci.nih.gov/xml/owl/EVS/Thesaurus.owl#Cementum"/>
    </owl:Class>
    


    <!-- http://bioontology.org/projects/ontologies/fma/fmaOwlDlComponent_2_0#Cementoblast -->

    <owl:Class rdf:about="http://bioontology.org/projects/ontologies/fma/fmaOwlDlComponent_2_0#Cementoblast">
        <owl:equivalentClass rdf:resource="http://ncicb.nci.nih.gov/xml/owl/EVS/Thesaurus.owl#Cementoblast"/>
    </owl:Class>
    


    <!-- http://bioontology.org/projects/ontologies/fma/fmaOwlDlComponent_2_0#Cementocyte -->

    <owl:Class rdf:about="http://bioontology.org/projects/ontologies/fma/fmaOwlDlComponent_2_0#Cementocyte">
        <owl:equivalentClass rdf:resource="http://ncicb.nci.nih.gov/xml/owl/EVS/Thesaurus.owl#Cementocyte"/>
    </owl:Class>
    


    <!-- http://bioontology.org/projects/ontologies/fma/fmaOwlDlComponent_2_0#Central -->

    <owl:Class rdf:about="http://bioontology.org/projects/ontologies/fma/fmaOwlDlComponent_2_0#Central">
        <owl:equivalentClass rdf:resource="http://ncicb.nci.nih.gov/xml/owl/EVS/Thesaurus.owl#Center"/>
    </owl:Class>
    


    <!-- http://bioontology.org/projects/ontologies/fma/fmaOwlDlComponent_2_0#Central_canal_of_spinal_cord -->

    <owl:Class rdf:about="http://bioontology.org/projects/ontologies/fma/fmaOwlDlComponent_2_0#Central_canal_of_spinal_cord">
        <owl:equivalentClass rdf:resource="http://ncicb.nci.nih.gov/xml/owl/EVS/Thesaurus.owl#Central_Canal"/>
    </owl:Class>
    


    <!-- http://bioontology.org/projects/ontologies/fma/fmaOwlDlComponent_2_0#Central_insular_sulcus -->

    <owl:Class rdf:about="http://bioontology.org/projects/ontologies/fma/fmaOwlDlComponent_2_0#Central_insular_sulcus">
        <owl:equivalentClass rdf:resource="http://ncicb.nci.nih.gov/xml/owl/EVS/Thesaurus.owl#Sulcus_Centralis_Insulae"/>
    </owl:Class>
    


    <!-- http://bioontology.org/projects/ontologies/fma/fmaOwlDlComponent_2_0#Central_retinal_artery -->

    <owl:Class rdf:about="http://bioontology.org/projects/ontologies/fma/fmaOwlDlComponent_2_0#Central_retinal_artery">
        <owl:equivalentClass rdf:resource="http://ncicb.nci.nih.gov/xml/owl/EVS/Thesaurus.owl#Retinal_Artery"/>
    </owl:Class>
    


    <!-- http://bioontology.org/projects/ontologies/fma/fmaOwlDlComponent_2_0#Central_retinal_vein -->

    <owl:Class rdf:about="http://bioontology.org/projects/ontologies/fma/fmaOwlDlComponent_2_0#Central_retinal_vein">
        <owl:equivalentClass rdf:resource="http://ncicb.nci.nih.gov/xml/owl/EVS/Thesaurus.owl#Retinal_Vein"/>
    </owl:Class>
    


    <!-- http://bioontology.org/projects/ontologies/fma/fmaOwlDlComponent_2_0#Central_sulcus -->

    <owl:Class rdf:about="http://bioontology.org/projects/ontologies/fma/fmaOwlDlComponent_2_0#Central_sulcus">
        <owl:equivalentClass rdf:resource="http://ncicb.nci.nih.gov/xml/owl/EVS/Thesaurus.owl#Sulcus_Centralis"/>
    </owl:Class>
    


    <!-- http://bioontology.org/projects/ontologies/fma/fmaOwlDlComponent_2_0#Central_tendon -->

    <owl:Class rdf:about="http://bioontology.org/projects/ontologies/fma/fmaOwlDlComponent_2_0#Central_tendon">
        <owl:equivalentClass rdf:resource="http://ncicb.nci.nih.gov/xml/owl/EVS/Thesaurus.owl#Central_Tendon_of_the_Diaphragm"/>
    </owl:Class>
    


    <!-- http://bioontology.org/projects/ontologies/fma/fmaOwlDlComponent_2_0#Centriole -->

    <owl:Class rdf:about="http://bioontology.org/projects/ontologies/fma/fmaOwlDlComponent_2_0#Centriole">
        <owl:equivalentClass rdf:resource="http://ncicb.nci.nih.gov/xml/owl/EVS/Thesaurus.owl#Centriole"/>
    </owl:Class>
    


    <!-- http://bioontology.org/projects/ontologies/fma/fmaOwlDlComponent_2_0#Centromedian_nucleus -->

    <owl:Class rdf:about="http://bioontology.org/projects/ontologies/fma/fmaOwlDlComponent_2_0#Centromedian_nucleus">
        <owl:equivalentClass rdf:resource="http://ncicb.nci.nih.gov/xml/owl/EVS/Thesaurus.owl#Centromedian_Nucleus_of_the_Thalamus"/>
    </owl:Class>
    


    <!-- http://bioontology.org/projects/ontologies/fma/fmaOwlDlComponent_2_0#Centromere -->

    <owl:Class rdf:about="http://bioontology.org/projects/ontologies/fma/fmaOwlDlComponent_2_0#Centromere">
        <owl:equivalentClass rdf:resource="http://ncicb.nci.nih.gov/xml/owl/EVS/Thesaurus.owl#Centromere"/>
    </owl:Class>
    


    <!-- http://bioontology.org/projects/ontologies/fma/fmaOwlDlComponent_2_0#Centrosome -->

    <owl:Class rdf:about="http://bioontology.org/projects/ontologies/fma/fmaOwlDlComponent_2_0#Centrosome">
        <owl:equivalentClass rdf:resource="http://ncicb.nci.nih.gov/xml/owl/EVS/Thesaurus.owl#Centrosome"/>
    </owl:Class>
    


    <!-- http://bioontology.org/projects/ontologies/fma/fmaOwlDlComponent_2_0#Cephalic_vein -->

    <owl:Class rdf:about="http://bioontology.org/projects/ontologies/fma/fmaOwlDlComponent_2_0#Cephalic_vein">
        <owl:equivalentClass rdf:resource="http://ncicb.nci.nih.gov/xml/owl/EVS/Thesaurus.owl#Cephalic_Vein"/>
    </owl:Class>
    


    <!-- http://bioontology.org/projects/ontologies/fma/fmaOwlDlComponent_2_0#Cerebellar_cortex -->

    <owl:Class rdf:about="http://bioontology.org/projects/ontologies/fma/fmaOwlDlComponent_2_0#Cerebellar_cortex">
        <owl:equivalentClass rdf:resource="http://ncicb.nci.nih.gov/xml/owl/EVS/Thesaurus.owl#Cerebellar_Cortex"/>
    </owl:Class>
    


    <!-- http://bioontology.org/projects/ontologies/fma/fmaOwlDlComponent_2_0#Cerebellar_vein -->

    <owl:Class rdf:about="http://bioontology.org/projects/ontologies/fma/fmaOwlDlComponent_2_0#Cerebellar_vein">
        <owl:equivalentClass rdf:resource="http://ncicb.nci.nih.gov/xml/owl/EVS/Thesaurus.owl#Cerebellar_Vein"/>
    </owl:Class>
    


    <!-- http://bioontology.org/projects/ontologies/fma/fmaOwlDlComponent_2_0#Cerebellomedullary_cistern -->

    <owl:Class rdf:about="http://bioontology.org/projects/ontologies/fma/fmaOwlDlComponent_2_0#Cerebellomedullary_cistern">
        <owl:equivalentClass rdf:resource="http://ncicb.nci.nih.gov/xml/owl/EVS/Thesaurus.owl#Cisterna_Magna"/>
    </owl:Class>
    


    <!-- http://bioontology.org/projects/ontologies/fma/fmaOwlDlComponent_2_0#Cerebellopontine_angle -->

    <owl:Class rdf:about="http://bioontology.org/projects/ontologies/fma/fmaOwlDlComponent_2_0#Cerebellopontine_angle">
        <owl:equivalentClass rdf:resource="http://ncicb.nci.nih.gov/xml/owl/EVS/Thesaurus.owl#Cerebellopontine_Angle"/>
    </owl:Class>
    


    <!-- http://bioontology.org/projects/ontologies/fma/fmaOwlDlComponent_2_0#Cerebellum -->

    <owl:Class rdf:about="http://bioontology.org/projects/ontologies/fma/fmaOwlDlComponent_2_0#Cerebellum">
        <owl:equivalentClass rdf:resource="http://ncicb.nci.nih.gov/xml/owl/EVS/Thesaurus.owl#Cerebellum"/>
    </owl:Class>
    


    <!-- http://bioontology.org/projects/ontologies/fma/fmaOwlDlComponent_2_0#Cerebral_aqueduct -->

    <owl:Class rdf:about="http://bioontology.org/projects/ontologies/fma/fmaOwlDlComponent_2_0#Cerebral_aqueduct">
        <owl:equivalentClass rdf:resource="http://ncicb.nci.nih.gov/xml/owl/EVS/Thesaurus.owl#Cerebral_Aqueduct"/>
    </owl:Class>
    


    <!-- http://bioontology.org/projects/ontologies/fma/fmaOwlDlComponent_2_0#Cerebral_cortex -->

    <owl:Class rdf:about="http://bioontology.org/projects/ontologies/fma/fmaOwlDlComponent_2_0#Cerebral_cortex">
        <owl:equivalentClass rdf:resource="http://ncicb.nci.nih.gov/xml/owl/EVS/Thesaurus.owl#Cortex"/>
    </owl:Class>
    


    <!-- http://bioontology.org/projects/ontologies/fma/fmaOwlDlComponent_2_0#Cerebral_crus -->

    <owl:Class rdf:about="http://bioontology.org/projects/ontologies/fma/fmaOwlDlComponent_2_0#Cerebral_crus">
        <owl:equivalentClass rdf:resource="http://ncicb.nci.nih.gov/xml/owl/EVS/Thesaurus.owl#Crus_Cerebri"/>
    </owl:Class>
    


    <!-- http://bioontology.org/projects/ontologies/fma/fmaOwlDlComponent_2_0#Cerebral_hemisphere -->

    <owl:Class rdf:about="http://bioontology.org/projects/ontologies/fma/fmaOwlDlComponent_2_0#Cerebral_hemisphere">
        <owl:equivalentClass rdf:resource="http://ncicb.nci.nih.gov/xml/owl/EVS/Thesaurus.owl#Cerebral_Hemisphere"/>
    </owl:Class>
    


    <!-- http://bioontology.org/projects/ontologies/fma/fmaOwlDlComponent_2_0#Cerebral_vein -->

    <owl:Class rdf:about="http://bioontology.org/projects/ontologies/fma/fmaOwlDlComponent_2_0#Cerebral_vein">
        <owl:equivalentClass rdf:resource="http://ncicb.nci.nih.gov/xml/owl/EVS/Thesaurus.owl#Cerebral_Vein"/>
    </owl:Class>
    


    <!-- http://bioontology.org/projects/ontologies/fma/fmaOwlDlComponent_2_0#Cerebral_white_matter -->

    <owl:Class rdf:about="http://bioontology.org/projects/ontologies/fma/fmaOwlDlComponent_2_0#Cerebral_white_matter">
        <owl:equivalentClass rdf:resource="http://ncicb.nci.nih.gov/xml/owl/EVS/Thesaurus.owl#Cerebral_White_Matter"/>
    </owl:Class>
    


    <!-- http://bioontology.org/projects/ontologies/fma/fmaOwlDlComponent_2_0#Cerebrospinal_fluid -->

    <owl:Class rdf:about="http://bioontology.org/projects/ontologies/fma/fmaOwlDlComponent_2_0#Cerebrospinal_fluid">
        <owl:equivalentClass rdf:resource="http://ncicb.nci.nih.gov/xml/owl/EVS/Thesaurus.owl#Cerebrospinal_Fluid"/>
    </owl:Class>
    


    <!-- http://bioontology.org/projects/ontologies/fma/fmaOwlDlComponent_2_0#Cerumen -->

    <owl:Class rdf:about="http://bioontology.org/projects/ontologies/fma/fmaOwlDlComponent_2_0#Cerumen">
        <owl:equivalentClass rdf:resource="http://ncicb.nci.nih.gov/xml/owl/EVS/Thesaurus.owl#Cerumen"/>
    </owl:Class>
    


    <!-- http://bioontology.org/projects/ontologies/fma/fmaOwlDlComponent_2_0#Cervical_nerve -->

    <owl:Class rdf:about="http://bioontology.org/projects/ontologies/fma/fmaOwlDlComponent_2_0#Cervical_nerve">
        <owl:equivalentClass rdf:resource="http://ncicb.nci.nih.gov/xml/owl/EVS/Thesaurus.owl#Cervical_Nerve"/>
    </owl:Class>
    


    <!-- http://bioontology.org/projects/ontologies/fma/fmaOwlDlComponent_2_0#Cervical_part_of_esophagus -->

    <owl:Class rdf:about="http://bioontology.org/projects/ontologies/fma/fmaOwlDlComponent_2_0#Cervical_part_of_esophagus">
        <owl:equivalentClass rdf:resource="http://ncicb.nci.nih.gov/xml/owl/EVS/Thesaurus.owl#Cervical_Esophagus"/>
    </owl:Class>
    


    <!-- http://bioontology.org/projects/ontologies/fma/fmaOwlDlComponent_2_0#Cervical_vertebra -->

    <owl:Class rdf:about="http://bioontology.org/projects/ontologies/fma/fmaOwlDlComponent_2_0#Cervical_vertebra">
        <owl:equivalentClass rdf:resource="http://ncicb.nci.nih.gov/xml/owl/EVS/Thesaurus.owl#Cervical_Vertebra"/>
    </owl:Class>
    


    <!-- http://bioontology.org/projects/ontologies/fma/fmaOwlDlComponent_2_0#Cervical_vertebral_column -->

    <owl:Class rdf:about="http://bioontology.org/projects/ontologies/fma/fmaOwlDlComponent_2_0#Cervical_vertebral_column">
        <owl:equivalentClass rdf:resource="http://ncicb.nci.nih.gov/xml/owl/EVS/Thesaurus.owl#Cervical_Spine"/>
    </owl:Class>
    


    <!-- http://bioontology.org/projects/ontologies/fma/fmaOwlDlComponent_2_0#Cervix_of_uterus -->

    <owl:Class rdf:about="http://bioontology.org/projects/ontologies/fma/fmaOwlDlComponent_2_0#Cervix_of_uterus">
        <owl:equivalentClass rdf:resource="http://ncicb.nci.nih.gov/xml/owl/EVS/Thesaurus.owl#Cervix"/>
    </owl:Class>
    


    <!-- http://bioontology.org/projects/ontologies/fma/fmaOwlDlComponent_2_0#Cheek -->

    <owl:Class rdf:about="http://bioontology.org/projects/ontologies/fma/fmaOwlDlComponent_2_0#Cheek">
        <owl:equivalentClass rdf:resource="http://ncicb.nci.nih.gov/xml/owl/EVS/Thesaurus.owl#Cheek"/>
    </owl:Class>
    


    <!-- http://bioontology.org/projects/ontologies/fma/fmaOwlDlComponent_2_0#Chemical_synapse -->

    <owl:Class rdf:about="http://bioontology.org/projects/ontologies/fma/fmaOwlDlComponent_2_0#Chemical_synapse">
        <owl:equivalentClass rdf:resource="http://ncicb.nci.nih.gov/xml/owl/EVS/Thesaurus.owl#Chemical_Synapse"/>
    </owl:Class>
    


    <!-- http://bioontology.org/projects/ontologies/fma/fmaOwlDlComponent_2_0#Chemokine -->

    <owl:Class rdf:about="http://bioontology.org/projects/ontologies/fma/fmaOwlDlComponent_2_0#Chemokine">
        <owl:equivalentClass rdf:resource="http://ncicb.nci.nih.gov/xml/owl/EVS/Thesaurus.owl#Chemokine"/>
    </owl:Class>
    


    <!-- http://bioontology.org/projects/ontologies/fma/fmaOwlDlComponent_2_0#Chest_wall -->

    <owl:Class rdf:about="http://bioontology.org/projects/ontologies/fma/fmaOwlDlComponent_2_0#Chest_wall">
        <owl:equivalentClass rdf:resource="http://ncicb.nci.nih.gov/xml/owl/EVS/Thesaurus.owl#Chest_Wall"/>
    </owl:Class>
    


    <!-- http://bioontology.org/projects/ontologies/fma/fmaOwlDlComponent_2_0#Chiasmatic_cistern -->

    <owl:Class rdf:about="http://bioontology.org/projects/ontologies/fma/fmaOwlDlComponent_2_0#Chiasmatic_cistern">
        <owl:equivalentClass rdf:resource="http://ncicb.nci.nih.gov/xml/owl/EVS/Thesaurus.owl#Chiasmatic_Cistern"/>
    </owl:Class>
    


    <!-- http://bioontology.org/projects/ontologies/fma/fmaOwlDlComponent_2_0#Chief_cell -->

    <owl:Class rdf:about="http://bioontology.org/projects/ontologies/fma/fmaOwlDlComponent_2_0#Chief_cell">
        <owl:equivalentClass rdf:resource="http://ncicb.nci.nih.gov/xml/owl/EVS/Thesaurus.owl#Chief_Cell"/>
    </owl:Class>
    


    <!-- http://bioontology.org/projects/ontologies/fma/fmaOwlDlComponent_2_0#Chief_cell_of_parathyroid_gland -->

    <owl:Class rdf:about="http://bioontology.org/projects/ontologies/fma/fmaOwlDlComponent_2_0#Chief_cell_of_parathyroid_gland">
        <owl:equivalentClass rdf:resource="http://ncicb.nci.nih.gov/xml/owl/EVS/Thesaurus.owl#Parathyroid_Gland_Chief_Cell"/>
    </owl:Class>
    


    <!-- http://bioontology.org/projects/ontologies/fma/fmaOwlDlComponent_2_0#Chief_cell_of_stomach -->

    <owl:Class rdf:about="http://bioontology.org/projects/ontologies/fma/fmaOwlDlComponent_2_0#Chief_cell_of_stomach">
        <owl:equivalentClass rdf:resource="http://ncicb.nci.nih.gov/xml/owl/EVS/Thesaurus.owl#Chief_Cell_of_the_Stomach"/>
    </owl:Class>
    


    <!-- http://bioontology.org/projects/ontologies/fma/fmaOwlDlComponent_2_0#Chondroblast -->

    <owl:Class rdf:about="http://bioontology.org/projects/ontologies/fma/fmaOwlDlComponent_2_0#Chondroblast">
        <owl:equivalentClass rdf:resource="http://ncicb.nci.nih.gov/xml/owl/EVS/Thesaurus.owl#Chondroblast"/>
    </owl:Class>
    


    <!-- http://bioontology.org/projects/ontologies/fma/fmaOwlDlComponent_2_0#Chondrocranium -->

    <owl:Class rdf:about="http://bioontology.org/projects/ontologies/fma/fmaOwlDlComponent_2_0#Chondrocranium">
        <owl:equivalentClass rdf:resource="http://ncicb.nci.nih.gov/xml/owl/EVS/Thesaurus.owl#Chondrocranium"/>
    </owl:Class>
    


    <!-- http://bioontology.org/projects/ontologies/fma/fmaOwlDlComponent_2_0#Chondrocyte -->

    <owl:Class rdf:about="http://bioontology.org/projects/ontologies/fma/fmaOwlDlComponent_2_0#Chondrocyte">
        <owl:equivalentClass rdf:resource="http://ncicb.nci.nih.gov/xml/owl/EVS/Thesaurus.owl#Chondrocyte"/>
    </owl:Class>
    


    <!-- http://bioontology.org/projects/ontologies/fma/fmaOwlDlComponent_2_0#Chondroitin_sulfate -->

    <owl:Class rdf:about="http://bioontology.org/projects/ontologies/fma/fmaOwlDlComponent_2_0#Chondroitin_sulfate">
        <owl:equivalentClass rdf:resource="http://ncicb.nci.nih.gov/xml/owl/EVS/Thesaurus.owl#Chondroitin_Sulfate"/>
    </owl:Class>
    


    <!-- http://bioontology.org/projects/ontologies/fma/fmaOwlDlComponent_2_0#Chorda_tendinea -->

    <owl:Class rdf:about="http://bioontology.org/projects/ontologies/fma/fmaOwlDlComponent_2_0#Chorda_tendinea">
        <owl:equivalentClass rdf:resource="http://ncicb.nci.nih.gov/xml/owl/EVS/Thesaurus.owl#Chordae_Tendineae"/>
    </owl:Class>
    


    <!-- http://bioontology.org/projects/ontologies/fma/fmaOwlDlComponent_2_0#Chorion -->

    <owl:Class rdf:about="http://bioontology.org/projects/ontologies/fma/fmaOwlDlComponent_2_0#Chorion">
        <owl:equivalentClass rdf:resource="http://ncicb.nci.nih.gov/xml/owl/EVS/Thesaurus.owl#Chorion"/>
    </owl:Class>
    


    <!-- http://bioontology.org/projects/ontologies/fma/fmaOwlDlComponent_2_0#Choroid -->

    <owl:Class rdf:about="http://bioontology.org/projects/ontologies/fma/fmaOwlDlComponent_2_0#Choroid">
        <owl:equivalentClass rdf:resource="http://ncicb.nci.nih.gov/xml/owl/EVS/Thesaurus.owl#Choroid"/>
    </owl:Class>
    


    <!-- http://bioontology.org/projects/ontologies/fma/fmaOwlDlComponent_2_0#Choroid_plexus_of_fourth_ventricle -->

    <owl:Class rdf:about="http://bioontology.org/projects/ontologies/fma/fmaOwlDlComponent_2_0#Choroid_plexus_of_fourth_ventricle">
        <owl:equivalentClass rdf:resource="http://ncicb.nci.nih.gov/xml/owl/EVS/Thesaurus.owl#Choroid_Plexus_of_the_Fourth_Ventricle"/>
    </owl:Class>
    


    <!-- http://bioontology.org/projects/ontologies/fma/fmaOwlDlComponent_2_0#Choroid_plexus_of_lateral_ventricle -->

    <owl:Class rdf:about="http://bioontology.org/projects/ontologies/fma/fmaOwlDlComponent_2_0#Choroid_plexus_of_lateral_ventricle">
        <owl:equivalentClass rdf:resource="http://ncicb.nci.nih.gov/xml/owl/EVS/Thesaurus.owl#Choroid_Plexus_of_the_Lateral_Ventricle"/>
    </owl:Class>
    


    <!-- http://bioontology.org/projects/ontologies/fma/fmaOwlDlComponent_2_0#Choroid_plexus_of_third_ventricle -->

    <owl:Class rdf:about="http://bioontology.org/projects/ontologies/fma/fmaOwlDlComponent_2_0#Choroid_plexus_of_third_ventricle">
        <owl:equivalentClass rdf:resource="http://ncicb.nci.nih.gov/xml/owl/EVS/Thesaurus.owl#Choroid_Plexus_of_the_Third_Ventricle"/>
    </owl:Class>
    


    <!-- http://bioontology.org/projects/ontologies/fma/fmaOwlDlComponent_2_0#Choroidal_fissure -->

    <owl:Class rdf:about="http://bioontology.org/projects/ontologies/fma/fmaOwlDlComponent_2_0#Choroidal_fissure">
        <owl:equivalentClass rdf:resource="http://ncicb.nci.nih.gov/xml/owl/EVS/Thesaurus.owl#Choroidal_Fissure"/>
    </owl:Class>
    


    <!-- http://bioontology.org/projects/ontologies/fma/fmaOwlDlComponent_2_0#Chromaffin_cell -->

    <owl:Class rdf:about="http://bioontology.org/projects/ontologies/fma/fmaOwlDlComponent_2_0#Chromaffin_cell">
        <owl:equivalentClass rdf:resource="http://ncicb.nci.nih.gov/xml/owl/EVS/Thesaurus.owl#Chromaffin_Cell"/>
    </owl:Class>
    


    <!-- http://bioontology.org/projects/ontologies/fma/fmaOwlDlComponent_2_0#Chromatid -->

    <owl:Class rdf:about="http://bioontology.org/projects/ontologies/fma/fmaOwlDlComponent_2_0#Chromatid">
        <owl:equivalentClass rdf:resource="http://ncicb.nci.nih.gov/xml/owl/EVS/Thesaurus.owl#Chromatid"/>
    </owl:Class>
    


    <!-- http://bioontology.org/projects/ontologies/fma/fmaOwlDlComponent_2_0#Chromatin -->

    <owl:Class rdf:about="http://bioontology.org/projects/ontologies/fma/fmaOwlDlComponent_2_0#Chromatin">
        <owl:equivalentClass rdf:resource="http://ncicb.nci.nih.gov/xml/owl/EVS/Thesaurus.owl#Chromatin"/>
    </owl:Class>
    


    <!-- http://bioontology.org/projects/ontologies/fma/fmaOwlDlComponent_2_0#Chromophobe_cell -->

    <owl:Class rdf:about="http://bioontology.org/projects/ontologies/fma/fmaOwlDlComponent_2_0#Chromophobe_cell">
        <owl:equivalentClass rdf:resource="http://ncicb.nci.nih.gov/xml/owl/EVS/Thesaurus.owl#Chromophobe_Cell"/>
    </owl:Class>
    


    <!-- http://bioontology.org/projects/ontologies/fma/fmaOwlDlComponent_2_0#Chromosome -->

    <owl:Class rdf:about="http://bioontology.org/projects/ontologies/fma/fmaOwlDlComponent_2_0#Chromosome">
        <owl:equivalentClass rdf:resource="http://ncicb.nci.nih.gov/xml/owl/EVS/Thesaurus.owl#Chromosome"/>
    </owl:Class>
    


    <!-- http://bioontology.org/projects/ontologies/fma/fmaOwlDlComponent_2_0#Ciliary_body -->

    <owl:Class rdf:about="http://bioontology.org/projects/ontologies/fma/fmaOwlDlComponent_2_0#Ciliary_body">
        <owl:equivalentClass rdf:resource="http://ncicb.nci.nih.gov/xml/owl/EVS/Thesaurus.owl#Ciliary_Body"/>
    </owl:Class>
    


    <!-- http://bioontology.org/projects/ontologies/fma/fmaOwlDlComponent_2_0#Ciliary_muscle -->

    <owl:Class rdf:about="http://bioontology.org/projects/ontologies/fma/fmaOwlDlComponent_2_0#Ciliary_muscle">
        <owl:equivalentClass rdf:resource="http://ncicb.nci.nih.gov/xml/owl/EVS/Thesaurus.owl#Ciliary_Muscle"/>
    </owl:Class>
    


    <!-- http://bioontology.org/projects/ontologies/fma/fmaOwlDlComponent_2_0#Ciliary_process -->

    <owl:Class rdf:about="http://bioontology.org/projects/ontologies/fma/fmaOwlDlComponent_2_0#Ciliary_process">
        <owl:equivalentClass rdf:resource="http://ncicb.nci.nih.gov/xml/owl/EVS/Thesaurus.owl#Ciliary_Process"/>
    </owl:Class>
    


    <!-- http://bioontology.org/projects/ontologies/fma/fmaOwlDlComponent_2_0#Ciliated_columnar_cell_of_tracheobronchial_tree -->

    <owl:Class rdf:about="http://bioontology.org/projects/ontologies/fma/fmaOwlDlComponent_2_0#Ciliated_columnar_cell_of_tracheobronchial_tree">
        <owl:equivalentClass rdf:resource="http://ncicb.nci.nih.gov/xml/owl/EVS/Thesaurus.owl#Ciliated_Bronchial_Epithelial_Cell"/>
    </owl:Class>
    


    <!-- http://bioontology.org/projects/ontologies/fma/fmaOwlDlComponent_2_0#Cilium -->

    <owl:Class rdf:about="http://bioontology.org/projects/ontologies/fma/fmaOwlDlComponent_2_0#Cilium">
        <owl:equivalentClass rdf:resource="http://ncicb.nci.nih.gov/xml/owl/EVS/Thesaurus.owl#Cilium"/>
    </owl:Class>
    


    <!-- http://bioontology.org/projects/ontologies/fma/fmaOwlDlComponent_2_0#Circular_fold_of_small_intestine -->

    <owl:Class rdf:about="http://bioontology.org/projects/ontologies/fma/fmaOwlDlComponent_2_0#Circular_fold_of_small_intestine">
        <owl:equivalentClass rdf:resource="http://ncicb.nci.nih.gov/xml/owl/EVS/Thesaurus.owl#Valve_of_Kerckring"/>
    </owl:Class>
    


    <!-- http://bioontology.org/projects/ontologies/fma/fmaOwlDlComponent_2_0#Circular_sulcus_of_insula -->

    <owl:Class rdf:about="http://bioontology.org/projects/ontologies/fma/fmaOwlDlComponent_2_0#Circular_sulcus_of_insula">
        <owl:equivalentClass rdf:resource="http://ncicb.nci.nih.gov/xml/owl/EVS/Thesaurus.owl#Circular_Sulcus"/>
    </owl:Class>
    


    <!-- http://bioontology.org/projects/ontologies/fma/fmaOwlDlComponent_2_0#Circumflex_branch_of_left_coronary_artery -->

    <owl:Class rdf:about="http://bioontology.org/projects/ontologies/fma/fmaOwlDlComponent_2_0#Circumflex_branch_of_left_coronary_artery">
        <owl:equivalentClass rdf:resource="http://ncicb.nci.nih.gov/xml/owl/EVS/Thesaurus.owl#Circumflex_Branch_of_the_Left_Coronary_Artery"/>
    </owl:Class>
    


    <!-- http://bioontology.org/projects/ontologies/fma/fmaOwlDlComponent_2_0#Cis_Golgi_network -->

    <owl:Class rdf:about="http://bioontology.org/projects/ontologies/fma/fmaOwlDlComponent_2_0#Cis_Golgi_network">
        <owl:equivalentClass rdf:resource="http://ncicb.nci.nih.gov/xml/owl/EVS/Thesaurus.owl#Cis-Golgi_Network"/>
    </owl:Class>
    


    <!-- http://bioontology.org/projects/ontologies/fma/fmaOwlDlComponent_2_0#Cistern_of_lamina_terminalis -->

    <owl:Class rdf:about="http://bioontology.org/projects/ontologies/fma/fmaOwlDlComponent_2_0#Cistern_of_lamina_terminalis">
        <owl:equivalentClass rdf:resource="http://ncicb.nci.nih.gov/xml/owl/EVS/Thesaurus.owl#Lamina_Terminalis_Cistern"/>
    </owl:Class>
    


    <!-- http://bioontology.org/projects/ontologies/fma/fmaOwlDlComponent_2_0#Cisterna_chyli -->

    <owl:Class rdf:about="http://bioontology.org/projects/ontologies/fma/fmaOwlDlComponent_2_0#Cisterna_chyli">
        <owl:equivalentClass rdf:resource="http://ncicb.nci.nih.gov/xml/owl/EVS/Thesaurus.owl#Chyle_Cistern"/>
    </owl:Class>
    


    <!-- http://bioontology.org/projects/ontologies/fma/fmaOwlDlComponent_2_0#Claustrum -->

    <owl:Class rdf:about="http://bioontology.org/projects/ontologies/fma/fmaOwlDlComponent_2_0#Claustrum">
        <owl:equivalentClass rdf:resource="http://ncicb.nci.nih.gov/xml/owl/EVS/Thesaurus.owl#Claustrum"/>
    </owl:Class>
    


    <!-- http://bioontology.org/projects/ontologies/fma/fmaOwlDlComponent_2_0#Clavicle -->

    <owl:Class rdf:about="http://bioontology.org/projects/ontologies/fma/fmaOwlDlComponent_2_0#Clavicle">
        <owl:equivalentClass rdf:resource="http://ncicb.nci.nih.gov/xml/owl/EVS/Thesaurus.owl#Clavicle"/>
    </owl:Class>
    


    <!-- http://bioontology.org/projects/ontologies/fma/fmaOwlDlComponent_2_0#Clear_chief_cell_of_parathyroid_cell -->

    <owl:Class rdf:about="http://bioontology.org/projects/ontologies/fma/fmaOwlDlComponent_2_0#Clear_chief_cell_of_parathyroid_cell">
        <owl:equivalentClass rdf:resource="http://ncicb.nci.nih.gov/xml/owl/EVS/Thesaurus.owl#Parathyroid_Gland_Clear_Cell"/>
    </owl:Class>
    


    <!-- http://bioontology.org/projects/ontologies/fma/fmaOwlDlComponent_2_0#Clitoris -->

    <owl:Class rdf:about="http://bioontology.org/projects/ontologies/fma/fmaOwlDlComponent_2_0#Clitoris">
        <owl:equivalentClass rdf:resource="http://ncicb.nci.nih.gov/xml/owl/EVS/Thesaurus.owl#Clitoris"/>
    </owl:Class>
    


    <!-- http://bioontology.org/projects/ontologies/fma/fmaOwlDlComponent_2_0#Coccygeal_nerve -->

    <owl:Class rdf:about="http://bioontology.org/projects/ontologies/fma/fmaOwlDlComponent_2_0#Coccygeal_nerve">
        <owl:equivalentClass rdf:resource="http://ncicb.nci.nih.gov/xml/owl/EVS/Thesaurus.owl#Coccygeal_Nerve"/>
    </owl:Class>
    


    <!-- http://bioontology.org/projects/ontologies/fma/fmaOwlDlComponent_2_0#Coccygeal_vertebra -->

    <owl:Class rdf:about="http://bioontology.org/projects/ontologies/fma/fmaOwlDlComponent_2_0#Coccygeal_vertebra">
        <owl:equivalentClass rdf:resource="http://ncicb.nci.nih.gov/xml/owl/EVS/Thesaurus.owl#Coccygeal_Vertebra"/>
    </owl:Class>
    


    <!-- http://bioontology.org/projects/ontologies/fma/fmaOwlDlComponent_2_0#Coccyx -->

    <owl:Class rdf:about="http://bioontology.org/projects/ontologies/fma/fmaOwlDlComponent_2_0#Coccyx">
        <owl:equivalentClass rdf:resource="http://ncicb.nci.nih.gov/xml/owl/EVS/Thesaurus.owl#Coccyx"/>
    </owl:Class>
    


    <!-- http://bioontology.org/projects/ontologies/fma/fmaOwlDlComponent_2_0#Cochlea -->

    <owl:Class rdf:about="http://bioontology.org/projects/ontologies/fma/fmaOwlDlComponent_2_0#Cochlea">
        <owl:equivalentClass rdf:resource="http://ncicb.nci.nih.gov/xml/owl/EVS/Thesaurus.owl#Cochlea"/>
    </owl:Class>
    


    <!-- http://bioontology.org/projects/ontologies/fma/fmaOwlDlComponent_2_0#Cochlear_duct_of_membranous_labyrinth -->

    <owl:Class rdf:about="http://bioontology.org/projects/ontologies/fma/fmaOwlDlComponent_2_0#Cochlear_duct_of_membranous_labyrinth">
        <owl:equivalentClass rdf:resource="http://ncicb.nci.nih.gov/xml/owl/EVS/Thesaurus.owl#Cochlear_Duct"/>
    </owl:Class>
    


    <!-- http://bioontology.org/projects/ontologies/fma/fmaOwlDlComponent_2_0#Cochlear_hair_cell -->

    <owl:Class rdf:about="http://bioontology.org/projects/ontologies/fma/fmaOwlDlComponent_2_0#Cochlear_hair_cell">
        <owl:equivalentClass rdf:resource="http://ncicb.nci.nih.gov/xml/owl/EVS/Thesaurus.owl#Hair_Cell"/>
    </owl:Class>
    


    <!-- http://bioontology.org/projects/ontologies/fma/fmaOwlDlComponent_2_0#Cochlear_inner_hair_cell -->

    <owl:Class rdf:about="http://bioontology.org/projects/ontologies/fma/fmaOwlDlComponent_2_0#Cochlear_inner_hair_cell">
        <owl:equivalentClass rdf:resource="http://ncicb.nci.nih.gov/xml/owl/EVS/Thesaurus.owl#Type_I_Hair_Cell"/>
    </owl:Class>
    


    <!-- http://bioontology.org/projects/ontologies/fma/fmaOwlDlComponent_2_0#Cochlear_labyrinth -->

    <owl:Class rdf:about="http://bioontology.org/projects/ontologies/fma/fmaOwlDlComponent_2_0#Cochlear_labyrinth">
        <owl:equivalentClass rdf:resource="http://ncicb.nci.nih.gov/xml/owl/EVS/Thesaurus.owl#Cochlear_Labyrinth"/>
    </owl:Class>
    


    <!-- http://bioontology.org/projects/ontologies/fma/fmaOwlDlComponent_2_0#Cochlear_nerve -->

    <owl:Class rdf:about="http://bioontology.org/projects/ontologies/fma/fmaOwlDlComponent_2_0#Cochlear_nerve">
        <owl:equivalentClass rdf:resource="http://ncicb.nci.nih.gov/xml/owl/EVS/Thesaurus.owl#Cochlear_Nerve"/>
    </owl:Class>
    


    <!-- http://bioontology.org/projects/ontologies/fma/fmaOwlDlComponent_2_0#Cochlear_nucleus -->

    <owl:Class rdf:about="http://bioontology.org/projects/ontologies/fma/fmaOwlDlComponent_2_0#Cochlear_nucleus">
        <owl:equivalentClass rdf:resource="http://ncicb.nci.nih.gov/xml/owl/EVS/Thesaurus.owl#Cochlear_Nuclei"/>
    </owl:Class>
    


    <!-- http://bioontology.org/projects/ontologies/fma/fmaOwlDlComponent_2_0#Cochlear_outer_hair_cell -->

    <owl:Class rdf:about="http://bioontology.org/projects/ontologies/fma/fmaOwlDlComponent_2_0#Cochlear_outer_hair_cell">
        <owl:equivalentClass rdf:resource="http://ncicb.nci.nih.gov/xml/owl/EVS/Thesaurus.owl#Outer_Hair_Cell_of_the_Organ_of_the_Corti"/>
    </owl:Class>
    


    <!-- http://bioontology.org/projects/ontologies/fma/fmaOwlDlComponent_2_0#Collagen -->

    <owl:Class rdf:about="http://bioontology.org/projects/ontologies/fma/fmaOwlDlComponent_2_0#Collagen">
        <owl:equivalentClass rdf:resource="http://ncicb.nci.nih.gov/xml/owl/EVS/Thesaurus.owl#Collagen"/>
    </owl:Class>
    


    <!-- http://bioontology.org/projects/ontologies/fma/fmaOwlDlComponent_2_0#Collagen_fiber -->

    <owl:Class rdf:about="http://bioontology.org/projects/ontologies/fma/fmaOwlDlComponent_2_0#Collagen_fiber">
        <owl:equivalentClass rdf:resource="http://ncicb.nci.nih.gov/xml/owl/EVS/Thesaurus.owl#Collagen_Fiber"/>
    </owl:Class>
    


    <!-- http://bioontology.org/projects/ontologies/fma/fmaOwlDlComponent_2_0#Collagen_fibril -->

    <owl:Class rdf:about="http://bioontology.org/projects/ontologies/fma/fmaOwlDlComponent_2_0#Collagen_fibril">
        <owl:equivalentClass rdf:resource="http://ncicb.nci.nih.gov/xml/owl/EVS/Thesaurus.owl#Collagen_Fibril"/>
    </owl:Class>
    


    <!-- http://bioontology.org/projects/ontologies/fma/fmaOwlDlComponent_2_0#Collateral_sulcus -->

    <owl:Class rdf:about="http://bioontology.org/projects/ontologies/fma/fmaOwlDlComponent_2_0#Collateral_sulcus">
        <owl:equivalentClass rdf:resource="http://ncicb.nci.nih.gov/xml/owl/EVS/Thesaurus.owl#Collateral_Sulcus"/>
    </owl:Class>
    


    <!-- http://bioontology.org/projects/ontologies/fma/fmaOwlDlComponent_2_0#Collicular_artery -->

    <owl:Class rdf:about="http://bioontology.org/projects/ontologies/fma/fmaOwlDlComponent_2_0#Collicular_artery">
        <owl:equivalentClass rdf:resource="http://ncicb.nci.nih.gov/xml/owl/EVS/Thesaurus.owl#Quadrigeminal_Artery"/>
    </owl:Class>
    


    <!-- http://bioontology.org/projects/ontologies/fma/fmaOwlDlComponent_2_0#Colon -->

    <owl:Class rdf:about="http://bioontology.org/projects/ontologies/fma/fmaOwlDlComponent_2_0#Colon">
        <owl:equivalentClass rdf:resource="http://ncicb.nci.nih.gov/xml/owl/EVS/Thesaurus.owl#Colon"/>
    </owl:Class>
    


    <!-- http://bioontology.org/projects/ontologies/fma/fmaOwlDlComponent_2_0#Colostrum -->

    <owl:Class rdf:about="http://bioontology.org/projects/ontologies/fma/fmaOwlDlComponent_2_0#Colostrum">
        <owl:equivalentClass rdf:resource="http://ncicb.nci.nih.gov/xml/owl/EVS/Thesaurus.owl#Colostrum"/>
    </owl:Class>
    


    <!-- http://bioontology.org/projects/ontologies/fma/fmaOwlDlComponent_2_0#Column -->

    <owl:Class rdf:about="http://bioontology.org/projects/ontologies/fma/fmaOwlDlComponent_2_0#Column">
        <owl:equivalentClass rdf:resource="http://ncicb.nci.nih.gov/xml/owl/EVS/Thesaurus.owl#Column"/>
    </owl:Class>
    


    <!-- http://bioontology.org/projects/ontologies/fma/fmaOwlDlComponent_2_0#Columnar_cell -->

    <owl:Class rdf:about="http://bioontology.org/projects/ontologies/fma/fmaOwlDlComponent_2_0#Columnar_cell">
        <owl:equivalentClass rdf:resource="http://ncicb.nci.nih.gov/xml/owl/EVS/Thesaurus.owl#Columnar_Cell"/>
    </owl:Class>
    


    <!-- http://bioontology.org/projects/ontologies/fma/fmaOwlDlComponent_2_0#Columnar_cell_of_endocervix -->

    <owl:Class rdf:about="http://bioontology.org/projects/ontologies/fma/fmaOwlDlComponent_2_0#Columnar_cell_of_endocervix">
        <owl:equivalentClass rdf:resource="http://ncicb.nci.nih.gov/xml/owl/EVS/Thesaurus.owl#Endocervical_Columnar_Cell"/>
    </owl:Class>
    


    <!-- http://bioontology.org/projects/ontologies/fma/fmaOwlDlComponent_2_0#Commissure -->

    <owl:Class rdf:about="http://bioontology.org/projects/ontologies/fma/fmaOwlDlComponent_2_0#Commissure">
        <owl:equivalentClass rdf:resource="http://ncicb.nci.nih.gov/xml/owl/EVS/Thesaurus.owl#Commissure"/>
    </owl:Class>
    


    <!-- http://bioontology.org/projects/ontologies/fma/fmaOwlDlComponent_2_0#Common_bile_duct -->

    <owl:Class rdf:about="http://bioontology.org/projects/ontologies/fma/fmaOwlDlComponent_2_0#Common_bile_duct">
        <owl:equivalentClass rdf:resource="http://ncicb.nci.nih.gov/xml/owl/EVS/Thesaurus.owl#Common_Bile_Duct"/>
    </owl:Class>
    


    <!-- http://bioontology.org/projects/ontologies/fma/fmaOwlDlComponent_2_0#Common_cardinal_vein -->

    <owl:Class rdf:about="http://bioontology.org/projects/ontologies/fma/fmaOwlDlComponent_2_0#Common_cardinal_vein">
        <owl:equivalentClass rdf:resource="http://ncicb.nci.nih.gov/xml/owl/EVS/Thesaurus.owl#Common_Cardinal_Vein"/>
    </owl:Class>
    


    <!-- http://bioontology.org/projects/ontologies/fma/fmaOwlDlComponent_2_0#Common_carotid_artery -->

    <owl:Class rdf:about="http://bioontology.org/projects/ontologies/fma/fmaOwlDlComponent_2_0#Common_carotid_artery">
        <owl:equivalentClass rdf:resource="http://ncicb.nci.nih.gov/xml/owl/EVS/Thesaurus.owl#Common_Carotid_Artery"/>
    </owl:Class>
    


    <!-- http://bioontology.org/projects/ontologies/fma/fmaOwlDlComponent_2_0#Common_fibular_nerve -->

    <owl:Class rdf:about="http://bioontology.org/projects/ontologies/fma/fmaOwlDlComponent_2_0#Common_fibular_nerve">
        <owl:equivalentClass rdf:resource="http://ncicb.nci.nih.gov/xml/owl/EVS/Thesaurus.owl#Peroneal_Nerve"/>
    </owl:Class>
    


    <!-- http://bioontology.org/projects/ontologies/fma/fmaOwlDlComponent_2_0#Common_hepatic_duct -->

    <owl:Class rdf:about="http://bioontology.org/projects/ontologies/fma/fmaOwlDlComponent_2_0#Common_hepatic_duct">
        <owl:equivalentClass rdf:resource="http://ncicb.nci.nih.gov/xml/owl/EVS/Thesaurus.owl#Common_Hepatic_Duct"/>
    </owl:Class>
    


    <!-- http://bioontology.org/projects/ontologies/fma/fmaOwlDlComponent_2_0#Common_iliac_artery -->

    <owl:Class rdf:about="http://bioontology.org/projects/ontologies/fma/fmaOwlDlComponent_2_0#Common_iliac_artery">
        <owl:equivalentClass rdf:resource="http://ncicb.nci.nih.gov/xml/owl/EVS/Thesaurus.owl#Common_Iliac_Artery"/>
    </owl:Class>
    


    <!-- http://bioontology.org/projects/ontologies/fma/fmaOwlDlComponent_2_0#Common_iliac_lymph_node -->

    <owl:Class rdf:about="http://bioontology.org/projects/ontologies/fma/fmaOwlDlComponent_2_0#Common_iliac_lymph_node">
        <owl:equivalentClass rdf:resource="http://ncicb.nci.nih.gov/xml/owl/EVS/Thesaurus.owl#Iliac_Lymph_Node"/>
    </owl:Class>
    


    <!-- http://bioontology.org/projects/ontologies/fma/fmaOwlDlComponent_2_0#Common_iliac_vein -->

    <owl:Class rdf:about="http://bioontology.org/projects/ontologies/fma/fmaOwlDlComponent_2_0#Common_iliac_vein">
        <owl:equivalentClass rdf:resource="http://ncicb.nci.nih.gov/xml/owl/EVS/Thesaurus.owl#Common_Iliac_Vein"/>
    </owl:Class>
    


    <!-- http://bioontology.org/projects/ontologies/fma/fmaOwlDlComponent_2_0#Common_interosseous_artery -->

    <owl:Class rdf:about="http://bioontology.org/projects/ontologies/fma/fmaOwlDlComponent_2_0#Common_interosseous_artery">
        <owl:equivalentClass rdf:resource="http://ncicb.nci.nih.gov/xml/owl/EVS/Thesaurus.owl#Interosseous_Artery"/>
    </owl:Class>
    


    <!-- http://bioontology.org/projects/ontologies/fma/fmaOwlDlComponent_2_0#Common_palmar_digital_artery -->

    <owl:Class rdf:about="http://bioontology.org/projects/ontologies/fma/fmaOwlDlComponent_2_0#Common_palmar_digital_artery">
        <owl:equivalentClass rdf:resource="http://ncicb.nci.nih.gov/xml/owl/EVS/Thesaurus.owl#Common_Palmar_Digital_Artery"/>
    </owl:Class>
    


    <!-- http://bioontology.org/projects/ontologies/fma/fmaOwlDlComponent_2_0#Communicating_cell_junction -->

    <owl:Class rdf:about="http://bioontology.org/projects/ontologies/fma/fmaOwlDlComponent_2_0#Communicating_cell_junction">
        <owl:equivalentClass rdf:resource="http://ncicb.nci.nih.gov/xml/owl/EVS/Thesaurus.owl#Gap_Junction"/>
    </owl:Class>
    


    <!-- http://bioontology.org/projects/ontologies/fma/fmaOwlDlComponent_2_0#Compact_bone -->

    <owl:Class rdf:about="http://bioontology.org/projects/ontologies/fma/fmaOwlDlComponent_2_0#Compact_bone">
        <owl:equivalentClass rdf:resource="http://ncicb.nci.nih.gov/xml/owl/EVS/Thesaurus.owl#Cortical_Bone"/>
    </owl:Class>
    


    <!-- http://bioontology.org/projects/ontologies/fma/fmaOwlDlComponent_2_0#Composite -->

    <owl:Class rdf:about="http://bioontology.org/projects/ontologies/fma/fmaOwlDlComponent_2_0#Composite">
        <owl:equivalentClass rdf:resource="http://ncicb.nci.nih.gov/xml/owl/EVS/Thesaurus.owl#Composite"/>
    </owl:Class>
    


    <!-- http://bioontology.org/projects/ontologies/fma/fmaOwlDlComponent_2_0#Conchal_part_of_pinna -->

    <owl:Class rdf:about="http://bioontology.org/projects/ontologies/fma/fmaOwlDlComponent_2_0#Conchal_part_of_pinna">
        <owl:equivalentClass rdf:resource="http://ncicb.nci.nih.gov/xml/owl/EVS/Thesaurus.owl#Concha"/>
    </owl:Class>
    


    <!-- http://bioontology.org/projects/ontologies/fma/fmaOwlDlComponent_2_0#Cone -->

    <owl:Class rdf:about="http://bioontology.org/projects/ontologies/fma/fmaOwlDlComponent_2_0#Cone">
        <owl:equivalentClass rdf:resource="http://ncicb.nci.nih.gov/xml/owl/EVS/Thesaurus.owl#Cone_Shape"/>
    </owl:Class>
    


    <!-- http://bioontology.org/projects/ontologies/fma/fmaOwlDlComponent_2_0#Conjunctiva -->

    <owl:Class rdf:about="http://bioontology.org/projects/ontologies/fma/fmaOwlDlComponent_2_0#Conjunctiva">
        <owl:equivalentClass rdf:resource="http://ncicb.nci.nih.gov/xml/owl/EVS/Thesaurus.owl#Conjunctiva"/>
    </owl:Class>
    


    <!-- http://bioontology.org/projects/ontologies/fma/fmaOwlDlComponent_2_0#Connective_tissue_cell -->

    <owl:Class rdf:about="http://bioontology.org/projects/ontologies/fma/fmaOwlDlComponent_2_0#Connective_tissue_cell">
        <owl:equivalentClass rdf:resource="http://ncicb.nci.nih.gov/xml/owl/EVS/Thesaurus.owl#Connective_and_Soft_Tissue_Cell"/>
    </owl:Class>
    


    <!-- http://bioontology.org/projects/ontologies/fma/fmaOwlDlComponent_2_0#Continuous_capillary -->

    <owl:Class rdf:about="http://bioontology.org/projects/ontologies/fma/fmaOwlDlComponent_2_0#Continuous_capillary">
        <owl:equivalentClass rdf:resource="http://ncicb.nci.nih.gov/xml/owl/EVS/Thesaurus.owl#Continuous_Capillary"/>
    </owl:Class>
    


    <!-- http://bioontology.org/projects/ontologies/fma/fmaOwlDlComponent_2_0#Conus_medullaris -->

    <owl:Class rdf:about="http://bioontology.org/projects/ontologies/fma/fmaOwlDlComponent_2_0#Conus_medullaris">
        <owl:equivalentClass rdf:resource="http://ncicb.nci.nih.gov/xml/owl/EVS/Thesaurus.owl#Conus_Medullaris"/>
    </owl:Class>
    


    <!-- http://bioontology.org/projects/ontologies/fma/fmaOwlDlComponent_2_0#Coracobrachialis -->

    <owl:Class rdf:about="http://bioontology.org/projects/ontologies/fma/fmaOwlDlComponent_2_0#Coracobrachialis">
        <owl:equivalentClass rdf:resource="http://ncicb.nci.nih.gov/xml/owl/EVS/Thesaurus.owl#Coracobrachialis"/>
    </owl:Class>
    


    <!-- http://bioontology.org/projects/ontologies/fma/fmaOwlDlComponent_2_0#Corneal_endothelium -->

    <owl:Class rdf:about="http://bioontology.org/projects/ontologies/fma/fmaOwlDlComponent_2_0#Corneal_endothelium">
        <owl:equivalentClass rdf:resource="http://ncicb.nci.nih.gov/xml/owl/EVS/Thesaurus.owl#Corneal_Endothelium"/>
    </owl:Class>
    


    <!-- http://bioontology.org/projects/ontologies/fma/fmaOwlDlComponent_2_0#Corneal_epithelium -->

    <owl:Class rdf:about="http://bioontology.org/projects/ontologies/fma/fmaOwlDlComponent_2_0#Corneal_epithelium">
        <owl:equivalentClass rdf:resource="http://ncicb.nci.nih.gov/xml/owl/EVS/Thesaurus.owl#Corneal_Epithelium"/>
    </owl:Class>
    


    <!-- http://bioontology.org/projects/ontologies/fma/fmaOwlDlComponent_2_0#Corneoscleral_junction -->

    <owl:Class rdf:about="http://bioontology.org/projects/ontologies/fma/fmaOwlDlComponent_2_0#Corneoscleral_junction">
        <owl:equivalentClass rdf:resource="http://ncicb.nci.nih.gov/xml/owl/EVS/Thesaurus.owl#Corneoscleral_Limbus"/>
    </owl:Class>
    


    <!-- http://bioontology.org/projects/ontologies/fma/fmaOwlDlComponent_2_0#Corniculate_cartilage -->

    <owl:Class rdf:about="http://bioontology.org/projects/ontologies/fma/fmaOwlDlComponent_2_0#Corniculate_cartilage">
        <owl:equivalentClass rdf:resource="http://ncicb.nci.nih.gov/xml/owl/EVS/Thesaurus.owl#Corniculate_Cartilage"/>
    </owl:Class>
    


    <!-- http://bioontology.org/projects/ontologies/fma/fmaOwlDlComponent_2_0#Coronary_artery -->

    <owl:Class rdf:about="http://bioontology.org/projects/ontologies/fma/fmaOwlDlComponent_2_0#Coronary_artery">
        <owl:equivalentClass rdf:resource="http://ncicb.nci.nih.gov/xml/owl/EVS/Thesaurus.owl#Coronary_Artery"/>
    </owl:Class>
    


    <!-- http://bioontology.org/projects/ontologies/fma/fmaOwlDlComponent_2_0#Coronary_ligament -->

    <owl:Class rdf:about="http://bioontology.org/projects/ontologies/fma/fmaOwlDlComponent_2_0#Coronary_ligament">
        <owl:equivalentClass rdf:resource="http://ncicb.nci.nih.gov/xml/owl/EVS/Thesaurus.owl#Coronary_Ligament"/>
    </owl:Class>
    


    <!-- http://bioontology.org/projects/ontologies/fma/fmaOwlDlComponent_2_0#Coronary_sinus -->

    <owl:Class rdf:about="http://bioontology.org/projects/ontologies/fma/fmaOwlDlComponent_2_0#Coronary_sinus">
        <owl:equivalentClass rdf:resource="http://ncicb.nci.nih.gov/xml/owl/EVS/Thesaurus.owl#Coronary_Sinus"/>
    </owl:Class>
    


    <!-- http://bioontology.org/projects/ontologies/fma/fmaOwlDlComponent_2_0#Corpus_callosum -->

    <owl:Class rdf:about="http://bioontology.org/projects/ontologies/fma/fmaOwlDlComponent_2_0#Corpus_callosum">
        <owl:equivalentClass rdf:resource="http://ncicb.nci.nih.gov/xml/owl/EVS/Thesaurus.owl#Corpus_Callosum"/>
    </owl:Class>
    


    <!-- http://bioontology.org/projects/ontologies/fma/fmaOwlDlComponent_2_0#Corpus_luteum -->

    <owl:Class rdf:about="http://bioontology.org/projects/ontologies/fma/fmaOwlDlComponent_2_0#Corpus_luteum">
        <owl:equivalentClass rdf:resource="http://ncicb.nci.nih.gov/xml/owl/EVS/Thesaurus.owl#Corpus_Luteum"/>
    </owl:Class>
    


    <!-- http://bioontology.org/projects/ontologies/fma/fmaOwlDlComponent_2_0#Corpus_striatum -->

    <owl:Class rdf:about="http://bioontology.org/projects/ontologies/fma/fmaOwlDlComponent_2_0#Corpus_striatum">
        <owl:equivalentClass rdf:resource="http://ncicb.nci.nih.gov/xml/owl/EVS/Thesaurus.owl#Striatum"/>
    </owl:Class>
    


    <!-- http://bioontology.org/projects/ontologies/fma/fmaOwlDlComponent_2_0#Cortex_of_kidney -->

    <owl:Class rdf:about="http://bioontology.org/projects/ontologies/fma/fmaOwlDlComponent_2_0#Cortex_of_kidney">
        <owl:equivalentClass rdf:resource="http://ncicb.nci.nih.gov/xml/owl/EVS/Thesaurus.owl#Renal_Cortex"/>
    </owl:Class>
    


    <!-- http://bioontology.org/projects/ontologies/fma/fmaOwlDlComponent_2_0#Cortex_of_lymph_node -->

    <owl:Class rdf:about="http://bioontology.org/projects/ontologies/fma/fmaOwlDlComponent_2_0#Cortex_of_lymph_node">
        <owl:equivalentClass rdf:resource="http://ncicb.nci.nih.gov/xml/owl/EVS/Thesaurus.owl#Lymph_Node_Cortex"/>
    </owl:Class>
    


    <!-- http://bioontology.org/projects/ontologies/fma/fmaOwlDlComponent_2_0#Cortex_of_thymus -->

    <owl:Class rdf:about="http://bioontology.org/projects/ontologies/fma/fmaOwlDlComponent_2_0#Cortex_of_thymus">
        <owl:equivalentClass rdf:resource="http://ncicb.nci.nih.gov/xml/owl/EVS/Thesaurus.owl#Thymus_Cortex"/>
    </owl:Class>
    


    <!-- http://bioontology.org/projects/ontologies/fma/fmaOwlDlComponent_2_0#Corticotroph -->

    <owl:Class rdf:about="http://bioontology.org/projects/ontologies/fma/fmaOwlDlComponent_2_0#Corticotroph">
        <owl:equivalentClass rdf:resource="http://ncicb.nci.nih.gov/xml/owl/EVS/Thesaurus.owl#Corticotrope_Cell"/>
    </owl:Class>
    


    <!-- http://bioontology.org/projects/ontologies/fma/fmaOwlDlComponent_2_0#Corticotropin_releasing_factor -->

    <owl:Class rdf:about="http://bioontology.org/projects/ontologies/fma/fmaOwlDlComponent_2_0#Corticotropin_releasing_factor">
        <owl:equivalentClass rdf:resource="http://ncicb.nci.nih.gov/xml/owl/EVS/Thesaurus.owl#Corticotropin_Releasing_Hormone"/>
    </owl:Class>
    


    <!-- http://bioontology.org/projects/ontologies/fma/fmaOwlDlComponent_2_0#Costal_arch -->

    <owl:Class rdf:about="http://bioontology.org/projects/ontologies/fma/fmaOwlDlComponent_2_0#Costal_arch">
        <owl:equivalentClass rdf:resource="http://ncicb.nci.nih.gov/xml/owl/EVS/Thesaurus.owl#Costal_Arch"/>
    </owl:Class>
    


    <!-- http://bioontology.org/projects/ontologies/fma/fmaOwlDlComponent_2_0#Costochondral_joint -->

    <owl:Class rdf:about="http://bioontology.org/projects/ontologies/fma/fmaOwlDlComponent_2_0#Costochondral_joint">
        <owl:equivalentClass rdf:resource="http://ncicb.nci.nih.gov/xml/owl/EVS/Thesaurus.owl#Costochondral_Joint"/>
    </owl:Class>
    


    <!-- http://bioontology.org/projects/ontologies/fma/fmaOwlDlComponent_2_0#Costodiaphragmatic_recess -->

    <owl:Class rdf:about="http://bioontology.org/projects/ontologies/fma/fmaOwlDlComponent_2_0#Costodiaphragmatic_recess">
        <owl:equivalentClass rdf:resource="http://ncicb.nci.nih.gov/xml/owl/EVS/Thesaurus.owl#Costophrenic_Angle"/>
    </owl:Class>
    


    <!-- http://bioontology.org/projects/ontologies/fma/fmaOwlDlComponent_2_0#Cranial_dura_mater -->

    <owl:Class rdf:about="http://bioontology.org/projects/ontologies/fma/fmaOwlDlComponent_2_0#Cranial_dura_mater">
        <owl:equivalentClass rdf:resource="http://ncicb.nci.nih.gov/xml/owl/EVS/Thesaurus.owl#Cerebral_Dura_Mater"/>
    </owl:Class>
    


    <!-- http://bioontology.org/projects/ontologies/fma/fmaOwlDlComponent_2_0#Cranial_nerve -->

    <owl:Class rdf:about="http://bioontology.org/projects/ontologies/fma/fmaOwlDlComponent_2_0#Cranial_nerve">
        <owl:equivalentClass rdf:resource="http://ncicb.nci.nih.gov/xml/owl/EVS/Thesaurus.owl#Cranial_Nerve"/>
    </owl:Class>
    


    <!-- http://bioontology.org/projects/ontologies/fma/fmaOwlDlComponent_2_0#Cremasteric_muscle -->

    <owl:Class rdf:about="http://bioontology.org/projects/ontologies/fma/fmaOwlDlComponent_2_0#Cremasteric_muscle">
        <owl:equivalentClass rdf:resource="http://ncicb.nci.nih.gov/xml/owl/EVS/Thesaurus.owl#Cremaster_Muscle"/>
    </owl:Class>
    


    <!-- http://bioontology.org/projects/ontologies/fma/fmaOwlDlComponent_2_0#Crest -->

    <owl:Class rdf:about="http://bioontology.org/projects/ontologies/fma/fmaOwlDlComponent_2_0#Crest">
        <owl:equivalentClass rdf:resource="http://ncicb.nci.nih.gov/xml/owl/EVS/Thesaurus.owl#Crest"/>
    </owl:Class>
    


    <!-- http://bioontology.org/projects/ontologies/fma/fmaOwlDlComponent_2_0#Crico_arytenoid_joint -->

    <owl:Class rdf:about="http://bioontology.org/projects/ontologies/fma/fmaOwlDlComponent_2_0#Crico_arytenoid_joint">
        <owl:equivalentClass rdf:resource="http://ncicb.nci.nih.gov/xml/owl/EVS/Thesaurus.owl#Cricoarytenoid_Joint"/>
    </owl:Class>
    


    <!-- http://bioontology.org/projects/ontologies/fma/fmaOwlDlComponent_2_0#Crico_oesophageal_tendon -->

    <owl:Class rdf:about="http://bioontology.org/projects/ontologies/fma/fmaOwlDlComponent_2_0#Crico_oesophageal_tendon">
        <owl:equivalentClass rdf:resource="http://ncicb.nci.nih.gov/xml/owl/EVS/Thesaurus.owl#Cricoesophageal_Tendon"/>
    </owl:Class>
    


    <!-- http://bioontology.org/projects/ontologies/fma/fmaOwlDlComponent_2_0#Cricoid_cartilage -->

    <owl:Class rdf:about="http://bioontology.org/projects/ontologies/fma/fmaOwlDlComponent_2_0#Cricoid_cartilage">
        <owl:equivalentClass rdf:resource="http://ncicb.nci.nih.gov/xml/owl/EVS/Thesaurus.owl#Cricoid_Cartilage"/>
    </owl:Class>
    


    <!-- http://bioontology.org/projects/ontologies/fma/fmaOwlDlComponent_2_0#Cricothyroid_joint -->

    <owl:Class rdf:about="http://bioontology.org/projects/ontologies/fma/fmaOwlDlComponent_2_0#Cricothyroid_joint">
        <owl:equivalentClass rdf:resource="http://ncicb.nci.nih.gov/xml/owl/EVS/Thesaurus.owl#Cricothyroid_Joint"/>
    </owl:Class>
    


    <!-- http://bioontology.org/projects/ontologies/fma/fmaOwlDlComponent_2_0#Cricothyroid_ligament -->

    <owl:Class rdf:about="http://bioontology.org/projects/ontologies/fma/fmaOwlDlComponent_2_0#Cricothyroid_ligament">
        <owl:equivalentClass rdf:resource="http://ncicb.nci.nih.gov/xml/owl/EVS/Thesaurus.owl#Cricothyroid_Ligament"/>
    </owl:Class>
    


    <!-- http://bioontology.org/projects/ontologies/fma/fmaOwlDlComponent_2_0#Cricothyroid_muscle -->

    <owl:Class rdf:about="http://bioontology.org/projects/ontologies/fma/fmaOwlDlComponent_2_0#Cricothyroid_muscle">
        <owl:equivalentClass rdf:resource="http://ncicb.nci.nih.gov/xml/owl/EVS/Thesaurus.owl#Cricothyroid_Muscle"/>
    </owl:Class>
    


    <!-- http://bioontology.org/projects/ontologies/fma/fmaOwlDlComponent_2_0#Cricotracheal_ligament -->

    <owl:Class rdf:about="http://bioontology.org/projects/ontologies/fma/fmaOwlDlComponent_2_0#Cricotracheal_ligament">
        <owl:equivalentClass rdf:resource="http://ncicb.nci.nih.gov/xml/owl/EVS/Thesaurus.owl#Cricotracheal_Ligament"/>
    </owl:Class>
    


    <!-- http://bioontology.org/projects/ontologies/fma/fmaOwlDlComponent_2_0#Crown_of_tooth -->

    <owl:Class rdf:about="http://bioontology.org/projects/ontologies/fma/fmaOwlDlComponent_2_0#Crown_of_tooth">
        <owl:equivalentClass rdf:resource="http://ncicb.nci.nih.gov/xml/owl/EVS/Thesaurus.owl#Corona_Dentis"/>
    </owl:Class>
    


    <!-- http://bioontology.org/projects/ontologies/fma/fmaOwlDlComponent_2_0#Crus_of_helical_part_of_auricular_cartilage -->

    <owl:Class rdf:about="http://bioontology.org/projects/ontologies/fma/fmaOwlDlComponent_2_0#Crus_of_helical_part_of_auricular_cartilage">
        <owl:equivalentClass rdf:resource="http://ncicb.nci.nih.gov/xml/owl/EVS/Thesaurus.owl#Crus_Helicis"/>
    </owl:Class>
    


    <!-- http://bioontology.org/projects/ontologies/fma/fmaOwlDlComponent_2_0#Crypt_of_Lieberkuhn -->

    <owl:Class rdf:about="http://bioontology.org/projects/ontologies/fma/fmaOwlDlComponent_2_0#Crypt_of_Lieberkuhn">
        <owl:equivalentClass rdf:resource="http://ncicb.nci.nih.gov/xml/owl/EVS/Thesaurus.owl#Crypts_of_the_Lieberkuhn"/>
    </owl:Class>
    


    <!-- http://bioontology.org/projects/ontologies/fma/fmaOwlDlComponent_2_0#Crypt_of_Lieberkuhn_of_large_intestine -->

    <owl:Class rdf:about="http://bioontology.org/projects/ontologies/fma/fmaOwlDlComponent_2_0#Crypt_of_Lieberkuhn_of_large_intestine">
        <owl:equivalentClass rdf:resource="http://ncicb.nci.nih.gov/xml/owl/EVS/Thesaurus.owl#Large_Intestinal_Crypt_of_the_Lieberkuhn"/>
    </owl:Class>
    


    <!-- http://bioontology.org/projects/ontologies/fma/fmaOwlDlComponent_2_0#Crypt_of_Lieberkuhn_of_small_intestine -->

    <owl:Class rdf:about="http://bioontology.org/projects/ontologies/fma/fmaOwlDlComponent_2_0#Crypt_of_Lieberkuhn_of_small_intestine">
        <owl:equivalentClass rdf:resource="http://ncicb.nci.nih.gov/xml/owl/EVS/Thesaurus.owl#Small_Intestinal_Crypt_of_Lieberkuhn"/>
    </owl:Class>
    


    <!-- http://bioontology.org/projects/ontologies/fma/fmaOwlDlComponent_2_0#Cube -->

    <owl:Class rdf:about="http://bioontology.org/projects/ontologies/fma/fmaOwlDlComponent_2_0#Cube">
        <owl:equivalentClass rdf:resource="http://ncicb.nci.nih.gov/xml/owl/EVS/Thesaurus.owl#Cube"/>
    </owl:Class>
    


    <!-- http://bioontology.org/projects/ontologies/fma/fmaOwlDlComponent_2_0#Cuboid_bone -->

    <owl:Class rdf:about="http://bioontology.org/projects/ontologies/fma/fmaOwlDlComponent_2_0#Cuboid_bone">
        <owl:equivalentClass rdf:resource="http://ncicb.nci.nih.gov/xml/owl/EVS/Thesaurus.owl#Cuboid_Bone"/>
    </owl:Class>
    


    <!-- http://bioontology.org/projects/ontologies/fma/fmaOwlDlComponent_2_0#Cuboidal_cell -->

    <owl:Class rdf:about="http://bioontology.org/projects/ontologies/fma/fmaOwlDlComponent_2_0#Cuboidal_cell">
        <owl:equivalentClass rdf:resource="http://ncicb.nci.nih.gov/xml/owl/EVS/Thesaurus.owl#Cuboidal_Cell"/>
    </owl:Class>
    


    <!-- http://bioontology.org/projects/ontologies/fma/fmaOwlDlComponent_2_0#Cuneate_fasciculus_of_spinal_cord -->

    <owl:Class rdf:about="http://bioontology.org/projects/ontologies/fma/fmaOwlDlComponent_2_0#Cuneate_fasciculus_of_spinal_cord">
        <owl:equivalentClass rdf:resource="http://ncicb.nci.nih.gov/xml/owl/EVS/Thesaurus.owl#Tract_of_Burdach"/>
    </owl:Class>
    


    <!-- http://bioontology.org/projects/ontologies/fma/fmaOwlDlComponent_2_0#Cuneate_nucleus -->

    <owl:Class rdf:about="http://bioontology.org/projects/ontologies/fma/fmaOwlDlComponent_2_0#Cuneate_nucleus">
        <owl:equivalentClass rdf:resource="http://ncicb.nci.nih.gov/xml/owl/EVS/Thesaurus.owl#Cuneate_Nucleus"/>
    </owl:Class>
    


    <!-- http://bioontology.org/projects/ontologies/fma/fmaOwlDlComponent_2_0#Cuneiform_cartilage -->

    <owl:Class rdf:about="http://bioontology.org/projects/ontologies/fma/fmaOwlDlComponent_2_0#Cuneiform_cartilage">
        <owl:equivalentClass rdf:resource="http://ncicb.nci.nih.gov/xml/owl/EVS/Thesaurus.owl#Cuneiform_Cartilage"/>
    </owl:Class>
    


    <!-- http://bioontology.org/projects/ontologies/fma/fmaOwlDlComponent_2_0#Cusp -->

    <owl:Class rdf:about="http://bioontology.org/projects/ontologies/fma/fmaOwlDlComponent_2_0#Cusp">
        <owl:equivalentClass rdf:resource="http://ncicb.nci.nih.gov/xml/owl/EVS/Thesaurus.owl#Cusp"/>
    </owl:Class>
    


    <!-- http://bioontology.org/projects/ontologies/fma/fmaOwlDlComponent_2_0#Cusp_of_cardiac_valve -->

    <owl:Class rdf:about="http://bioontology.org/projects/ontologies/fma/fmaOwlDlComponent_2_0#Cusp_of_cardiac_valve">
        <owl:equivalentClass rdf:resource="http://ncicb.nci.nih.gov/xml/owl/EVS/Thesaurus.owl#Cardiac_Valve_Cusp"/>
    </owl:Class>
    


    <!-- http://bioontology.org/projects/ontologies/fma/fmaOwlDlComponent_2_0#Cutaneous_muscle -->

    <owl:Class rdf:about="http://bioontology.org/projects/ontologies/fma/fmaOwlDlComponent_2_0#Cutaneous_muscle">
        <owl:equivalentClass rdf:resource="http://ncicb.nci.nih.gov/xml/owl/EVS/Thesaurus.owl#Cutaneous_Muscle"/>
    </owl:Class>
    


    <!-- http://bioontology.org/projects/ontologies/fma/fmaOwlDlComponent_2_0#Cutaneous_vein -->

    <owl:Class rdf:about="http://bioontology.org/projects/ontologies/fma/fmaOwlDlComponent_2_0#Cutaneous_vein">
        <owl:equivalentClass rdf:resource="http://ncicb.nci.nih.gov/xml/owl/EVS/Thesaurus.owl#Cutaneous_Vein"/>
    </owl:Class>
    


    <!-- http://bioontology.org/projects/ontologies/fma/fmaOwlDlComponent_2_0#CxC_chemokine -->

    <owl:Class rdf:about="http://bioontology.org/projects/ontologies/fma/fmaOwlDlComponent_2_0#CxC_chemokine">
        <owl:equivalentClass rdf:resource="http://ncicb.nci.nih.gov/xml/owl/EVS/Thesaurus.owl#Alpha_Chemokine"/>
    </owl:Class>
    


    <!-- http://bioontology.org/projects/ontologies/fma/fmaOwlDlComponent_2_0#Cylinder -->

    <owl:Class rdf:about="http://bioontology.org/projects/ontologies/fma/fmaOwlDlComponent_2_0#Cylinder">
        <owl:equivalentClass rdf:resource="http://ncicb.nci.nih.gov/xml/owl/EVS/Thesaurus.owl#Cylinder"/>
    </owl:Class>
    


    <!-- http://bioontology.org/projects/ontologies/fma/fmaOwlDlComponent_2_0#Cymba_conchae_of_pinna -->

    <owl:Class rdf:about="http://bioontology.org/projects/ontologies/fma/fmaOwlDlComponent_2_0#Cymba_conchae_of_pinna">
        <owl:equivalentClass rdf:resource="http://ncicb.nci.nih.gov/xml/owl/EVS/Thesaurus.owl#Cymba_Conchae"/>
    </owl:Class>
    


    <!-- http://bioontology.org/projects/ontologies/fma/fmaOwlDlComponent_2_0#Cysteine -->

    <owl:Class rdf:about="http://bioontology.org/projects/ontologies/fma/fmaOwlDlComponent_2_0#Cysteine">
        <owl:equivalentClass rdf:resource="http://ncicb.nci.nih.gov/xml/owl/EVS/Thesaurus.owl#Cysteine"/>
    </owl:Class>
    


    <!-- http://bioontology.org/projects/ontologies/fma/fmaOwlDlComponent_2_0#Cystic_duct -->

    <owl:Class rdf:about="http://bioontology.org/projects/ontologies/fma/fmaOwlDlComponent_2_0#Cystic_duct">
        <owl:equivalentClass rdf:resource="http://ncicb.nci.nih.gov/xml/owl/EVS/Thesaurus.owl#Cystic_Duct"/>
    </owl:Class>
    


    <!-- http://bioontology.org/projects/ontologies/fma/fmaOwlDlComponent_2_0#Cystic_vein -->

    <owl:Class rdf:about="http://bioontology.org/projects/ontologies/fma/fmaOwlDlComponent_2_0#Cystic_vein">
        <owl:equivalentClass rdf:resource="http://ncicb.nci.nih.gov/xml/owl/EVS/Thesaurus.owl#Cystic_Vein"/>
    </owl:Class>
    


    <!-- http://bioontology.org/projects/ontologies/fma/fmaOwlDlComponent_2_0#Cytokine -->

    <owl:Class rdf:about="http://bioontology.org/projects/ontologies/fma/fmaOwlDlComponent_2_0#Cytokine">
        <owl:equivalentClass rdf:resource="http://ncicb.nci.nih.gov/xml/owl/EVS/Thesaurus.owl#Cytokine"/>
    </owl:Class>
    


    <!-- http://bioontology.org/projects/ontologies/fma/fmaOwlDlComponent_2_0#Cytoplasm -->

    <owl:Class rdf:about="http://bioontology.org/projects/ontologies/fma/fmaOwlDlComponent_2_0#Cytoplasm">
        <owl:equivalentClass rdf:resource="http://ncicb.nci.nih.gov/xml/owl/EVS/Thesaurus.owl#Cytoplasm"/>
    </owl:Class>
    


    <!-- http://bioontology.org/projects/ontologies/fma/fmaOwlDlComponent_2_0#Cytoplasmic_inclusion -->

    <owl:Class rdf:about="http://bioontology.org/projects/ontologies/fma/fmaOwlDlComponent_2_0#Cytoplasmic_inclusion">
        <owl:equivalentClass rdf:resource="http://ncicb.nci.nih.gov/xml/owl/EVS/Thesaurus.owl#Cytoplasmic_Inclusion"/>
    </owl:Class>
    


    <!-- http://bioontology.org/projects/ontologies/fma/fmaOwlDlComponent_2_0#Cytoplasmic_organelle -->

    <owl:Class rdf:about="http://bioontology.org/projects/ontologies/fma/fmaOwlDlComponent_2_0#Cytoplasmic_organelle">
        <owl:equivalentClass rdf:resource="http://ncicb.nci.nih.gov/xml/owl/EVS/Thesaurus.owl#Cytoplasmic_Organelle"/>
    </owl:Class>
    


    <!-- http://bioontology.org/projects/ontologies/fma/fmaOwlDlComponent_2_0#Cytosine -->

    <owl:Class rdf:about="http://bioontology.org/projects/ontologies/fma/fmaOwlDlComponent_2_0#Cytosine">
        <owl:equivalentClass rdf:resource="http://ncicb.nci.nih.gov/xml/owl/EVS/Thesaurus.owl#Cytosine"/>
    </owl:Class>
    


    <!-- http://bioontology.org/projects/ontologies/fma/fmaOwlDlComponent_2_0#Cytoskeletal_filament -->

    <owl:Class rdf:about="http://bioontology.org/projects/ontologies/fma/fmaOwlDlComponent_2_0#Cytoskeletal_filament">
        <owl:equivalentClass rdf:resource="http://ncicb.nci.nih.gov/xml/owl/EVS/Thesaurus.owl#Filament"/>
    </owl:Class>
    


    <!-- http://bioontology.org/projects/ontologies/fma/fmaOwlDlComponent_2_0#Cytoskeletal_protein -->

    <owl:Class rdf:about="http://bioontology.org/projects/ontologies/fma/fmaOwlDlComponent_2_0#Cytoskeletal_protein">
        <owl:equivalentClass rdf:resource="http://ncicb.nci.nih.gov/xml/owl/EVS/Thesaurus.owl#Cytoskeletal_Protein"/>
    </owl:Class>
    


    <!-- http://bioontology.org/projects/ontologies/fma/fmaOwlDlComponent_2_0#Cytoskeleton -->

    <owl:Class rdf:about="http://bioontology.org/projects/ontologies/fma/fmaOwlDlComponent_2_0#Cytoskeleton">
        <owl:equivalentClass rdf:resource="http://ncicb.nci.nih.gov/xml/owl/EVS/Thesaurus.owl#Cytoskeleton"/>
    </owl:Class>
    


    <!-- http://bioontology.org/projects/ontologies/fma/fmaOwlDlComponent_2_0#Cytotrophoblast -->

    <owl:Class rdf:about="http://bioontology.org/projects/ontologies/fma/fmaOwlDlComponent_2_0#Cytotrophoblast">
        <owl:equivalentClass rdf:resource="http://ncicb.nci.nih.gov/xml/owl/EVS/Thesaurus.owl#Cytotrophoblast"/>
    </owl:Class>
    


    <!-- http://bioontology.org/projects/ontologies/fma/fmaOwlDlComponent_2_0#D2_receptor -->

    <owl:Class rdf:about="http://bioontology.org/projects/ontologies/fma/fmaOwlDlComponent_2_0#D2_receptor">
        <owl:equivalentClass rdf:resource="http://ncicb.nci.nih.gov/xml/owl/EVS/Thesaurus.owl#Dopamine_Receptor-D2"/>
    </owl:Class>
    


    <!-- http://bioontology.org/projects/ontologies/fma/fmaOwlDlComponent_2_0#Decidua -->

    <owl:Class rdf:about="http://bioontology.org/projects/ontologies/fma/fmaOwlDlComponent_2_0#Decidua">
        <owl:equivalentClass rdf:resource="http://ncicb.nci.nih.gov/xml/owl/EVS/Thesaurus.owl#Decidua"/>
    </owl:Class>
    


    <!-- http://bioontology.org/projects/ontologies/fma/fmaOwlDlComponent_2_0#Decidua_basalis -->

    <owl:Class rdf:about="http://bioontology.org/projects/ontologies/fma/fmaOwlDlComponent_2_0#Decidua_basalis">
        <owl:equivalentClass rdf:resource="http://ncicb.nci.nih.gov/xml/owl/EVS/Thesaurus.owl#Decidua_Basalis"/>
    </owl:Class>
    


    <!-- http://bioontology.org/projects/ontologies/fma/fmaOwlDlComponent_2_0#Decidua_capsularis -->

    <owl:Class rdf:about="http://bioontology.org/projects/ontologies/fma/fmaOwlDlComponent_2_0#Decidua_capsularis">
        <owl:equivalentClass rdf:resource="http://ncicb.nci.nih.gov/xml/owl/EVS/Thesaurus.owl#Decidua_Capsularis"/>
    </owl:Class>
    


    <!-- http://bioontology.org/projects/ontologies/fma/fmaOwlDlComponent_2_0#Decidual_cell -->

    <owl:Class rdf:about="http://bioontology.org/projects/ontologies/fma/fmaOwlDlComponent_2_0#Decidual_cell">
        <owl:equivalentClass rdf:resource="http://ncicb.nci.nih.gov/xml/owl/EVS/Thesaurus.owl#Decidual_Cell"/>
    </owl:Class>
    


    <!-- http://bioontology.org/projects/ontologies/fma/fmaOwlDlComponent_2_0#Deep -->

    <owl:Class rdf:about="http://bioontology.org/projects/ontologies/fma/fmaOwlDlComponent_2_0#Deep">
        <owl:equivalentClass rdf:resource="http://ncicb.nci.nih.gov/xml/owl/EVS/Thesaurus.owl#Deep"/>
    </owl:Class>
    


    <!-- http://bioontology.org/projects/ontologies/fma/fmaOwlDlComponent_2_0#Deep_brachial_artery -->

    <owl:Class rdf:about="http://bioontology.org/projects/ontologies/fma/fmaOwlDlComponent_2_0#Deep_brachial_artery">
        <owl:equivalentClass rdf:resource="http://ncicb.nci.nih.gov/xml/owl/EVS/Thesaurus.owl#Superior_Profunda_Artery"/>
    </owl:Class>
    


    <!-- http://bioontology.org/projects/ontologies/fma/fmaOwlDlComponent_2_0#Deep_circumflex_iliac_artery -->

    <owl:Class rdf:about="http://bioontology.org/projects/ontologies/fma/fmaOwlDlComponent_2_0#Deep_circumflex_iliac_artery">
        <owl:equivalentClass rdf:resource="http://ncicb.nci.nih.gov/xml/owl/EVS/Thesaurus.owl#Deep_Circumflex_Iliac_Artery"/>
    </owl:Class>
    


    <!-- http://bioontology.org/projects/ontologies/fma/fmaOwlDlComponent_2_0#Deep_femoral_artery -->

    <owl:Class rdf:about="http://bioontology.org/projects/ontologies/fma/fmaOwlDlComponent_2_0#Deep_femoral_artery">
        <owl:equivalentClass rdf:resource="http://ncicb.nci.nih.gov/xml/owl/EVS/Thesaurus.owl#Deep_Femoral_Artery"/>
    </owl:Class>
    


    <!-- http://bioontology.org/projects/ontologies/fma/fmaOwlDlComponent_2_0#Deep_lymphatic_vessel -->

    <owl:Class rdf:about="http://bioontology.org/projects/ontologies/fma/fmaOwlDlComponent_2_0#Deep_lymphatic_vessel">
        <owl:equivalentClass rdf:resource="http://ncicb.nci.nih.gov/xml/owl/EVS/Thesaurus.owl#Deep_Lymphatic_Vessel"/>
    </owl:Class>
    


    <!-- http://bioontology.org/projects/ontologies/fma/fmaOwlDlComponent_2_0#Deep_middle_cerebral_vein -->

    <owl:Class rdf:about="http://bioontology.org/projects/ontologies/fma/fmaOwlDlComponent_2_0#Deep_middle_cerebral_vein">
        <owl:equivalentClass rdf:resource="http://ncicb.nci.nih.gov/xml/owl/EVS/Thesaurus.owl#Deep_Middle_Cerebral_Vein"/>
    </owl:Class>
    


    <!-- http://bioontology.org/projects/ontologies/fma/fmaOwlDlComponent_2_0#Deep_temporal_vein -->

    <owl:Class rdf:about="http://bioontology.org/projects/ontologies/fma/fmaOwlDlComponent_2_0#Deep_temporal_vein">
        <owl:equivalentClass rdf:resource="http://ncicb.nci.nih.gov/xml/owl/EVS/Thesaurus.owl#Deep_Temporal_Vein"/>
    </owl:Class>
    


    <!-- http://bioontology.org/projects/ontologies/fma/fmaOwlDlComponent_2_0#Deep_vein -->

    <owl:Class rdf:about="http://bioontology.org/projects/ontologies/fma/fmaOwlDlComponent_2_0#Deep_vein">
        <owl:equivalentClass rdf:resource="http://ncicb.nci.nih.gov/xml/owl/EVS/Thesaurus.owl#Deep_Vein"/>
    </owl:Class>
    


    <!-- http://bioontology.org/projects/ontologies/fma/fmaOwlDlComponent_2_0#Deferent_duct -->

    <owl:Class rdf:about="http://bioontology.org/projects/ontologies/fma/fmaOwlDlComponent_2_0#Deferent_duct">
        <owl:equivalentClass rdf:resource="http://ncicb.nci.nih.gov/xml/owl/EVS/Thesaurus.owl#Vas_Deferens"/>
    </owl:Class>
    


    <!-- http://bioontology.org/projects/ontologies/fma/fmaOwlDlComponent_2_0#Delta_cell -->

    <owl:Class rdf:about="http://bioontology.org/projects/ontologies/fma/fmaOwlDlComponent_2_0#Delta_cell">
        <owl:equivalentClass rdf:resource="http://ncicb.nci.nih.gov/xml/owl/EVS/Thesaurus.owl#Delta_Cell"/>
    </owl:Class>
    


    <!-- http://bioontology.org/projects/ontologies/fma/fmaOwlDlComponent_2_0#Deltoid -->

    <owl:Class rdf:about="http://bioontology.org/projects/ontologies/fma/fmaOwlDlComponent_2_0#Deltoid">
        <owl:equivalentClass rdf:resource="http://ncicb.nci.nih.gov/xml/owl/EVS/Thesaurus.owl#Deltoid"/>
    </owl:Class>
    


    <!-- http://bioontology.org/projects/ontologies/fma/fmaOwlDlComponent_2_0#Dendrite -->

    <owl:Class rdf:about="http://bioontology.org/projects/ontologies/fma/fmaOwlDlComponent_2_0#Dendrite">
        <owl:equivalentClass rdf:resource="http://ncicb.nci.nih.gov/xml/owl/EVS/Thesaurus.owl#Dendrite"/>
    </owl:Class>
    


    <!-- http://bioontology.org/projects/ontologies/fma/fmaOwlDlComponent_2_0#Dendritic_cell -->

    <owl:Class rdf:about="http://bioontology.org/projects/ontologies/fma/fmaOwlDlComponent_2_0#Dendritic_cell">
        <owl:equivalentClass rdf:resource="http://ncicb.nci.nih.gov/xml/owl/EVS/Thesaurus.owl#Dendritic_Cell"/>
    </owl:Class>
    


    <!-- http://bioontology.org/projects/ontologies/fma/fmaOwlDlComponent_2_0#Dense_irregular_connective_tissue -->

    <owl:Class rdf:about="http://bioontology.org/projects/ontologies/fma/fmaOwlDlComponent_2_0#Dense_irregular_connective_tissue">
        <owl:equivalentClass rdf:resource="http://ncicb.nci.nih.gov/xml/owl/EVS/Thesaurus.owl#Irregular_Dense_Connective_Tissue"/>
    </owl:Class>
    


    <!-- http://bioontology.org/projects/ontologies/fma/fmaOwlDlComponent_2_0#Dense_regular_collagenous_tissue -->

    <owl:Class rdf:about="http://bioontology.org/projects/ontologies/fma/fmaOwlDlComponent_2_0#Dense_regular_collagenous_tissue">
        <owl:equivalentClass rdf:resource="http://ncicb.nci.nih.gov/xml/owl/EVS/Thesaurus.owl#Regular_Dense_Connective_Tissue"/>
    </owl:Class>
    


    <!-- http://bioontology.org/projects/ontologies/fma/fmaOwlDlComponent_2_0#Dental_pulp -->

    <owl:Class rdf:about="http://bioontology.org/projects/ontologies/fma/fmaOwlDlComponent_2_0#Dental_pulp">
        <owl:equivalentClass rdf:resource="http://ncicb.nci.nih.gov/xml/owl/EVS/Thesaurus.owl#Dental_Pulp"/>
    </owl:Class>
    


    <!-- http://bioontology.org/projects/ontologies/fma/fmaOwlDlComponent_2_0#Dental_pulp_cell -->

    <owl:Class rdf:about="http://bioontology.org/projects/ontologies/fma/fmaOwlDlComponent_2_0#Dental_pulp_cell">
        <owl:equivalentClass rdf:resource="http://ncicb.nci.nih.gov/xml/owl/EVS/Thesaurus.owl#Tooth_Cell"/>
    </owl:Class>
    


    <!-- http://bioontology.org/projects/ontologies/fma/fmaOwlDlComponent_2_0#Dentate_gyrus_of_hippocampal_formation -->

    <owl:Class rdf:about="http://bioontology.org/projects/ontologies/fma/fmaOwlDlComponent_2_0#Dentate_gyrus_of_hippocampal_formation">
        <owl:equivalentClass rdf:resource="http://ncicb.nci.nih.gov/xml/owl/EVS/Thesaurus.owl#Dentate_Gyrus"/>
    </owl:Class>
    


    <!-- http://bioontology.org/projects/ontologies/fma/fmaOwlDlComponent_2_0#Dentine -->

    <owl:Class rdf:about="http://bioontology.org/projects/ontologies/fma/fmaOwlDlComponent_2_0#Dentine">
        <owl:equivalentClass rdf:resource="http://ncicb.nci.nih.gov/xml/owl/EVS/Thesaurus.owl#Dentin"/>
    </owl:Class>
    


    <!-- http://bioontology.org/projects/ontologies/fma/fmaOwlDlComponent_2_0#Deoxyribonucleic_acid -->

    <owl:Class rdf:about="http://bioontology.org/projects/ontologies/fma/fmaOwlDlComponent_2_0#Deoxyribonucleic_acid">
        <owl:equivalentClass rdf:resource="http://ncicb.nci.nih.gov/xml/owl/EVS/Thesaurus.owl#Deoxyribonucleic_Acid"/>
    </owl:Class>
    


    <!-- http://bioontology.org/projects/ontologies/fma/fmaOwlDlComponent_2_0#Depressor_labii_inferioris -->

    <owl:Class rdf:about="http://bioontology.org/projects/ontologies/fma/fmaOwlDlComponent_2_0#Depressor_labii_inferioris">
        <owl:equivalentClass rdf:resource="http://ncicb.nci.nih.gov/xml/owl/EVS/Thesaurus.owl#Depressor_Labii_Inferioris"/>
    </owl:Class>
    


    <!-- http://bioontology.org/projects/ontologies/fma/fmaOwlDlComponent_2_0#Dermal_epidermal_junction -->

    <owl:Class rdf:about="http://bioontology.org/projects/ontologies/fma/fmaOwlDlComponent_2_0#Dermal_epidermal_junction">
        <owl:equivalentClass rdf:resource="http://ncicb.nci.nih.gov/xml/owl/EVS/Thesaurus.owl#Dermo-Epidermal_Junction"/>
    </owl:Class>
    


    <!-- http://bioontology.org/projects/ontologies/fma/fmaOwlDlComponent_2_0#Dermis -->

    <owl:Class rdf:about="http://bioontology.org/projects/ontologies/fma/fmaOwlDlComponent_2_0#Dermis">
        <owl:equivalentClass rdf:resource="http://ncicb.nci.nih.gov/xml/owl/EVS/Thesaurus.owl#Dermis"/>
    </owl:Class>
    


    <!-- http://bioontology.org/projects/ontologies/fma/fmaOwlDlComponent_2_0#Descending_aorta -->

    <owl:Class rdf:about="http://bioontology.org/projects/ontologies/fma/fmaOwlDlComponent_2_0#Descending_aorta">
        <owl:equivalentClass rdf:resource="http://ncicb.nci.nih.gov/xml/owl/EVS/Thesaurus.owl#Descending_Aorta"/>
    </owl:Class>
    


    <!-- http://bioontology.org/projects/ontologies/fma/fmaOwlDlComponent_2_0#Descending_colon -->

    <owl:Class rdf:about="http://bioontology.org/projects/ontologies/fma/fmaOwlDlComponent_2_0#Descending_colon">
        <owl:equivalentClass rdf:resource="http://ncicb.nci.nih.gov/xml/owl/EVS/Thesaurus.owl#Descending_Colon"/>
    </owl:Class>
    


    <!-- http://bioontology.org/projects/ontologies/fma/fmaOwlDlComponent_2_0#Descending_limb_of_loop_of_Henle -->

    <owl:Class rdf:about="http://bioontology.org/projects/ontologies/fma/fmaOwlDlComponent_2_0#Descending_limb_of_loop_of_Henle">
        <owl:equivalentClass rdf:resource="http://ncicb.nci.nih.gov/xml/owl/EVS/Thesaurus.owl#Descending_Limb_of_the_Henle_s_Loop"/>
    </owl:Class>
    


    <!-- http://bioontology.org/projects/ontologies/fma/fmaOwlDlComponent_2_0#Descending_part_of_duodenum -->

    <owl:Class rdf:about="http://bioontology.org/projects/ontologies/fma/fmaOwlDlComponent_2_0#Descending_part_of_duodenum">
        <owl:equivalentClass rdf:resource="http://ncicb.nci.nih.gov/xml/owl/EVS/Thesaurus.owl#Second_Portion_of_the_Duodenum"/>
    </owl:Class>
    


    <!-- http://bioontology.org/projects/ontologies/fma/fmaOwlDlComponent_2_0#Desmosome -->

    <owl:Class rdf:about="http://bioontology.org/projects/ontologies/fma/fmaOwlDlComponent_2_0#Desmosome">
        <owl:equivalentClass rdf:resource="http://ncicb.nci.nih.gov/xml/owl/EVS/Thesaurus.owl#Desmosome"/>
    </owl:Class>
    


    <!-- http://bioontology.org/projects/ontologies/fma/fmaOwlDlComponent_2_0#Diaphragm -->

    <owl:Class rdf:about="http://bioontology.org/projects/ontologies/fma/fmaOwlDlComponent_2_0#Diaphragm">
        <owl:equivalentClass rdf:resource="http://ncicb.nci.nih.gov/xml/owl/EVS/Thesaurus.owl#Diaphragm"/>
    </owl:Class>
    


    <!-- http://bioontology.org/projects/ontologies/fma/fmaOwlDlComponent_2_0#Diaphragma_sellae -->

    <owl:Class rdf:about="http://bioontology.org/projects/ontologies/fma/fmaOwlDlComponent_2_0#Diaphragma_sellae">
        <owl:equivalentClass rdf:resource="http://ncicb.nci.nih.gov/xml/owl/EVS/Thesaurus.owl#Diaphragma_Sellae"/>
    </owl:Class>
    


    <!-- http://bioontology.org/projects/ontologies/fma/fmaOwlDlComponent_2_0#Diaphysis -->

    <owl:Class rdf:about="http://bioontology.org/projects/ontologies/fma/fmaOwlDlComponent_2_0#Diaphysis">
        <owl:equivalentClass rdf:resource="http://ncicb.nci.nih.gov/xml/owl/EVS/Thesaurus.owl#Diaphysis_of_the_Bone"/>
    </owl:Class>
    


    <!-- http://bioontology.org/projects/ontologies/fma/fmaOwlDlComponent_2_0#Diencephalon -->

    <owl:Class rdf:about="http://bioontology.org/projects/ontologies/fma/fmaOwlDlComponent_2_0#Diencephalon">
        <owl:equivalentClass rdf:resource="http://ncicb.nci.nih.gov/xml/owl/EVS/Thesaurus.owl#Diencephalon"/>
    </owl:Class>
    


    <!-- http://bioontology.org/projects/ontologies/fma/fmaOwlDlComponent_2_0#Digastric -->

    <owl:Class rdf:about="http://bioontology.org/projects/ontologies/fma/fmaOwlDlComponent_2_0#Digastric">
        <owl:equivalentClass rdf:resource="http://ncicb.nci.nih.gov/xml/owl/EVS/Thesaurus.owl#Digastric_Muscle"/>
    </owl:Class>
    


    <!-- http://bioontology.org/projects/ontologies/fma/fmaOwlDlComponent_2_0#Digit -->

    <owl:Class rdf:about="http://bioontology.org/projects/ontologies/fma/fmaOwlDlComponent_2_0#Digit">
        <owl:equivalentClass rdf:resource="http://ncicb.nci.nih.gov/xml/owl/EVS/Thesaurus.owl#Digit_Number"/>
    </owl:Class>
    


    <!-- http://bioontology.org/projects/ontologies/fma/fmaOwlDlComponent_2_0#Dilatator_pupillae -->

    <owl:Class rdf:about="http://bioontology.org/projects/ontologies/fma/fmaOwlDlComponent_2_0#Dilatator_pupillae">
        <owl:equivalentClass rdf:resource="http://ncicb.nci.nih.gov/xml/owl/EVS/Thesaurus.owl#Dilator_Pupillae_Muscle"/>
    </owl:Class>
    


    <!-- http://bioontology.org/projects/ontologies/fma/fmaOwlDlComponent_2_0#Disaccharide -->

    <owl:Class rdf:about="http://bioontology.org/projects/ontologies/fma/fmaOwlDlComponent_2_0#Disaccharide">
        <owl:equivalentClass rdf:resource="http://ncicb.nci.nih.gov/xml/owl/EVS/Thesaurus.owl#Disaccharide"/>
    </owl:Class>
    


    <!-- http://bioontology.org/projects/ontologies/fma/fmaOwlDlComponent_2_0#Distal -->

    <owl:Class rdf:about="http://bioontology.org/projects/ontologies/fma/fmaOwlDlComponent_2_0#Distal">
        <owl:equivalentClass rdf:resource="http://ncicb.nci.nih.gov/xml/owl/EVS/Thesaurus.owl#Distal"/>
    </owl:Class>
    


    <!-- http://bioontology.org/projects/ontologies/fma/fmaOwlDlComponent_2_0#Distal_convoluted_tubule -->

    <owl:Class rdf:about="http://bioontology.org/projects/ontologies/fma/fmaOwlDlComponent_2_0#Distal_convoluted_tubule">
        <owl:equivalentClass rdf:resource="http://ncicb.nci.nih.gov/xml/owl/EVS/Thesaurus.owl#Distal_Convoluted_Tubule"/>
    </owl:Class>
    


    <!-- http://bioontology.org/projects/ontologies/fma/fmaOwlDlComponent_2_0#Distal_medial_striate_artery -->

    <owl:Class rdf:about="http://bioontology.org/projects/ontologies/fma/fmaOwlDlComponent_2_0#Distal_medial_striate_artery">
        <owl:equivalentClass rdf:resource="http://ncicb.nci.nih.gov/xml/owl/EVS/Thesaurus.owl#Recurrent_Artery_of_Heubner"/>
    </owl:Class>
    


    <!-- http://bioontology.org/projects/ontologies/fma/fmaOwlDlComponent_2_0#Distal_part_of_ileum -->

    <owl:Class rdf:about="http://bioontology.org/projects/ontologies/fma/fmaOwlDlComponent_2_0#Distal_part_of_ileum">
        <owl:equivalentClass rdf:resource="http://ncicb.nci.nih.gov/xml/owl/EVS/Thesaurus.owl#Terminal_Ileum"/>
    </owl:Class>
    


    <!-- http://bioontology.org/projects/ontologies/fma/fmaOwlDlComponent_2_0#Distal_phalanx_of_finger -->

    <owl:Class rdf:about="http://bioontology.org/projects/ontologies/fma/fmaOwlDlComponent_2_0#Distal_phalanx_of_finger">
        <owl:equivalentClass rdf:resource="http://ncicb.nci.nih.gov/xml/owl/EVS/Thesaurus.owl#Distal_Phalanx_of_Hand"/>
    </owl:Class>
    


    <!-- http://bioontology.org/projects/ontologies/fma/fmaOwlDlComponent_2_0#Distal_phalanx_of_toe -->

    <owl:Class rdf:about="http://bioontology.org/projects/ontologies/fma/fmaOwlDlComponent_2_0#Distal_phalanx_of_toe">
        <owl:equivalentClass rdf:resource="http://ncicb.nci.nih.gov/xml/owl/EVS/Thesaurus.owl#Distal_Phalanx_of_Foot"/>
    </owl:Class>
    


    <!-- http://bioontology.org/projects/ontologies/fma/fmaOwlDlComponent_2_0#Dopamine -->

    <owl:Class rdf:about="http://bioontology.org/projects/ontologies/fma/fmaOwlDlComponent_2_0#Dopamine">
        <owl:equivalentClass rdf:resource="http://ncicb.nci.nih.gov/xml/owl/EVS/Thesaurus.owl#Dopamine"/>
    </owl:Class>
    


    <!-- http://bioontology.org/projects/ontologies/fma/fmaOwlDlComponent_2_0#Dopamine_receptor -->

    <owl:Class rdf:about="http://bioontology.org/projects/ontologies/fma/fmaOwlDlComponent_2_0#Dopamine_receptor">
        <owl:equivalentClass rdf:resource="http://ncicb.nci.nih.gov/xml/owl/EVS/Thesaurus.owl#Dopamine_Receptor"/>
    </owl:Class>
    


    <!-- http://bioontology.org/projects/ontologies/fma/fmaOwlDlComponent_2_0#Dopaminergic_neuron -->

    <owl:Class rdf:about="http://bioontology.org/projects/ontologies/fma/fmaOwlDlComponent_2_0#Dopaminergic_neuron">
        <owl:equivalentClass rdf:resource="http://ncicb.nci.nih.gov/xml/owl/EVS/Thesaurus.owl#Dopaminergic_Cell"/>
    </owl:Class>
    


    <!-- http://bioontology.org/projects/ontologies/fma/fmaOwlDlComponent_2_0#Dorsal -->

    <owl:Class rdf:about="http://bioontology.org/projects/ontologies/fma/fmaOwlDlComponent_2_0#Dorsal">
        <owl:equivalentClass rdf:resource="http://ncicb.nci.nih.gov/xml/owl/EVS/Thesaurus.owl#Dorsal"/>
    </owl:Class>
    


    <!-- http://bioontology.org/projects/ontologies/fma/fmaOwlDlComponent_2_0#Dorsal_interosseous_of_foot -->

    <owl:Class rdf:about="http://bioontology.org/projects/ontologies/fma/fmaOwlDlComponent_2_0#Dorsal_interosseous_of_foot">
        <owl:equivalentClass rdf:resource="http://ncicb.nci.nih.gov/xml/owl/EVS/Thesaurus.owl#Dorsal_Foot_Interosseous_Muscle"/>
    </owl:Class>
    


    <!-- http://bioontology.org/projects/ontologies/fma/fmaOwlDlComponent_2_0#Dorsal_interosseous_of_hand -->

    <owl:Class rdf:about="http://bioontology.org/projects/ontologies/fma/fmaOwlDlComponent_2_0#Dorsal_interosseous_of_hand">
        <owl:equivalentClass rdf:resource="http://ncicb.nci.nih.gov/xml/owl/EVS/Thesaurus.owl#Dorsal_Hand_Interosseous_Muscle"/>
    </owl:Class>
    


    <!-- http://bioontology.org/projects/ontologies/fma/fmaOwlDlComponent_2_0#Dorsal_metatarsal_vein -->

    <owl:Class rdf:about="http://bioontology.org/projects/ontologies/fma/fmaOwlDlComponent_2_0#Dorsal_metatarsal_vein">
        <owl:equivalentClass rdf:resource="http://ncicb.nci.nih.gov/xml/owl/EVS/Thesaurus.owl#Dorsal_Metatarsal_Vein"/>
    </owl:Class>
    


    <!-- http://bioontology.org/projects/ontologies/fma/fmaOwlDlComponent_2_0#Dorsal_nasal_artery -->

    <owl:Class rdf:about="http://bioontology.org/projects/ontologies/fma/fmaOwlDlComponent_2_0#Dorsal_nasal_artery">
        <owl:equivalentClass rdf:resource="http://ncicb.nci.nih.gov/xml/owl/EVS/Thesaurus.owl#Dorsal_Nasal_Artery"/>
    </owl:Class>
    


    <!-- http://bioontology.org/projects/ontologies/fma/fmaOwlDlComponent_2_0#Dorsal_nucleus_of_vagus_nerve -->

    <owl:Class rdf:about="http://bioontology.org/projects/ontologies/fma/fmaOwlDlComponent_2_0#Dorsal_nucleus_of_vagus_nerve">
        <owl:equivalentClass rdf:resource="http://ncicb.nci.nih.gov/xml/owl/EVS/Thesaurus.owl#Dorsal_Nucleus_of_the_Vagus_Nerve"/>
    </owl:Class>
    


    <!-- http://bioontology.org/projects/ontologies/fma/fmaOwlDlComponent_2_0#Dorsal_part_of_foot -->

    <owl:Class rdf:about="http://bioontology.org/projects/ontologies/fma/fmaOwlDlComponent_2_0#Dorsal_part_of_foot">
        <owl:equivalentClass rdf:resource="http://ncicb.nci.nih.gov/xml/owl/EVS/Thesaurus.owl#Dorsal_Region_of_Foot"/>
    </owl:Class>
    


    <!-- http://bioontology.org/projects/ontologies/fma/fmaOwlDlComponent_2_0#Dorsalis_pedis_artery -->

    <owl:Class rdf:about="http://bioontology.org/projects/ontologies/fma/fmaOwlDlComponent_2_0#Dorsalis_pedis_artery">
        <owl:equivalentClass rdf:resource="http://ncicb.nci.nih.gov/xml/owl/EVS/Thesaurus.owl#Dorsalis_Pedis_Artery"/>
    </owl:Class>
    


    <!-- http://bioontology.org/projects/ontologies/fma/fmaOwlDlComponent_2_0#Dorsolateral_fasciculus_of_medulla -->

    <owl:Class rdf:about="http://bioontology.org/projects/ontologies/fma/fmaOwlDlComponent_2_0#Dorsolateral_fasciculus_of_medulla">
        <owl:equivalentClass rdf:resource="http://ncicb.nci.nih.gov/xml/owl/EVS/Thesaurus.owl#Tract_of_Lissauer"/>
    </owl:Class>
    


    <!-- http://bioontology.org/projects/ontologies/fma/fmaOwlDlComponent_2_0#Dorsum_of_tongue -->

    <owl:Class rdf:about="http://bioontology.org/projects/ontologies/fma/fmaOwlDlComponent_2_0#Dorsum_of_tongue">
        <owl:equivalentClass rdf:resource="http://ncicb.nci.nih.gov/xml/owl/EVS/Thesaurus.owl#Dorsum_of_the_Tongue"/>
    </owl:Class>
    


    <!-- http://bioontology.org/projects/ontologies/fma/fmaOwlDlComponent_2_0#Duct -->

    <owl:Class rdf:about="http://bioontology.org/projects/ontologies/fma/fmaOwlDlComponent_2_0#Duct">
        <owl:equivalentClass rdf:resource="http://ncicb.nci.nih.gov/xml/owl/EVS/Thesaurus.owl#Duct"/>
    </owl:Class>
    


    <!-- http://bioontology.org/projects/ontologies/fma/fmaOwlDlComponent_2_0#Duct_of_epididymis -->

    <owl:Class rdf:about="http://bioontology.org/projects/ontologies/fma/fmaOwlDlComponent_2_0#Duct_of_epididymis">
        <owl:equivalentClass rdf:resource="http://ncicb.nci.nih.gov/xml/owl/EVS/Thesaurus.owl#Duct_of_the_Epididymis"/>
    </owl:Class>
    


    <!-- http://bioontology.org/projects/ontologies/fma/fmaOwlDlComponent_2_0#Duct_of_sebaceous_gland -->

    <owl:Class rdf:about="http://bioontology.org/projects/ontologies/fma/fmaOwlDlComponent_2_0#Duct_of_sebaceous_gland">
        <owl:equivalentClass rdf:resource="http://ncicb.nci.nih.gov/xml/owl/EVS/Thesaurus.owl#Sebaceous_Gland_Duct"/>
    </owl:Class>
    


    <!-- http://bioontology.org/projects/ontologies/fma/fmaOwlDlComponent_2_0#Ductus_arteriosus -->

    <owl:Class rdf:about="http://bioontology.org/projects/ontologies/fma/fmaOwlDlComponent_2_0#Ductus_arteriosus">
        <owl:equivalentClass rdf:resource="http://ncicb.nci.nih.gov/xml/owl/EVS/Thesaurus.owl#Ductus_Arteriosus"/>
    </owl:Class>
    


    <!-- http://bioontology.org/projects/ontologies/fma/fmaOwlDlComponent_2_0#Ductus_venosus -->

    <owl:Class rdf:about="http://bioontology.org/projects/ontologies/fma/fmaOwlDlComponent_2_0#Ductus_venosus">
        <owl:equivalentClass rdf:resource="http://ncicb.nci.nih.gov/xml/owl/EVS/Thesaurus.owl#Ductus_Venosus"/>
    </owl:Class>
    


    <!-- http://bioontology.org/projects/ontologies/fma/fmaOwlDlComponent_2_0#Duodenal_gland -->

    <owl:Class rdf:about="http://bioontology.org/projects/ontologies/fma/fmaOwlDlComponent_2_0#Duodenal_gland">
        <owl:equivalentClass rdf:resource="http://ncicb.nci.nih.gov/xml/owl/EVS/Thesaurus.owl#Brunner_s_Gland"/>
    </owl:Class>
    


    <!-- http://bioontology.org/projects/ontologies/fma/fmaOwlDlComponent_2_0#Duodenum -->

    <owl:Class rdf:about="http://bioontology.org/projects/ontologies/fma/fmaOwlDlComponent_2_0#Duodenum">
        <owl:equivalentClass rdf:resource="http://ncicb.nci.nih.gov/xml/owl/EVS/Thesaurus.owl#Duodenum"/>
    </owl:Class>
    


    <!-- http://bioontology.org/projects/ontologies/fma/fmaOwlDlComponent_2_0#Dura_mater -->

    <owl:Class rdf:about="http://bioontology.org/projects/ontologies/fma/fmaOwlDlComponent_2_0#Dura_mater">
        <owl:equivalentClass rdf:resource="http://ncicb.nci.nih.gov/xml/owl/EVS/Thesaurus.owl#Dura_Mater"/>
    </owl:Class>
    


    <!-- http://bioontology.org/projects/ontologies/fma/fmaOwlDlComponent_2_0#E_cadherin -->

    <owl:Class rdf:about="http://bioontology.org/projects/ontologies/fma/fmaOwlDlComponent_2_0#E_cadherin">
        <owl:equivalentClass rdf:resource="http://ncicb.nci.nih.gov/xml/owl/EVS/Thesaurus.owl#E-Cadherin"/>
    </owl:Class>
    


    <!-- http://bioontology.org/projects/ontologies/fma/fmaOwlDlComponent_2_0#E_selectin -->

    <owl:Class rdf:about="http://bioontology.org/projects/ontologies/fma/fmaOwlDlComponent_2_0#E_selectin">
        <owl:equivalentClass rdf:resource="http://ncicb.nci.nih.gov/xml/owl/EVS/Thesaurus.owl#E-Selectin"/>
    </owl:Class>
    


    <!-- http://bioontology.org/projects/ontologies/fma/fmaOwlDlComponent_2_0#Ear -->

    <owl:Class rdf:about="http://bioontology.org/projects/ontologies/fma/fmaOwlDlComponent_2_0#Ear">
        <owl:equivalentClass rdf:resource="http://ncicb.nci.nih.gov/xml/owl/EVS/Thesaurus.owl#Ear"/>
    </owl:Class>
    


    <!-- http://bioontology.org/projects/ontologies/fma/fmaOwlDlComponent_2_0#Early_endosome -->

    <owl:Class rdf:about="http://bioontology.org/projects/ontologies/fma/fmaOwlDlComponent_2_0#Early_endosome">
        <owl:equivalentClass rdf:resource="http://ncicb.nci.nih.gov/xml/owl/EVS/Thesaurus.owl#Early_Endosome"/>
    </owl:Class>
    


    <!-- http://bioontology.org/projects/ontologies/fma/fmaOwlDlComponent_2_0#Eccrine_sweat_gland -->

    <owl:Class rdf:about="http://bioontology.org/projects/ontologies/fma/fmaOwlDlComponent_2_0#Eccrine_sweat_gland">
        <owl:equivalentClass rdf:resource="http://ncicb.nci.nih.gov/xml/owl/EVS/Thesaurus.owl#Eccrine_Sweat_Gland"/>
    </owl:Class>
    


    <!-- http://bioontology.org/projects/ontologies/fma/fmaOwlDlComponent_2_0#Ectocervix -->

    <owl:Class rdf:about="http://bioontology.org/projects/ontologies/fma/fmaOwlDlComponent_2_0#Ectocervix">
        <owl:equivalentClass rdf:resource="http://ncicb.nci.nih.gov/xml/owl/EVS/Thesaurus.owl#Ectocervix"/>
    </owl:Class>
    


    <!-- http://bioontology.org/projects/ontologies/fma/fmaOwlDlComponent_2_0#Ectoderm -->

    <owl:Class rdf:about="http://bioontology.org/projects/ontologies/fma/fmaOwlDlComponent_2_0#Ectoderm">
        <owl:equivalentClass rdf:resource="http://ncicb.nci.nih.gov/xml/owl/EVS/Thesaurus.owl#Ectoderm"/>
    </owl:Class>
    


    <!-- http://bioontology.org/projects/ontologies/fma/fmaOwlDlComponent_2_0#Ectodermal_cell -->

    <owl:Class rdf:about="http://bioontology.org/projects/ontologies/fma/fmaOwlDlComponent_2_0#Ectodermal_cell">
        <owl:equivalentClass rdf:resource="http://ncicb.nci.nih.gov/xml/owl/EVS/Thesaurus.owl#Ectoderm_Cell"/>
    </owl:Class>
    


    <!-- http://bioontology.org/projects/ontologies/fma/fmaOwlDlComponent_2_0#Efferent_ductule -->

    <owl:Class rdf:about="http://bioontology.org/projects/ontologies/fma/fmaOwlDlComponent_2_0#Efferent_ductule">
        <owl:equivalentClass rdf:resource="http://ncicb.nci.nih.gov/xml/owl/EVS/Thesaurus.owl#Efferent_Ductule"/>
    </owl:Class>
    


    <!-- http://bioontology.org/projects/ontologies/fma/fmaOwlDlComponent_2_0#Eighth_thoracic_vertebra -->

    <owl:Class rdf:about="http://bioontology.org/projects/ontologies/fma/fmaOwlDlComponent_2_0#Eighth_thoracic_vertebra">
        <owl:equivalentClass rdf:resource="http://ncicb.nci.nih.gov/xml/owl/EVS/Thesaurus.owl#T8_Vertebra"/>
    </owl:Class>
    


    <!-- http://bioontology.org/projects/ontologies/fma/fmaOwlDlComponent_2_0#Ejaculatory_duct -->

    <owl:Class rdf:about="http://bioontology.org/projects/ontologies/fma/fmaOwlDlComponent_2_0#Ejaculatory_duct">
        <owl:equivalentClass rdf:resource="http://ncicb.nci.nih.gov/xml/owl/EVS/Thesaurus.owl#Ejaculatory_Duct"/>
    </owl:Class>
    


    <!-- http://bioontology.org/projects/ontologies/fma/fmaOwlDlComponent_2_0#Elastic_cartilage -->

    <owl:Class rdf:about="http://bioontology.org/projects/ontologies/fma/fmaOwlDlComponent_2_0#Elastic_cartilage">
        <owl:equivalentClass rdf:resource="http://ncicb.nci.nih.gov/xml/owl/EVS/Thesaurus.owl#Elastic_Cartilage"/>
    </owl:Class>
    


    <!-- http://bioontology.org/projects/ontologies/fma/fmaOwlDlComponent_2_0#Elastic_fiber -->

    <owl:Class rdf:about="http://bioontology.org/projects/ontologies/fma/fmaOwlDlComponent_2_0#Elastic_fiber">
        <owl:equivalentClass rdf:resource="http://ncicb.nci.nih.gov/xml/owl/EVS/Thesaurus.owl#Elastic_Fiber"/>
    </owl:Class>
    


    <!-- http://bioontology.org/projects/ontologies/fma/fmaOwlDlComponent_2_0#Elastin_fiber -->

    <owl:Class rdf:about="http://bioontology.org/projects/ontologies/fma/fmaOwlDlComponent_2_0#Elastin_fiber">
        <owl:equivalentClass rdf:resource="http://ncicb.nci.nih.gov/xml/owl/EVS/Thesaurus.owl#Elastin_Fiber"/>
    </owl:Class>
    


    <!-- http://bioontology.org/projects/ontologies/fma/fmaOwlDlComponent_2_0#Elbow_joint -->

    <owl:Class rdf:about="http://bioontology.org/projects/ontologies/fma/fmaOwlDlComponent_2_0#Elbow_joint">
        <owl:equivalentClass rdf:resource="http://ncicb.nci.nih.gov/xml/owl/EVS/Thesaurus.owl#Elbow_Joint"/>
    </owl:Class>
    


    <!-- http://bioontology.org/projects/ontologies/fma/fmaOwlDlComponent_2_0#Electrical_synapse -->

    <owl:Class rdf:about="http://bioontology.org/projects/ontologies/fma/fmaOwlDlComponent_2_0#Electrical_synapse">
        <owl:equivalentClass rdf:resource="http://ncicb.nci.nih.gov/xml/owl/EVS/Thesaurus.owl#Electrical_Synapse"/>
    </owl:Class>
    


    <!-- http://bioontology.org/projects/ontologies/fma/fmaOwlDlComponent_2_0#Eleventh_thoracic_vertebra -->

    <owl:Class rdf:about="http://bioontology.org/projects/ontologies/fma/fmaOwlDlComponent_2_0#Eleventh_thoracic_vertebra">
        <owl:equivalentClass rdf:resource="http://ncicb.nci.nih.gov/xml/owl/EVS/Thesaurus.owl#T11_Vertebra"/>
    </owl:Class>
    


    <!-- http://bioontology.org/projects/ontologies/fma/fmaOwlDlComponent_2_0#Embryo -->

    <owl:Class rdf:about="http://bioontology.org/projects/ontologies/fma/fmaOwlDlComponent_2_0#Embryo">
        <owl:equivalentClass rdf:resource="http://ncicb.nci.nih.gov/xml/owl/EVS/Thesaurus.owl#Embryo"/>
    </owl:Class>
    


    <!-- http://bioontology.org/projects/ontologies/fma/fmaOwlDlComponent_2_0#Embryonic_stem_cell -->

    <owl:Class rdf:about="http://bioontology.org/projects/ontologies/fma/fmaOwlDlComponent_2_0#Embryonic_stem_cell">
        <owl:equivalentClass rdf:resource="http://ncicb.nci.nih.gov/xml/owl/EVS/Thesaurus.owl#Embryonic_Stem_Cell"/>
    </owl:Class>
    


    <!-- http://bioontology.org/projects/ontologies/fma/fmaOwlDlComponent_2_0#Embryonic_structure -->

    <owl:Class rdf:about="http://bioontology.org/projects/ontologies/fma/fmaOwlDlComponent_2_0#Embryonic_structure">
        <owl:equivalentClass rdf:resource="http://ncicb.nci.nih.gov/xml/owl/EVS/Thesaurus.owl#Embryonic_Structure"/>
    </owl:Class>
    


    <!-- http://bioontology.org/projects/ontologies/fma/fmaOwlDlComponent_2_0#Embryonic_tissue -->

    <owl:Class rdf:about="http://bioontology.org/projects/ontologies/fma/fmaOwlDlComponent_2_0#Embryonic_tissue">
        <owl:equivalentClass rdf:resource="http://ncicb.nci.nih.gov/xml/owl/EVS/Thesaurus.owl#Embryonic_Tissue"/>
    </owl:Class>
    


    <!-- http://bioontology.org/projects/ontologies/fma/fmaOwlDlComponent_2_0#Enamel -->

    <owl:Class rdf:about="http://bioontology.org/projects/ontologies/fma/fmaOwlDlComponent_2_0#Enamel">
        <owl:equivalentClass rdf:resource="http://ncicb.nci.nih.gov/xml/owl/EVS/Thesaurus.owl#Enamel"/>
    </owl:Class>
    


    <!-- http://bioontology.org/projects/ontologies/fma/fmaOwlDlComponent_2_0#Endocardium -->

    <owl:Class rdf:about="http://bioontology.org/projects/ontologies/fma/fmaOwlDlComponent_2_0#Endocardium">
        <owl:equivalentClass rdf:resource="http://ncicb.nci.nih.gov/xml/owl/EVS/Thesaurus.owl#Endocardium"/>
    </owl:Class>
    


    <!-- http://bioontology.org/projects/ontologies/fma/fmaOwlDlComponent_2_0#Endocervix -->

    <owl:Class rdf:about="http://bioontology.org/projects/ontologies/fma/fmaOwlDlComponent_2_0#Endocervix">
        <owl:equivalentClass rdf:resource="http://ncicb.nci.nih.gov/xml/owl/EVS/Thesaurus.owl#Endocervix"/>
    </owl:Class>
    


    <!-- http://bioontology.org/projects/ontologies/fma/fmaOwlDlComponent_2_0#Endocrine_cell -->

    <owl:Class rdf:about="http://bioontology.org/projects/ontologies/fma/fmaOwlDlComponent_2_0#Endocrine_cell">
        <owl:equivalentClass rdf:resource="http://ncicb.nci.nih.gov/xml/owl/EVS/Thesaurus.owl#Endocrine_Cell_and_Neuroendocrine_Cell"/>
    </owl:Class>
    


    <!-- http://bioontology.org/projects/ontologies/fma/fmaOwlDlComponent_2_0#Endocrine_pancreas -->

    <owl:Class rdf:about="http://bioontology.org/projects/ontologies/fma/fmaOwlDlComponent_2_0#Endocrine_pancreas">
        <owl:equivalentClass rdf:resource="http://ncicb.nci.nih.gov/xml/owl/EVS/Thesaurus.owl#Islet_of_Langerhans"/>
    </owl:Class>
    


    <!-- http://bioontology.org/projects/ontologies/fma/fmaOwlDlComponent_2_0#Endocrine_system -->

    <owl:Class rdf:about="http://bioontology.org/projects/ontologies/fma/fmaOwlDlComponent_2_0#Endocrine_system">
        <owl:equivalentClass rdf:resource="http://ncicb.nci.nih.gov/xml/owl/EVS/Thesaurus.owl#Endocrine_System"/>
    </owl:Class>
    


    <!-- http://bioontology.org/projects/ontologies/fma/fmaOwlDlComponent_2_0#Endoderm -->

    <owl:Class rdf:about="http://bioontology.org/projects/ontologies/fma/fmaOwlDlComponent_2_0#Endoderm">
        <owl:equivalentClass rdf:resource="http://ncicb.nci.nih.gov/xml/owl/EVS/Thesaurus.owl#Endoderm"/>
    </owl:Class>
    


    <!-- http://bioontology.org/projects/ontologies/fma/fmaOwlDlComponent_2_0#Endodermal_cell -->

    <owl:Class rdf:about="http://bioontology.org/projects/ontologies/fma/fmaOwlDlComponent_2_0#Endodermal_cell">
        <owl:equivalentClass rdf:resource="http://ncicb.nci.nih.gov/xml/owl/EVS/Thesaurus.owl#Endoderm_Cell"/>
    </owl:Class>
    


    <!-- http://bioontology.org/projects/ontologies/fma/fmaOwlDlComponent_2_0#Endolymph -->

    <owl:Class rdf:about="http://bioontology.org/projects/ontologies/fma/fmaOwlDlComponent_2_0#Endolymph">
        <owl:equivalentClass rdf:resource="http://ncicb.nci.nih.gov/xml/owl/EVS/Thesaurus.owl#Endolymph"/>
    </owl:Class>
    


    <!-- http://bioontology.org/projects/ontologies/fma/fmaOwlDlComponent_2_0#Endometrium -->

    <owl:Class rdf:about="http://bioontology.org/projects/ontologies/fma/fmaOwlDlComponent_2_0#Endometrium">
        <owl:equivalentClass rdf:resource="http://ncicb.nci.nih.gov/xml/owl/EVS/Thesaurus.owl#Endometrium"/>
    </owl:Class>
    


    <!-- http://bioontology.org/projects/ontologies/fma/fmaOwlDlComponent_2_0#Endomysium -->

    <owl:Class rdf:about="http://bioontology.org/projects/ontologies/fma/fmaOwlDlComponent_2_0#Endomysium">
        <owl:equivalentClass rdf:resource="http://ncicb.nci.nih.gov/xml/owl/EVS/Thesaurus.owl#Endomysium"/>
    </owl:Class>
    


    <!-- http://bioontology.org/projects/ontologies/fma/fmaOwlDlComponent_2_0#Endoneurium -->

    <owl:Class rdf:about="http://bioontology.org/projects/ontologies/fma/fmaOwlDlComponent_2_0#Endoneurium">
        <owl:equivalentClass rdf:resource="http://ncicb.nci.nih.gov/xml/owl/EVS/Thesaurus.owl#Endoneurium"/>
    </owl:Class>
    


    <!-- http://bioontology.org/projects/ontologies/fma/fmaOwlDlComponent_2_0#Endoplasmic_reticulum -->

    <owl:Class rdf:about="http://bioontology.org/projects/ontologies/fma/fmaOwlDlComponent_2_0#Endoplasmic_reticulum">
        <owl:equivalentClass rdf:resource="http://ncicb.nci.nih.gov/xml/owl/EVS/Thesaurus.owl#Endoplasmic_Reticulum"/>
    </owl:Class>
    


    <!-- http://bioontology.org/projects/ontologies/fma/fmaOwlDlComponent_2_0#Endosome -->

    <owl:Class rdf:about="http://bioontology.org/projects/ontologies/fma/fmaOwlDlComponent_2_0#Endosome">
        <owl:equivalentClass rdf:resource="http://ncicb.nci.nih.gov/xml/owl/EVS/Thesaurus.owl#Endosome"/>
    </owl:Class>
    


    <!-- http://bioontology.org/projects/ontologies/fma/fmaOwlDlComponent_2_0#Endosteal_cell -->

    <owl:Class rdf:about="http://bioontology.org/projects/ontologies/fma/fmaOwlDlComponent_2_0#Endosteal_cell">
        <owl:equivalentClass rdf:resource="http://ncicb.nci.nih.gov/xml/owl/EVS/Thesaurus.owl#Endosteal_Cell"/>
    </owl:Class>
    


    <!-- http://bioontology.org/projects/ontologies/fma/fmaOwlDlComponent_2_0#Endosteum -->

    <owl:Class rdf:about="http://bioontology.org/projects/ontologies/fma/fmaOwlDlComponent_2_0#Endosteum">
        <owl:equivalentClass rdf:resource="http://ncicb.nci.nih.gov/xml/owl/EVS/Thesaurus.owl#Endosteum"/>
    </owl:Class>
    


    <!-- http://bioontology.org/projects/ontologies/fma/fmaOwlDlComponent_2_0#Endothelial_cell -->

    <owl:Class rdf:about="http://bioontology.org/projects/ontologies/fma/fmaOwlDlComponent_2_0#Endothelial_cell">
        <owl:equivalentClass rdf:resource="http://ncicb.nci.nih.gov/xml/owl/EVS/Thesaurus.owl#Endothelial_Cell"/>
    </owl:Class>
    


    <!-- http://bioontology.org/projects/ontologies/fma/fmaOwlDlComponent_2_0#Endothelium -->

    <owl:Class rdf:about="http://bioontology.org/projects/ontologies/fma/fmaOwlDlComponent_2_0#Endothelium">
        <owl:equivalentClass rdf:resource="http://ncicb.nci.nih.gov/xml/owl/EVS/Thesaurus.owl#Endothelium"/>
    </owl:Class>
    


    <!-- http://bioontology.org/projects/ontologies/fma/fmaOwlDlComponent_2_0#Endothelium_of_arteriole -->

    <owl:Class rdf:about="http://bioontology.org/projects/ontologies/fma/fmaOwlDlComponent_2_0#Endothelium_of_arteriole">
        <owl:equivalentClass rdf:resource="http://ncicb.nci.nih.gov/xml/owl/EVS/Thesaurus.owl#Arteriole_Endothelium"/>
    </owl:Class>
    


    <!-- http://bioontology.org/projects/ontologies/fma/fmaOwlDlComponent_2_0#Endothelium_of_artery -->

    <owl:Class rdf:about="http://bioontology.org/projects/ontologies/fma/fmaOwlDlComponent_2_0#Endothelium_of_artery">
        <owl:equivalentClass rdf:resource="http://ncicb.nci.nih.gov/xml/owl/EVS/Thesaurus.owl#Artery_Endothelium"/>
    </owl:Class>
    


    <!-- http://bioontology.org/projects/ontologies/fma/fmaOwlDlComponent_2_0#Endothelium_of_capillary -->

    <owl:Class rdf:about="http://bioontology.org/projects/ontologies/fma/fmaOwlDlComponent_2_0#Endothelium_of_capillary">
        <owl:equivalentClass rdf:resource="http://ncicb.nci.nih.gov/xml/owl/EVS/Thesaurus.owl#Capillary_Endothelium"/>
    </owl:Class>
    


    <!-- http://bioontology.org/projects/ontologies/fma/fmaOwlDlComponent_2_0#Endothelium_of_lymphatic_vessel -->

    <owl:Class rdf:about="http://bioontology.org/projects/ontologies/fma/fmaOwlDlComponent_2_0#Endothelium_of_lymphatic_vessel">
        <owl:equivalentClass rdf:resource="http://ncicb.nci.nih.gov/xml/owl/EVS/Thesaurus.owl#Lymphatic_Vessel_Endothelium"/>
    </owl:Class>
    


    <!-- http://bioontology.org/projects/ontologies/fma/fmaOwlDlComponent_2_0#Endothelium_of_vein -->

    <owl:Class rdf:about="http://bioontology.org/projects/ontologies/fma/fmaOwlDlComponent_2_0#Endothelium_of_vein">
        <owl:equivalentClass rdf:resource="http://ncicb.nci.nih.gov/xml/owl/EVS/Thesaurus.owl#Vein_Endothelium"/>
    </owl:Class>
    


    <!-- http://bioontology.org/projects/ontologies/fma/fmaOwlDlComponent_2_0#Endothelium_of_venule -->

    <owl:Class rdf:about="http://bioontology.org/projects/ontologies/fma/fmaOwlDlComponent_2_0#Endothelium_of_venule">
        <owl:equivalentClass rdf:resource="http://ncicb.nci.nih.gov/xml/owl/EVS/Thesaurus.owl#Venule_Endothelium"/>
    </owl:Class>
    


    <!-- http://bioontology.org/projects/ontologies/fma/fmaOwlDlComponent_2_0#Entactin -->

    <owl:Class rdf:about="http://bioontology.org/projects/ontologies/fma/fmaOwlDlComponent_2_0#Entactin">
        <owl:equivalentClass rdf:resource="http://ncicb.nci.nih.gov/xml/owl/EVS/Thesaurus.owl#Nidogen"/>
    </owl:Class>
    


    <!-- http://bioontology.org/projects/ontologies/fma/fmaOwlDlComponent_2_0#Enteric_ganglion -->

    <owl:Class rdf:about="http://bioontology.org/projects/ontologies/fma/fmaOwlDlComponent_2_0#Enteric_ganglion">
        <owl:equivalentClass rdf:resource="http://ncicb.nci.nih.gov/xml/owl/EVS/Thesaurus.owl#Enteric_Ganglion"/>
    </owl:Class>
    


    <!-- http://bioontology.org/projects/ontologies/fma/fmaOwlDlComponent_2_0#Enterocyte -->

    <owl:Class rdf:about="http://bioontology.org/projects/ontologies/fma/fmaOwlDlComponent_2_0#Enterocyte">
        <owl:equivalentClass rdf:resource="http://ncicb.nci.nih.gov/xml/owl/EVS/Thesaurus.owl#Enterocyte"/>
    </owl:Class>
    


    <!-- http://bioontology.org/projects/ontologies/fma/fmaOwlDlComponent_2_0#Enteroendocrine_cell -->

    <owl:Class rdf:about="http://bioontology.org/projects/ontologies/fma/fmaOwlDlComponent_2_0#Enteroendocrine_cell">
        <owl:equivalentClass rdf:resource="http://ncicb.nci.nih.gov/xml/owl/EVS/Thesaurus.owl#Enteroendocrine_Cell"/>
    </owl:Class>
    


    <!-- http://bioontology.org/projects/ontologies/fma/fmaOwlDlComponent_2_0#Eosinophil -->

    <owl:Class rdf:about="http://bioontology.org/projects/ontologies/fma/fmaOwlDlComponent_2_0#Eosinophil">
        <owl:equivalentClass rdf:resource="http://ncicb.nci.nih.gov/xml/owl/EVS/Thesaurus.owl#Eosinophil"/>
    </owl:Class>
    


    <!-- http://bioontology.org/projects/ontologies/fma/fmaOwlDlComponent_2_0#Eotaxin -->

    <owl:Class rdf:about="http://bioontology.org/projects/ontologies/fma/fmaOwlDlComponent_2_0#Eotaxin">
        <owl:equivalentClass rdf:resource="http://ncicb.nci.nih.gov/xml/owl/EVS/Thesaurus.owl#Small_Inducible_Cytokine-A11"/>
    </owl:Class>
    


    <!-- http://bioontology.org/projects/ontologies/fma/fmaOwlDlComponent_2_0#Eotaxin_2 -->

    <owl:Class rdf:about="http://bioontology.org/projects/ontologies/fma/fmaOwlDlComponent_2_0#Eotaxin_2">
        <owl:equivalentClass rdf:resource="http://ncicb.nci.nih.gov/xml/owl/EVS/Thesaurus.owl#Small_Inducible_Cytokine-A24"/>
    </owl:Class>
    


    <!-- http://bioontology.org/projects/ontologies/fma/fmaOwlDlComponent_2_0#Eotaxin_3 -->

    <owl:Class rdf:about="http://bioontology.org/projects/ontologies/fma/fmaOwlDlComponent_2_0#Eotaxin_3">
        <owl:equivalentClass rdf:resource="http://ncicb.nci.nih.gov/xml/owl/EVS/Thesaurus.owl#Small_Inducible_Cytokine-A26"/>
    </owl:Class>
    


    <!-- http://bioontology.org/projects/ontologies/fma/fmaOwlDlComponent_2_0#Ependyma_of_fourth_ventricle -->

    <owl:Class rdf:about="http://bioontology.org/projects/ontologies/fma/fmaOwlDlComponent_2_0#Ependyma_of_fourth_ventricle">
        <owl:equivalentClass rdf:resource="http://ncicb.nci.nih.gov/xml/owl/EVS/Thesaurus.owl#Fourth_Ventricle_Ependyma"/>
    </owl:Class>
    


    <!-- http://bioontology.org/projects/ontologies/fma/fmaOwlDlComponent_2_0#Ependyma_of_lateral_ventricle -->

    <owl:Class rdf:about="http://bioontology.org/projects/ontologies/fma/fmaOwlDlComponent_2_0#Ependyma_of_lateral_ventricle">
        <owl:equivalentClass rdf:resource="http://ncicb.nci.nih.gov/xml/owl/EVS/Thesaurus.owl#Lateral_Ventricle_Ependyma"/>
    </owl:Class>
    


    <!-- http://bioontology.org/projects/ontologies/fma/fmaOwlDlComponent_2_0#Ependyma_of_neuraxis -->

    <owl:Class rdf:about="http://bioontology.org/projects/ontologies/fma/fmaOwlDlComponent_2_0#Ependyma_of_neuraxis">
        <owl:equivalentClass rdf:resource="http://ncicb.nci.nih.gov/xml/owl/EVS/Thesaurus.owl#Ependyma"/>
    </owl:Class>
    


    <!-- http://bioontology.org/projects/ontologies/fma/fmaOwlDlComponent_2_0#Ependymal_cell -->

    <owl:Class rdf:about="http://bioontology.org/projects/ontologies/fma/fmaOwlDlComponent_2_0#Ependymal_cell">
        <owl:equivalentClass rdf:resource="http://ncicb.nci.nih.gov/xml/owl/EVS/Thesaurus.owl#Ependymocyte"/>
    </owl:Class>
    


    <!-- http://bioontology.org/projects/ontologies/fma/fmaOwlDlComponent_2_0#Epicardium -->

    <owl:Class rdf:about="http://bioontology.org/projects/ontologies/fma/fmaOwlDlComponent_2_0#Epicardium">
        <owl:equivalentClass rdf:resource="http://ncicb.nci.nih.gov/xml/owl/EVS/Thesaurus.owl#Epicardium"/>
    </owl:Class>
    


    <!-- http://bioontology.org/projects/ontologies/fma/fmaOwlDlComponent_2_0#Epicondyle -->

    <owl:Class rdf:about="http://bioontology.org/projects/ontologies/fma/fmaOwlDlComponent_2_0#Epicondyle">
        <owl:equivalentClass rdf:resource="http://ncicb.nci.nih.gov/xml/owl/EVS/Thesaurus.owl#Epicondyle"/>
    </owl:Class>
    


    <!-- http://bioontology.org/projects/ontologies/fma/fmaOwlDlComponent_2_0#Epidermal_cell -->

    <owl:Class rdf:about="http://bioontology.org/projects/ontologies/fma/fmaOwlDlComponent_2_0#Epidermal_cell">
        <owl:equivalentClass rdf:resource="http://ncicb.nci.nih.gov/xml/owl/EVS/Thesaurus.owl#Cell_of_the_Epidermis"/>
    </owl:Class>
    


    <!-- http://bioontology.org/projects/ontologies/fma/fmaOwlDlComponent_2_0#Epidermis -->

    <owl:Class rdf:about="http://bioontology.org/projects/ontologies/fma/fmaOwlDlComponent_2_0#Epidermis">
        <owl:equivalentClass rdf:resource="http://ncicb.nci.nih.gov/xml/owl/EVS/Thesaurus.owl#Epidermis"/>
    </owl:Class>
    


    <!-- http://bioontology.org/projects/ontologies/fma/fmaOwlDlComponent_2_0#Epididymis -->

    <owl:Class rdf:about="http://bioontology.org/projects/ontologies/fma/fmaOwlDlComponent_2_0#Epididymis">
        <owl:equivalentClass rdf:resource="http://ncicb.nci.nih.gov/xml/owl/EVS/Thesaurus.owl#Epididymis"/>
    </owl:Class>
    


    <!-- http://bioontology.org/projects/ontologies/fma/fmaOwlDlComponent_2_0#Epigastrium -->

    <owl:Class rdf:about="http://bioontology.org/projects/ontologies/fma/fmaOwlDlComponent_2_0#Epigastrium">
        <owl:equivalentClass rdf:resource="http://ncicb.nci.nih.gov/xml/owl/EVS/Thesaurus.owl#Epigastric_Region"/>
    </owl:Class>
    


    <!-- http://bioontology.org/projects/ontologies/fma/fmaOwlDlComponent_2_0#Epiglottic_cartilage -->

    <owl:Class rdf:about="http://bioontology.org/projects/ontologies/fma/fmaOwlDlComponent_2_0#Epiglottic_cartilage">
        <owl:equivalentClass rdf:resource="http://ncicb.nci.nih.gov/xml/owl/EVS/Thesaurus.owl#Epiglottic_Cartilage"/>
    </owl:Class>
    


    <!-- http://bioontology.org/projects/ontologies/fma/fmaOwlDlComponent_2_0#Epiglottis -->

    <owl:Class rdf:about="http://bioontology.org/projects/ontologies/fma/fmaOwlDlComponent_2_0#Epiglottis">
        <owl:equivalentClass rdf:resource="http://ncicb.nci.nih.gov/xml/owl/EVS/Thesaurus.owl#Epiglottis"/>
    </owl:Class>
    


    <!-- http://bioontology.org/projects/ontologies/fma/fmaOwlDlComponent_2_0#Epimysium -->

    <owl:Class rdf:about="http://bioontology.org/projects/ontologies/fma/fmaOwlDlComponent_2_0#Epimysium">
        <owl:equivalentClass rdf:resource="http://ncicb.nci.nih.gov/xml/owl/EVS/Thesaurus.owl#Epimysium"/>
    </owl:Class>
    


    <!-- http://bioontology.org/projects/ontologies/fma/fmaOwlDlComponent_2_0#Epinephrine -->

    <owl:Class rdf:about="http://bioontology.org/projects/ontologies/fma/fmaOwlDlComponent_2_0#Epinephrine">
        <owl:equivalentClass rdf:resource="http://ncicb.nci.nih.gov/xml/owl/EVS/Thesaurus.owl#Epinephrine"/>
    </owl:Class>
    


    <!-- http://bioontology.org/projects/ontologies/fma/fmaOwlDlComponent_2_0#Epineurium -->

    <owl:Class rdf:about="http://bioontology.org/projects/ontologies/fma/fmaOwlDlComponent_2_0#Epineurium">
        <owl:equivalentClass rdf:resource="http://ncicb.nci.nih.gov/xml/owl/EVS/Thesaurus.owl#Epineurium"/>
    </owl:Class>
    


    <!-- http://bioontology.org/projects/ontologies/fma/fmaOwlDlComponent_2_0#Epiphysis -->

    <owl:Class rdf:about="http://bioontology.org/projects/ontologies/fma/fmaOwlDlComponent_2_0#Epiphysis">
        <owl:equivalentClass rdf:resource="http://ncicb.nci.nih.gov/xml/owl/EVS/Thesaurus.owl#Epiphysis_of_the_Bone"/>
    </owl:Class>
    


    <!-- http://bioontology.org/projects/ontologies/fma/fmaOwlDlComponent_2_0#Episcleral_layer_of_eyeball -->

    <owl:Class rdf:about="http://bioontology.org/projects/ontologies/fma/fmaOwlDlComponent_2_0#Episcleral_layer_of_eyeball">
        <owl:equivalentClass rdf:resource="http://ncicb.nci.nih.gov/xml/owl/EVS/Thesaurus.owl#Episclera"/>
    </owl:Class>
    


    <!-- http://bioontology.org/projects/ontologies/fma/fmaOwlDlComponent_2_0#Epithalamus -->

    <owl:Class rdf:about="http://bioontology.org/projects/ontologies/fma/fmaOwlDlComponent_2_0#Epithalamus">
        <owl:equivalentClass rdf:resource="http://ncicb.nci.nih.gov/xml/owl/EVS/Thesaurus.owl#Epithalamus"/>
    </owl:Class>
    


    <!-- http://bioontology.org/projects/ontologies/fma/fmaOwlDlComponent_2_0#Epithelial_cell -->

    <owl:Class rdf:about="http://bioontology.org/projects/ontologies/fma/fmaOwlDlComponent_2_0#Epithelial_cell">
        <owl:equivalentClass rdf:resource="http://ncicb.nci.nih.gov/xml/owl/EVS/Thesaurus.owl#Epithelial_Cell"/>
    </owl:Class>
    


    <!-- http://bioontology.org/projects/ontologies/fma/fmaOwlDlComponent_2_0#Epithelial_cell_of_renal_tubule -->

    <owl:Class rdf:about="http://bioontology.org/projects/ontologies/fma/fmaOwlDlComponent_2_0#Epithelial_cell_of_renal_tubule">
        <owl:equivalentClass rdf:resource="http://ncicb.nci.nih.gov/xml/owl/EVS/Thesaurus.owl#Renal_Cell"/>
    </owl:Class>
    


    <!-- http://bioontology.org/projects/ontologies/fma/fmaOwlDlComponent_2_0#Epithelial_cell_of_thymus -->

    <owl:Class rdf:about="http://bioontology.org/projects/ontologies/fma/fmaOwlDlComponent_2_0#Epithelial_cell_of_thymus">
        <owl:equivalentClass rdf:resource="http://ncicb.nci.nih.gov/xml/owl/EVS/Thesaurus.owl#Thymic_Epithelial_Cell"/>
    </owl:Class>
    


    <!-- http://bioontology.org/projects/ontologies/fma/fmaOwlDlComponent_2_0#Epithelioid_cell -->

    <owl:Class rdf:about="http://bioontology.org/projects/ontologies/fma/fmaOwlDlComponent_2_0#Epithelioid_cell">
        <owl:equivalentClass rdf:resource="http://ncicb.nci.nih.gov/xml/owl/EVS/Thesaurus.owl#Epithelioid_Cell"/>
    </owl:Class>
    


    <!-- http://bioontology.org/projects/ontologies/fma/fmaOwlDlComponent_2_0#Epithelium_of_bronchiole -->

    <owl:Class rdf:about="http://bioontology.org/projects/ontologies/fma/fmaOwlDlComponent_2_0#Epithelium_of_bronchiole">
        <owl:equivalentClass rdf:resource="http://ncicb.nci.nih.gov/xml/owl/EVS/Thesaurus.owl#Bronchiole_Epithelium"/>
    </owl:Class>
    


    <!-- http://bioontology.org/projects/ontologies/fma/fmaOwlDlComponent_2_0#Epithelium_of_bronchus -->

    <owl:Class rdf:about="http://bioontology.org/projects/ontologies/fma/fmaOwlDlComponent_2_0#Epithelium_of_bronchus">
        <owl:equivalentClass rdf:resource="http://ncicb.nci.nih.gov/xml/owl/EVS/Thesaurus.owl#Bronchial_Epithelium"/>
    </owl:Class>
    


    <!-- http://bioontology.org/projects/ontologies/fma/fmaOwlDlComponent_2_0#Epithelium_of_choroid_plexus -->

    <owl:Class rdf:about="http://bioontology.org/projects/ontologies/fma/fmaOwlDlComponent_2_0#Epithelium_of_choroid_plexus">
        <owl:equivalentClass rdf:resource="http://ncicb.nci.nih.gov/xml/owl/EVS/Thesaurus.owl#Choroid_Plexus_Epithelium"/>
    </owl:Class>
    


    <!-- http://bioontology.org/projects/ontologies/fma/fmaOwlDlComponent_2_0#Epithelium_of_choroid_plexus_of_fourth_ventricle -->

    <owl:Class rdf:about="http://bioontology.org/projects/ontologies/fma/fmaOwlDlComponent_2_0#Epithelium_of_choroid_plexus_of_fourth_ventricle">
        <owl:equivalentClass rdf:resource="http://ncicb.nci.nih.gov/xml/owl/EVS/Thesaurus.owl#Choroid_Plexus_Epithelium_of_the_Fourth_Ventricle"/>
    </owl:Class>
    


    <!-- http://bioontology.org/projects/ontologies/fma/fmaOwlDlComponent_2_0#Epithelium_of_choroid_plexus_of_lateral_ventricle -->

    <owl:Class rdf:about="http://bioontology.org/projects/ontologies/fma/fmaOwlDlComponent_2_0#Epithelium_of_choroid_plexus_of_lateral_ventricle">
        <owl:equivalentClass rdf:resource="http://ncicb.nci.nih.gov/xml/owl/EVS/Thesaurus.owl#Choroid_Plexus_Epithelium_of_the_Lateral_Ventricle"/>
    </owl:Class>
    


    <!-- http://bioontology.org/projects/ontologies/fma/fmaOwlDlComponent_2_0#Epithelium_of_ciliary_body -->

    <owl:Class rdf:about="http://bioontology.org/projects/ontologies/fma/fmaOwlDlComponent_2_0#Epithelium_of_ciliary_body">
        <owl:equivalentClass rdf:resource="http://ncicb.nci.nih.gov/xml/owl/EVS/Thesaurus.owl#Ciliary_Epithelium"/>
    </owl:Class>
    


    <!-- http://bioontology.org/projects/ontologies/fma/fmaOwlDlComponent_2_0#Epithelium_of_conjunctiva -->

    <owl:Class rdf:about="http://bioontology.org/projects/ontologies/fma/fmaOwlDlComponent_2_0#Epithelium_of_conjunctiva">
        <owl:equivalentClass rdf:resource="http://ncicb.nci.nih.gov/xml/owl/EVS/Thesaurus.owl#Conjunctival_Epithelium"/>
    </owl:Class>
    


    <!-- http://bioontology.org/projects/ontologies/fma/fmaOwlDlComponent_2_0#Epithelium_of_esophagus -->

    <owl:Class rdf:about="http://bioontology.org/projects/ontologies/fma/fmaOwlDlComponent_2_0#Epithelium_of_esophagus">
        <owl:equivalentClass rdf:resource="http://ncicb.nci.nih.gov/xml/owl/EVS/Thesaurus.owl#Esophageal_Epithelium"/>
    </owl:Class>
    


    <!-- http://bioontology.org/projects/ontologies/fma/fmaOwlDlComponent_2_0#Epithelium_of_gall_bladder -->

    <owl:Class rdf:about="http://bioontology.org/projects/ontologies/fma/fmaOwlDlComponent_2_0#Epithelium_of_gall_bladder">
        <owl:equivalentClass rdf:resource="http://ncicb.nci.nih.gov/xml/owl/EVS/Thesaurus.owl#Gallbladder_Epithelium"/>
    </owl:Class>
    


    <!-- http://bioontology.org/projects/ontologies/fma/fmaOwlDlComponent_2_0#Epithelium_of_nasopharynx -->

    <owl:Class rdf:about="http://bioontology.org/projects/ontologies/fma/fmaOwlDlComponent_2_0#Epithelium_of_nasopharynx">
        <owl:equivalentClass rdf:resource="http://ncicb.nci.nih.gov/xml/owl/EVS/Thesaurus.owl#Nasopharynx_Epithelium"/>
    </owl:Class>
    


    <!-- http://bioontology.org/projects/ontologies/fma/fmaOwlDlComponent_2_0#Epithelium_of_oropharynx -->

    <owl:Class rdf:about="http://bioontology.org/projects/ontologies/fma/fmaOwlDlComponent_2_0#Epithelium_of_oropharynx">
        <owl:equivalentClass rdf:resource="http://ncicb.nci.nih.gov/xml/owl/EVS/Thesaurus.owl#Oropharynx_Epithelium"/>
    </owl:Class>
    


    <!-- http://bioontology.org/projects/ontologies/fma/fmaOwlDlComponent_2_0#Epithelium_of_paranasal_sinus -->

    <owl:Class rdf:about="http://bioontology.org/projects/ontologies/fma/fmaOwlDlComponent_2_0#Epithelium_of_paranasal_sinus">
        <owl:equivalentClass rdf:resource="http://ncicb.nci.nih.gov/xml/owl/EVS/Thesaurus.owl#Paranasal_Sinus_Epithelium"/>
    </owl:Class>
    


    <!-- http://bioontology.org/projects/ontologies/fma/fmaOwlDlComponent_2_0#Epithelium_of_respiratory_bronchiole -->

    <owl:Class rdf:about="http://bioontology.org/projects/ontologies/fma/fmaOwlDlComponent_2_0#Epithelium_of_respiratory_bronchiole">
        <owl:equivalentClass rdf:resource="http://ncicb.nci.nih.gov/xml/owl/EVS/Thesaurus.owl#Respiratory_Bronchiole_Epithelium"/>
    </owl:Class>
    


    <!-- http://bioontology.org/projects/ontologies/fma/fmaOwlDlComponent_2_0#Epithelium_of_terminal_bronchiole -->

    <owl:Class rdf:about="http://bioontology.org/projects/ontologies/fma/fmaOwlDlComponent_2_0#Epithelium_of_terminal_bronchiole">
        <owl:equivalentClass rdf:resource="http://ncicb.nci.nih.gov/xml/owl/EVS/Thesaurus.owl#Terminal_Bronchiole_Epithelium"/>
    </owl:Class>
    


    <!-- http://bioontology.org/projects/ontologies/fma/fmaOwlDlComponent_2_0#Epithelium_of_trachea -->

    <owl:Class rdf:about="http://bioontology.org/projects/ontologies/fma/fmaOwlDlComponent_2_0#Epithelium_of_trachea">
        <owl:equivalentClass rdf:resource="http://ncicb.nci.nih.gov/xml/owl/EVS/Thesaurus.owl#Tracheal_Epithelium"/>
    </owl:Class>
    


    <!-- http://bioontology.org/projects/ontologies/fma/fmaOwlDlComponent_2_0#Epithelium_of_urethra -->

    <owl:Class rdf:about="http://bioontology.org/projects/ontologies/fma/fmaOwlDlComponent_2_0#Epithelium_of_urethra">
        <owl:equivalentClass rdf:resource="http://ncicb.nci.nih.gov/xml/owl/EVS/Thesaurus.owl#Urethra_Epithelium"/>
    </owl:Class>
    


    <!-- http://bioontology.org/projects/ontologies/fma/fmaOwlDlComponent_2_0#Epithelium_of_vagina -->

    <owl:Class rdf:about="http://bioontology.org/projects/ontologies/fma/fmaOwlDlComponent_2_0#Epithelium_of_vagina">
        <owl:equivalentClass rdf:resource="http://ncicb.nci.nih.gov/xml/owl/EVS/Thesaurus.owl#Vaginal_Epithelium"/>
    </owl:Class>
    


    <!-- http://bioontology.org/projects/ontologies/fma/fmaOwlDlComponent_2_0#Epitympanic_recess -->

    <owl:Class rdf:about="http://bioontology.org/projects/ontologies/fma/fmaOwlDlComponent_2_0#Epitympanic_recess">
        <owl:equivalentClass rdf:resource="http://ncicb.nci.nih.gov/xml/owl/EVS/Thesaurus.owl#Epitympanic_Recess"/>
    </owl:Class>
    


    <!-- http://bioontology.org/projects/ontologies/fma/fmaOwlDlComponent_2_0#Erector_spinae_muscle_group -->

    <owl:Class rdf:about="http://bioontology.org/projects/ontologies/fma/fmaOwlDlComponent_2_0#Erector_spinae_muscle_group">
        <owl:equivalentClass rdf:resource="http://ncicb.nci.nih.gov/xml/owl/EVS/Thesaurus.owl#Erector_Spinae"/>
    </owl:Class>
    


    <!-- http://bioontology.org/projects/ontologies/fma/fmaOwlDlComponent_2_0#Erythroblast -->

    <owl:Class rdf:about="http://bioontology.org/projects/ontologies/fma/fmaOwlDlComponent_2_0#Erythroblast">
        <owl:equivalentClass rdf:resource="http://ncicb.nci.nih.gov/xml/owl/EVS/Thesaurus.owl#Nucleated_Red_Blood_Cell"/>
    </owl:Class>
    


    <!-- http://bioontology.org/projects/ontologies/fma/fmaOwlDlComponent_2_0#Erythrocyte -->

    <owl:Class rdf:about="http://bioontology.org/projects/ontologies/fma/fmaOwlDlComponent_2_0#Erythrocyte">
        <owl:equivalentClass rdf:resource="http://ncicb.nci.nih.gov/xml/owl/EVS/Thesaurus.owl#Erythrocyte"/>
    </owl:Class>
    


    <!-- http://bioontology.org/projects/ontologies/fma/fmaOwlDlComponent_2_0#Erythroid_progenitor_cell -->

    <owl:Class rdf:about="http://bioontology.org/projects/ontologies/fma/fmaOwlDlComponent_2_0#Erythroid_progenitor_cell">
        <owl:equivalentClass rdf:resource="http://ncicb.nci.nih.gov/xml/owl/EVS/Thesaurus.owl#Erythroid_Progenitor_Cell"/>
    </owl:Class>
    


    <!-- http://bioontology.org/projects/ontologies/fma/fmaOwlDlComponent_2_0#Esophageal_artery -->

    <owl:Class rdf:about="http://bioontology.org/projects/ontologies/fma/fmaOwlDlComponent_2_0#Esophageal_artery">
        <owl:equivalentClass rdf:resource="http://ncicb.nci.nih.gov/xml/owl/EVS/Thesaurus.owl#Esophageal_Artery"/>
    </owl:Class>
    


    <!-- http://bioontology.org/projects/ontologies/fma/fmaOwlDlComponent_2_0#Esophagogastric_junction -->

    <owl:Class rdf:about="http://bioontology.org/projects/ontologies/fma/fmaOwlDlComponent_2_0#Esophagogastric_junction">
        <owl:equivalentClass rdf:resource="http://ncicb.nci.nih.gov/xml/owl/EVS/Thesaurus.owl#Gastroesophageal_Junction"/>
    </owl:Class>
    


    <!-- http://bioontology.org/projects/ontologies/fma/fmaOwlDlComponent_2_0#Esophagus -->

    <owl:Class rdf:about="http://bioontology.org/projects/ontologies/fma/fmaOwlDlComponent_2_0#Esophagus">
        <owl:equivalentClass rdf:resource="http://ncicb.nci.nih.gov/xml/owl/EVS/Thesaurus.owl#Esophagus"/>
    </owl:Class>
    


    <!-- http://bioontology.org/projects/ontologies/fma/fmaOwlDlComponent_2_0#Estrogen -->

    <owl:Class rdf:about="http://bioontology.org/projects/ontologies/fma/fmaOwlDlComponent_2_0#Estrogen">
        <owl:equivalentClass rdf:resource="http://ncicb.nci.nih.gov/xml/owl/EVS/Thesaurus.owl#Estrogen"/>
    </owl:Class>
    


    <!-- http://bioontology.org/projects/ontologies/fma/fmaOwlDlComponent_2_0#Ethmoid -->

    <owl:Class rdf:about="http://bioontology.org/projects/ontologies/fma/fmaOwlDlComponent_2_0#Ethmoid">
        <owl:equivalentClass rdf:resource="http://ncicb.nci.nih.gov/xml/owl/EVS/Thesaurus.owl#Ethmoid_Bone"/>
    </owl:Class>
    


    <!-- http://bioontology.org/projects/ontologies/fma/fmaOwlDlComponent_2_0#Euchromatin -->

    <owl:Class rdf:about="http://bioontology.org/projects/ontologies/fma/fmaOwlDlComponent_2_0#Euchromatin">
        <owl:equivalentClass rdf:resource="http://ncicb.nci.nih.gov/xml/owl/EVS/Thesaurus.owl#Euchromatin"/>
    </owl:Class>
    


    <!-- http://bioontology.org/projects/ontologies/fma/fmaOwlDlComponent_2_0#Exocrine_gland -->

    <owl:Class rdf:about="http://bioontology.org/projects/ontologies/fma/fmaOwlDlComponent_2_0#Exocrine_gland">
        <owl:equivalentClass rdf:resource="http://ncicb.nci.nih.gov/xml/owl/EVS/Thesaurus.owl#Exocrine_Gland"/>
    </owl:Class>
    


    <!-- http://bioontology.org/projects/ontologies/fma/fmaOwlDlComponent_2_0#Exocrine_pancreas -->

    <owl:Class rdf:about="http://bioontology.org/projects/ontologies/fma/fmaOwlDlComponent_2_0#Exocrine_pancreas">
        <owl:equivalentClass rdf:resource="http://ncicb.nci.nih.gov/xml/owl/EVS/Thesaurus.owl#Exocrine_Pancreas"/>
    </owl:Class>
    


    <!-- http://bioontology.org/projects/ontologies/fma/fmaOwlDlComponent_2_0#Exocrine_system -->

    <owl:Class rdf:about="http://bioontology.org/projects/ontologies/fma/fmaOwlDlComponent_2_0#Exocrine_system">
        <owl:equivalentClass rdf:resource="http://ncicb.nci.nih.gov/xml/owl/EVS/Thesaurus.owl#Exocrine_System"/>
    </owl:Class>
    


    <!-- http://bioontology.org/projects/ontologies/fma/fmaOwlDlComponent_2_0#Exon -->

    <owl:Class rdf:about="http://bioontology.org/projects/ontologies/fma/fmaOwlDlComponent_2_0#Exon">
        <owl:equivalentClass rdf:resource="http://ncicb.nci.nih.gov/xml/owl/EVS/Thesaurus.owl#Exon"/>
    </owl:Class>
    


    <!-- http://bioontology.org/projects/ontologies/fma/fmaOwlDlComponent_2_0#Extensor_carpi_radialis_brevis -->

    <owl:Class rdf:about="http://bioontology.org/projects/ontologies/fma/fmaOwlDlComponent_2_0#Extensor_carpi_radialis_brevis">
        <owl:equivalentClass rdf:resource="http://ncicb.nci.nih.gov/xml/owl/EVS/Thesaurus.owl#Extensor_Carpi_Radialis_Brevis"/>
    </owl:Class>
    


    <!-- http://bioontology.org/projects/ontologies/fma/fmaOwlDlComponent_2_0#Extensor_carpi_radialis_longus -->

    <owl:Class rdf:about="http://bioontology.org/projects/ontologies/fma/fmaOwlDlComponent_2_0#Extensor_carpi_radialis_longus">
        <owl:equivalentClass rdf:resource="http://ncicb.nci.nih.gov/xml/owl/EVS/Thesaurus.owl#Extensor_Carpi_Radialis_Longus"/>
    </owl:Class>
    


    <!-- http://bioontology.org/projects/ontologies/fma/fmaOwlDlComponent_2_0#Extensor_carpi_ulnaris -->

    <owl:Class rdf:about="http://bioontology.org/projects/ontologies/fma/fmaOwlDlComponent_2_0#Extensor_carpi_ulnaris">
        <owl:equivalentClass rdf:resource="http://ncicb.nci.nih.gov/xml/owl/EVS/Thesaurus.owl#Extensor_Carpi_Ulnaris"/>
    </owl:Class>
    


    <!-- http://bioontology.org/projects/ontologies/fma/fmaOwlDlComponent_2_0#Extensor_digitorum_longus -->

    <owl:Class rdf:about="http://bioontology.org/projects/ontologies/fma/fmaOwlDlComponent_2_0#Extensor_digitorum_longus">
        <owl:equivalentClass rdf:resource="http://ncicb.nci.nih.gov/xml/owl/EVS/Thesaurus.owl#Extensor_Digitorum_Longus"/>
    </owl:Class>
    


    <!-- http://bioontology.org/projects/ontologies/fma/fmaOwlDlComponent_2_0#External_acoustic_tube -->

    <owl:Class rdf:about="http://bioontology.org/projects/ontologies/fma/fmaOwlDlComponent_2_0#External_acoustic_tube">
        <owl:equivalentClass rdf:resource="http://ncicb.nci.nih.gov/xml/owl/EVS/Thesaurus.owl#External_Acoustic_Meatus"/>
    </owl:Class>
    


    <!-- http://bioontology.org/projects/ontologies/fma/fmaOwlDlComponent_2_0#External_anal_sphincter -->

    <owl:Class rdf:about="http://bioontology.org/projects/ontologies/fma/fmaOwlDlComponent_2_0#External_anal_sphincter">
        <owl:equivalentClass rdf:resource="http://ncicb.nci.nih.gov/xml/owl/EVS/Thesaurus.owl#External_Anal_Sphincter"/>
    </owl:Class>
    


    <!-- http://bioontology.org/projects/ontologies/fma/fmaOwlDlComponent_2_0#External_capsule -->

    <owl:Class rdf:about="http://bioontology.org/projects/ontologies/fma/fmaOwlDlComponent_2_0#External_capsule">
        <owl:equivalentClass rdf:resource="http://ncicb.nci.nih.gov/xml/owl/EVS/Thesaurus.owl#External_Capsule"/>
    </owl:Class>
    


    <!-- http://bioontology.org/projects/ontologies/fma/fmaOwlDlComponent_2_0#External_carotid_artery -->

    <owl:Class rdf:about="http://bioontology.org/projects/ontologies/fma/fmaOwlDlComponent_2_0#External_carotid_artery">
        <owl:equivalentClass rdf:resource="http://ncicb.nci.nih.gov/xml/owl/EVS/Thesaurus.owl#External_Carotid_Artery"/>
    </owl:Class>
    


    <!-- http://bioontology.org/projects/ontologies/fma/fmaOwlDlComponent_2_0#External_granular_layer_of_cerebral_cortex -->

    <owl:Class rdf:about="http://bioontology.org/projects/ontologies/fma/fmaOwlDlComponent_2_0#External_granular_layer_of_cerebral_cortex">
        <owl:equivalentClass rdf:resource="http://ncicb.nci.nih.gov/xml/owl/EVS/Thesaurus.owl#External_Granular_Layer"/>
    </owl:Class>
    


    <!-- http://bioontology.org/projects/ontologies/fma/fmaOwlDlComponent_2_0#External_iliac_artery -->

    <owl:Class rdf:about="http://bioontology.org/projects/ontologies/fma/fmaOwlDlComponent_2_0#External_iliac_artery">
        <owl:equivalentClass rdf:resource="http://ncicb.nci.nih.gov/xml/owl/EVS/Thesaurus.owl#External_Iliac_Artery"/>
    </owl:Class>
    


    <!-- http://bioontology.org/projects/ontologies/fma/fmaOwlDlComponent_2_0#External_iliac_vein -->

    <owl:Class rdf:about="http://bioontology.org/projects/ontologies/fma/fmaOwlDlComponent_2_0#External_iliac_vein">
        <owl:equivalentClass rdf:resource="http://ncicb.nci.nih.gov/xml/owl/EVS/Thesaurus.owl#External_Iliac_Vein"/>
    </owl:Class>
    


    <!-- http://bioontology.org/projects/ontologies/fma/fmaOwlDlComponent_2_0#External_intercostal_muscle -->

    <owl:Class rdf:about="http://bioontology.org/projects/ontologies/fma/fmaOwlDlComponent_2_0#External_intercostal_muscle">
        <owl:equivalentClass rdf:resource="http://ncicb.nci.nih.gov/xml/owl/EVS/Thesaurus.owl#External_Intercostal_Muscle"/>
    </owl:Class>
    


    <!-- http://bioontology.org/projects/ontologies/fma/fmaOwlDlComponent_2_0#External_jugular_vein -->

    <owl:Class rdf:about="http://bioontology.org/projects/ontologies/fma/fmaOwlDlComponent_2_0#External_jugular_vein">
        <owl:equivalentClass rdf:resource="http://ncicb.nci.nih.gov/xml/owl/EVS/Thesaurus.owl#External_Jugular_Vein"/>
    </owl:Class>
    


    <!-- http://bioontology.org/projects/ontologies/fma/fmaOwlDlComponent_2_0#External_nose -->

    <owl:Class rdf:about="http://bioontology.org/projects/ontologies/fma/fmaOwlDlComponent_2_0#External_nose">
        <owl:equivalentClass rdf:resource="http://ncicb.nci.nih.gov/xml/owl/EVS/Thesaurus.owl#External_Nose"/>
    </owl:Class>
    


    <!-- http://bioontology.org/projects/ontologies/fma/fmaOwlDlComponent_2_0#External_pyramidal_layer_of_neocortex -->

    <owl:Class rdf:about="http://bioontology.org/projects/ontologies/fma/fmaOwlDlComponent_2_0#External_pyramidal_layer_of_neocortex">
        <owl:equivalentClass rdf:resource="http://ncicb.nci.nih.gov/xml/owl/EVS/Thesaurus.owl#External_Pyramidal_Cell_Layer"/>
    </owl:Class>
    


    <!-- http://bioontology.org/projects/ontologies/fma/fmaOwlDlComponent_2_0#External_supporting_cell_of_organ_of_Corti -->

    <owl:Class rdf:about="http://bioontology.org/projects/ontologies/fma/fmaOwlDlComponent_2_0#External_supporting_cell_of_organ_of_Corti">
        <owl:equivalentClass rdf:resource="http://ncicb.nci.nih.gov/xml/owl/EVS/Thesaurus.owl#Supporting_Cell_of_Organ_of_Corti"/>
    </owl:Class>
    


    <!-- http://bioontology.org/projects/ontologies/fma/fmaOwlDlComponent_2_0#External_supporting_cell_of_vestibular_epithelium -->

    <owl:Class rdf:about="http://bioontology.org/projects/ontologies/fma/fmaOwlDlComponent_2_0#External_supporting_cell_of_vestibular_epithelium">
        <owl:equivalentClass rdf:resource="http://ncicb.nci.nih.gov/xml/owl/EVS/Thesaurus.owl#Clear_Cell"/>
    </owl:Class>
    


    <!-- http://bioontology.org/projects/ontologies/fma/fmaOwlDlComponent_2_0#Extra_ocular_muscle -->

    <owl:Class rdf:about="http://bioontology.org/projects/ontologies/fma/fmaOwlDlComponent_2_0#Extra_ocular_muscle">
        <owl:equivalentClass rdf:resource="http://ncicb.nci.nih.gov/xml/owl/EVS/Thesaurus.owl#Oculomotor_Muscle"/>
    </owl:Class>
    


    <!-- http://bioontology.org/projects/ontologies/fma/fmaOwlDlComponent_2_0#Extracellular_space -->

    <owl:Class rdf:about="http://bioontology.org/projects/ontologies/fma/fmaOwlDlComponent_2_0#Extracellular_space">
        <owl:equivalentClass rdf:resource="http://ncicb.nci.nih.gov/xml/owl/EVS/Thesaurus.owl#Extracellular_Space"/>
    </owl:Class>
    


    <!-- http://bioontology.org/projects/ontologies/fma/fmaOwlDlComponent_2_0#Extraembryonic_celom -->

    <owl:Class rdf:about="http://bioontology.org/projects/ontologies/fma/fmaOwlDlComponent_2_0#Extraembryonic_celom">
        <owl:equivalentClass rdf:resource="http://ncicb.nci.nih.gov/xml/owl/EVS/Thesaurus.owl#Extraembryonic_Coelom"/>
    </owl:Class>
    


    <!-- http://bioontology.org/projects/ontologies/fma/fmaOwlDlComponent_2_0#Extraglomerular_mesangial_cell -->

    <owl:Class rdf:about="http://bioontology.org/projects/ontologies/fma/fmaOwlDlComponent_2_0#Extraglomerular_mesangial_cell">
        <owl:equivalentClass rdf:resource="http://ncicb.nci.nih.gov/xml/owl/EVS/Thesaurus.owl#Extraglomerular_Mesangial_Cell"/>
    </owl:Class>
    


    <!-- http://bioontology.org/projects/ontologies/fma/fmaOwlDlComponent_2_0#Extrahepatic_bile_duct -->

    <owl:Class rdf:about="http://bioontology.org/projects/ontologies/fma/fmaOwlDlComponent_2_0#Extrahepatic_bile_duct">
        <owl:equivalentClass rdf:resource="http://ncicb.nci.nih.gov/xml/owl/EVS/Thesaurus.owl#Extrahepatic_Bile_Duct"/>
    </owl:Class>
    


    <!-- http://bioontology.org/projects/ontologies/fma/fmaOwlDlComponent_2_0#Eyeball -->

    <owl:Class rdf:about="http://bioontology.org/projects/ontologies/fma/fmaOwlDlComponent_2_0#Eyeball">
        <owl:equivalentClass rdf:resource="http://ncicb.nci.nih.gov/xml/owl/EVS/Thesaurus.owl#Eye"/>
    </owl:Class>
    


    <!-- http://bioontology.org/projects/ontologies/fma/fmaOwlDlComponent_2_0#Eyebrow -->

    <owl:Class rdf:about="http://bioontology.org/projects/ontologies/fma/fmaOwlDlComponent_2_0#Eyebrow">
        <owl:equivalentClass rdf:resource="http://ncicb.nci.nih.gov/xml/owl/EVS/Thesaurus.owl#Eyebrow"/>
    </owl:Class>
    


    <!-- http://bioontology.org/projects/ontologies/fma/fmaOwlDlComponent_2_0#Eyelash -->

    <owl:Class rdf:about="http://bioontology.org/projects/ontologies/fma/fmaOwlDlComponent_2_0#Eyelash">
        <owl:equivalentClass rdf:resource="http://ncicb.nci.nih.gov/xml/owl/EVS/Thesaurus.owl#Eyelash"/>
    </owl:Class>
    


    <!-- http://bioontology.org/projects/ontologies/fma/fmaOwlDlComponent_2_0#Eyelid -->

    <owl:Class rdf:about="http://bioontology.org/projects/ontologies/fma/fmaOwlDlComponent_2_0#Eyelid">
        <owl:equivalentClass rdf:resource="http://ncicb.nci.nih.gov/xml/owl/EVS/Thesaurus.owl#Eyelid"/>
    </owl:Class>
    


    <!-- http://bioontology.org/projects/ontologies/fma/fmaOwlDlComponent_2_0#Face -->

    <owl:Class rdf:about="http://bioontology.org/projects/ontologies/fma/fmaOwlDlComponent_2_0#Face">
        <owl:equivalentClass rdf:resource="http://ncicb.nci.nih.gov/xml/owl/EVS/Thesaurus.owl#Face"/>
    </owl:Class>
    


    <!-- http://bioontology.org/projects/ontologies/fma/fmaOwlDlComponent_2_0#Faceted_volume -->

    <owl:Class rdf:about="http://bioontology.org/projects/ontologies/fma/fmaOwlDlComponent_2_0#Faceted_volume">
        <owl:equivalentClass rdf:resource="http://ncicb.nci.nih.gov/xml/owl/EVS/Thesaurus.owl#Polyhedron"/>
    </owl:Class>
    


    <!-- http://bioontology.org/projects/ontologies/fma/fmaOwlDlComponent_2_0#Facial_artery -->

    <owl:Class rdf:about="http://bioontology.org/projects/ontologies/fma/fmaOwlDlComponent_2_0#Facial_artery">
        <owl:equivalentClass rdf:resource="http://ncicb.nci.nih.gov/xml/owl/EVS/Thesaurus.owl#Facial_Artery"/>
    </owl:Class>
    


    <!-- http://bioontology.org/projects/ontologies/fma/fmaOwlDlComponent_2_0#Facial_nerve -->

    <owl:Class rdf:about="http://bioontology.org/projects/ontologies/fma/fmaOwlDlComponent_2_0#Facial_nerve">
        <owl:equivalentClass rdf:resource="http://ncicb.nci.nih.gov/xml/owl/EVS/Thesaurus.owl#Facial_Nerve"/>
    </owl:Class>
    


    <!-- http://bioontology.org/projects/ontologies/fma/fmaOwlDlComponent_2_0#Facial_nucleus -->

    <owl:Class rdf:about="http://bioontology.org/projects/ontologies/fma/fmaOwlDlComponent_2_0#Facial_nucleus">
        <owl:equivalentClass rdf:resource="http://ncicb.nci.nih.gov/xml/owl/EVS/Thesaurus.owl#Facial_Nerve_Nucleus"/>
    </owl:Class>
    


    <!-- http://bioontology.org/projects/ontologies/fma/fmaOwlDlComponent_2_0#Facial_vein -->

    <owl:Class rdf:about="http://bioontology.org/projects/ontologies/fma/fmaOwlDlComponent_2_0#Facial_vein">
        <owl:equivalentClass rdf:resource="http://ncicb.nci.nih.gov/xml/owl/EVS/Thesaurus.owl#Facial_Vein"/>
    </owl:Class>
    


    <!-- http://bioontology.org/projects/ontologies/fma/fmaOwlDlComponent_2_0#Falciform_ligament -->

    <owl:Class rdf:about="http://bioontology.org/projects/ontologies/fma/fmaOwlDlComponent_2_0#Falciform_ligament">
        <owl:equivalentClass rdf:resource="http://ncicb.nci.nih.gov/xml/owl/EVS/Thesaurus.owl#Falciform_Ligament"/>
    </owl:Class>
    


    <!-- http://bioontology.org/projects/ontologies/fma/fmaOwlDlComponent_2_0#Falx_cerebelli -->

    <owl:Class rdf:about="http://bioontology.org/projects/ontologies/fma/fmaOwlDlComponent_2_0#Falx_cerebelli">
        <owl:equivalentClass rdf:resource="http://ncicb.nci.nih.gov/xml/owl/EVS/Thesaurus.owl#Falx_Cerebelli"/>
    </owl:Class>
    


    <!-- http://bioontology.org/projects/ontologies/fma/fmaOwlDlComponent_2_0#Falx_cerebri -->

    <owl:Class rdf:about="http://bioontology.org/projects/ontologies/fma/fmaOwlDlComponent_2_0#Falx_cerebri">
        <owl:equivalentClass rdf:resource="http://ncicb.nci.nih.gov/xml/owl/EVS/Thesaurus.owl#Falx_Cerebri"/>
    </owl:Class>
    


    <!-- http://bioontology.org/projects/ontologies/fma/fmaOwlDlComponent_2_0#Fascia_lata -->

    <owl:Class rdf:about="http://bioontology.org/projects/ontologies/fma/fmaOwlDlComponent_2_0#Fascia_lata">
        <owl:equivalentClass rdf:resource="http://ncicb.nci.nih.gov/xml/owl/EVS/Thesaurus.owl#Fascia_Lata"/>
    </owl:Class>
    


    <!-- http://bioontology.org/projects/ontologies/fma/fmaOwlDlComponent_2_0#Fascia_of_plantaris -->

    <owl:Class rdf:about="http://bioontology.org/projects/ontologies/fma/fmaOwlDlComponent_2_0#Fascia_of_plantaris">
        <owl:equivalentClass rdf:resource="http://ncicb.nci.nih.gov/xml/owl/EVS/Thesaurus.owl#Plantar_Fascia"/>
    </owl:Class>
    


    <!-- http://bioontology.org/projects/ontologies/fma/fmaOwlDlComponent_2_0#Fascia_organ -->

    <owl:Class rdf:about="http://bioontology.org/projects/ontologies/fma/fmaOwlDlComponent_2_0#Fascia_organ">
        <owl:equivalentClass rdf:resource="http://ncicb.nci.nih.gov/xml/owl/EVS/Thesaurus.owl#Fascia"/>
    </owl:Class>
    


    <!-- http://bioontology.org/projects/ontologies/fma/fmaOwlDlComponent_2_0#Fascial_sheath_of_eyeball -->

    <owl:Class rdf:about="http://bioontology.org/projects/ontologies/fma/fmaOwlDlComponent_2_0#Fascial_sheath_of_eyeball">
        <owl:equivalentClass rdf:resource="http://ncicb.nci.nih.gov/xml/owl/EVS/Thesaurus.owl#Substantia_Propria"/>
    </owl:Class>
    


    <!-- http://bioontology.org/projects/ontologies/fma/fmaOwlDlComponent_2_0#Fascicle -->

    <owl:Class rdf:about="http://bioontology.org/projects/ontologies/fma/fmaOwlDlComponent_2_0#Fascicle">
        <owl:equivalentClass rdf:resource="http://ncicb.nci.nih.gov/xml/owl/EVS/Thesaurus.owl#Fascicle"/>
    </owl:Class>
    


    <!-- http://bioontology.org/projects/ontologies/fma/fmaOwlDlComponent_2_0#Fatty_acid -->

    <owl:Class rdf:about="http://bioontology.org/projects/ontologies/fma/fmaOwlDlComponent_2_0#Fatty_acid">
        <owl:equivalentClass rdf:resource="http://ncicb.nci.nih.gov/xml/owl/EVS/Thesaurus.owl#Fatty_Acid"/>
    </owl:Class>
    


    <!-- http://bioontology.org/projects/ontologies/fma/fmaOwlDlComponent_2_0#Faucial_pillar -->

    <owl:Class rdf:about="http://bioontology.org/projects/ontologies/fma/fmaOwlDlComponent_2_0#Faucial_pillar">
        <owl:equivalentClass rdf:resource="http://ncicb.nci.nih.gov/xml/owl/EVS/Thesaurus.owl#Tonsillar_Pillar"/>
    </owl:Class>
    


    <!-- http://bioontology.org/projects/ontologies/fma/fmaOwlDlComponent_2_0#Feces -->

    <owl:Class rdf:about="http://bioontology.org/projects/ontologies/fma/fmaOwlDlComponent_2_0#Feces">
        <owl:equivalentClass rdf:resource="http://ncicb.nci.nih.gov/xml/owl/EVS/Thesaurus.owl#Feces"/>
    </owl:Class>
    


    <!-- http://bioontology.org/projects/ontologies/fma/fmaOwlDlComponent_2_0#Female_breast -->

    <owl:Class rdf:about="http://bioontology.org/projects/ontologies/fma/fmaOwlDlComponent_2_0#Female_breast">
        <owl:equivalentClass rdf:resource="http://ncicb.nci.nih.gov/xml/owl/EVS/Thesaurus.owl#Female_Breast"/>
    </owl:Class>
    


    <!-- http://bioontology.org/projects/ontologies/fma/fmaOwlDlComponent_2_0#Female_genital_system -->

    <owl:Class rdf:about="http://bioontology.org/projects/ontologies/fma/fmaOwlDlComponent_2_0#Female_genital_system">
        <owl:equivalentClass rdf:resource="http://ncicb.nci.nih.gov/xml/owl/EVS/Thesaurus.owl#Female_Genitalia"/>
    </owl:Class>
    


    <!-- http://bioontology.org/projects/ontologies/fma/fmaOwlDlComponent_2_0#Female_urethra -->

    <owl:Class rdf:about="http://bioontology.org/projects/ontologies/fma/fmaOwlDlComponent_2_0#Female_urethra">
        <owl:equivalentClass rdf:resource="http://ncicb.nci.nih.gov/xml/owl/EVS/Thesaurus.owl#Female_Urethra"/>
    </owl:Class>
    


    <!-- http://bioontology.org/projects/ontologies/fma/fmaOwlDlComponent_2_0#Femoral_artery -->

    <owl:Class rdf:about="http://bioontology.org/projects/ontologies/fma/fmaOwlDlComponent_2_0#Femoral_artery">
        <owl:equivalentClass rdf:resource="http://ncicb.nci.nih.gov/xml/owl/EVS/Thesaurus.owl#Femoral_Artery"/>
    </owl:Class>
    


    <!-- http://bioontology.org/projects/ontologies/fma/fmaOwlDlComponent_2_0#Femoral_nerve -->

    <owl:Class rdf:about="http://bioontology.org/projects/ontologies/fma/fmaOwlDlComponent_2_0#Femoral_nerve">
        <owl:equivalentClass rdf:resource="http://ncicb.nci.nih.gov/xml/owl/EVS/Thesaurus.owl#Femoral_Nerve"/>
    </owl:Class>
    


    <!-- http://bioontology.org/projects/ontologies/fma/fmaOwlDlComponent_2_0#Femoral_vein -->

    <owl:Class rdf:about="http://bioontology.org/projects/ontologies/fma/fmaOwlDlComponent_2_0#Femoral_vein">
        <owl:equivalentClass rdf:resource="http://ncicb.nci.nih.gov/xml/owl/EVS/Thesaurus.owl#Femoral_Vein"/>
    </owl:Class>
    


    <!-- http://bioontology.org/projects/ontologies/fma/fmaOwlDlComponent_2_0#Femur -->

    <owl:Class rdf:about="http://bioontology.org/projects/ontologies/fma/fmaOwlDlComponent_2_0#Femur">
        <owl:equivalentClass rdf:resource="http://ncicb.nci.nih.gov/xml/owl/EVS/Thesaurus.owl#Femur"/>
    </owl:Class>
    


    <!-- http://bioontology.org/projects/ontologies/fma/fmaOwlDlComponent_2_0#Fenestrated_capillary -->

    <owl:Class rdf:about="http://bioontology.org/projects/ontologies/fma/fmaOwlDlComponent_2_0#Fenestrated_capillary">
        <owl:equivalentClass rdf:resource="http://ncicb.nci.nih.gov/xml/owl/EVS/Thesaurus.owl#Fenestrated_Capillary"/>
    </owl:Class>
    


    <!-- http://bioontology.org/projects/ontologies/fma/fmaOwlDlComponent_2_0#Fetal_heart -->

    <owl:Class rdf:about="http://bioontology.org/projects/ontologies/fma/fmaOwlDlComponent_2_0#Fetal_heart">
        <owl:equivalentClass rdf:resource="http://ncicb.nci.nih.gov/xml/owl/EVS/Thesaurus.owl#Fetal_Heart"/>
    </owl:Class>
    


    <!-- http://bioontology.org/projects/ontologies/fma/fmaOwlDlComponent_2_0#Fetus -->

    <owl:Class rdf:about="http://bioontology.org/projects/ontologies/fma/fmaOwlDlComponent_2_0#Fetus">
        <owl:equivalentClass rdf:resource="http://ncicb.nci.nih.gov/xml/owl/EVS/Thesaurus.owl#Fetus"/>
    </owl:Class>
    


    <!-- http://bioontology.org/projects/ontologies/fma/fmaOwlDlComponent_2_0#Fibroblast -->

    <owl:Class rdf:about="http://bioontology.org/projects/ontologies/fma/fmaOwlDlComponent_2_0#Fibroblast">
        <owl:equivalentClass rdf:resource="http://ncicb.nci.nih.gov/xml/owl/EVS/Thesaurus.owl#Fibroblast"/>
    </owl:Class>
    


    <!-- http://bioontology.org/projects/ontologies/fma/fmaOwlDlComponent_2_0#Fibrocartilage -->

    <owl:Class rdf:about="http://bioontology.org/projects/ontologies/fma/fmaOwlDlComponent_2_0#Fibrocartilage">
        <owl:equivalentClass rdf:resource="http://ncicb.nci.nih.gov/xml/owl/EVS/Thesaurus.owl#Fibrocartilage"/>
    </owl:Class>
    


    <!-- http://bioontology.org/projects/ontologies/fma/fmaOwlDlComponent_2_0#Fibronectin -->

    <owl:Class rdf:about="http://bioontology.org/projects/ontologies/fma/fmaOwlDlComponent_2_0#Fibronectin">
        <owl:equivalentClass rdf:resource="http://ncicb.nci.nih.gov/xml/owl/EVS/Thesaurus.owl#Fibronectin"/>
    </owl:Class>
    


    <!-- http://bioontology.org/projects/ontologies/fma/fmaOwlDlComponent_2_0#Fibrous_astrocyte -->

    <owl:Class rdf:about="http://bioontology.org/projects/ontologies/fma/fmaOwlDlComponent_2_0#Fibrous_astrocyte">
        <owl:equivalentClass rdf:resource="http://ncicb.nci.nih.gov/xml/owl/EVS/Thesaurus.owl#Fibrous_Astrocyte"/>
    </owl:Class>
    


    <!-- http://bioontology.org/projects/ontologies/fma/fmaOwlDlComponent_2_0#Fibrous_capsule_of_spleen -->

    <owl:Class rdf:about="http://bioontology.org/projects/ontologies/fma/fmaOwlDlComponent_2_0#Fibrous_capsule_of_spleen">
        <owl:equivalentClass rdf:resource="http://ncicb.nci.nih.gov/xml/owl/EVS/Thesaurus.owl#Splenic_Capsule"/>
    </owl:Class>
    


    <!-- http://bioontology.org/projects/ontologies/fma/fmaOwlDlComponent_2_0#Fibula -->

    <owl:Class rdf:about="http://bioontology.org/projects/ontologies/fma/fmaOwlDlComponent_2_0#Fibula">
        <owl:equivalentClass rdf:resource="http://ncicb.nci.nih.gov/xml/owl/EVS/Thesaurus.owl#Fibula"/>
    </owl:Class>
    


    <!-- http://bioontology.org/projects/ontologies/fma/fmaOwlDlComponent_2_0#Fibularis_longus -->

    <owl:Class rdf:about="http://bioontology.org/projects/ontologies/fma/fmaOwlDlComponent_2_0#Fibularis_longus">
        <owl:equivalentClass rdf:resource="http://ncicb.nci.nih.gov/xml/owl/EVS/Thesaurus.owl#Peroneus_Longus"/>
    </owl:Class>
    


    <!-- http://bioontology.org/projects/ontologies/fma/fmaOwlDlComponent_2_0#Fifth_cervical_vertebra -->

    <owl:Class rdf:about="http://bioontology.org/projects/ontologies/fma/fmaOwlDlComponent_2_0#Fifth_cervical_vertebra">
        <owl:equivalentClass rdf:resource="http://ncicb.nci.nih.gov/xml/owl/EVS/Thesaurus.owl#C5_Vertebra"/>
    </owl:Class>
    


    <!-- http://bioontology.org/projects/ontologies/fma/fmaOwlDlComponent_2_0#Fifth_lumbar_vertebra -->

    <owl:Class rdf:about="http://bioontology.org/projects/ontologies/fma/fmaOwlDlComponent_2_0#Fifth_lumbar_vertebra">
        <owl:equivalentClass rdf:resource="http://ncicb.nci.nih.gov/xml/owl/EVS/Thesaurus.owl#L5_Vertebra"/>
    </owl:Class>
    


    <!-- http://bioontology.org/projects/ontologies/fma/fmaOwlDlComponent_2_0#Fifth_sacral_vertebra -->

    <owl:Class rdf:about="http://bioontology.org/projects/ontologies/fma/fmaOwlDlComponent_2_0#Fifth_sacral_vertebra">
        <owl:equivalentClass rdf:resource="http://ncicb.nci.nih.gov/xml/owl/EVS/Thesaurus.owl#S5_Vertebra"/>
    </owl:Class>
    


    <!-- http://bioontology.org/projects/ontologies/fma/fmaOwlDlComponent_2_0#Fifth_thoracic_vertebra -->

    <owl:Class rdf:about="http://bioontology.org/projects/ontologies/fma/fmaOwlDlComponent_2_0#Fifth_thoracic_vertebra">
        <owl:equivalentClass rdf:resource="http://ncicb.nci.nih.gov/xml/owl/EVS/Thesaurus.owl#T5_Vertebra"/>
    </owl:Class>
    


    <!-- http://bioontology.org/projects/ontologies/fma/fmaOwlDlComponent_2_0#Fimbria_of_hippocampus -->

    <owl:Class rdf:about="http://bioontology.org/projects/ontologies/fma/fmaOwlDlComponent_2_0#Fimbria_of_hippocampus">
        <owl:equivalentClass rdf:resource="http://ncicb.nci.nih.gov/xml/owl/EVS/Thesaurus.owl#Fimbria"/>
    </owl:Class>
    


    <!-- http://bioontology.org/projects/ontologies/fma/fmaOwlDlComponent_2_0#Finger -->

    <owl:Class rdf:about="http://bioontology.org/projects/ontologies/fma/fmaOwlDlComponent_2_0#Finger">
        <owl:equivalentClass rdf:resource="http://ncicb.nci.nih.gov/xml/owl/EVS/Thesaurus.owl#Finger"/>
    </owl:Class>
    


    <!-- http://bioontology.org/projects/ontologies/fma/fmaOwlDlComponent_2_0#First_lumbar_vertebra -->

    <owl:Class rdf:about="http://bioontology.org/projects/ontologies/fma/fmaOwlDlComponent_2_0#First_lumbar_vertebra">
        <owl:equivalentClass rdf:resource="http://ncicb.nci.nih.gov/xml/owl/EVS/Thesaurus.owl#L1_Vertebra"/>
    </owl:Class>
    


    <!-- http://bioontology.org/projects/ontologies/fma/fmaOwlDlComponent_2_0#First_sacral_vertebra -->

    <owl:Class rdf:about="http://bioontology.org/projects/ontologies/fma/fmaOwlDlComponent_2_0#First_sacral_vertebra">
        <owl:equivalentClass rdf:resource="http://ncicb.nci.nih.gov/xml/owl/EVS/Thesaurus.owl#S1_Vertebra"/>
    </owl:Class>
    


    <!-- http://bioontology.org/projects/ontologies/fma/fmaOwlDlComponent_2_0#First_thoracic_vertebra -->

    <owl:Class rdf:about="http://bioontology.org/projects/ontologies/fma/fmaOwlDlComponent_2_0#First_thoracic_vertebra">
        <owl:equivalentClass rdf:resource="http://ncicb.nci.nih.gov/xml/owl/EVS/Thesaurus.owl#T1_Vertebra"/>
    </owl:Class>
    


    <!-- http://bioontology.org/projects/ontologies/fma/fmaOwlDlComponent_2_0#Fissure -->

    <owl:Class rdf:about="http://bioontology.org/projects/ontologies/fma/fmaOwlDlComponent_2_0#Fissure">
        <owl:equivalentClass rdf:resource="http://ncicb.nci.nih.gov/xml/owl/EVS/Thesaurus.owl#Fissure"/>
    </owl:Class>
    


    <!-- http://bioontology.org/projects/ontologies/fma/fmaOwlDlComponent_2_0#Flat_bone -->

    <owl:Class rdf:about="http://bioontology.org/projects/ontologies/fma/fmaOwlDlComponent_2_0#Flat_bone">
        <owl:equivalentClass rdf:resource="http://ncicb.nci.nih.gov/xml/owl/EVS/Thesaurus.owl#Flat_Bone"/>
    </owl:Class>
    


    <!-- http://bioontology.org/projects/ontologies/fma/fmaOwlDlComponent_2_0#Flatulence -->

    <owl:Class rdf:about="http://bioontology.org/projects/ontologies/fma/fmaOwlDlComponent_2_0#Flatulence">
        <owl:equivalentClass rdf:resource="http://ncicb.nci.nih.gov/xml/owl/EVS/Thesaurus.owl#Flatulence"/>
    </owl:Class>
    


    <!-- http://bioontology.org/projects/ontologies/fma/fmaOwlDlComponent_2_0#Flatus -->

    <owl:Class rdf:about="http://bioontology.org/projects/ontologies/fma/fmaOwlDlComponent_2_0#Flatus">
        <owl:equivalentClass rdf:resource="http://ncicb.nci.nih.gov/xml/owl/EVS/Thesaurus.owl#Flatus"/>
    </owl:Class>
    


    <!-- http://bioontology.org/projects/ontologies/fma/fmaOwlDlComponent_2_0#Flexor_carpi_radialis -->

    <owl:Class rdf:about="http://bioontology.org/projects/ontologies/fma/fmaOwlDlComponent_2_0#Flexor_carpi_radialis">
        <owl:equivalentClass rdf:resource="http://ncicb.nci.nih.gov/xml/owl/EVS/Thesaurus.owl#Flexor_Carpi_Radialis"/>
    </owl:Class>
    


    <!-- http://bioontology.org/projects/ontologies/fma/fmaOwlDlComponent_2_0#Flexor_carpi_ulnaris -->

    <owl:Class rdf:about="http://bioontology.org/projects/ontologies/fma/fmaOwlDlComponent_2_0#Flexor_carpi_ulnaris">
        <owl:equivalentClass rdf:resource="http://ncicb.nci.nih.gov/xml/owl/EVS/Thesaurus.owl#Flexor_Carpi_Ulnaris"/>
    </owl:Class>
    


    <!-- http://bioontology.org/projects/ontologies/fma/fmaOwlDlComponent_2_0#Flexor_digitorum_longus -->

    <owl:Class rdf:about="http://bioontology.org/projects/ontologies/fma/fmaOwlDlComponent_2_0#Flexor_digitorum_longus">
        <owl:equivalentClass rdf:resource="http://ncicb.nci.nih.gov/xml/owl/EVS/Thesaurus.owl#Flexor_Digitorum_Longus"/>
    </owl:Class>
    


    <!-- http://bioontology.org/projects/ontologies/fma/fmaOwlDlComponent_2_0#Flexor_digitorum_profundus -->

    <owl:Class rdf:about="http://bioontology.org/projects/ontologies/fma/fmaOwlDlComponent_2_0#Flexor_digitorum_profundus">
        <owl:equivalentClass rdf:resource="http://ncicb.nci.nih.gov/xml/owl/EVS/Thesaurus.owl#Flexor_Digitorum_Profundus"/>
    </owl:Class>
    


    <!-- http://bioontology.org/projects/ontologies/fma/fmaOwlDlComponent_2_0#Flexor_hallucis_longus -->

    <owl:Class rdf:about="http://bioontology.org/projects/ontologies/fma/fmaOwlDlComponent_2_0#Flexor_hallucis_longus">
        <owl:equivalentClass rdf:resource="http://ncicb.nci.nih.gov/xml/owl/EVS/Thesaurus.owl#Flexor_Hallucis_Longus"/>
    </owl:Class>
    


    <!-- http://bioontology.org/projects/ontologies/fma/fmaOwlDlComponent_2_0#Floor_of_mouth -->

    <owl:Class rdf:about="http://bioontology.org/projects/ontologies/fma/fmaOwlDlComponent_2_0#Floor_of_mouth">
        <owl:equivalentClass rdf:resource="http://ncicb.nci.nih.gov/xml/owl/EVS/Thesaurus.owl#Floor_of_the_Mouth"/>
    </owl:Class>
    


    <!-- http://bioontology.org/projects/ontologies/fma/fmaOwlDlComponent_2_0#Focal_adhesion_plaque -->

    <owl:Class rdf:about="http://bioontology.org/projects/ontologies/fma/fmaOwlDlComponent_2_0#Focal_adhesion_plaque">
        <owl:equivalentClass rdf:resource="http://ncicb.nci.nih.gov/xml/owl/EVS/Thesaurus.owl#Focal_Adhesion"/>
    </owl:Class>
    


    <!-- http://bioontology.org/projects/ontologies/fma/fmaOwlDlComponent_2_0#Follicle_of_ovary -->

    <owl:Class rdf:about="http://bioontology.org/projects/ontologies/fma/fmaOwlDlComponent_2_0#Follicle_of_ovary">
        <owl:equivalentClass rdf:resource="http://ncicb.nci.nih.gov/xml/owl/EVS/Thesaurus.owl#Ovarian_Follicle"/>
    </owl:Class>
    


    <!-- http://bioontology.org/projects/ontologies/fma/fmaOwlDlComponent_2_0#Follicular_cell_of_ovary -->

    <owl:Class rdf:about="http://bioontology.org/projects/ontologies/fma/fmaOwlDlComponent_2_0#Follicular_cell_of_ovary">
        <owl:equivalentClass rdf:resource="http://ncicb.nci.nih.gov/xml/owl/EVS/Thesaurus.owl#Follicular_Ovarian_Cell"/>
    </owl:Class>
    


    <!-- http://bioontology.org/projects/ontologies/fma/fmaOwlDlComponent_2_0#Follicular_dendritic_cell -->

    <owl:Class rdf:about="http://bioontology.org/projects/ontologies/fma/fmaOwlDlComponent_2_0#Follicular_dendritic_cell">
        <owl:equivalentClass rdf:resource="http://ncicb.nci.nih.gov/xml/owl/EVS/Thesaurus.owl#Follicular_Dendritic_Cell"/>
    </owl:Class>
    


    <!-- http://bioontology.org/projects/ontologies/fma/fmaOwlDlComponent_2_0#Follitropin -->

    <owl:Class rdf:about="http://bioontology.org/projects/ontologies/fma/fmaOwlDlComponent_2_0#Follitropin">
        <owl:equivalentClass rdf:resource="http://ncicb.nci.nih.gov/xml/owl/EVS/Thesaurus.owl#Folitropin"/>
    </owl:Class>
    


    <!-- http://bioontology.org/projects/ontologies/fma/fmaOwlDlComponent_2_0#Fontanelle -->

    <owl:Class rdf:about="http://bioontology.org/projects/ontologies/fma/fmaOwlDlComponent_2_0#Fontanelle">
        <owl:equivalentClass rdf:resource="http://ncicb.nci.nih.gov/xml/owl/EVS/Thesaurus.owl#Fontanelle"/>
    </owl:Class>
    


    <!-- http://bioontology.org/projects/ontologies/fma/fmaOwlDlComponent_2_0#Foot -->

    <owl:Class rdf:about="http://bioontology.org/projects/ontologies/fma/fmaOwlDlComponent_2_0#Foot">
        <owl:equivalentClass rdf:resource="http://ncicb.nci.nih.gov/xml/owl/EVS/Thesaurus.owl#Foot"/>
    </owl:Class>
    


    <!-- http://bioontology.org/projects/ontologies/fma/fmaOwlDlComponent_2_0#Foramen_magnum -->

    <owl:Class rdf:about="http://bioontology.org/projects/ontologies/fma/fmaOwlDlComponent_2_0#Foramen_magnum">
        <owl:equivalentClass rdf:resource="http://ncicb.nci.nih.gov/xml/owl/EVS/Thesaurus.owl#Foramen_Magnum"/>
    </owl:Class>
    


    <!-- http://bioontology.org/projects/ontologies/fma/fmaOwlDlComponent_2_0#Foramen_ovale_of_heart -->

    <owl:Class rdf:about="http://bioontology.org/projects/ontologies/fma/fmaOwlDlComponent_2_0#Foramen_ovale_of_heart">
        <owl:equivalentClass rdf:resource="http://ncicb.nci.nih.gov/xml/owl/EVS/Thesaurus.owl#Oval_Foramen"/>
    </owl:Class>
    


    <!-- http://bioontology.org/projects/ontologies/fma/fmaOwlDlComponent_2_0#Foramen_secundum -->

    <owl:Class rdf:about="http://bioontology.org/projects/ontologies/fma/fmaOwlDlComponent_2_0#Foramen_secundum">
        <owl:equivalentClass rdf:resource="http://ncicb.nci.nih.gov/xml/owl/EVS/Thesaurus.owl#Foramen_Secundum"/>
    </owl:Class>
    


    <!-- http://bioontology.org/projects/ontologies/fma/fmaOwlDlComponent_2_0#Forearm -->

    <owl:Class rdf:about="http://bioontology.org/projects/ontologies/fma/fmaOwlDlComponent_2_0#Forearm">
        <owl:equivalentClass rdf:resource="http://ncicb.nci.nih.gov/xml/owl/EVS/Thesaurus.owl#Forearm"/>
    </owl:Class>
    


    <!-- http://bioontology.org/projects/ontologies/fma/fmaOwlDlComponent_2_0#Forebrain -->

    <owl:Class rdf:about="http://bioontology.org/projects/ontologies/fma/fmaOwlDlComponent_2_0#Forebrain">
        <owl:equivalentClass rdf:resource="http://ncicb.nci.nih.gov/xml/owl/EVS/Thesaurus.owl#Fore-Brain"/>
    </owl:Class>
    


    <!-- http://bioontology.org/projects/ontologies/fma/fmaOwlDlComponent_2_0#Fornix_of_vagina -->

    <owl:Class rdf:about="http://bioontology.org/projects/ontologies/fma/fmaOwlDlComponent_2_0#Fornix_of_vagina">
        <owl:equivalentClass rdf:resource="http://ncicb.nci.nih.gov/xml/owl/EVS/Thesaurus.owl#Vaginal_Fornix"/>
    </owl:Class>
    


    <!-- http://bioontology.org/projects/ontologies/fma/fmaOwlDlComponent_2_0#Fossa -->

    <owl:Class rdf:about="http://bioontology.org/projects/ontologies/fma/fmaOwlDlComponent_2_0#Fossa">
        <owl:equivalentClass rdf:resource="http://ncicb.nci.nih.gov/xml/owl/EVS/Thesaurus.owl#Fossa"/>
    </owl:Class>
    


    <!-- http://bioontology.org/projects/ontologies/fma/fmaOwlDlComponent_2_0#Fossa_of_antihelix -->

    <owl:Class rdf:about="http://bioontology.org/projects/ontologies/fma/fmaOwlDlComponent_2_0#Fossa_of_antihelix">
        <owl:equivalentClass rdf:resource="http://ncicb.nci.nih.gov/xml/owl/EVS/Thesaurus.owl#Fossa_of_the_Antihelix"/>
    </owl:Class>
    


    <!-- http://bioontology.org/projects/ontologies/fma/fmaOwlDlComponent_2_0#Fourth_cervical_vertebra -->

    <owl:Class rdf:about="http://bioontology.org/projects/ontologies/fma/fmaOwlDlComponent_2_0#Fourth_cervical_vertebra">
        <owl:equivalentClass rdf:resource="http://ncicb.nci.nih.gov/xml/owl/EVS/Thesaurus.owl#C4_Vertebra"/>
    </owl:Class>
    


    <!-- http://bioontology.org/projects/ontologies/fma/fmaOwlDlComponent_2_0#Fourth_lumbar_vertebra -->

    <owl:Class rdf:about="http://bioontology.org/projects/ontologies/fma/fmaOwlDlComponent_2_0#Fourth_lumbar_vertebra">
        <owl:equivalentClass rdf:resource="http://ncicb.nci.nih.gov/xml/owl/EVS/Thesaurus.owl#L4_Vertebra"/>
    </owl:Class>
    


    <!-- http://bioontology.org/projects/ontologies/fma/fmaOwlDlComponent_2_0#Fourth_sacral_vertebra -->

    <owl:Class rdf:about="http://bioontology.org/projects/ontologies/fma/fmaOwlDlComponent_2_0#Fourth_sacral_vertebra">
        <owl:equivalentClass rdf:resource="http://ncicb.nci.nih.gov/xml/owl/EVS/Thesaurus.owl#S4_Vertebra"/>
    </owl:Class>
    


    <!-- http://bioontology.org/projects/ontologies/fma/fmaOwlDlComponent_2_0#Fourth_thoracic_vertebra -->

    <owl:Class rdf:about="http://bioontology.org/projects/ontologies/fma/fmaOwlDlComponent_2_0#Fourth_thoracic_vertebra">
        <owl:equivalentClass rdf:resource="http://ncicb.nci.nih.gov/xml/owl/EVS/Thesaurus.owl#T4_Vertebra"/>
    </owl:Class>
    


    <!-- http://bioontology.org/projects/ontologies/fma/fmaOwlDlComponent_2_0#Fourth_ventricle -->

    <owl:Class rdf:about="http://bioontology.org/projects/ontologies/fma/fmaOwlDlComponent_2_0#Fourth_ventricle">
        <owl:equivalentClass rdf:resource="http://ncicb.nci.nih.gov/xml/owl/EVS/Thesaurus.owl#Fourth_Ventricle_of_the_Brain"/>
    </owl:Class>
    


    <!-- http://bioontology.org/projects/ontologies/fma/fmaOwlDlComponent_2_0#Fovea_centralis -->

    <owl:Class rdf:about="http://bioontology.org/projects/ontologies/fma/fmaOwlDlComponent_2_0#Fovea_centralis">
        <owl:equivalentClass rdf:resource="http://ncicb.nci.nih.gov/xml/owl/EVS/Thesaurus.owl#Fovea_Centralis"/>
    </owl:Class>
    


    <!-- http://bioontology.org/projects/ontologies/fma/fmaOwlDlComponent_2_0#Free_border_of_nail -->

    <owl:Class rdf:about="http://bioontology.org/projects/ontologies/fma/fmaOwlDlComponent_2_0#Free_border_of_nail">
        <owl:equivalentClass rdf:resource="http://ncicb.nci.nih.gov/xml/owl/EVS/Thesaurus.owl#Free_Edge_of_the_Nail"/>
    </owl:Class>
    


    <!-- http://bioontology.org/projects/ontologies/fma/fmaOwlDlComponent_2_0#Free_ribosome -->

    <owl:Class rdf:about="http://bioontology.org/projects/ontologies/fma/fmaOwlDlComponent_2_0#Free_ribosome">
        <owl:equivalentClass rdf:resource="http://ncicb.nci.nih.gov/xml/owl/EVS/Thesaurus.owl#Free_Ribosome"/>
    </owl:Class>
    


    <!-- http://bioontology.org/projects/ontologies/fma/fmaOwlDlComponent_2_0#Frontal_bone -->

    <owl:Class rdf:about="http://bioontology.org/projects/ontologies/fma/fmaOwlDlComponent_2_0#Frontal_bone">
        <owl:equivalentClass rdf:resource="http://ncicb.nci.nih.gov/xml/owl/EVS/Thesaurus.owl#Frontal_Bone"/>
    </owl:Class>
    


    <!-- http://bioontology.org/projects/ontologies/fma/fmaOwlDlComponent_2_0#Frontal_horn_of_lateral_ventricle -->

    <owl:Class rdf:about="http://bioontology.org/projects/ontologies/fma/fmaOwlDlComponent_2_0#Frontal_horn_of_lateral_ventricle">
        <owl:equivalentClass rdf:resource="http://ncicb.nci.nih.gov/xml/owl/EVS/Thesaurus.owl#Frontal_Horn_of_the_Lateral_Ventricle"/>
    </owl:Class>
    


    <!-- http://bioontology.org/projects/ontologies/fma/fmaOwlDlComponent_2_0#Frontal_lobe -->

    <owl:Class rdf:about="http://bioontology.org/projects/ontologies/fma/fmaOwlDlComponent_2_0#Frontal_lobe">
        <owl:equivalentClass rdf:resource="http://ncicb.nci.nih.gov/xml/owl/EVS/Thesaurus.owl#Frontal_Lobe"/>
    </owl:Class>
    


    <!-- http://bioontology.org/projects/ontologies/fma/fmaOwlDlComponent_2_0#Frontal_nerve -->

    <owl:Class rdf:about="http://bioontology.org/projects/ontologies/fma/fmaOwlDlComponent_2_0#Frontal_nerve">
        <owl:equivalentClass rdf:resource="http://ncicb.nci.nih.gov/xml/owl/EVS/Thesaurus.owl#Frontal_Nerve"/>
    </owl:Class>
    


    <!-- http://bioontology.org/projects/ontologies/fma/fmaOwlDlComponent_2_0#Frontal_sinus -->

    <owl:Class rdf:about="http://bioontology.org/projects/ontologies/fma/fmaOwlDlComponent_2_0#Frontal_sinus">
        <owl:equivalentClass rdf:resource="http://ncicb.nci.nih.gov/xml/owl/EVS/Thesaurus.owl#Frontal_Sinus"/>
    </owl:Class>
    


    <!-- http://bioontology.org/projects/ontologies/fma/fmaOwlDlComponent_2_0#Fucose -->

    <owl:Class rdf:about="http://bioontology.org/projects/ontologies/fma/fmaOwlDlComponent_2_0#Fucose">
        <owl:equivalentClass rdf:resource="http://ncicb.nci.nih.gov/xml/owl/EVS/Thesaurus.owl#Fucose"/>
    </owl:Class>
    


    <!-- http://bioontology.org/projects/ontologies/fma/fmaOwlDlComponent_2_0#Fundus_of_gallbladder -->

    <owl:Class rdf:about="http://bioontology.org/projects/ontologies/fma/fmaOwlDlComponent_2_0#Fundus_of_gallbladder">
        <owl:equivalentClass rdf:resource="http://ncicb.nci.nih.gov/xml/owl/EVS/Thesaurus.owl#Gallbladder_Fundus"/>
    </owl:Class>
    


    <!-- http://bioontology.org/projects/ontologies/fma/fmaOwlDlComponent_2_0#Fundus_of_stomach -->

    <owl:Class rdf:about="http://bioontology.org/projects/ontologies/fma/fmaOwlDlComponent_2_0#Fundus_of_stomach">
        <owl:equivalentClass rdf:resource="http://ncicb.nci.nih.gov/xml/owl/EVS/Thesaurus.owl#Fundus_of_the_Stomach"/>
    </owl:Class>
    


    <!-- http://bioontology.org/projects/ontologies/fma/fmaOwlDlComponent_2_0#Fundus_of_urinary_bladder -->

    <owl:Class rdf:about="http://bioontology.org/projects/ontologies/fma/fmaOwlDlComponent_2_0#Fundus_of_urinary_bladder">
        <owl:equivalentClass rdf:resource="http://ncicb.nci.nih.gov/xml/owl/EVS/Thesaurus.owl#Bladder_Fundus"/>
    </owl:Class>
    


    <!-- http://bioontology.org/projects/ontologies/fma/fmaOwlDlComponent_2_0#Fundus_of_uterus -->

    <owl:Class rdf:about="http://bioontology.org/projects/ontologies/fma/fmaOwlDlComponent_2_0#Fundus_of_uterus">
        <owl:equivalentClass rdf:resource="http://ncicb.nci.nih.gov/xml/owl/EVS/Thesaurus.owl#Fundus_Uteri"/>
    </owl:Class>
    


    <!-- http://bioontology.org/projects/ontologies/fma/fmaOwlDlComponent_2_0#Fusiform_cell -->

    <owl:Class rdf:about="http://bioontology.org/projects/ontologies/fma/fmaOwlDlComponent_2_0#Fusiform_cell">
        <owl:equivalentClass rdf:resource="http://ncicb.nci.nih.gov/xml/owl/EVS/Thesaurus.owl#Fusiform_Cell"/>
    </owl:Class>
    


    <!-- http://bioontology.org/projects/ontologies/fma/fmaOwlDlComponent_2_0#Fusiform_gyrus -->

    <owl:Class rdf:about="http://bioontology.org/projects/ontologies/fma/fmaOwlDlComponent_2_0#Fusiform_gyrus">
        <owl:equivalentClass rdf:resource="http://ncicb.nci.nih.gov/xml/owl/EVS/Thesaurus.owl#Occipital-temporal_Gyrus"/>
    </owl:Class>
    


    <!-- http://bioontology.org/projects/ontologies/fma/fmaOwlDlComponent_2_0#Galactose -->

    <owl:Class rdf:about="http://bioontology.org/projects/ontologies/fma/fmaOwlDlComponent_2_0#Galactose">
        <owl:equivalentClass rdf:resource="http://ncicb.nci.nih.gov/xml/owl/EVS/Thesaurus.owl#Galactose"/>
    </owl:Class>
    


    <!-- http://bioontology.org/projects/ontologies/fma/fmaOwlDlComponent_2_0#Gallbladder -->

    <owl:Class rdf:about="http://bioontology.org/projects/ontologies/fma/fmaOwlDlComponent_2_0#Gallbladder">
        <owl:equivalentClass rdf:resource="http://ncicb.nci.nih.gov/xml/owl/EVS/Thesaurus.owl#Gallbladder"/>
    </owl:Class>
    


    <!-- http://bioontology.org/projects/ontologies/fma/fmaOwlDlComponent_2_0#Gamma_motor_neuron -->

    <owl:Class rdf:about="http://bioontology.org/projects/ontologies/fma/fmaOwlDlComponent_2_0#Gamma_motor_neuron">
        <owl:equivalentClass rdf:resource="http://ncicb.nci.nih.gov/xml/owl/EVS/Thesaurus.owl#Gamma_Motor_Neuron"/>
    </owl:Class>
    


    <!-- http://bioontology.org/projects/ontologies/fma/fmaOwlDlComponent_2_0#Gamma_tubulin -->

    <owl:Class rdf:about="http://bioontology.org/projects/ontologies/fma/fmaOwlDlComponent_2_0#Gamma_tubulin">
        <owl:equivalentClass rdf:resource="http://ncicb.nci.nih.gov/xml/owl/EVS/Thesaurus.owl#Gamma-Tubulin"/>
    </owl:Class>
    


    <!-- http://bioontology.org/projects/ontologies/fma/fmaOwlDlComponent_2_0#Ganglion -->

    <owl:Class rdf:about="http://bioontology.org/projects/ontologies/fma/fmaOwlDlComponent_2_0#Ganglion">
        <owl:equivalentClass rdf:resource="http://ncicb.nci.nih.gov/xml/owl/EVS/Thesaurus.owl#Ganglion"/>
    </owl:Class>
    


    <!-- http://bioontology.org/projects/ontologies/fma/fmaOwlDlComponent_2_0#Ganglion_cell -->

    <owl:Class rdf:about="http://bioontology.org/projects/ontologies/fma/fmaOwlDlComponent_2_0#Ganglion_cell">
        <owl:equivalentClass rdf:resource="http://ncicb.nci.nih.gov/xml/owl/EVS/Thesaurus.owl#Ganglion_Cell"/>
    </owl:Class>
    


    <!-- http://bioontology.org/projects/ontologies/fma/fmaOwlDlComponent_2_0#Ganglion_cell_of_retina -->

    <owl:Class rdf:about="http://bioontology.org/projects/ontologies/fma/fmaOwlDlComponent_2_0#Ganglion_cell_of_retina">
        <owl:equivalentClass rdf:resource="http://ncicb.nci.nih.gov/xml/owl/EVS/Thesaurus.owl#Retinal_Ganglion_Cell"/>
    </owl:Class>
    


    <!-- http://bioontology.org/projects/ontologies/fma/fmaOwlDlComponent_2_0#Ganglionic_layer_of_retina -->

    <owl:Class rdf:about="http://bioontology.org/projects/ontologies/fma/fmaOwlDlComponent_2_0#Ganglionic_layer_of_retina">
        <owl:equivalentClass rdf:resource="http://ncicb.nci.nih.gov/xml/owl/EVS/Thesaurus.owl#Ganglion_Cell_Layer"/>
    </owl:Class>
    


    <!-- http://bioontology.org/projects/ontologies/fma/fmaOwlDlComponent_2_0#Ganglioside -->

    <owl:Class rdf:about="http://bioontology.org/projects/ontologies/fma/fmaOwlDlComponent_2_0#Ganglioside">
        <owl:equivalentClass rdf:resource="http://ncicb.nci.nih.gov/xml/owl/EVS/Thesaurus.owl#Ganglioside"/>
    </owl:Class>
    


    <!-- http://bioontology.org/projects/ontologies/fma/fmaOwlDlComponent_2_0#Gastric_gland -->

    <owl:Class rdf:about="http://bioontology.org/projects/ontologies/fma/fmaOwlDlComponent_2_0#Gastric_gland">
        <owl:equivalentClass rdf:resource="http://ncicb.nci.nih.gov/xml/owl/EVS/Thesaurus.owl#Fundic_Gland"/>
    </owl:Class>
    


    <!-- http://bioontology.org/projects/ontologies/fma/fmaOwlDlComponent_2_0#Gastrocnemius -->

    <owl:Class rdf:about="http://bioontology.org/projects/ontologies/fma/fmaOwlDlComponent_2_0#Gastrocnemius">
        <owl:equivalentClass rdf:resource="http://ncicb.nci.nih.gov/xml/owl/EVS/Thesaurus.owl#Gastrocnemius_Muscle"/>
    </owl:Class>
    


    <!-- http://bioontology.org/projects/ontologies/fma/fmaOwlDlComponent_2_0#Gastrocolic_ligament -->

    <owl:Class rdf:about="http://bioontology.org/projects/ontologies/fma/fmaOwlDlComponent_2_0#Gastrocolic_ligament">
        <owl:equivalentClass rdf:resource="http://ncicb.nci.nih.gov/xml/owl/EVS/Thesaurus.owl#Gastrocolic_Ligament"/>
    </owl:Class>
    


    <!-- http://bioontology.org/projects/ontologies/fma/fmaOwlDlComponent_2_0#Gastrointestinal_tract -->

    <owl:Class rdf:about="http://bioontology.org/projects/ontologies/fma/fmaOwlDlComponent_2_0#Gastrointestinal_tract">
        <owl:equivalentClass rdf:resource="http://ncicb.nci.nih.gov/xml/owl/EVS/Thesaurus.owl#Gastrointestinal_Tract"/>
    </owl:Class>
    


    <!-- http://bioontology.org/projects/ontologies/fma/fmaOwlDlComponent_2_0#Gastrophrenic_ligament -->

    <owl:Class rdf:about="http://bioontology.org/projects/ontologies/fma/fmaOwlDlComponent_2_0#Gastrophrenic_ligament">
        <owl:equivalentClass rdf:resource="http://ncicb.nci.nih.gov/xml/owl/EVS/Thesaurus.owl#Gastrophrenic_Ligament"/>
    </owl:Class>
    


    <!-- http://bioontology.org/projects/ontologies/fma/fmaOwlDlComponent_2_0#Geniculate_ganglion -->

    <owl:Class rdf:about="http://bioontology.org/projects/ontologies/fma/fmaOwlDlComponent_2_0#Geniculate_ganglion">
        <owl:equivalentClass rdf:resource="http://ncicb.nci.nih.gov/xml/owl/EVS/Thesaurus.owl#Geniculate_Ganglion"/>
    </owl:Class>
    


    <!-- http://bioontology.org/projects/ontologies/fma/fmaOwlDlComponent_2_0#Genioglossus -->

    <owl:Class rdf:about="http://bioontology.org/projects/ontologies/fma/fmaOwlDlComponent_2_0#Genioglossus">
        <owl:equivalentClass rdf:resource="http://ncicb.nci.nih.gov/xml/owl/EVS/Thesaurus.owl#Genioglossus"/>
    </owl:Class>
    


    <!-- http://bioontology.org/projects/ontologies/fma/fmaOwlDlComponent_2_0#Geniohyoid -->

    <owl:Class rdf:about="http://bioontology.org/projects/ontologies/fma/fmaOwlDlComponent_2_0#Geniohyoid">
        <owl:equivalentClass rdf:resource="http://ncicb.nci.nih.gov/xml/owl/EVS/Thesaurus.owl#Geniohyoid"/>
    </owl:Class>
    


    <!-- http://bioontology.org/projects/ontologies/fma/fmaOwlDlComponent_2_0#Genu_of_corpus_callosum -->

    <owl:Class rdf:about="http://bioontology.org/projects/ontologies/fma/fmaOwlDlComponent_2_0#Genu_of_corpus_callosum">
        <owl:equivalentClass rdf:resource="http://ncicb.nci.nih.gov/xml/owl/EVS/Thesaurus.owl#Genu_of_the_Corpus_Callosum"/>
    </owl:Class>
    


    <!-- http://bioontology.org/projects/ontologies/fma/fmaOwlDlComponent_2_0#Giant_cell -->

    <owl:Class rdf:about="http://bioontology.org/projects/ontologies/fma/fmaOwlDlComponent_2_0#Giant_cell">
        <owl:equivalentClass rdf:resource="http://ncicb.nci.nih.gov/xml/owl/EVS/Thesaurus.owl#Giant_Cell"/>
    </owl:Class>
    


    <!-- http://bioontology.org/projects/ontologies/fma/fmaOwlDlComponent_2_0#Gingiva -->

    <owl:Class rdf:about="http://bioontology.org/projects/ontologies/fma/fmaOwlDlComponent_2_0#Gingiva">
        <owl:equivalentClass rdf:resource="http://ncicb.nci.nih.gov/xml/owl/EVS/Thesaurus.owl#Gingiva"/>
    </owl:Class>
    


    <!-- http://bioontology.org/projects/ontologies/fma/fmaOwlDlComponent_2_0#Gingival_epithelium -->

    <owl:Class rdf:about="http://bioontology.org/projects/ontologies/fma/fmaOwlDlComponent_2_0#Gingival_epithelium">
        <owl:equivalentClass rdf:resource="http://ncicb.nci.nih.gov/xml/owl/EVS/Thesaurus.owl#Gingival_Epithelium"/>
    </owl:Class>
    


    <!-- http://bioontology.org/projects/ontologies/fma/fmaOwlDlComponent_2_0#Gingival_margin -->

    <owl:Class rdf:about="http://bioontology.org/projects/ontologies/fma/fmaOwlDlComponent_2_0#Gingival_margin">
        <owl:equivalentClass rdf:resource="http://ncicb.nci.nih.gov/xml/owl/EVS/Thesaurus.owl#Gingival_Margin"/>
    </owl:Class>
    


    <!-- http://bioontology.org/projects/ontologies/fma/fmaOwlDlComponent_2_0#Gland -->

    <owl:Class rdf:about="http://bioontology.org/projects/ontologies/fma/fmaOwlDlComponent_2_0#Gland">
        <owl:equivalentClass rdf:resource="http://ncicb.nci.nih.gov/xml/owl/EVS/Thesaurus.owl#Gland"/>
    </owl:Class>
    


    <!-- http://bioontology.org/projects/ontologies/fma/fmaOwlDlComponent_2_0#Glandular_cell -->

    <owl:Class rdf:about="http://bioontology.org/projects/ontologies/fma/fmaOwlDlComponent_2_0#Glandular_cell">
        <owl:equivalentClass rdf:resource="http://ncicb.nci.nih.gov/xml/owl/EVS/Thesaurus.owl#Glandular_Cell"/>
    </owl:Class>
    


    <!-- http://bioontology.org/projects/ontologies/fma/fmaOwlDlComponent_2_0#Glandular_cell_of_endometrium -->

    <owl:Class rdf:about="http://bioontology.org/projects/ontologies/fma/fmaOwlDlComponent_2_0#Glandular_cell_of_endometrium">
        <owl:equivalentClass rdf:resource="http://ncicb.nci.nih.gov/xml/owl/EVS/Thesaurus.owl#Endometrial_Cell"/>
    </owl:Class>
    


    <!-- http://bioontology.org/projects/ontologies/fma/fmaOwlDlComponent_2_0#Glandular_cell_of_esophagus -->

    <owl:Class rdf:about="http://bioontology.org/projects/ontologies/fma/fmaOwlDlComponent_2_0#Glandular_cell_of_esophagus">
        <owl:equivalentClass rdf:resource="http://ncicb.nci.nih.gov/xml/owl/EVS/Thesaurus.owl#Esophageal_Glandular_Cell"/>
    </owl:Class>
    


    <!-- http://bioontology.org/projects/ontologies/fma/fmaOwlDlComponent_2_0#Glandular_cell_of_large_intestine -->

    <owl:Class rdf:about="http://bioontology.org/projects/ontologies/fma/fmaOwlDlComponent_2_0#Glandular_cell_of_large_intestine">
        <owl:equivalentClass rdf:resource="http://ncicb.nci.nih.gov/xml/owl/EVS/Thesaurus.owl#Large_Intestinal_Glandular_Cell"/>
    </owl:Class>
    


    <!-- http://bioontology.org/projects/ontologies/fma/fmaOwlDlComponent_2_0#Glandular_cell_of_small_intestine -->

    <owl:Class rdf:about="http://bioontology.org/projects/ontologies/fma/fmaOwlDlComponent_2_0#Glandular_cell_of_small_intestine">
        <owl:equivalentClass rdf:resource="http://ncicb.nci.nih.gov/xml/owl/EVS/Thesaurus.owl#Small_Intestinal_Glandular_Cell"/>
    </owl:Class>
    


    <!-- http://bioontology.org/projects/ontologies/fma/fmaOwlDlComponent_2_0#Glandular_cell_of_stomach -->

    <owl:Class rdf:about="http://bioontology.org/projects/ontologies/fma/fmaOwlDlComponent_2_0#Glandular_cell_of_stomach">
        <owl:equivalentClass rdf:resource="http://ncicb.nci.nih.gov/xml/owl/EVS/Thesaurus.owl#Gastric_Glandular_Cell"/>
    </owl:Class>
    


    <!-- http://bioontology.org/projects/ontologies/fma/fmaOwlDlComponent_2_0#Glans_of_clitoris -->

    <owl:Class rdf:about="http://bioontology.org/projects/ontologies/fma/fmaOwlDlComponent_2_0#Glans_of_clitoris">
        <owl:equivalentClass rdf:resource="http://ncicb.nci.nih.gov/xml/owl/EVS/Thesaurus.owl#Glans_Clitoris"/>
    </owl:Class>
    


    <!-- http://bioontology.org/projects/ontologies/fma/fmaOwlDlComponent_2_0#Glans_penis -->

    <owl:Class rdf:about="http://bioontology.org/projects/ontologies/fma/fmaOwlDlComponent_2_0#Glans_penis">
        <owl:equivalentClass rdf:resource="http://ncicb.nci.nih.gov/xml/owl/EVS/Thesaurus.owl#Glans_Penis"/>
    </owl:Class>
    


    <!-- http://bioontology.org/projects/ontologies/fma/fmaOwlDlComponent_2_0#Glenohumeral_joint -->

    <owl:Class rdf:about="http://bioontology.org/projects/ontologies/fma/fmaOwlDlComponent_2_0#Glenohumeral_joint">
        <owl:equivalentClass rdf:resource="http://ncicb.nci.nih.gov/xml/owl/EVS/Thesaurus.owl#Shoulder_Joint"/>
    </owl:Class>
    


    <!-- http://bioontology.org/projects/ontologies/fma/fmaOwlDlComponent_2_0#Glenoid_fossa -->

    <owl:Class rdf:about="http://bioontology.org/projects/ontologies/fma/fmaOwlDlComponent_2_0#Glenoid_fossa">
        <owl:equivalentClass rdf:resource="http://ncicb.nci.nih.gov/xml/owl/EVS/Thesaurus.owl#Glenoid_Fossa"/>
    </owl:Class>
    


    <!-- http://bioontology.org/projects/ontologies/fma/fmaOwlDlComponent_2_0#Glial_fibrillar_acidic_protein -->

    <owl:Class rdf:about="http://bioontology.org/projects/ontologies/fma/fmaOwlDlComponent_2_0#Glial_fibrillar_acidic_protein">
        <owl:equivalentClass rdf:resource="http://ncicb.nci.nih.gov/xml/owl/EVS/Thesaurus.owl#Glial_Fibrillary_Acidic_Protein"/>
    </owl:Class>
    


    <!-- http://bioontology.org/projects/ontologies/fma/fmaOwlDlComponent_2_0#Globus_pallidus -->

    <owl:Class rdf:about="http://bioontology.org/projects/ontologies/fma/fmaOwlDlComponent_2_0#Globus_pallidus">
        <owl:equivalentClass rdf:resource="http://ncicb.nci.nih.gov/xml/owl/EVS/Thesaurus.owl#Globus_Pallidus"/>
    </owl:Class>
    


    <!-- http://bioontology.org/projects/ontologies/fma/fmaOwlDlComponent_2_0#Glomerular_basement_membrane -->

    <owl:Class rdf:about="http://bioontology.org/projects/ontologies/fma/fmaOwlDlComponent_2_0#Glomerular_basement_membrane">
        <owl:equivalentClass rdf:resource="http://ncicb.nci.nih.gov/xml/owl/EVS/Thesaurus.owl#Glomerular_Basement_Membrane"/>
    </owl:Class>
    


    <!-- http://bioontology.org/projects/ontologies/fma/fmaOwlDlComponent_2_0#Glomerular_capsule -->

    <owl:Class rdf:about="http://bioontology.org/projects/ontologies/fma/fmaOwlDlComponent_2_0#Glomerular_capsule">
        <owl:equivalentClass rdf:resource="http://ncicb.nci.nih.gov/xml/owl/EVS/Thesaurus.owl#Bowman_s_Capsule"/>
    </owl:Class>
    


    <!-- http://bioontology.org/projects/ontologies/fma/fmaOwlDlComponent_2_0#Glomerulus -->

    <owl:Class rdf:about="http://bioontology.org/projects/ontologies/fma/fmaOwlDlComponent_2_0#Glomerulus">
        <owl:equivalentClass rdf:resource="http://ncicb.nci.nih.gov/xml/owl/EVS/Thesaurus.owl#Glomerulus"/>
    </owl:Class>
    


    <!-- http://bioontology.org/projects/ontologies/fma/fmaOwlDlComponent_2_0#Glossopharyngeal_nerve -->

    <owl:Class rdf:about="http://bioontology.org/projects/ontologies/fma/fmaOwlDlComponent_2_0#Glossopharyngeal_nerve">
        <owl:equivalentClass rdf:resource="http://ncicb.nci.nih.gov/xml/owl/EVS/Thesaurus.owl#Glossopharyngeal_Nerve"/>
    </owl:Class>
    


    <!-- http://bioontology.org/projects/ontologies/fma/fmaOwlDlComponent_2_0#Glottis -->

    <owl:Class rdf:about="http://bioontology.org/projects/ontologies/fma/fmaOwlDlComponent_2_0#Glottis">
        <owl:equivalentClass rdf:resource="http://ncicb.nci.nih.gov/xml/owl/EVS/Thesaurus.owl#Glottis"/>
    </owl:Class>
    


    <!-- http://bioontology.org/projects/ontologies/fma/fmaOwlDlComponent_2_0#Glucagon -->

    <owl:Class rdf:about="http://bioontology.org/projects/ontologies/fma/fmaOwlDlComponent_2_0#Glucagon">
        <owl:equivalentClass rdf:resource="http://ncicb.nci.nih.gov/xml/owl/EVS/Thesaurus.owl#Therapeutic_Glucagon"/>
    </owl:Class>
    


    <!-- http://bioontology.org/projects/ontologies/fma/fmaOwlDlComponent_2_0#Glucitol -->

    <owl:Class rdf:about="http://bioontology.org/projects/ontologies/fma/fmaOwlDlComponent_2_0#Glucitol">
        <owl:equivalentClass rdf:resource="http://ncicb.nci.nih.gov/xml/owl/EVS/Thesaurus.owl#Sorbitol"/>
    </owl:Class>
    


    <!-- http://bioontology.org/projects/ontologies/fma/fmaOwlDlComponent_2_0#Glucose -->

    <owl:Class rdf:about="http://bioontology.org/projects/ontologies/fma/fmaOwlDlComponent_2_0#Glucose">
        <owl:equivalentClass rdf:resource="http://ncicb.nci.nih.gov/xml/owl/EVS/Thesaurus.owl#Glucose"/>
    </owl:Class>
    


    <!-- http://bioontology.org/projects/ontologies/fma/fmaOwlDlComponent_2_0#Glucuronic_acid -->

    <owl:Class rdf:about="http://bioontology.org/projects/ontologies/fma/fmaOwlDlComponent_2_0#Glucuronic_acid">
        <owl:equivalentClass rdf:resource="http://ncicb.nci.nih.gov/xml/owl/EVS/Thesaurus.owl#Glucuronic_Acid"/>
    </owl:Class>
    


    <!-- http://bioontology.org/projects/ontologies/fma/fmaOwlDlComponent_2_0#Glutamic_acid -->

    <owl:Class rdf:about="http://bioontology.org/projects/ontologies/fma/fmaOwlDlComponent_2_0#Glutamic_acid">
        <owl:equivalentClass rdf:resource="http://ncicb.nci.nih.gov/xml/owl/EVS/Thesaurus.owl#Glutamic_Acid"/>
    </owl:Class>
    


    <!-- http://bioontology.org/projects/ontologies/fma/fmaOwlDlComponent_2_0#Glutamine -->

    <owl:Class rdf:about="http://bioontology.org/projects/ontologies/fma/fmaOwlDlComponent_2_0#Glutamine">
        <owl:equivalentClass rdf:resource="http://ncicb.nci.nih.gov/xml/owl/EVS/Thesaurus.owl#Glutamine"/>
    </owl:Class>
    


    <!-- http://bioontology.org/projects/ontologies/fma/fmaOwlDlComponent_2_0#Gluteus_maximus -->

    <owl:Class rdf:about="http://bioontology.org/projects/ontologies/fma/fmaOwlDlComponent_2_0#Gluteus_maximus">
        <owl:equivalentClass rdf:resource="http://ncicb.nci.nih.gov/xml/owl/EVS/Thesaurus.owl#Gluteus_Maximus"/>
    </owl:Class>
    


    <!-- http://bioontology.org/projects/ontologies/fma/fmaOwlDlComponent_2_0#Gluteus_medius -->

    <owl:Class rdf:about="http://bioontology.org/projects/ontologies/fma/fmaOwlDlComponent_2_0#Gluteus_medius">
        <owl:equivalentClass rdf:resource="http://ncicb.nci.nih.gov/xml/owl/EVS/Thesaurus.owl#Gluteus_Medius"/>
    </owl:Class>
    


    <!-- http://bioontology.org/projects/ontologies/fma/fmaOwlDlComponent_2_0#Glycine -->

    <owl:Class rdf:about="http://bioontology.org/projects/ontologies/fma/fmaOwlDlComponent_2_0#Glycine">
        <owl:equivalentClass rdf:resource="http://ncicb.nci.nih.gov/xml/owl/EVS/Thesaurus.owl#Glycine"/>
    </owl:Class>
    


    <!-- http://bioontology.org/projects/ontologies/fma/fmaOwlDlComponent_2_0#Glycoprotein -->

    <owl:Class rdf:about="http://bioontology.org/projects/ontologies/fma/fmaOwlDlComponent_2_0#Glycoprotein">
        <owl:equivalentClass rdf:resource="http://ncicb.nci.nih.gov/xml/owl/EVS/Thesaurus.owl#Glycoprotein"/>
    </owl:Class>
    


    <!-- http://bioontology.org/projects/ontologies/fma/fmaOwlDlComponent_2_0#Glycosaminoglycan -->

    <owl:Class rdf:about="http://bioontology.org/projects/ontologies/fma/fmaOwlDlComponent_2_0#Glycosaminoglycan">
        <owl:equivalentClass rdf:resource="http://ncicb.nci.nih.gov/xml/owl/EVS/Thesaurus.owl#Glycosaminoglycan"/>
    </owl:Class>
    


    <!-- http://bioontology.org/projects/ontologies/fma/fmaOwlDlComponent_2_0#Goblet_cell -->

    <owl:Class rdf:about="http://bioontology.org/projects/ontologies/fma/fmaOwlDlComponent_2_0#Goblet_cell">
        <owl:equivalentClass rdf:resource="http://ncicb.nci.nih.gov/xml/owl/EVS/Thesaurus.owl#Goblet_Cell"/>
    </owl:Class>
    


    <!-- http://bioontology.org/projects/ontologies/fma/fmaOwlDlComponent_2_0#Goblet_cell_of_small_intestine -->

    <owl:Class rdf:about="http://bioontology.org/projects/ontologies/fma/fmaOwlDlComponent_2_0#Goblet_cell_of_small_intestine">
        <owl:equivalentClass rdf:resource="http://ncicb.nci.nih.gov/xml/owl/EVS/Thesaurus.owl#Small_Intestinal_Goblet_Cell"/>
    </owl:Class>
    


    <!-- http://bioontology.org/projects/ontologies/fma/fmaOwlDlComponent_2_0#Golgi_complex -->

    <owl:Class rdf:about="http://bioontology.org/projects/ontologies/fma/fmaOwlDlComponent_2_0#Golgi_complex">
        <owl:equivalentClass rdf:resource="http://ncicb.nci.nih.gov/xml/owl/EVS/Thesaurus.owl#Golgi_Apparatus"/>
    </owl:Class>
    


    <!-- http://bioontology.org/projects/ontologies/fma/fmaOwlDlComponent_2_0#Gonad -->

    <owl:Class rdf:about="http://bioontology.org/projects/ontologies/fma/fmaOwlDlComponent_2_0#Gonad">
        <owl:equivalentClass rdf:resource="http://ncicb.nci.nih.gov/xml/owl/EVS/Thesaurus.owl#Gonad"/>
    </owl:Class>
    


    <!-- http://bioontology.org/projects/ontologies/fma/fmaOwlDlComponent_2_0#Gonadotroph -->

    <owl:Class rdf:about="http://bioontology.org/projects/ontologies/fma/fmaOwlDlComponent_2_0#Gonadotroph">
        <owl:equivalentClass rdf:resource="http://ncicb.nci.nih.gov/xml/owl/EVS/Thesaurus.owl#Gonadotrope_Cell"/>
    </owl:Class>
    


    <!-- http://bioontology.org/projects/ontologies/fma/fmaOwlDlComponent_2_0#Gonadotropin -->

    <owl:Class rdf:about="http://bioontology.org/projects/ontologies/fma/fmaOwlDlComponent_2_0#Gonadotropin">
        <owl:equivalentClass rdf:resource="http://ncicb.nci.nih.gov/xml/owl/EVS/Thesaurus.owl#Gonadotropin"/>
    </owl:Class>
    


    <!-- http://bioontology.org/projects/ontologies/fma/fmaOwlDlComponent_2_0#Gracile_fasciculus_of_medulla -->

    <owl:Class rdf:about="http://bioontology.org/projects/ontologies/fma/fmaOwlDlComponent_2_0#Gracile_fasciculus_of_medulla">
        <owl:equivalentClass rdf:resource="http://ncicb.nci.nih.gov/xml/owl/EVS/Thesaurus.owl#Tract_of_Goll"/>
    </owl:Class>
    


    <!-- http://bioontology.org/projects/ontologies/fma/fmaOwlDlComponent_2_0#Gracilis -->

    <owl:Class rdf:about="http://bioontology.org/projects/ontologies/fma/fmaOwlDlComponent_2_0#Gracilis">
        <owl:equivalentClass rdf:resource="http://ncicb.nci.nih.gov/xml/owl/EVS/Thesaurus.owl#Gracilis"/>
    </owl:Class>
    


    <!-- http://bioontology.org/projects/ontologies/fma/fmaOwlDlComponent_2_0#Granular_component_of_nucleolus -->

    <owl:Class rdf:about="http://bioontology.org/projects/ontologies/fma/fmaOwlDlComponent_2_0#Granular_component_of_nucleolus">
        <owl:equivalentClass rdf:resource="http://ncicb.nci.nih.gov/xml/owl/EVS/Thesaurus.owl#Nucleolonema"/>
    </owl:Class>
    


    <!-- http://bioontology.org/projects/ontologies/fma/fmaOwlDlComponent_2_0#Granular_layer_of_epidermis -->

    <owl:Class rdf:about="http://bioontology.org/projects/ontologies/fma/fmaOwlDlComponent_2_0#Granular_layer_of_epidermis">
        <owl:equivalentClass rdf:resource="http://ncicb.nci.nih.gov/xml/owl/EVS/Thesaurus.owl#Stratum_Granulosum"/>
    </owl:Class>
    


    <!-- http://bioontology.org/projects/ontologies/fma/fmaOwlDlComponent_2_0#Granular_leukocyte -->

    <owl:Class rdf:about="http://bioontology.org/projects/ontologies/fma/fmaOwlDlComponent_2_0#Granular_leukocyte">
        <owl:equivalentClass rdf:resource="http://ncicb.nci.nih.gov/xml/owl/EVS/Thesaurus.owl#Granulocyte"/>
    </owl:Class>
    


    <!-- http://bioontology.org/projects/ontologies/fma/fmaOwlDlComponent_2_0#Granulosa_cell_of_ovary -->

    <owl:Class rdf:about="http://bioontology.org/projects/ontologies/fma/fmaOwlDlComponent_2_0#Granulosa_cell_of_ovary">
        <owl:equivalentClass rdf:resource="http://ncicb.nci.nih.gov/xml/owl/EVS/Thesaurus.owl#Granulosa_Cell"/>
    </owl:Class>
    


    <!-- http://bioontology.org/projects/ontologies/fma/fmaOwlDlComponent_2_0#Granulosa_lutein_cell -->

    <owl:Class rdf:about="http://bioontology.org/projects/ontologies/fma/fmaOwlDlComponent_2_0#Granulosa_lutein_cell">
        <owl:equivalentClass rdf:resource="http://ncicb.nci.nih.gov/xml/owl/EVS/Thesaurus.owl#Granulosa_Lutein_Cell"/>
    </owl:Class>
    


    <!-- http://bioontology.org/projects/ontologies/fma/fmaOwlDlComponent_2_0#Gray_matter_of_neuraxis -->

    <owl:Class rdf:about="http://bioontology.org/projects/ontologies/fma/fmaOwlDlComponent_2_0#Gray_matter_of_neuraxis">
        <owl:equivalentClass rdf:resource="http://ncicb.nci.nih.gov/xml/owl/EVS/Thesaurus.owl#Gray_Matter"/>
    </owl:Class>
    


    <!-- http://bioontology.org/projects/ontologies/fma/fmaOwlDlComponent_2_0#Gray_matter_of_spinal_cord -->

    <owl:Class rdf:about="http://bioontology.org/projects/ontologies/fma/fmaOwlDlComponent_2_0#Gray_matter_of_spinal_cord">
        <owl:equivalentClass rdf:resource="http://ncicb.nci.nih.gov/xml/owl/EVS/Thesaurus.owl#Gray_Matter_of_the_Spinal_Cord"/>
    </owl:Class>
    


    <!-- http://bioontology.org/projects/ontologies/fma/fmaOwlDlComponent_2_0#Great_cardiac_vein -->

    <owl:Class rdf:about="http://bioontology.org/projects/ontologies/fma/fmaOwlDlComponent_2_0#Great_cardiac_vein">
        <owl:equivalentClass rdf:resource="http://ncicb.nci.nih.gov/xml/owl/EVS/Thesaurus.owl#Great_Cardiac_Vein"/>
    </owl:Class>
    


    <!-- http://bioontology.org/projects/ontologies/fma/fmaOwlDlComponent_2_0#Great_cerebral_vein -->

    <owl:Class rdf:about="http://bioontology.org/projects/ontologies/fma/fmaOwlDlComponent_2_0#Great_cerebral_vein">
        <owl:equivalentClass rdf:resource="http://ncicb.nci.nih.gov/xml/owl/EVS/Thesaurus.owl#Great_Cerebral_Vein_of_Galen"/>
    </owl:Class>
    


    <!-- http://bioontology.org/projects/ontologies/fma/fmaOwlDlComponent_2_0#Great_saphenous_vein -->

    <owl:Class rdf:about="http://bioontology.org/projects/ontologies/fma/fmaOwlDlComponent_2_0#Great_saphenous_vein">
        <owl:equivalentClass rdf:resource="http://ncicb.nci.nih.gov/xml/owl/EVS/Thesaurus.owl#Long_Saphenous_Vein"/>
    </owl:Class>
    


    <!-- http://bioontology.org/projects/ontologies/fma/fmaOwlDlComponent_2_0#Greater_curvature_of_stomach -->

    <owl:Class rdf:about="http://bioontology.org/projects/ontologies/fma/fmaOwlDlComponent_2_0#Greater_curvature_of_stomach">
        <owl:equivalentClass rdf:resource="http://ncicb.nci.nih.gov/xml/owl/EVS/Thesaurus.owl#Greater_Curvature"/>
    </owl:Class>
    


    <!-- http://bioontology.org/projects/ontologies/fma/fmaOwlDlComponent_2_0#Greater_omentum -->

    <owl:Class rdf:about="http://bioontology.org/projects/ontologies/fma/fmaOwlDlComponent_2_0#Greater_omentum">
        <owl:equivalentClass rdf:resource="http://ncicb.nci.nih.gov/xml/owl/EVS/Thesaurus.owl#Greater_Omentum"/>
    </owl:Class>
    


    <!-- http://bioontology.org/projects/ontologies/fma/fmaOwlDlComponent_2_0#Greater_trochanter -->

    <owl:Class rdf:about="http://bioontology.org/projects/ontologies/fma/fmaOwlDlComponent_2_0#Greater_trochanter">
        <owl:equivalentClass rdf:resource="http://ncicb.nci.nih.gov/xml/owl/EVS/Thesaurus.owl#Great_Trochanter"/>
    </owl:Class>
    


    <!-- http://bioontology.org/projects/ontologies/fma/fmaOwlDlComponent_2_0#Greater_vestibular_gland -->

    <owl:Class rdf:about="http://bioontology.org/projects/ontologies/fma/fmaOwlDlComponent_2_0#Greater_vestibular_gland">
        <owl:equivalentClass rdf:resource="http://ncicb.nci.nih.gov/xml/owl/EVS/Thesaurus.owl#Bartholin_s_Gland"/>
    </owl:Class>
    


    <!-- http://bioontology.org/projects/ontologies/fma/fmaOwlDlComponent_2_0#Groove_for_inferior_vena_cava -->

    <owl:Class rdf:about="http://bioontology.org/projects/ontologies/fma/fmaOwlDlComponent_2_0#Groove_for_inferior_vena_cava">
        <owl:equivalentClass rdf:resource="http://ncicb.nci.nih.gov/xml/owl/EVS/Thesaurus.owl#Fissure_of_the_Inferior_Vena_Cava"/>
    </owl:Class>
    


    <!-- http://bioontology.org/projects/ontologies/fma/fmaOwlDlComponent_2_0#Ground_substance -->

    <owl:Class rdf:about="http://bioontology.org/projects/ontologies/fma/fmaOwlDlComponent_2_0#Ground_substance">
        <owl:equivalentClass rdf:resource="http://ncicb.nci.nih.gov/xml/owl/EVS/Thesaurus.owl#Ground_Substance"/>
    </owl:Class>
    


    <!-- http://bioontology.org/projects/ontologies/fma/fmaOwlDlComponent_2_0#Guanine -->

    <owl:Class rdf:about="http://bioontology.org/projects/ontologies/fma/fmaOwlDlComponent_2_0#Guanine">
        <owl:equivalentClass rdf:resource="http://ncicb.nci.nih.gov/xml/owl/EVS/Thesaurus.owl#Guanine"/>
    </owl:Class>
    


    <!-- http://bioontology.org/projects/ontologies/fma/fmaOwlDlComponent_2_0#Guanyl_nucleotide_binding_protein -->

    <owl:Class rdf:about="http://bioontology.org/projects/ontologies/fma/fmaOwlDlComponent_2_0#Guanyl_nucleotide_binding_protein">
        <owl:equivalentClass rdf:resource="http://ncicb.nci.nih.gov/xml/owl/EVS/Thesaurus.owl#G_Protein"/>
    </owl:Class>
    


    <!-- http://bioontology.org/projects/ontologies/fma/fmaOwlDlComponent_2_0#Gustatory_pore -->

    <owl:Class rdf:about="http://bioontology.org/projects/ontologies/fma/fmaOwlDlComponent_2_0#Gustatory_pore">
        <owl:equivalentClass rdf:resource="http://ncicb.nci.nih.gov/xml/owl/EVS/Thesaurus.owl#Taste_Pore"/>
    </owl:Class>
    


    <!-- http://bioontology.org/projects/ontologies/fma/fmaOwlDlComponent_2_0#Gut_associated_lymphoid_tissue -->

    <owl:Class rdf:about="http://bioontology.org/projects/ontologies/fma/fmaOwlDlComponent_2_0#Gut_associated_lymphoid_tissue">
        <owl:equivalentClass rdf:resource="http://ncicb.nci.nih.gov/xml/owl/EVS/Thesaurus.owl#Gut_Associated_Lymphoid_Tissue"/>
    </owl:Class>
    


    <!-- http://bioontology.org/projects/ontologies/fma/fmaOwlDlComponent_2_0#Hair -->

    <owl:Class rdf:about="http://bioontology.org/projects/ontologies/fma/fmaOwlDlComponent_2_0#Hair">
        <owl:equivalentClass rdf:resource="http://ncicb.nci.nih.gov/xml/owl/EVS/Thesaurus.owl#Hair"/>
    </owl:Class>
    


    <!-- http://bioontology.org/projects/ontologies/fma/fmaOwlDlComponent_2_0#Hair_follicle -->

    <owl:Class rdf:about="http://bioontology.org/projects/ontologies/fma/fmaOwlDlComponent_2_0#Hair_follicle">
        <owl:equivalentClass rdf:resource="http://ncicb.nci.nih.gov/xml/owl/EVS/Thesaurus.owl#Follicle"/>
    </owl:Class>
    


    <!-- http://bioontology.org/projects/ontologies/fma/fmaOwlDlComponent_2_0#Hair_root -->

    <owl:Class rdf:about="http://bioontology.org/projects/ontologies/fma/fmaOwlDlComponent_2_0#Hair_root">
        <owl:equivalentClass rdf:resource="http://ncicb.nci.nih.gov/xml/owl/EVS/Thesaurus.owl#Hair_Root"/>
    </owl:Class>
    


    <!-- http://bioontology.org/projects/ontologies/fma/fmaOwlDlComponent_2_0#Hair_shaft -->

    <owl:Class rdf:about="http://bioontology.org/projects/ontologies/fma/fmaOwlDlComponent_2_0#Hair_shaft">
        <owl:equivalentClass rdf:resource="http://ncicb.nci.nih.gov/xml/owl/EVS/Thesaurus.owl#Shaft_of_the_Hair"/>
    </owl:Class>
    


    <!-- http://bioontology.org/projects/ontologies/fma/fmaOwlDlComponent_2_0#Hamate -->

    <owl:Class rdf:about="http://bioontology.org/projects/ontologies/fma/fmaOwlDlComponent_2_0#Hamate">
        <owl:equivalentClass rdf:resource="http://ncicb.nci.nih.gov/xml/owl/EVS/Thesaurus.owl#Hamate_Bone"/>
    </owl:Class>
    


    <!-- http://bioontology.org/projects/ontologies/fma/fmaOwlDlComponent_2_0#Hand -->

    <owl:Class rdf:about="http://bioontology.org/projects/ontologies/fma/fmaOwlDlComponent_2_0#Hand">
        <owl:equivalentClass rdf:resource="http://ncicb.nci.nih.gov/xml/owl/EVS/Thesaurus.owl#Hand"/>
    </owl:Class>
    


    <!-- http://bioontology.org/projects/ontologies/fma/fmaOwlDlComponent_2_0#Haploid_nucleated_cell -->

    <owl:Class rdf:about="http://bioontology.org/projects/ontologies/fma/fmaOwlDlComponent_2_0#Haploid_nucleated_cell">
        <owl:equivalentClass rdf:resource="http://ncicb.nci.nih.gov/xml/owl/EVS/Thesaurus.owl#Germ_Cell"/>
    </owl:Class>
    


    <!-- http://bioontology.org/projects/ontologies/fma/fmaOwlDlComponent_2_0#Hard_palate -->

    <owl:Class rdf:about="http://bioontology.org/projects/ontologies/fma/fmaOwlDlComponent_2_0#Hard_palate">
        <owl:equivalentClass rdf:resource="http://ncicb.nci.nih.gov/xml/owl/EVS/Thesaurus.owl#Hard_Palate"/>
    </owl:Class>
    


    <!-- http://bioontology.org/projects/ontologies/fma/fmaOwlDlComponent_2_0#Haversian_canal -->

    <owl:Class rdf:about="http://bioontology.org/projects/ontologies/fma/fmaOwlDlComponent_2_0#Haversian_canal">
        <owl:equivalentClass rdf:resource="http://ncicb.nci.nih.gov/xml/owl/EVS/Thesaurus.owl#Haversian_Canal"/>
    </owl:Class>
    


    <!-- http://bioontology.org/projects/ontologies/fma/fmaOwlDlComponent_2_0#Head -->

    <owl:Class rdf:about="http://bioontology.org/projects/ontologies/fma/fmaOwlDlComponent_2_0#Head">
        <owl:equivalentClass rdf:resource="http://ncicb.nci.nih.gov/xml/owl/EVS/Thesaurus.owl#Head"/>
    </owl:Class>
    


    <!-- http://bioontology.org/projects/ontologies/fma/fmaOwlDlComponent_2_0#Head_of_epididymis -->

    <owl:Class rdf:about="http://bioontology.org/projects/ontologies/fma/fmaOwlDlComponent_2_0#Head_of_epididymis">
        <owl:equivalentClass rdf:resource="http://ncicb.nci.nih.gov/xml/owl/EVS/Thesaurus.owl#Head_of_the_Epididymis"/>
    </owl:Class>
    


    <!-- http://bioontology.org/projects/ontologies/fma/fmaOwlDlComponent_2_0#Head_of_femur -->

    <owl:Class rdf:about="http://bioontology.org/projects/ontologies/fma/fmaOwlDlComponent_2_0#Head_of_femur">
        <owl:equivalentClass rdf:resource="http://ncicb.nci.nih.gov/xml/owl/EVS/Thesaurus.owl#Head_of_the_Femur"/>
    </owl:Class>
    


    <!-- http://bioontology.org/projects/ontologies/fma/fmaOwlDlComponent_2_0#Head_of_humerus -->

    <owl:Class rdf:about="http://bioontology.org/projects/ontologies/fma/fmaOwlDlComponent_2_0#Head_of_humerus">
        <owl:equivalentClass rdf:resource="http://ncicb.nci.nih.gov/xml/owl/EVS/Thesaurus.owl#Head_of_the_Humerus"/>
    </owl:Class>
    


    <!-- http://bioontology.org/projects/ontologies/fma/fmaOwlDlComponent_2_0#Head_of_pancreas -->

    <owl:Class rdf:about="http://bioontology.org/projects/ontologies/fma/fmaOwlDlComponent_2_0#Head_of_pancreas">
        <owl:equivalentClass rdf:resource="http://ncicb.nci.nih.gov/xml/owl/EVS/Thesaurus.owl#Head_of_the_Pancreas"/>
    </owl:Class>
    


    <!-- http://bioontology.org/projects/ontologies/fma/fmaOwlDlComponent_2_0#Head_of_rib -->

    <owl:Class rdf:about="http://bioontology.org/projects/ontologies/fma/fmaOwlDlComponent_2_0#Head_of_rib">
        <owl:equivalentClass rdf:resource="http://ncicb.nci.nih.gov/xml/owl/EVS/Thesaurus.owl#Rib_Head"/>
    </owl:Class>
    


    <!-- http://bioontology.org/projects/ontologies/fma/fmaOwlDlComponent_2_0#Head_of_spermatozoon -->

    <owl:Class rdf:about="http://bioontology.org/projects/ontologies/fma/fmaOwlDlComponent_2_0#Head_of_spermatozoon">
        <owl:equivalentClass rdf:resource="http://ncicb.nci.nih.gov/xml/owl/EVS/Thesaurus.owl#Head_of_the_Spermatozoon"/>
    </owl:Class>
    


    <!-- http://bioontology.org/projects/ontologies/fma/fmaOwlDlComponent_2_0#Heart -->

    <owl:Class rdf:about="http://bioontology.org/projects/ontologies/fma/fmaOwlDlComponent_2_0#Heart">
        <owl:equivalentClass rdf:resource="http://ncicb.nci.nih.gov/xml/owl/EVS/Thesaurus.owl#Heart"/>
    </owl:Class>
    


    <!-- http://bioontology.org/projects/ontologies/fma/fmaOwlDlComponent_2_0#Helicotrema -->

    <owl:Class rdf:about="http://bioontology.org/projects/ontologies/fma/fmaOwlDlComponent_2_0#Helicotrema">
        <owl:equivalentClass rdf:resource="http://ncicb.nci.nih.gov/xml/owl/EVS/Thesaurus.owl#Helicotrema"/>
    </owl:Class>
    


    <!-- http://bioontology.org/projects/ontologies/fma/fmaOwlDlComponent_2_0#Helix -->

    <owl:Class rdf:about="http://bioontology.org/projects/ontologies/fma/fmaOwlDlComponent_2_0#Helix">
        <owl:equivalentClass rdf:resource="http://ncicb.nci.nih.gov/xml/owl/EVS/Thesaurus.owl#Helix"/>
    </owl:Class>
    


    <!-- http://bioontology.org/projects/ontologies/fma/fmaOwlDlComponent_2_0#Hematopoietic_system -->

    <owl:Class rdf:about="http://bioontology.org/projects/ontologies/fma/fmaOwlDlComponent_2_0#Hematopoietic_system">
        <owl:equivalentClass rdf:resource="http://ncicb.nci.nih.gov/xml/owl/EVS/Thesaurus.owl#Hematopoietic_System"/>
    </owl:Class>
    


    <!-- http://bioontology.org/projects/ontologies/fma/fmaOwlDlComponent_2_0#Hemidesmosome -->

    <owl:Class rdf:about="http://bioontology.org/projects/ontologies/fma/fmaOwlDlComponent_2_0#Hemidesmosome">
        <owl:equivalentClass rdf:resource="http://ncicb.nci.nih.gov/xml/owl/EVS/Thesaurus.owl#Hemidesmosome"/>
    </owl:Class>
    


    <!-- http://bioontology.org/projects/ontologies/fma/fmaOwlDlComponent_2_0#Hemisphere_of_cerebellum -->

    <owl:Class rdf:about="http://bioontology.org/projects/ontologies/fma/fmaOwlDlComponent_2_0#Hemisphere_of_cerebellum">
        <owl:equivalentClass rdf:resource="http://ncicb.nci.nih.gov/xml/owl/EVS/Thesaurus.owl#Hemisphere_of_the_Cerebellum"/>
    </owl:Class>
    


    <!-- http://bioontology.org/projects/ontologies/fma/fmaOwlDlComponent_2_0#Hemoglobin -->

    <owl:Class rdf:about="http://bioontology.org/projects/ontologies/fma/fmaOwlDlComponent_2_0#Hemoglobin">
        <owl:equivalentClass rdf:resource="http://ncicb.nci.nih.gov/xml/owl/EVS/Thesaurus.owl#Hemoglobin"/>
    </owl:Class>
    


    <!-- http://bioontology.org/projects/ontologies/fma/fmaOwlDlComponent_2_0#Hemopoietic_stem_cell -->

    <owl:Class rdf:about="http://bioontology.org/projects/ontologies/fma/fmaOwlDlComponent_2_0#Hemopoietic_stem_cell">
        <owl:equivalentClass rdf:resource="http://ncicb.nci.nih.gov/xml/owl/EVS/Thesaurus.owl#Hematopoietic_Stem_Cell"/>
    </owl:Class>
    


    <!-- http://bioontology.org/projects/ontologies/fma/fmaOwlDlComponent_2_0#Hemopoietic_tissue -->

    <owl:Class rdf:about="http://bioontology.org/projects/ontologies/fma/fmaOwlDlComponent_2_0#Hemopoietic_tissue">
        <owl:equivalentClass rdf:resource="http://ncicb.nci.nih.gov/xml/owl/EVS/Thesaurus.owl#Hematopoietic_Tissue"/>
    </owl:Class>
    


    <!-- http://bioontology.org/projects/ontologies/fma/fmaOwlDlComponent_2_0#Heparan_sulfate -->

    <owl:Class rdf:about="http://bioontology.org/projects/ontologies/fma/fmaOwlDlComponent_2_0#Heparan_sulfate">
        <owl:equivalentClass rdf:resource="http://ncicb.nci.nih.gov/xml/owl/EVS/Thesaurus.owl#Heparan_Sulfate"/>
    </owl:Class>
    


    <!-- http://bioontology.org/projects/ontologies/fma/fmaOwlDlComponent_2_0#Heparan_sulfate_proteoglycan -->

    <owl:Class rdf:about="http://bioontology.org/projects/ontologies/fma/fmaOwlDlComponent_2_0#Heparan_sulfate_proteoglycan">
        <owl:equivalentClass rdf:resource="http://ncicb.nci.nih.gov/xml/owl/EVS/Thesaurus.owl#Heparan_Sulfate_Proteoglycan"/>
    </owl:Class>
    


    <!-- http://bioontology.org/projects/ontologies/fma/fmaOwlDlComponent_2_0#Heparin -->

    <owl:Class rdf:about="http://bioontology.org/projects/ontologies/fma/fmaOwlDlComponent_2_0#Heparin">
        <owl:equivalentClass rdf:resource="http://ncicb.nci.nih.gov/xml/owl/EVS/Thesaurus.owl#Heparin"/>
    </owl:Class>
    


    <!-- http://bioontology.org/projects/ontologies/fma/fmaOwlDlComponent_2_0#Hepatic_acinus -->

    <owl:Class rdf:about="http://bioontology.org/projects/ontologies/fma/fmaOwlDlComponent_2_0#Hepatic_acinus">
        <owl:equivalentClass rdf:resource="http://ncicb.nci.nih.gov/xml/owl/EVS/Thesaurus.owl#Liver_Acinus"/>
    </owl:Class>
    


    <!-- http://bioontology.org/projects/ontologies/fma/fmaOwlDlComponent_2_0#Hepatic_artery -->

    <owl:Class rdf:about="http://bioontology.org/projects/ontologies/fma/fmaOwlDlComponent_2_0#Hepatic_artery">
        <owl:equivalentClass rdf:resource="http://ncicb.nci.nih.gov/xml/owl/EVS/Thesaurus.owl#Hepatic_Artery"/>
    </owl:Class>
    


    <!-- http://bioontology.org/projects/ontologies/fma/fmaOwlDlComponent_2_0#Hepatic_lobule -->

    <owl:Class rdf:about="http://bioontology.org/projects/ontologies/fma/fmaOwlDlComponent_2_0#Hepatic_lobule">
        <owl:equivalentClass rdf:resource="http://ncicb.nci.nih.gov/xml/owl/EVS/Thesaurus.owl#Hepatic_Lobule"/>
    </owl:Class>
    


    <!-- http://bioontology.org/projects/ontologies/fma/fmaOwlDlComponent_2_0#Hepatic_macrophage -->

    <owl:Class rdf:about="http://bioontology.org/projects/ontologies/fma/fmaOwlDlComponent_2_0#Hepatic_macrophage">
        <owl:equivalentClass rdf:resource="http://ncicb.nci.nih.gov/xml/owl/EVS/Thesaurus.owl#Kupffer_Cell"/>
    </owl:Class>
    


    <!-- http://bioontology.org/projects/ontologies/fma/fmaOwlDlComponent_2_0#Hepatic_perisinusoidal_space -->

    <owl:Class rdf:about="http://bioontology.org/projects/ontologies/fma/fmaOwlDlComponent_2_0#Hepatic_perisinusoidal_space">
        <owl:equivalentClass rdf:resource="http://ncicb.nci.nih.gov/xml/owl/EVS/Thesaurus.owl#Perisinusoidal_Space"/>
    </owl:Class>
    


    <!-- http://bioontology.org/projects/ontologies/fma/fmaOwlDlComponent_2_0#Hepatic_sinusoid -->

    <owl:Class rdf:about="http://bioontology.org/projects/ontologies/fma/fmaOwlDlComponent_2_0#Hepatic_sinusoid">
        <owl:equivalentClass rdf:resource="http://ncicb.nci.nih.gov/xml/owl/EVS/Thesaurus.owl#Hepatic_Sinusoid"/>
    </owl:Class>
    


    <!-- http://bioontology.org/projects/ontologies/fma/fmaOwlDlComponent_2_0#Hepatic_stem_cell -->

    <owl:Class rdf:about="http://bioontology.org/projects/ontologies/fma/fmaOwlDlComponent_2_0#Hepatic_stem_cell">
        <owl:equivalentClass rdf:resource="http://ncicb.nci.nih.gov/xml/owl/EVS/Thesaurus.owl#Liver_Stem_Cell"/>
    </owl:Class>
    


    <!-- http://bioontology.org/projects/ontologies/fma/fmaOwlDlComponent_2_0#Hepatic_vein -->

    <owl:Class rdf:about="http://bioontology.org/projects/ontologies/fma/fmaOwlDlComponent_2_0#Hepatic_vein">
        <owl:equivalentClass rdf:resource="http://ncicb.nci.nih.gov/xml/owl/EVS/Thesaurus.owl#Hepatic_Vein"/>
    </owl:Class>
    


    <!-- http://bioontology.org/projects/ontologies/fma/fmaOwlDlComponent_2_0#Hepatocyte -->

    <owl:Class rdf:about="http://bioontology.org/projects/ontologies/fma/fmaOwlDlComponent_2_0#Hepatocyte">
        <owl:equivalentClass rdf:resource="http://ncicb.nci.nih.gov/xml/owl/EVS/Thesaurus.owl#Hepatocyte"/>
    </owl:Class>
    


    <!-- http://bioontology.org/projects/ontologies/fma/fmaOwlDlComponent_2_0#Hepatogastric_ligament -->

    <owl:Class rdf:about="http://bioontology.org/projects/ontologies/fma/fmaOwlDlComponent_2_0#Hepatogastric_ligament">
        <owl:equivalentClass rdf:resource="http://ncicb.nci.nih.gov/xml/owl/EVS/Thesaurus.owl#Hepatogastric_Ligament"/>
    </owl:Class>
    


    <!-- http://bioontology.org/projects/ontologies/fma/fmaOwlDlComponent_2_0#Hepatopancreatic_ampulla -->

    <owl:Class rdf:about="http://bioontology.org/projects/ontologies/fma/fmaOwlDlComponent_2_0#Hepatopancreatic_ampulla">
        <owl:equivalentClass rdf:resource="http://ncicb.nci.nih.gov/xml/owl/EVS/Thesaurus.owl#Ampulla_of_Vater"/>
    </owl:Class>
    


    <!-- http://bioontology.org/projects/ontologies/fma/fmaOwlDlComponent_2_0#Heterochromatin -->

    <owl:Class rdf:about="http://bioontology.org/projects/ontologies/fma/fmaOwlDlComponent_2_0#Heterochromatin">
        <owl:equivalentClass rdf:resource="http://ncicb.nci.nih.gov/xml/owl/EVS/Thesaurus.owl#Heterochromatin"/>
    </owl:Class>
    


    <!-- http://bioontology.org/projects/ontologies/fma/fmaOwlDlComponent_2_0#High_densitiy_lipoprotein -->

    <owl:Class rdf:about="http://bioontology.org/projects/ontologies/fma/fmaOwlDlComponent_2_0#High_densitiy_lipoprotein">
        <owl:equivalentClass rdf:resource="http://ncicb.nci.nih.gov/xml/owl/EVS/Thesaurus.owl#High_Density_Lipoprotein"/>
    </owl:Class>
    


    <!-- http://bioontology.org/projects/ontologies/fma/fmaOwlDlComponent_2_0#Hilum -->

    <owl:Class rdf:about="http://bioontology.org/projects/ontologies/fma/fmaOwlDlComponent_2_0#Hilum">
        <owl:equivalentClass rdf:resource="http://ncicb.nci.nih.gov/xml/owl/EVS/Thesaurus.owl#Hilum"/>
    </owl:Class>
    


    <!-- http://bioontology.org/projects/ontologies/fma/fmaOwlDlComponent_2_0#Hilum_of_kidney -->

    <owl:Class rdf:about="http://bioontology.org/projects/ontologies/fma/fmaOwlDlComponent_2_0#Hilum_of_kidney">
        <owl:equivalentClass rdf:resource="http://ncicb.nci.nih.gov/xml/owl/EVS/Thesaurus.owl#Hilar_Area_of_the_Kidney"/>
    </owl:Class>
    


    <!-- http://bioontology.org/projects/ontologies/fma/fmaOwlDlComponent_2_0#Hilum_of_lymph_node -->

    <owl:Class rdf:about="http://bioontology.org/projects/ontologies/fma/fmaOwlDlComponent_2_0#Hilum_of_lymph_node">
        <owl:equivalentClass rdf:resource="http://ncicb.nci.nih.gov/xml/owl/EVS/Thesaurus.owl#Lymph_Node_Hilum"/>
    </owl:Class>
    


    <!-- http://bioontology.org/projects/ontologies/fma/fmaOwlDlComponent_2_0#Hilum_of_spleen -->

    <owl:Class rdf:about="http://bioontology.org/projects/ontologies/fma/fmaOwlDlComponent_2_0#Hilum_of_spleen">
        <owl:equivalentClass rdf:resource="http://ncicb.nci.nih.gov/xml/owl/EVS/Thesaurus.owl#Splenic_Hilum"/>
    </owl:Class>
    


    <!-- http://bioontology.org/projects/ontologies/fma/fmaOwlDlComponent_2_0#Hindbrain -->

    <owl:Class rdf:about="http://bioontology.org/projects/ontologies/fma/fmaOwlDlComponent_2_0#Hindbrain">
        <owl:equivalentClass rdf:resource="http://ncicb.nci.nih.gov/xml/owl/EVS/Thesaurus.owl#Hind-Brain"/>
    </owl:Class>
    


    <!-- http://bioontology.org/projects/ontologies/fma/fmaOwlDlComponent_2_0#Hindgut -->

    <owl:Class rdf:about="http://bioontology.org/projects/ontologies/fma/fmaOwlDlComponent_2_0#Hindgut">
        <owl:equivalentClass rdf:resource="http://ncicb.nci.nih.gov/xml/owl/EVS/Thesaurus.owl#Hindgut"/>
    </owl:Class>
    


    <!-- http://bioontology.org/projects/ontologies/fma/fmaOwlDlComponent_2_0#Hip -->

    <owl:Class rdf:about="http://bioontology.org/projects/ontologies/fma/fmaOwlDlComponent_2_0#Hip">
        <owl:equivalentClass rdf:resource="http://ncicb.nci.nih.gov/xml/owl/EVS/Thesaurus.owl#Hip"/>
    </owl:Class>
    


    <!-- http://bioontology.org/projects/ontologies/fma/fmaOwlDlComponent_2_0#Hip_bone -->

    <owl:Class rdf:about="http://bioontology.org/projects/ontologies/fma/fmaOwlDlComponent_2_0#Hip_bone">
        <owl:equivalentClass rdf:resource="http://ncicb.nci.nih.gov/xml/owl/EVS/Thesaurus.owl#Pelvic_Bone"/>
    </owl:Class>
    


    <!-- http://bioontology.org/projects/ontologies/fma/fmaOwlDlComponent_2_0#Hip_joint -->

    <owl:Class rdf:about="http://bioontology.org/projects/ontologies/fma/fmaOwlDlComponent_2_0#Hip_joint">
        <owl:equivalentClass rdf:resource="http://ncicb.nci.nih.gov/xml/owl/EVS/Thesaurus.owl#Hip_Joint"/>
    </owl:Class>
    


    <!-- http://bioontology.org/projects/ontologies/fma/fmaOwlDlComponent_2_0#Hippocampal_sulcus -->

    <owl:Class rdf:about="http://bioontology.org/projects/ontologies/fma/fmaOwlDlComponent_2_0#Hippocampal_sulcus">
        <owl:equivalentClass rdf:resource="http://ncicb.nci.nih.gov/xml/owl/EVS/Thesaurus.owl#Hippocampal_Sulcus"/>
    </owl:Class>
    


    <!-- http://bioontology.org/projects/ontologies/fma/fmaOwlDlComponent_2_0#Hippocampus -->

    <owl:Class rdf:about="http://bioontology.org/projects/ontologies/fma/fmaOwlDlComponent_2_0#Hippocampus">
        <owl:equivalentClass rdf:resource="http://ncicb.nci.nih.gov/xml/owl/EVS/Thesaurus.owl#Hippocampus"/>
    </owl:Class>
    


    <!-- http://bioontology.org/projects/ontologies/fma/fmaOwlDlComponent_2_0#Histamine -->

    <owl:Class rdf:about="http://bioontology.org/projects/ontologies/fma/fmaOwlDlComponent_2_0#Histamine">
        <owl:equivalentClass rdf:resource="http://ncicb.nci.nih.gov/xml/owl/EVS/Thesaurus.owl#Histamine"/>
    </owl:Class>
    


    <!-- http://bioontology.org/projects/ontologies/fma/fmaOwlDlComponent_2_0#Histidine -->

    <owl:Class rdf:about="http://bioontology.org/projects/ontologies/fma/fmaOwlDlComponent_2_0#Histidine">
        <owl:equivalentClass rdf:resource="http://ncicb.nci.nih.gov/xml/owl/EVS/Thesaurus.owl#Histidine"/>
    </owl:Class>
    


    <!-- http://bioontology.org/projects/ontologies/fma/fmaOwlDlComponent_2_0#Histiocyte -->

    <owl:Class rdf:about="http://bioontology.org/projects/ontologies/fma/fmaOwlDlComponent_2_0#Histiocyte">
        <owl:equivalentClass rdf:resource="http://ncicb.nci.nih.gov/xml/owl/EVS/Thesaurus.owl#Histiocyte"/>
    </owl:Class>
    


    <!-- http://bioontology.org/projects/ontologies/fma/fmaOwlDlComponent_2_0#Histone -->

    <owl:Class rdf:about="http://bioontology.org/projects/ontologies/fma/fmaOwlDlComponent_2_0#Histone">
        <owl:equivalentClass rdf:resource="http://ncicb.nci.nih.gov/xml/owl/EVS/Thesaurus.owl#Histone"/>
    </owl:Class>
    


    <!-- http://bioontology.org/projects/ontologies/fma/fmaOwlDlComponent_2_0#Histone_H1 -->

    <owl:Class rdf:about="http://bioontology.org/projects/ontologies/fma/fmaOwlDlComponent_2_0#Histone_H1">
        <owl:equivalentClass rdf:resource="http://ncicb.nci.nih.gov/xml/owl/EVS/Thesaurus.owl#Histone-H1"/>
    </owl:Class>
    


    <!-- http://bioontology.org/projects/ontologies/fma/fmaOwlDlComponent_2_0#Histone_H2A -->

    <owl:Class rdf:about="http://bioontology.org/projects/ontologies/fma/fmaOwlDlComponent_2_0#Histone_H2A">
        <owl:equivalentClass rdf:resource="http://ncicb.nci.nih.gov/xml/owl/EVS/Thesaurus.owl#Histone-H2A"/>
    </owl:Class>
    


    <!-- http://bioontology.org/projects/ontologies/fma/fmaOwlDlComponent_2_0#Histone_H2B -->

    <owl:Class rdf:about="http://bioontology.org/projects/ontologies/fma/fmaOwlDlComponent_2_0#Histone_H2B">
        <owl:equivalentClass rdf:resource="http://ncicb.nci.nih.gov/xml/owl/EVS/Thesaurus.owl#Histone-H2B"/>
    </owl:Class>
    


    <!-- http://bioontology.org/projects/ontologies/fma/fmaOwlDlComponent_2_0#Histone_H3 -->

    <owl:Class rdf:about="http://bioontology.org/projects/ontologies/fma/fmaOwlDlComponent_2_0#Histone_H3">
        <owl:equivalentClass rdf:resource="http://ncicb.nci.nih.gov/xml/owl/EVS/Thesaurus.owl#Histone-H3"/>
    </owl:Class>
    


    <!-- http://bioontology.org/projects/ontologies/fma/fmaOwlDlComponent_2_0#Histone_H4 -->

    <owl:Class rdf:about="http://bioontology.org/projects/ontologies/fma/fmaOwlDlComponent_2_0#Histone_H4">
        <owl:equivalentClass rdf:resource="http://ncicb.nci.nih.gov/xml/owl/EVS/Thesaurus.owl#Histone-H4"/>
    </owl:Class>
    


    <!-- http://bioontology.org/projects/ontologies/fma/fmaOwlDlComponent_2_0#Horizontal -->

    <owl:Class rdf:about="http://bioontology.org/projects/ontologies/fma/fmaOwlDlComponent_2_0#Horizontal">
        <owl:equivalentClass rdf:resource="http://ncicb.nci.nih.gov/xml/owl/EVS/Thesaurus.owl#Horizontal"/>
    </owl:Class>
    


    <!-- http://bioontology.org/projects/ontologies/fma/fmaOwlDlComponent_2_0#Horizontal_part_of_duodenum -->

    <owl:Class rdf:about="http://bioontology.org/projects/ontologies/fma/fmaOwlDlComponent_2_0#Horizontal_part_of_duodenum">
        <owl:equivalentClass rdf:resource="http://ncicb.nci.nih.gov/xml/owl/EVS/Thesaurus.owl#Third_Portion_of_the_Duodenum"/>
    </owl:Class>
    


    <!-- http://bioontology.org/projects/ontologies/fma/fmaOwlDlComponent_2_0#Hormone -->

    <owl:Class rdf:about="http://bioontology.org/projects/ontologies/fma/fmaOwlDlComponent_2_0#Hormone">
        <owl:equivalentClass rdf:resource="http://ncicb.nci.nih.gov/xml/owl/EVS/Thesaurus.owl#Hormone"/>
    </owl:Class>
    


    <!-- http://bioontology.org/projects/ontologies/fma/fmaOwlDlComponent_2_0#Horny_layer_of_epidermis -->

    <owl:Class rdf:about="http://bioontology.org/projects/ontologies/fma/fmaOwlDlComponent_2_0#Horny_layer_of_epidermis">
        <owl:equivalentClass rdf:resource="http://ncicb.nci.nih.gov/xml/owl/EVS/Thesaurus.owl#Stratum_Corneum"/>
    </owl:Class>
    


    <!-- http://bioontology.org/projects/ontologies/fma/fmaOwlDlComponent_2_0#Humerus -->

    <owl:Class rdf:about="http://bioontology.org/projects/ontologies/fma/fmaOwlDlComponent_2_0#Humerus">
        <owl:equivalentClass rdf:resource="http://ncicb.nci.nih.gov/xml/owl/EVS/Thesaurus.owl#Humerus"/>
    </owl:Class>
    


    <!-- http://bioontology.org/projects/ontologies/fma/fmaOwlDlComponent_2_0#Hyaline_cartilage -->

    <owl:Class rdf:about="http://bioontology.org/projects/ontologies/fma/fmaOwlDlComponent_2_0#Hyaline_cartilage">
        <owl:equivalentClass rdf:resource="http://ncicb.nci.nih.gov/xml/owl/EVS/Thesaurus.owl#Hyaline_Cartilage"/>
    </owl:Class>
    


    <!-- http://bioontology.org/projects/ontologies/fma/fmaOwlDlComponent_2_0#Hymen_of_vagina -->

    <owl:Class rdf:about="http://bioontology.org/projects/ontologies/fma/fmaOwlDlComponent_2_0#Hymen_of_vagina">
        <owl:equivalentClass rdf:resource="http://ncicb.nci.nih.gov/xml/owl/EVS/Thesaurus.owl#Hymen"/>
    </owl:Class>
    


    <!-- http://bioontology.org/projects/ontologies/fma/fmaOwlDlComponent_2_0#Hyo_epiglottic_ligament -->

    <owl:Class rdf:about="http://bioontology.org/projects/ontologies/fma/fmaOwlDlComponent_2_0#Hyo_epiglottic_ligament">
        <owl:equivalentClass rdf:resource="http://ncicb.nci.nih.gov/xml/owl/EVS/Thesaurus.owl#Hyoepiglottic_Ligament"/>
    </owl:Class>
    


    <!-- http://bioontology.org/projects/ontologies/fma/fmaOwlDlComponent_2_0#Hyoglossus -->

    <owl:Class rdf:about="http://bioontology.org/projects/ontologies/fma/fmaOwlDlComponent_2_0#Hyoglossus">
        <owl:equivalentClass rdf:resource="http://ncicb.nci.nih.gov/xml/owl/EVS/Thesaurus.owl#Hyoglossus_Muscle"/>
    </owl:Class>
    


    <!-- http://bioontology.org/projects/ontologies/fma/fmaOwlDlComponent_2_0#Hyoid_bone -->

    <owl:Class rdf:about="http://bioontology.org/projects/ontologies/fma/fmaOwlDlComponent_2_0#Hyoid_bone">
        <owl:equivalentClass rdf:resource="http://ncicb.nci.nih.gov/xml/owl/EVS/Thesaurus.owl#Hyoid_Bone"/>
    </owl:Class>
    


    <!-- http://bioontology.org/projects/ontologies/fma/fmaOwlDlComponent_2_0#Hypogastrium -->

    <owl:Class rdf:about="http://bioontology.org/projects/ontologies/fma/fmaOwlDlComponent_2_0#Hypogastrium">
        <owl:equivalentClass rdf:resource="http://ncicb.nci.nih.gov/xml/owl/EVS/Thesaurus.owl#Hypogastric_Region"/>
    </owl:Class>
    


    <!-- http://bioontology.org/projects/ontologies/fma/fmaOwlDlComponent_2_0#Hypoglossal_nerve -->

    <owl:Class rdf:about="http://bioontology.org/projects/ontologies/fma/fmaOwlDlComponent_2_0#Hypoglossal_nerve">
        <owl:equivalentClass rdf:resource="http://ncicb.nci.nih.gov/xml/owl/EVS/Thesaurus.owl#Hypoglossal_Nerve"/>
    </owl:Class>
    


    <!-- http://bioontology.org/projects/ontologies/fma/fmaOwlDlComponent_2_0#Hypoglossal_nerve_nucleus -->

    <owl:Class rdf:about="http://bioontology.org/projects/ontologies/fma/fmaOwlDlComponent_2_0#Hypoglossal_nerve_nucleus">
        <owl:equivalentClass rdf:resource="http://ncicb.nci.nih.gov/xml/owl/EVS/Thesaurus.owl#Hypoglossal_Nucleus"/>
    </owl:Class>
    


    <!-- http://bioontology.org/projects/ontologies/fma/fmaOwlDlComponent_2_0#Hypothalamus -->

    <owl:Class rdf:about="http://bioontology.org/projects/ontologies/fma/fmaOwlDlComponent_2_0#Hypothalamus">
        <owl:equivalentClass rdf:resource="http://ncicb.nci.nih.gov/xml/owl/EVS/Thesaurus.owl#Hypothalamus"/>
    </owl:Class>
    


    <!-- http://bioontology.org/projects/ontologies/fma/fmaOwlDlComponent_2_0#Ileal_diverticulum -->

    <owl:Class rdf:about="http://bioontology.org/projects/ontologies/fma/fmaOwlDlComponent_2_0#Ileal_diverticulum">
        <owl:equivalentClass rdf:resource="http://ncicb.nci.nih.gov/xml/owl/EVS/Thesaurus.owl#Meckel_Diverticulum"/>
    </owl:Class>
    


    <!-- http://bioontology.org/projects/ontologies/fma/fmaOwlDlComponent_2_0#Ileal_vein -->

    <owl:Class rdf:about="http://bioontology.org/projects/ontologies/fma/fmaOwlDlComponent_2_0#Ileal_vein">
        <owl:equivalentClass rdf:resource="http://ncicb.nci.nih.gov/xml/owl/EVS/Thesaurus.owl#Ileal_Vein"/>
    </owl:Class>
    


    <!-- http://bioontology.org/projects/ontologies/fma/fmaOwlDlComponent_2_0#Ileocecal_valve -->

    <owl:Class rdf:about="http://bioontology.org/projects/ontologies/fma/fmaOwlDlComponent_2_0#Ileocecal_valve">
        <owl:equivalentClass rdf:resource="http://ncicb.nci.nih.gov/xml/owl/EVS/Thesaurus.owl#Ileocecal_Valve"/>
    </owl:Class>
    


    <!-- http://bioontology.org/projects/ontologies/fma/fmaOwlDlComponent_2_0#Ileocolic_artery -->

    <owl:Class rdf:about="http://bioontology.org/projects/ontologies/fma/fmaOwlDlComponent_2_0#Ileocolic_artery">
        <owl:equivalentClass rdf:resource="http://ncicb.nci.nih.gov/xml/owl/EVS/Thesaurus.owl#Ileo-colic_Artery"/>
    </owl:Class>
    


    <!-- http://bioontology.org/projects/ontologies/fma/fmaOwlDlComponent_2_0#Ileocolic_vein -->

    <owl:Class rdf:about="http://bioontology.org/projects/ontologies/fma/fmaOwlDlComponent_2_0#Ileocolic_vein">
        <owl:equivalentClass rdf:resource="http://ncicb.nci.nih.gov/xml/owl/EVS/Thesaurus.owl#Ileocolic_Vein"/>
    </owl:Class>
    


    <!-- http://bioontology.org/projects/ontologies/fma/fmaOwlDlComponent_2_0#Ileum -->

    <owl:Class rdf:about="http://bioontology.org/projects/ontologies/fma/fmaOwlDlComponent_2_0#Ileum">
        <owl:equivalentClass rdf:resource="http://ncicb.nci.nih.gov/xml/owl/EVS/Thesaurus.owl#Ileum"/>
    </owl:Class>
    


    <!-- http://bioontology.org/projects/ontologies/fma/fmaOwlDlComponent_2_0#Iliacus -->

    <owl:Class rdf:about="http://bioontology.org/projects/ontologies/fma/fmaOwlDlComponent_2_0#Iliacus">
        <owl:equivalentClass rdf:resource="http://ncicb.nci.nih.gov/xml/owl/EVS/Thesaurus.owl#Iliacus"/>
    </owl:Class>
    


    <!-- http://bioontology.org/projects/ontologies/fma/fmaOwlDlComponent_2_0#Iliocostalis_thoracis -->

    <owl:Class rdf:about="http://bioontology.org/projects/ontologies/fma/fmaOwlDlComponent_2_0#Iliocostalis_thoracis">
        <owl:equivalentClass rdf:resource="http://ncicb.nci.nih.gov/xml/owl/EVS/Thesaurus.owl#Iliocostal_Muscle"/>
    </owl:Class>
    


    <!-- http://bioontology.org/projects/ontologies/fma/fmaOwlDlComponent_2_0#Iliolumbar_artery -->

    <owl:Class rdf:about="http://bioontology.org/projects/ontologies/fma/fmaOwlDlComponent_2_0#Iliolumbar_artery">
        <owl:equivalentClass rdf:resource="http://ncicb.nci.nih.gov/xml/owl/EVS/Thesaurus.owl#Iliolumbar_Artery"/>
    </owl:Class>
    


    <!-- http://bioontology.org/projects/ontologies/fma/fmaOwlDlComponent_2_0#Iliolumbar_vein -->

    <owl:Class rdf:about="http://bioontology.org/projects/ontologies/fma/fmaOwlDlComponent_2_0#Iliolumbar_vein">
        <owl:equivalentClass rdf:resource="http://ncicb.nci.nih.gov/xml/owl/EVS/Thesaurus.owl#Iliolumbar_Vein"/>
    </owl:Class>
    


    <!-- http://bioontology.org/projects/ontologies/fma/fmaOwlDlComponent_2_0#Iliopsoas -->

    <owl:Class rdf:about="http://bioontology.org/projects/ontologies/fma/fmaOwlDlComponent_2_0#Iliopsoas">
        <owl:equivalentClass rdf:resource="http://ncicb.nci.nih.gov/xml/owl/EVS/Thesaurus.owl#Iliopsoas_Muscle"/>
    </owl:Class>
    


    <!-- http://bioontology.org/projects/ontologies/fma/fmaOwlDlComponent_2_0#Ilium -->

    <owl:Class rdf:about="http://bioontology.org/projects/ontologies/fma/fmaOwlDlComponent_2_0#Ilium">
        <owl:equivalentClass rdf:resource="http://ncicb.nci.nih.gov/xml/owl/EVS/Thesaurus.owl#Ilium"/>
    </owl:Class>
    


    <!-- http://bioontology.org/projects/ontologies/fma/fmaOwlDlComponent_2_0#Immune_system -->

    <owl:Class rdf:about="http://bioontology.org/projects/ontologies/fma/fmaOwlDlComponent_2_0#Immune_system">
        <owl:equivalentClass rdf:resource="http://ncicb.nci.nih.gov/xml/owl/EVS/Thesaurus.owl#Immune_System"/>
    </owl:Class>
    


    <!-- http://bioontology.org/projects/ontologies/fma/fmaOwlDlComponent_2_0#Immunoglobulin -->

    <owl:Class rdf:about="http://bioontology.org/projects/ontologies/fma/fmaOwlDlComponent_2_0#Immunoglobulin">
        <owl:equivalentClass rdf:resource="http://ncicb.nci.nih.gov/xml/owl/EVS/Thesaurus.owl#Immunoglobulin"/>
    </owl:Class>
    


    <!-- http://bioontology.org/projects/ontologies/fma/fmaOwlDlComponent_2_0#Immunoglobulin_A -->

    <owl:Class rdf:about="http://bioontology.org/projects/ontologies/fma/fmaOwlDlComponent_2_0#Immunoglobulin_A">
        <owl:equivalentClass rdf:resource="http://ncicb.nci.nih.gov/xml/owl/EVS/Thesaurus.owl#IgA"/>
    </owl:Class>
    


    <!-- http://bioontology.org/projects/ontologies/fma/fmaOwlDlComponent_2_0#Immunoglobulin_D -->

    <owl:Class rdf:about="http://bioontology.org/projects/ontologies/fma/fmaOwlDlComponent_2_0#Immunoglobulin_D">
        <owl:equivalentClass rdf:resource="http://ncicb.nci.nih.gov/xml/owl/EVS/Thesaurus.owl#IgD"/>
    </owl:Class>
    


    <!-- http://bioontology.org/projects/ontologies/fma/fmaOwlDlComponent_2_0#Immunoglobulin_E -->

    <owl:Class rdf:about="http://bioontology.org/projects/ontologies/fma/fmaOwlDlComponent_2_0#Immunoglobulin_E">
        <owl:equivalentClass rdf:resource="http://ncicb.nci.nih.gov/xml/owl/EVS/Thesaurus.owl#IgE"/>
    </owl:Class>
    


    <!-- http://bioontology.org/projects/ontologies/fma/fmaOwlDlComponent_2_0#Immunoglobulin_G -->

    <owl:Class rdf:about="http://bioontology.org/projects/ontologies/fma/fmaOwlDlComponent_2_0#Immunoglobulin_G">
        <owl:equivalentClass rdf:resource="http://ncicb.nci.nih.gov/xml/owl/EVS/Thesaurus.owl#IgG"/>
    </owl:Class>
    


    <!-- http://bioontology.org/projects/ontologies/fma/fmaOwlDlComponent_2_0#Immunoglobulin_M -->

    <owl:Class rdf:about="http://bioontology.org/projects/ontologies/fma/fmaOwlDlComponent_2_0#Immunoglobulin_M">
        <owl:equivalentClass rdf:resource="http://ncicb.nci.nih.gov/xml/owl/EVS/Thesaurus.owl#IgM"/>
    </owl:Class>
    


    <!-- http://bioontology.org/projects/ontologies/fma/fmaOwlDlComponent_2_0#Incisor_tooth -->

    <owl:Class rdf:about="http://bioontology.org/projects/ontologies/fma/fmaOwlDlComponent_2_0#Incisor_tooth">
        <owl:equivalentClass rdf:resource="http://ncicb.nci.nih.gov/xml/owl/EVS/Thesaurus.owl#Incisor"/>
    </owl:Class>
    


    <!-- http://bioontology.org/projects/ontologies/fma/fmaOwlDlComponent_2_0#Incus -->

    <owl:Class rdf:about="http://bioontology.org/projects/ontologies/fma/fmaOwlDlComponent_2_0#Incus">
        <owl:equivalentClass rdf:resource="http://ncicb.nci.nih.gov/xml/owl/EVS/Thesaurus.owl#Incus"/>
    </owl:Class>
    


    <!-- http://bioontology.org/projects/ontologies/fma/fmaOwlDlComponent_2_0#Inferior -->

    <owl:Class rdf:about="http://bioontology.org/projects/ontologies/fma/fmaOwlDlComponent_2_0#Inferior">
        <owl:equivalentClass rdf:resource="http://ncicb.nci.nih.gov/xml/owl/EVS/Thesaurus.owl#Inferior"/>
    </owl:Class>
    


    <!-- http://bioontology.org/projects/ontologies/fma/fmaOwlDlComponent_2_0#Inferior_colliculus -->

    <owl:Class rdf:about="http://bioontology.org/projects/ontologies/fma/fmaOwlDlComponent_2_0#Inferior_colliculus">
        <owl:equivalentClass rdf:resource="http://ncicb.nci.nih.gov/xml/owl/EVS/Thesaurus.owl#Posterior_Quadrigeminal_Body"/>
    </owl:Class>
    


    <!-- http://bioontology.org/projects/ontologies/fma/fmaOwlDlComponent_2_0#Inferior_epigastric_artery -->

    <owl:Class rdf:about="http://bioontology.org/projects/ontologies/fma/fmaOwlDlComponent_2_0#Inferior_epigastric_artery">
        <owl:equivalentClass rdf:resource="http://ncicb.nci.nih.gov/xml/owl/EVS/Thesaurus.owl#Inferior_Epigastric_Artery"/>
    </owl:Class>
    


    <!-- http://bioontology.org/projects/ontologies/fma/fmaOwlDlComponent_2_0#Inferior_epigastric_vein -->

    <owl:Class rdf:about="http://bioontology.org/projects/ontologies/fma/fmaOwlDlComponent_2_0#Inferior_epigastric_vein">
        <owl:equivalentClass rdf:resource="http://ncicb.nci.nih.gov/xml/owl/EVS/Thesaurus.owl#Deep_Epigastric_Vein"/>
    </owl:Class>
    


    <!-- http://bioontology.org/projects/ontologies/fma/fmaOwlDlComponent_2_0#Inferior_frontal_gyrus -->

    <owl:Class rdf:about="http://bioontology.org/projects/ontologies/fma/fmaOwlDlComponent_2_0#Inferior_frontal_gyrus">
        <owl:equivalentClass rdf:resource="http://ncicb.nci.nih.gov/xml/owl/EVS/Thesaurus.owl#Inferior_Frontal_Gyrus"/>
    </owl:Class>
    


    <!-- http://bioontology.org/projects/ontologies/fma/fmaOwlDlComponent_2_0#Inferior_frontal_sulcus -->

    <owl:Class rdf:about="http://bioontology.org/projects/ontologies/fma/fmaOwlDlComponent_2_0#Inferior_frontal_sulcus">
        <owl:equivalentClass rdf:resource="http://ncicb.nci.nih.gov/xml/owl/EVS/Thesaurus.owl#Inferior_Frontal_Sulcus"/>
    </owl:Class>
    


    <!-- http://bioontology.org/projects/ontologies/fma/fmaOwlDlComponent_2_0#Inferior_hypogastric_nerve_plexus -->

    <owl:Class rdf:about="http://bioontology.org/projects/ontologies/fma/fmaOwlDlComponent_2_0#Inferior_hypogastric_nerve_plexus">
        <owl:equivalentClass rdf:resource="http://ncicb.nci.nih.gov/xml/owl/EVS/Thesaurus.owl#Inferior_Hypogastric_Nerve_Plexus"/>
    </owl:Class>
    


    <!-- http://bioontology.org/projects/ontologies/fma/fmaOwlDlComponent_2_0#Inferior_hypophysial_artery -->

    <owl:Class rdf:about="http://bioontology.org/projects/ontologies/fma/fmaOwlDlComponent_2_0#Inferior_hypophysial_artery">
        <owl:equivalentClass rdf:resource="http://ncicb.nci.nih.gov/xml/owl/EVS/Thesaurus.owl#Inferior_Hypophyseal_Artery"/>
    </owl:Class>
    


    <!-- http://bioontology.org/projects/ontologies/fma/fmaOwlDlComponent_2_0#Inferior_mesenteric_artery -->

    <owl:Class rdf:about="http://bioontology.org/projects/ontologies/fma/fmaOwlDlComponent_2_0#Inferior_mesenteric_artery">
        <owl:equivalentClass rdf:resource="http://ncicb.nci.nih.gov/xml/owl/EVS/Thesaurus.owl#Inferior_Mesenteric_Artery"/>
    </owl:Class>
    


    <!-- http://bioontology.org/projects/ontologies/fma/fmaOwlDlComponent_2_0#Inferior_mesenteric_vein -->

    <owl:Class rdf:about="http://bioontology.org/projects/ontologies/fma/fmaOwlDlComponent_2_0#Inferior_mesenteric_vein">
        <owl:equivalentClass rdf:resource="http://ncicb.nci.nih.gov/xml/owl/EVS/Thesaurus.owl#Inferior_Mesenteric_Vein"/>
    </owl:Class>
    


    <!-- http://bioontology.org/projects/ontologies/fma/fmaOwlDlComponent_2_0#Inferior_nasal_concha -->

    <owl:Class rdf:about="http://bioontology.org/projects/ontologies/fma/fmaOwlDlComponent_2_0#Inferior_nasal_concha">
        <owl:equivalentClass rdf:resource="http://ncicb.nci.nih.gov/xml/owl/EVS/Thesaurus.owl#Inferior_Turbinate"/>
    </owl:Class>
    


    <!-- http://bioontology.org/projects/ontologies/fma/fmaOwlDlComponent_2_0#Inferior_oblique -->

    <owl:Class rdf:about="http://bioontology.org/projects/ontologies/fma/fmaOwlDlComponent_2_0#Inferior_oblique">
        <owl:equivalentClass rdf:resource="http://ncicb.nci.nih.gov/xml/owl/EVS/Thesaurus.owl#Inferior_Oblique_Muscle"/>
    </owl:Class>
    


    <!-- http://bioontology.org/projects/ontologies/fma/fmaOwlDlComponent_2_0#Inferior_pancreaticoduodenal_artery -->

    <owl:Class rdf:about="http://bioontology.org/projects/ontologies/fma/fmaOwlDlComponent_2_0#Inferior_pancreaticoduodenal_artery">
        <owl:equivalentClass rdf:resource="http://ncicb.nci.nih.gov/xml/owl/EVS/Thesaurus.owl#Inferior_Pancreatico-duodenal_artery"/>
    </owl:Class>
    


    <!-- http://bioontology.org/projects/ontologies/fma/fmaOwlDlComponent_2_0#Inferior_parathyroid_gland -->

    <owl:Class rdf:about="http://bioontology.org/projects/ontologies/fma/fmaOwlDlComponent_2_0#Inferior_parathyroid_gland">
        <owl:equivalentClass rdf:resource="http://ncicb.nci.nih.gov/xml/owl/EVS/Thesaurus.owl#Inferior_Parathyroid_Gland"/>
    </owl:Class>
    


    <!-- http://bioontology.org/projects/ontologies/fma/fmaOwlDlComponent_2_0#Inferior_pharyngeal_constrictor -->

    <owl:Class rdf:about="http://bioontology.org/projects/ontologies/fma/fmaOwlDlComponent_2_0#Inferior_pharyngeal_constrictor">
        <owl:equivalentClass rdf:resource="http://ncicb.nci.nih.gov/xml/owl/EVS/Thesaurus.owl#Cricopharyngeus_Muscle"/>
    </owl:Class>
    


    <!-- http://bioontology.org/projects/ontologies/fma/fmaOwlDlComponent_2_0#Inferior_rectal_artery -->

    <owl:Class rdf:about="http://bioontology.org/projects/ontologies/fma/fmaOwlDlComponent_2_0#Inferior_rectal_artery">
        <owl:equivalentClass rdf:resource="http://ncicb.nci.nih.gov/xml/owl/EVS/Thesaurus.owl#Inferior_Rectal_Artery"/>
    </owl:Class>
    


    <!-- http://bioontology.org/projects/ontologies/fma/fmaOwlDlComponent_2_0#Inferior_rectus -->

    <owl:Class rdf:about="http://bioontology.org/projects/ontologies/fma/fmaOwlDlComponent_2_0#Inferior_rectus">
        <owl:equivalentClass rdf:resource="http://ncicb.nci.nih.gov/xml/owl/EVS/Thesaurus.owl#Inferior_Rectus_Muscle"/>
    </owl:Class>
    


    <!-- http://bioontology.org/projects/ontologies/fma/fmaOwlDlComponent_2_0#Inferior_sagittal_sinus -->

    <owl:Class rdf:about="http://bioontology.org/projects/ontologies/fma/fmaOwlDlComponent_2_0#Inferior_sagittal_sinus">
        <owl:equivalentClass rdf:resource="http://ncicb.nci.nih.gov/xml/owl/EVS/Thesaurus.owl#Inferior_Sagittal_Sinus"/>
    </owl:Class>
    


    <!-- http://bioontology.org/projects/ontologies/fma/fmaOwlDlComponent_2_0#Inferior_suprarenal_artery -->

    <owl:Class rdf:about="http://bioontology.org/projects/ontologies/fma/fmaOwlDlComponent_2_0#Inferior_suprarenal_artery">
        <owl:equivalentClass rdf:resource="http://ncicb.nci.nih.gov/xml/owl/EVS/Thesaurus.owl#Inferior_Suprarenal_Artery"/>
    </owl:Class>
    


    <!-- http://bioontology.org/projects/ontologies/fma/fmaOwlDlComponent_2_0#Inferior_surface_of_liver -->

    <owl:Class rdf:about="http://bioontology.org/projects/ontologies/fma/fmaOwlDlComponent_2_0#Inferior_surface_of_liver">
        <owl:equivalentClass rdf:resource="http://ncicb.nci.nih.gov/xml/owl/EVS/Thesaurus.owl#Visceral_Surface_of_the_Liver"/>
    </owl:Class>
    


    <!-- http://bioontology.org/projects/ontologies/fma/fmaOwlDlComponent_2_0#Inferior_temporal_gyrus -->

    <owl:Class rdf:about="http://bioontology.org/projects/ontologies/fma/fmaOwlDlComponent_2_0#Inferior_temporal_gyrus">
        <owl:equivalentClass rdf:resource="http://ncicb.nci.nih.gov/xml/owl/EVS/Thesaurus.owl#Inferior_Temporal_Gyrus"/>
    </owl:Class>
    


    <!-- http://bioontology.org/projects/ontologies/fma/fmaOwlDlComponent_2_0#Inferior_temporal_sulcus -->

    <owl:Class rdf:about="http://bioontology.org/projects/ontologies/fma/fmaOwlDlComponent_2_0#Inferior_temporal_sulcus">
        <owl:equivalentClass rdf:resource="http://ncicb.nci.nih.gov/xml/owl/EVS/Thesaurus.owl#Inferior_Temporal_Sulcus"/>
    </owl:Class>
    


    <!-- http://bioontology.org/projects/ontologies/fma/fmaOwlDlComponent_2_0#Inferior_thyroid_artery -->

    <owl:Class rdf:about="http://bioontology.org/projects/ontologies/fma/fmaOwlDlComponent_2_0#Inferior_thyroid_artery">
        <owl:equivalentClass rdf:resource="http://ncicb.nci.nih.gov/xml/owl/EVS/Thesaurus.owl#Inferior_Thyroid_Artery"/>
    </owl:Class>
    


    <!-- http://bioontology.org/projects/ontologies/fma/fmaOwlDlComponent_2_0#Inferior_vesical_artery -->

    <owl:Class rdf:about="http://bioontology.org/projects/ontologies/fma/fmaOwlDlComponent_2_0#Inferior_vesical_artery">
        <owl:equivalentClass rdf:resource="http://ncicb.nci.nih.gov/xml/owl/EVS/Thesaurus.owl#Inferior_Vesical_Artery"/>
    </owl:Class>
    


    <!-- http://bioontology.org/projects/ontologies/fma/fmaOwlDlComponent_2_0#Inferior_vestibular_nucleus -->

    <owl:Class rdf:about="http://bioontology.org/projects/ontologies/fma/fmaOwlDlComponent_2_0#Inferior_vestibular_nucleus">
        <owl:equivalentClass rdf:resource="http://ncicb.nci.nih.gov/xml/owl/EVS/Thesaurus.owl#Spinal_Vestibular_Nucleus"/>
    </owl:Class>
    


    <!-- http://bioontology.org/projects/ontologies/fma/fmaOwlDlComponent_2_0#Inferolateral_surface_of_prostate -->

    <owl:Class rdf:about="http://bioontology.org/projects/ontologies/fma/fmaOwlDlComponent_2_0#Inferolateral_surface_of_prostate">
        <owl:equivalentClass rdf:resource="http://ncicb.nci.nih.gov/xml/owl/EVS/Thesaurus.owl#Inferolateral_Surface_of_the_Prostate"/>
    </owl:Class>
    


    <!-- http://bioontology.org/projects/ontologies/fma/fmaOwlDlComponent_2_0#Inflow_part_of_right_atrium -->

    <owl:Class rdf:about="http://bioontology.org/projects/ontologies/fma/fmaOwlDlComponent_2_0#Inflow_part_of_right_atrium">
        <owl:equivalentClass rdf:resource="http://ncicb.nci.nih.gov/xml/owl/EVS/Thesaurus.owl#Sinus_Venarum"/>
    </owl:Class>
    


    <!-- http://bioontology.org/projects/ontologies/fma/fmaOwlDlComponent_2_0#Infra_orbital_artery -->

    <owl:Class rdf:about="http://bioontology.org/projects/ontologies/fma/fmaOwlDlComponent_2_0#Infra_orbital_artery">
        <owl:equivalentClass rdf:resource="http://ncicb.nci.nih.gov/xml/owl/EVS/Thesaurus.owl#Infraorbital_Artery"/>
    </owl:Class>
    


    <!-- http://bioontology.org/projects/ontologies/fma/fmaOwlDlComponent_2_0#Infraclavicular_lymph_node -->

    <owl:Class rdf:about="http://bioontology.org/projects/ontologies/fma/fmaOwlDlComponent_2_0#Infraclavicular_lymph_node">
        <owl:equivalentClass rdf:resource="http://ncicb.nci.nih.gov/xml/owl/EVS/Thesaurus.owl#Infraclavicular_Lymph_Node"/>
    </owl:Class>
    


    <!-- http://bioontology.org/projects/ontologies/fma/fmaOwlDlComponent_2_0#Infraclavicular_part_of_chest -->

    <owl:Class rdf:about="http://bioontology.org/projects/ontologies/fma/fmaOwlDlComponent_2_0#Infraclavicular_part_of_chest">
        <owl:equivalentClass rdf:resource="http://ncicb.nci.nih.gov/xml/owl/EVS/Thesaurus.owl#Infraclavicular_Region"/>
    </owl:Class>
    


    <!-- http://bioontology.org/projects/ontologies/fma/fmaOwlDlComponent_2_0#Infraspinatus_muscle -->

    <owl:Class rdf:about="http://bioontology.org/projects/ontologies/fma/fmaOwlDlComponent_2_0#Infraspinatus_muscle">
        <owl:equivalentClass rdf:resource="http://ncicb.nci.nih.gov/xml/owl/EVS/Thesaurus.owl#Infraspinatus"/>
    </owl:Class>
    


    <!-- http://bioontology.org/projects/ontologies/fma/fmaOwlDlComponent_2_0#Infundibulum_of_hair_follicle -->

    <owl:Class rdf:about="http://bioontology.org/projects/ontologies/fma/fmaOwlDlComponent_2_0#Infundibulum_of_hair_follicle">
        <owl:equivalentClass rdf:resource="http://ncicb.nci.nih.gov/xml/owl/EVS/Thesaurus.owl#Hair_Follicle_Infundibulum"/>
    </owl:Class>
    


    <!-- http://bioontology.org/projects/ontologies/fma/fmaOwlDlComponent_2_0#Inguinal_lymph_node -->

    <owl:Class rdf:about="http://bioontology.org/projects/ontologies/fma/fmaOwlDlComponent_2_0#Inguinal_lymph_node">
        <owl:equivalentClass rdf:resource="http://ncicb.nci.nih.gov/xml/owl/EVS/Thesaurus.owl#Inguinal_Lymph_Node"/>
    </owl:Class>
    


    <!-- http://bioontology.org/projects/ontologies/fma/fmaOwlDlComponent_2_0#Inner_cell_mass -->

    <owl:Class rdf:about="http://bioontology.org/projects/ontologies/fma/fmaOwlDlComponent_2_0#Inner_cell_mass">
        <owl:equivalentClass rdf:resource="http://ncicb.nci.nih.gov/xml/owl/EVS/Thesaurus.owl#Inner_Cell_Mass"/>
    </owl:Class>
    


    <!-- http://bioontology.org/projects/ontologies/fma/fmaOwlDlComponent_2_0#Inner_membrane_of_mitochondrion -->

    <owl:Class rdf:about="http://bioontology.org/projects/ontologies/fma/fmaOwlDlComponent_2_0#Inner_membrane_of_mitochondrion">
        <owl:equivalentClass rdf:resource="http://ncicb.nci.nih.gov/xml/owl/EVS/Thesaurus.owl#Inner_Mitochondrial_Membrane"/>
    </owl:Class>
    


    <!-- http://bioontology.org/projects/ontologies/fma/fmaOwlDlComponent_2_0#Inner_nuclear_membrane -->

    <owl:Class rdf:about="http://bioontology.org/projects/ontologies/fma/fmaOwlDlComponent_2_0#Inner_nuclear_membrane">
        <owl:equivalentClass rdf:resource="http://ncicb.nci.nih.gov/xml/owl/EVS/Thesaurus.owl#Nuclear_Inner_Membrane"/>
    </owl:Class>
    


    <!-- http://bioontology.org/projects/ontologies/fma/fmaOwlDlComponent_2_0#Inner_part_of_external_acoustic_tube -->

    <owl:Class rdf:about="http://bioontology.org/projects/ontologies/fma/fmaOwlDlComponent_2_0#Inner_part_of_external_acoustic_tube">
        <owl:equivalentClass rdf:resource="http://ncicb.nci.nih.gov/xml/owl/EVS/Thesaurus.owl#Pars_Interna"/>
    </owl:Class>
    


    <!-- http://bioontology.org/projects/ontologies/fma/fmaOwlDlComponent_2_0#Inner_phalangeal_cell_of_cochlea -->

    <owl:Class rdf:about="http://bioontology.org/projects/ontologies/fma/fmaOwlDlComponent_2_0#Inner_phalangeal_cell_of_cochlea">
        <owl:equivalentClass rdf:resource="http://ncicb.nci.nih.gov/xml/owl/EVS/Thesaurus.owl#Inner_Supporting_Cell"/>
    </owl:Class>
    


    <!-- http://bioontology.org/projects/ontologies/fma/fmaOwlDlComponent_2_0#Insula -->

    <owl:Class rdf:about="http://bioontology.org/projects/ontologies/fma/fmaOwlDlComponent_2_0#Insula">
        <owl:equivalentClass rdf:resource="http://ncicb.nci.nih.gov/xml/owl/EVS/Thesaurus.owl#Insula"/>
    </owl:Class>
    


    <!-- http://bioontology.org/projects/ontologies/fma/fmaOwlDlComponent_2_0#Insulin -->

    <owl:Class rdf:about="http://bioontology.org/projects/ontologies/fma/fmaOwlDlComponent_2_0#Insulin">
        <owl:equivalentClass rdf:resource="http://ncicb.nci.nih.gov/xml/owl/EVS/Thesaurus.owl#Regular_Insulin"/>
    </owl:Class>
    


    <!-- http://bioontology.org/projects/ontologies/fma/fmaOwlDlComponent_2_0#Integrin -->

    <owl:Class rdf:about="http://bioontology.org/projects/ontologies/fma/fmaOwlDlComponent_2_0#Integrin">
        <owl:equivalentClass rdf:resource="http://ncicb.nci.nih.gov/xml/owl/EVS/Thesaurus.owl#Integrin"/>
    </owl:Class>
    


    <!-- http://bioontology.org/projects/ontologies/fma/fmaOwlDlComponent_2_0#Integument -->

    <owl:Class rdf:about="http://bioontology.org/projects/ontologies/fma/fmaOwlDlComponent_2_0#Integument">
        <owl:equivalentClass rdf:resource="http://ncicb.nci.nih.gov/xml/owl/EVS/Thesaurus.owl#Skin"/>
    </owl:Class>
    


    <!-- http://bioontology.org/projects/ontologies/fma/fmaOwlDlComponent_2_0#Interatrial_septum -->

    <owl:Class rdf:about="http://bioontology.org/projects/ontologies/fma/fmaOwlDlComponent_2_0#Interatrial_septum">
        <owl:equivalentClass rdf:resource="http://ncicb.nci.nih.gov/xml/owl/EVS/Thesaurus.owl#Interatrial_Septum"/>
    </owl:Class>
    


    <!-- http://bioontology.org/projects/ontologies/fma/fmaOwlDlComponent_2_0#Intercalated_cell_of_collecting_duct_of_renal_tubule -->

    <owl:Class rdf:about="http://bioontology.org/projects/ontologies/fma/fmaOwlDlComponent_2_0#Intercalated_cell_of_collecting_duct_of_renal_tubule">
        <owl:equivalentClass rdf:resource="http://ncicb.nci.nih.gov/xml/owl/EVS/Thesaurus.owl#Type_I_Cell"/>
    </owl:Class>
    


    <!-- http://bioontology.org/projects/ontologies/fma/fmaOwlDlComponent_2_0#Intercalated_disc -->

    <owl:Class rdf:about="http://bioontology.org/projects/ontologies/fma/fmaOwlDlComponent_2_0#Intercalated_disc">
        <owl:equivalentClass rdf:resource="http://ncicb.nci.nih.gov/xml/owl/EVS/Thesaurus.owl#Intercalated_Disk"/>
    </owl:Class>
    


    <!-- http://bioontology.org/projects/ontologies/fma/fmaOwlDlComponent_2_0#Intercalated_duct_of_pancreas -->

    <owl:Class rdf:about="http://bioontology.org/projects/ontologies/fma/fmaOwlDlComponent_2_0#Intercalated_duct_of_pancreas">
        <owl:equivalentClass rdf:resource="http://ncicb.nci.nih.gov/xml/owl/EVS/Thesaurus.owl#Intercalated_Duct_of_the_Pancreas"/>
    </owl:Class>
    


    <!-- http://bioontology.org/projects/ontologies/fma/fmaOwlDlComponent_2_0#Intercarpal_joint -->

    <owl:Class rdf:about="http://bioontology.org/projects/ontologies/fma/fmaOwlDlComponent_2_0#Intercarpal_joint">
        <owl:equivalentClass rdf:resource="http://ncicb.nci.nih.gov/xml/owl/EVS/Thesaurus.owl#Carpal_Joint"/>
    </owl:Class>
    


    <!-- http://bioontology.org/projects/ontologies/fma/fmaOwlDlComponent_2_0#Intercostal_muscle -->

    <owl:Class rdf:about="http://bioontology.org/projects/ontologies/fma/fmaOwlDlComponent_2_0#Intercostal_muscle">
        <owl:equivalentClass rdf:resource="http://ncicb.nci.nih.gov/xml/owl/EVS/Thesaurus.owl#Intercostal_Muscle"/>
    </owl:Class>
    


    <!-- http://bioontology.org/projects/ontologies/fma/fmaOwlDlComponent_2_0#Intercostal_nerve -->

    <owl:Class rdf:about="http://bioontology.org/projects/ontologies/fma/fmaOwlDlComponent_2_0#Intercostal_nerve">
        <owl:equivalentClass rdf:resource="http://ncicb.nci.nih.gov/xml/owl/EVS/Thesaurus.owl#Intercostal_Nerve"/>
    </owl:Class>
    


    <!-- http://bioontology.org/projects/ontologies/fma/fmaOwlDlComponent_2_0#Interdigitating_dendritic_cell -->

    <owl:Class rdf:about="http://bioontology.org/projects/ontologies/fma/fmaOwlDlComponent_2_0#Interdigitating_dendritic_cell">
        <owl:equivalentClass rdf:resource="http://ncicb.nci.nih.gov/xml/owl/EVS/Thesaurus.owl#Interdigitating_Dendritic_Cell"/>
    </owl:Class>
    


    <!-- http://bioontology.org/projects/ontologies/fma/fmaOwlDlComponent_2_0#Interleukin -->

    <owl:Class rdf:about="http://bioontology.org/projects/ontologies/fma/fmaOwlDlComponent_2_0#Interleukin">
        <owl:equivalentClass rdf:resource="http://ncicb.nci.nih.gov/xml/owl/EVS/Thesaurus.owl#Interleukin"/>
    </owl:Class>
    


    <!-- http://bioontology.org/projects/ontologies/fma/fmaOwlDlComponent_2_0#Interleukin_1 -->

    <owl:Class rdf:about="http://bioontology.org/projects/ontologies/fma/fmaOwlDlComponent_2_0#Interleukin_1">
        <owl:equivalentClass rdf:resource="http://ncicb.nci.nih.gov/xml/owl/EVS/Thesaurus.owl#Interleukin-1"/>
    </owl:Class>
    


    <!-- http://bioontology.org/projects/ontologies/fma/fmaOwlDlComponent_2_0#Interleukin_10 -->

    <owl:Class rdf:about="http://bioontology.org/projects/ontologies/fma/fmaOwlDlComponent_2_0#Interleukin_10">
        <owl:equivalentClass rdf:resource="http://ncicb.nci.nih.gov/xml/owl/EVS/Thesaurus.owl#Interleukin-10"/>
    </owl:Class>
    


    <!-- http://bioontology.org/projects/ontologies/fma/fmaOwlDlComponent_2_0#Interleukin_12 -->

    <owl:Class rdf:about="http://bioontology.org/projects/ontologies/fma/fmaOwlDlComponent_2_0#Interleukin_12">
        <owl:equivalentClass rdf:resource="http://ncicb.nci.nih.gov/xml/owl/EVS/Thesaurus.owl#Interleukin-12"/>
    </owl:Class>
    


    <!-- http://bioontology.org/projects/ontologies/fma/fmaOwlDlComponent_2_0#Interleukin_12A -->

    <owl:Class rdf:about="http://bioontology.org/projects/ontologies/fma/fmaOwlDlComponent_2_0#Interleukin_12A">
        <owl:equivalentClass rdf:resource="http://ncicb.nci.nih.gov/xml/owl/EVS/Thesaurus.owl#Interleukin-12A"/>
    </owl:Class>
    


    <!-- http://bioontology.org/projects/ontologies/fma/fmaOwlDlComponent_2_0#Interleukin_12B -->

    <owl:Class rdf:about="http://bioontology.org/projects/ontologies/fma/fmaOwlDlComponent_2_0#Interleukin_12B">
        <owl:equivalentClass rdf:resource="http://ncicb.nci.nih.gov/xml/owl/EVS/Thesaurus.owl#Interleukin-12B"/>
    </owl:Class>
    


    <!-- http://bioontology.org/projects/ontologies/fma/fmaOwlDlComponent_2_0#Interleukin_13 -->

    <owl:Class rdf:about="http://bioontology.org/projects/ontologies/fma/fmaOwlDlComponent_2_0#Interleukin_13">
        <owl:equivalentClass rdf:resource="http://ncicb.nci.nih.gov/xml/owl/EVS/Thesaurus.owl#Interleukin-13"/>
    </owl:Class>
    


    <!-- http://bioontology.org/projects/ontologies/fma/fmaOwlDlComponent_2_0#Interleukin_15 -->

    <owl:Class rdf:about="http://bioontology.org/projects/ontologies/fma/fmaOwlDlComponent_2_0#Interleukin_15">
        <owl:equivalentClass rdf:resource="http://ncicb.nci.nih.gov/xml/owl/EVS/Thesaurus.owl#Interleukin-15"/>
    </owl:Class>
    


    <!-- http://bioontology.org/projects/ontologies/fma/fmaOwlDlComponent_2_0#Interleukin_17 -->

    <owl:Class rdf:about="http://bioontology.org/projects/ontologies/fma/fmaOwlDlComponent_2_0#Interleukin_17">
        <owl:equivalentClass rdf:resource="http://ncicb.nci.nih.gov/xml/owl/EVS/Thesaurus.owl#Interleukin-17"/>
    </owl:Class>
    


    <!-- http://bioontology.org/projects/ontologies/fma/fmaOwlDlComponent_2_0#Interleukin_18 -->

    <owl:Class rdf:about="http://bioontology.org/projects/ontologies/fma/fmaOwlDlComponent_2_0#Interleukin_18">
        <owl:equivalentClass rdf:resource="http://ncicb.nci.nih.gov/xml/owl/EVS/Thesaurus.owl#Interleukin-18"/>
    </owl:Class>
    


    <!-- http://bioontology.org/projects/ontologies/fma/fmaOwlDlComponent_2_0#Interleukin_2 -->

    <owl:Class rdf:about="http://bioontology.org/projects/ontologies/fma/fmaOwlDlComponent_2_0#Interleukin_2">
        <owl:equivalentClass rdf:resource="http://ncicb.nci.nih.gov/xml/owl/EVS/Thesaurus.owl#Interleukin-2"/>
    </owl:Class>
    


    <!-- http://bioontology.org/projects/ontologies/fma/fmaOwlDlComponent_2_0#Interleukin_3 -->

    <owl:Class rdf:about="http://bioontology.org/projects/ontologies/fma/fmaOwlDlComponent_2_0#Interleukin_3">
        <owl:equivalentClass rdf:resource="http://ncicb.nci.nih.gov/xml/owl/EVS/Thesaurus.owl#Interleukin-3"/>
    </owl:Class>
    


    <!-- http://bioontology.org/projects/ontologies/fma/fmaOwlDlComponent_2_0#Interleukin_4 -->

    <owl:Class rdf:about="http://bioontology.org/projects/ontologies/fma/fmaOwlDlComponent_2_0#Interleukin_4">
        <owl:equivalentClass rdf:resource="http://ncicb.nci.nih.gov/xml/owl/EVS/Thesaurus.owl#Interleukin-4"/>
    </owl:Class>
    


    <!-- http://bioontology.org/projects/ontologies/fma/fmaOwlDlComponent_2_0#Interleukin_5 -->

    <owl:Class rdf:about="http://bioontology.org/projects/ontologies/fma/fmaOwlDlComponent_2_0#Interleukin_5">
        <owl:equivalentClass rdf:resource="http://ncicb.nci.nih.gov/xml/owl/EVS/Thesaurus.owl#Interleukin-5"/>
    </owl:Class>
    


    <!-- http://bioontology.org/projects/ontologies/fma/fmaOwlDlComponent_2_0#Interleukin_6 -->

    <owl:Class rdf:about="http://bioontology.org/projects/ontologies/fma/fmaOwlDlComponent_2_0#Interleukin_6">
        <owl:equivalentClass rdf:resource="http://ncicb.nci.nih.gov/xml/owl/EVS/Thesaurus.owl#Interleukin-6"/>
    </owl:Class>
    


    <!-- http://bioontology.org/projects/ontologies/fma/fmaOwlDlComponent_2_0#Interleukin_7 -->

    <owl:Class rdf:about="http://bioontology.org/projects/ontologies/fma/fmaOwlDlComponent_2_0#Interleukin_7">
        <owl:equivalentClass rdf:resource="http://ncicb.nci.nih.gov/xml/owl/EVS/Thesaurus.owl#Interleukin-7"/>
    </owl:Class>
    


    <!-- http://bioontology.org/projects/ontologies/fma/fmaOwlDlComponent_2_0#Interleukin_8 -->

    <owl:Class rdf:about="http://bioontology.org/projects/ontologies/fma/fmaOwlDlComponent_2_0#Interleukin_8">
        <owl:equivalentClass rdf:resource="http://ncicb.nci.nih.gov/xml/owl/EVS/Thesaurus.owl#Interleukin-8"/>
    </owl:Class>
    


    <!-- http://bioontology.org/projects/ontologies/fma/fmaOwlDlComponent_2_0#Interleukin_9 -->

    <owl:Class rdf:about="http://bioontology.org/projects/ontologies/fma/fmaOwlDlComponent_2_0#Interleukin_9">
        <owl:equivalentClass rdf:resource="http://ncicb.nci.nih.gov/xml/owl/EVS/Thesaurus.owl#Interleukin-9"/>
    </owl:Class>
    


    <!-- http://bioontology.org/projects/ontologies/fma/fmaOwlDlComponent_2_0#Interlobular_bile_duct -->

    <owl:Class rdf:about="http://bioontology.org/projects/ontologies/fma/fmaOwlDlComponent_2_0#Interlobular_bile_duct">
        <owl:equivalentClass rdf:resource="http://ncicb.nci.nih.gov/xml/owl/EVS/Thesaurus.owl#Interlobular_Bile_Duct"/>
    </owl:Class>
    


    <!-- http://bioontology.org/projects/ontologies/fma/fmaOwlDlComponent_2_0#Intermediate -->

    <owl:Class rdf:about="http://bioontology.org/projects/ontologies/fma/fmaOwlDlComponent_2_0#Intermediate">
        <owl:equivalentClass rdf:resource="http://ncicb.nci.nih.gov/xml/owl/EVS/Thesaurus.owl#Intermediate"/>
    </owl:Class>
    


    <!-- http://bioontology.org/projects/ontologies/fma/fmaOwlDlComponent_2_0#Intermediate_filament -->

    <owl:Class rdf:about="http://bioontology.org/projects/ontologies/fma/fmaOwlDlComponent_2_0#Intermediate_filament">
        <owl:equivalentClass rdf:resource="http://ncicb.nci.nih.gov/xml/owl/EVS/Thesaurus.owl#Intermediate_Filament"/>
    </owl:Class>
    


    <!-- http://bioontology.org/projects/ontologies/fma/fmaOwlDlComponent_2_0#Intermediate_trophoblast_cell -->

    <owl:Class rdf:about="http://bioontology.org/projects/ontologies/fma/fmaOwlDlComponent_2_0#Intermediate_trophoblast_cell">
        <owl:equivalentClass rdf:resource="http://ncicb.nci.nih.gov/xml/owl/EVS/Thesaurus.owl#Intermediate_Trophoblast"/>
    </owl:Class>
    


    <!-- http://bioontology.org/projects/ontologies/fma/fmaOwlDlComponent_2_0#Intermembranous_space_of_mitochondrion -->

    <owl:Class rdf:about="http://bioontology.org/projects/ontologies/fma/fmaOwlDlComponent_2_0#Intermembranous_space_of_mitochondrion">
        <owl:equivalentClass rdf:resource="http://ncicb.nci.nih.gov/xml/owl/EVS/Thesaurus.owl#Intermembrane_Space_of_the_Mitochondrion"/>
    </owl:Class>
    


    <!-- http://bioontology.org/projects/ontologies/fma/fmaOwlDlComponent_2_0#Internal -->

    <owl:Class rdf:about="http://bioontology.org/projects/ontologies/fma/fmaOwlDlComponent_2_0#Internal">
        <owl:equivalentClass rdf:resource="http://ncicb.nci.nih.gov/xml/owl/EVS/Thesaurus.owl#Internal"/>
    </owl:Class>
    


    <!-- http://bioontology.org/projects/ontologies/fma/fmaOwlDlComponent_2_0#Internal_anal_sphincter -->

    <owl:Class rdf:about="http://bioontology.org/projects/ontologies/fma/fmaOwlDlComponent_2_0#Internal_anal_sphincter">
        <owl:equivalentClass rdf:resource="http://ncicb.nci.nih.gov/xml/owl/EVS/Thesaurus.owl#Internal_Anal_Sphincter"/>
    </owl:Class>
    


    <!-- http://bioontology.org/projects/ontologies/fma/fmaOwlDlComponent_2_0#Internal_capsule -->

    <owl:Class rdf:about="http://bioontology.org/projects/ontologies/fma/fmaOwlDlComponent_2_0#Internal_capsule">
        <owl:equivalentClass rdf:resource="http://ncicb.nci.nih.gov/xml/owl/EVS/Thesaurus.owl#Internal_Capsule"/>
    </owl:Class>
    


    <!-- http://bioontology.org/projects/ontologies/fma/fmaOwlDlComponent_2_0#Internal_carotid_artery -->

    <owl:Class rdf:about="http://bioontology.org/projects/ontologies/fma/fmaOwlDlComponent_2_0#Internal_carotid_artery">
        <owl:equivalentClass rdf:resource="http://ncicb.nci.nih.gov/xml/owl/EVS/Thesaurus.owl#Internal_Carotid_Artery"/>
    </owl:Class>
    


    <!-- http://bioontology.org/projects/ontologies/fma/fmaOwlDlComponent_2_0#Internal_carotid_nerve_plexus -->

    <owl:Class rdf:about="http://bioontology.org/projects/ontologies/fma/fmaOwlDlComponent_2_0#Internal_carotid_nerve_plexus">
        <owl:equivalentClass rdf:resource="http://ncicb.nci.nih.gov/xml/owl/EVS/Thesaurus.owl#Internal_Carotid_Nerve_Plexus"/>
    </owl:Class>
    


    <!-- http://bioontology.org/projects/ontologies/fma/fmaOwlDlComponent_2_0#Internal_cerebral_vein -->

    <owl:Class rdf:about="http://bioontology.org/projects/ontologies/fma/fmaOwlDlComponent_2_0#Internal_cerebral_vein">
        <owl:equivalentClass rdf:resource="http://ncicb.nci.nih.gov/xml/owl/EVS/Thesaurus.owl#Internal_Cerebral_Vein"/>
    </owl:Class>
    


    <!-- http://bioontology.org/projects/ontologies/fma/fmaOwlDlComponent_2_0#Internal_ear -->

    <owl:Class rdf:about="http://bioontology.org/projects/ontologies/fma/fmaOwlDlComponent_2_0#Internal_ear">
        <owl:equivalentClass rdf:resource="http://ncicb.nci.nih.gov/xml/owl/EVS/Thesaurus.owl#Internal_Ear"/>
    </owl:Class>
    


    <!-- http://bioontology.org/projects/ontologies/fma/fmaOwlDlComponent_2_0#Internal_granular_layer_of_cerebral_cortex -->

    <owl:Class rdf:about="http://bioontology.org/projects/ontologies/fma/fmaOwlDlComponent_2_0#Internal_granular_layer_of_cerebral_cortex">
        <owl:equivalentClass rdf:resource="http://ncicb.nci.nih.gov/xml/owl/EVS/Thesaurus.owl#Internal_Granular_Layer"/>
    </owl:Class>
    


    <!-- http://bioontology.org/projects/ontologies/fma/fmaOwlDlComponent_2_0#Internal_iliac_artery -->

    <owl:Class rdf:about="http://bioontology.org/projects/ontologies/fma/fmaOwlDlComponent_2_0#Internal_iliac_artery">
        <owl:equivalentClass rdf:resource="http://ncicb.nci.nih.gov/xml/owl/EVS/Thesaurus.owl#Internal_Iliac_Artery"/>
    </owl:Class>
    


    <!-- http://bioontology.org/projects/ontologies/fma/fmaOwlDlComponent_2_0#Internal_iliac_vein -->

    <owl:Class rdf:about="http://bioontology.org/projects/ontologies/fma/fmaOwlDlComponent_2_0#Internal_iliac_vein">
        <owl:equivalentClass rdf:resource="http://ncicb.nci.nih.gov/xml/owl/EVS/Thesaurus.owl#Internal_Iliac_Vein"/>
    </owl:Class>
    


    <!-- http://bioontology.org/projects/ontologies/fma/fmaOwlDlComponent_2_0#Internal_intercostal_muscle -->

    <owl:Class rdf:about="http://bioontology.org/projects/ontologies/fma/fmaOwlDlComponent_2_0#Internal_intercostal_muscle">
        <owl:equivalentClass rdf:resource="http://ncicb.nci.nih.gov/xml/owl/EVS/Thesaurus.owl#Internal_Intercostal_Muscle"/>
    </owl:Class>
    


    <!-- http://bioontology.org/projects/ontologies/fma/fmaOwlDlComponent_2_0#Internal_jugular_vein -->

    <owl:Class rdf:about="http://bioontology.org/projects/ontologies/fma/fmaOwlDlComponent_2_0#Internal_jugular_vein">
        <owl:equivalentClass rdf:resource="http://ncicb.nci.nih.gov/xml/owl/EVS/Thesaurus.owl#Internal_Jugular_Vein"/>
    </owl:Class>
    


    <!-- http://bioontology.org/projects/ontologies/fma/fmaOwlDlComponent_2_0#Internal_pyramidal_layer_of_cerebral_cortex -->

    <owl:Class rdf:about="http://bioontology.org/projects/ontologies/fma/fmaOwlDlComponent_2_0#Internal_pyramidal_layer_of_cerebral_cortex">
        <owl:equivalentClass rdf:resource="http://ncicb.nci.nih.gov/xml/owl/EVS/Thesaurus.owl#Ganglionic_Layer"/>
    </owl:Class>
    


    <!-- http://bioontology.org/projects/ontologies/fma/fmaOwlDlComponent_2_0#Internal_thoracic_artery -->

    <owl:Class rdf:about="http://bioontology.org/projects/ontologies/fma/fmaOwlDlComponent_2_0#Internal_thoracic_artery">
        <owl:equivalentClass rdf:resource="http://ncicb.nci.nih.gov/xml/owl/EVS/Thesaurus.owl#Internal_Mammary_Artery"/>
    </owl:Class>
    


    <!-- http://bioontology.org/projects/ontologies/fma/fmaOwlDlComponent_2_0#Internal_thoracic_vein -->

    <owl:Class rdf:about="http://bioontology.org/projects/ontologies/fma/fmaOwlDlComponent_2_0#Internal_thoracic_vein">
        <owl:equivalentClass rdf:resource="http://ncicb.nci.nih.gov/xml/owl/EVS/Thesaurus.owl#Internal_Thoracic_Vein"/>
    </owl:Class>
    


    <!-- http://bioontology.org/projects/ontologies/fma/fmaOwlDlComponent_2_0#Interneuron -->

    <owl:Class rdf:about="http://bioontology.org/projects/ontologies/fma/fmaOwlDlComponent_2_0#Interneuron">
        <owl:equivalentClass rdf:resource="http://ncicb.nci.nih.gov/xml/owl/EVS/Thesaurus.owl#Interneuron"/>
    </owl:Class>
    


    <!-- http://bioontology.org/projects/ontologies/fma/fmaOwlDlComponent_2_0#Interosseous_muscle_of_hand -->

    <owl:Class rdf:about="http://bioontology.org/projects/ontologies/fma/fmaOwlDlComponent_2_0#Interosseous_muscle_of_hand">
        <owl:equivalentClass rdf:resource="http://ncicb.nci.nih.gov/xml/owl/EVS/Thesaurus.owl#Hand_Interosseous_Muscle"/>
    </owl:Class>
    


    <!-- http://bioontology.org/projects/ontologies/fma/fmaOwlDlComponent_2_0#Interosseous_of_foot -->

    <owl:Class rdf:about="http://bioontology.org/projects/ontologies/fma/fmaOwlDlComponent_2_0#Interosseous_of_foot">
        <owl:equivalentClass rdf:resource="http://ncicb.nci.nih.gov/xml/owl/EVS/Thesaurus.owl#Foot_Interosseous_Muscle"/>
    </owl:Class>
    


    <!-- http://bioontology.org/projects/ontologies/fma/fmaOwlDlComponent_2_0#Interphalangeal_joint_of_finger -->

    <owl:Class rdf:about="http://bioontology.org/projects/ontologies/fma/fmaOwlDlComponent_2_0#Interphalangeal_joint_of_finger">
        <owl:equivalentClass rdf:resource="http://ncicb.nci.nih.gov/xml/owl/EVS/Thesaurus.owl#Interphalangeal_Joint_of_the_Hand"/>
    </owl:Class>
    


    <!-- http://bioontology.org/projects/ontologies/fma/fmaOwlDlComponent_2_0#Interphalangeal_joint_of_toe -->

    <owl:Class rdf:about="http://bioontology.org/projects/ontologies/fma/fmaOwlDlComponent_2_0#Interphalangeal_joint_of_toe">
        <owl:equivalentClass rdf:resource="http://ncicb.nci.nih.gov/xml/owl/EVS/Thesaurus.owl#Interphalangeal_Joint_of_the_Foot"/>
    </owl:Class>
    


    <!-- http://bioontology.org/projects/ontologies/fma/fmaOwlDlComponent_2_0#Interphase_chromosome -->

    <owl:Class rdf:about="http://bioontology.org/projects/ontologies/fma/fmaOwlDlComponent_2_0#Interphase_chromosome">
        <owl:equivalentClass rdf:resource="http://ncicb.nci.nih.gov/xml/owl/EVS/Thesaurus.owl#Interphase_Chromosome"/>
    </owl:Class>
    


    <!-- http://bioontology.org/projects/ontologies/fma/fmaOwlDlComponent_2_0#Interstitial_cell -->

    <owl:Class rdf:about="http://bioontology.org/projects/ontologies/fma/fmaOwlDlComponent_2_0#Interstitial_cell">
        <owl:equivalentClass rdf:resource="http://ncicb.nci.nih.gov/xml/owl/EVS/Thesaurus.owl#Interstitial_Cell"/>
    </owl:Class>
    


    <!-- http://bioontology.org/projects/ontologies/fma/fmaOwlDlComponent_2_0#Interstitial_cell_of_Cajal -->

    <owl:Class rdf:about="http://bioontology.org/projects/ontologies/fma/fmaOwlDlComponent_2_0#Interstitial_cell_of_Cajal">
        <owl:equivalentClass rdf:resource="http://ncicb.nci.nih.gov/xml/owl/EVS/Thesaurus.owl#Interstitial_Cell_of_Cajal"/>
    </owl:Class>
    


    <!-- http://bioontology.org/projects/ontologies/fma/fmaOwlDlComponent_2_0#Interstitial_cell_of_Leydig -->

    <owl:Class rdf:about="http://bioontology.org/projects/ontologies/fma/fmaOwlDlComponent_2_0#Interstitial_cell_of_Leydig">
        <owl:equivalentClass rdf:resource="http://ncicb.nci.nih.gov/xml/owl/EVS/Thesaurus.owl#Leydig_Cell"/>
    </owl:Class>
    


    <!-- http://bioontology.org/projects/ontologies/fma/fmaOwlDlComponent_2_0#Interstitial_cell_of_ovary -->

    <owl:Class rdf:about="http://bioontology.org/projects/ontologies/fma/fmaOwlDlComponent_2_0#Interstitial_cell_of_ovary">
        <owl:equivalentClass rdf:resource="http://ncicb.nci.nih.gov/xml/owl/EVS/Thesaurus.owl#Theca_Cell"/>
    </owl:Class>
    


    <!-- http://bioontology.org/projects/ontologies/fma/fmaOwlDlComponent_2_0#Interstitial_cell_of_pineal_gland -->

    <owl:Class rdf:about="http://bioontology.org/projects/ontologies/fma/fmaOwlDlComponent_2_0#Interstitial_cell_of_pineal_gland">
        <owl:equivalentClass rdf:resource="http://ncicb.nci.nih.gov/xml/owl/EVS/Thesaurus.owl#Interstitial_Cell_of_the_Pineal_Gland"/>
    </owl:Class>
    


    <!-- http://bioontology.org/projects/ontologies/fma/fmaOwlDlComponent_2_0#Interventricular_foramen -->

    <owl:Class rdf:about="http://bioontology.org/projects/ontologies/fma/fmaOwlDlComponent_2_0#Interventricular_foramen">
        <owl:equivalentClass rdf:resource="http://ncicb.nci.nih.gov/xml/owl/EVS/Thesaurus.owl#Interventricular_Foramen"/>
    </owl:Class>
    


    <!-- http://bioontology.org/projects/ontologies/fma/fmaOwlDlComponent_2_0#Interventricular_septum -->

    <owl:Class rdf:about="http://bioontology.org/projects/ontologies/fma/fmaOwlDlComponent_2_0#Interventricular_septum">
        <owl:equivalentClass rdf:resource="http://ncicb.nci.nih.gov/xml/owl/EVS/Thesaurus.owl#Interventricular_Septum"/>
    </owl:Class>
    


    <!-- http://bioontology.org/projects/ontologies/fma/fmaOwlDlComponent_2_0#Intervertebral_disk -->

    <owl:Class rdf:about="http://bioontology.org/projects/ontologies/fma/fmaOwlDlComponent_2_0#Intervertebral_disk">
        <owl:equivalentClass rdf:resource="http://ncicb.nci.nih.gov/xml/owl/EVS/Thesaurus.owl#Intervertebral_Disc"/>
    </owl:Class>
    


    <!-- http://bioontology.org/projects/ontologies/fma/fmaOwlDlComponent_2_0#Intestinal_epithelium -->

    <owl:Class rdf:about="http://bioontology.org/projects/ontologies/fma/fmaOwlDlComponent_2_0#Intestinal_epithelium">
        <owl:equivalentClass rdf:resource="http://ncicb.nci.nih.gov/xml/owl/EVS/Thesaurus.owl#Intestinal_Epithelium"/>
    </owl:Class>
    


    <!-- http://bioontology.org/projects/ontologies/fma/fmaOwlDlComponent_2_0#Intestinal_mucosa -->

    <owl:Class rdf:about="http://bioontology.org/projects/ontologies/fma/fmaOwlDlComponent_2_0#Intestinal_mucosa">
        <owl:equivalentClass rdf:resource="http://ncicb.nci.nih.gov/xml/owl/EVS/Thesaurus.owl#Intestinal_Mucosa"/>
    </owl:Class>
    


    <!-- http://bioontology.org/projects/ontologies/fma/fmaOwlDlComponent_2_0#Intestinal_secretion -->

    <owl:Class rdf:about="http://bioontology.org/projects/ontologies/fma/fmaOwlDlComponent_2_0#Intestinal_secretion">
        <owl:equivalentClass rdf:resource="http://ncicb.nci.nih.gov/xml/owl/EVS/Thesaurus.owl#Intestinal_Secretion"/>
    </owl:Class>
    


    <!-- http://bioontology.org/projects/ontologies/fma/fmaOwlDlComponent_2_0#Intestine -->

    <owl:Class rdf:about="http://bioontology.org/projects/ontologies/fma/fmaOwlDlComponent_2_0#Intestine">
        <owl:equivalentClass rdf:resource="http://ncicb.nci.nih.gov/xml/owl/EVS/Thesaurus.owl#Intestine"/>
    </owl:Class>
    


    <!-- http://bioontology.org/projects/ontologies/fma/fmaOwlDlComponent_2_0#Intrahepatic_bile_duct -->

    <owl:Class rdf:about="http://bioontology.org/projects/ontologies/fma/fmaOwlDlComponent_2_0#Intrahepatic_bile_duct">
        <owl:equivalentClass rdf:resource="http://ncicb.nci.nih.gov/xml/owl/EVS/Thesaurus.owl#Intrahepatic_Bile_Duct"/>
    </owl:Class>
    


    <!-- http://bioontology.org/projects/ontologies/fma/fmaOwlDlComponent_2_0#Intralaminar_nuclear_group_of_thalamus -->

    <owl:Class rdf:about="http://bioontology.org/projects/ontologies/fma/fmaOwlDlComponent_2_0#Intralaminar_nuclear_group_of_thalamus">
        <owl:equivalentClass rdf:resource="http://ncicb.nci.nih.gov/xml/owl/EVS/Thesaurus.owl#Intralaminar_Nucleus"/>
    </owl:Class>
    


    <!-- http://bioontology.org/projects/ontologies/fma/fmaOwlDlComponent_2_0#Intraparietal_sulcus -->

    <owl:Class rdf:about="http://bioontology.org/projects/ontologies/fma/fmaOwlDlComponent_2_0#Intraparietal_sulcus">
        <owl:equivalentClass rdf:resource="http://ncicb.nci.nih.gov/xml/owl/EVS/Thesaurus.owl#Intraparietal_Sulcus"/>
    </owl:Class>
    


    <!-- http://bioontology.org/projects/ontologies/fma/fmaOwlDlComponent_2_0#Intrapulmonary_bronchus -->

    <owl:Class rdf:about="http://bioontology.org/projects/ontologies/fma/fmaOwlDlComponent_2_0#Intrapulmonary_bronchus">
        <owl:equivalentClass rdf:resource="http://ncicb.nci.nih.gov/xml/owl/EVS/Thesaurus.owl#Intrapulmonary_Bronchus"/>
    </owl:Class>
    


    <!-- http://bioontology.org/projects/ontologies/fma/fmaOwlDlComponent_2_0#Intron -->

    <owl:Class rdf:about="http://bioontology.org/projects/ontologies/fma/fmaOwlDlComponent_2_0#Intron">
        <owl:equivalentClass rdf:resource="http://ncicb.nci.nih.gov/xml/owl/EVS/Thesaurus.owl#Intron"/>
    </owl:Class>
    


    <!-- http://bioontology.org/projects/ontologies/fma/fmaOwlDlComponent_2_0#Iris -->

    <owl:Class rdf:about="http://bioontology.org/projects/ontologies/fma/fmaOwlDlComponent_2_0#Iris">
        <owl:equivalentClass rdf:resource="http://ncicb.nci.nih.gov/xml/owl/EVS/Thesaurus.owl#Iris"/>
    </owl:Class>
    


    <!-- http://bioontology.org/projects/ontologies/fma/fmaOwlDlComponent_2_0#Irregular_bone -->

    <owl:Class rdf:about="http://bioontology.org/projects/ontologies/fma/fmaOwlDlComponent_2_0#Irregular_bone">
        <owl:equivalentClass rdf:resource="http://ncicb.nci.nih.gov/xml/owl/EVS/Thesaurus.owl#Irregular_Bone"/>
    </owl:Class>
    


    <!-- http://bioontology.org/projects/ontologies/fma/fmaOwlDlComponent_2_0#Ischiocavernosus -->

    <owl:Class rdf:about="http://bioontology.org/projects/ontologies/fma/fmaOwlDlComponent_2_0#Ischiocavernosus">
        <owl:equivalentClass rdf:resource="http://ncicb.nci.nih.gov/xml/owl/EVS/Thesaurus.owl#Ischiocavernosus"/>
    </owl:Class>
    


    <!-- http://bioontology.org/projects/ontologies/fma/fmaOwlDlComponent_2_0#Ischium -->

    <owl:Class rdf:about="http://bioontology.org/projects/ontologies/fma/fmaOwlDlComponent_2_0#Ischium">
        <owl:equivalentClass rdf:resource="http://ncicb.nci.nih.gov/xml/owl/EVS/Thesaurus.owl#Ischium"/>
    </owl:Class>
    


    <!-- http://bioontology.org/projects/ontologies/fma/fmaOwlDlComponent_2_0#Isoleucine -->

    <owl:Class rdf:about="http://bioontology.org/projects/ontologies/fma/fmaOwlDlComponent_2_0#Isoleucine">
        <owl:equivalentClass rdf:resource="http://ncicb.nci.nih.gov/xml/owl/EVS/Thesaurus.owl#Isoleucine"/>
    </owl:Class>
    


    <!-- http://bioontology.org/projects/ontologies/fma/fmaOwlDlComponent_2_0#Isthmus_of_hair_follicle -->

    <owl:Class rdf:about="http://bioontology.org/projects/ontologies/fma/fmaOwlDlComponent_2_0#Isthmus_of_hair_follicle">
        <owl:equivalentClass rdf:resource="http://ncicb.nci.nih.gov/xml/owl/EVS/Thesaurus.owl#Hair_Follicle_Isthmus"/>
    </owl:Class>
    


    <!-- http://bioontology.org/projects/ontologies/fma/fmaOwlDlComponent_2_0#Isthmus_of_thyroid_gland -->

    <owl:Class rdf:about="http://bioontology.org/projects/ontologies/fma/fmaOwlDlComponent_2_0#Isthmus_of_thyroid_gland">
        <owl:equivalentClass rdf:resource="http://ncicb.nci.nih.gov/xml/owl/EVS/Thesaurus.owl#Thyroid_Gland_Isthmus"/>
    </owl:Class>
    


    <!-- http://bioontology.org/projects/ontologies/fma/fmaOwlDlComponent_2_0#Jaw -->

    <owl:Class rdf:about="http://bioontology.org/projects/ontologies/fma/fmaOwlDlComponent_2_0#Jaw">
        <owl:equivalentClass rdf:resource="http://ncicb.nci.nih.gov/xml/owl/EVS/Thesaurus.owl#Jaw"/>
    </owl:Class>
    


    <!-- http://bioontology.org/projects/ontologies/fma/fmaOwlDlComponent_2_0#Jejunum -->

    <owl:Class rdf:about="http://bioontology.org/projects/ontologies/fma/fmaOwlDlComponent_2_0#Jejunum">
        <owl:equivalentClass rdf:resource="http://ncicb.nci.nih.gov/xml/owl/EVS/Thesaurus.owl#Jejunum"/>
    </owl:Class>
    


    <!-- http://bioontology.org/projects/ontologies/fma/fmaOwlDlComponent_2_0#Joint -->

    <owl:Class rdf:about="http://bioontology.org/projects/ontologies/fma/fmaOwlDlComponent_2_0#Joint">
        <owl:equivalentClass rdf:resource="http://ncicb.nci.nih.gov/xml/owl/EVS/Thesaurus.owl#Joint"/>
    </owl:Class>
    


    <!-- http://bioontology.org/projects/ontologies/fma/fmaOwlDlComponent_2_0#Jugular_foramen -->

    <owl:Class rdf:about="http://bioontology.org/projects/ontologies/fma/fmaOwlDlComponent_2_0#Jugular_foramen">
        <owl:equivalentClass rdf:resource="http://ncicb.nci.nih.gov/xml/owl/EVS/Thesaurus.owl#Jugular_Foramen"/>
    </owl:Class>
    


    <!-- http://bioontology.org/projects/ontologies/fma/fmaOwlDlComponent_2_0#Juxtaglomerular_cell -->

    <owl:Class rdf:about="http://bioontology.org/projects/ontologies/fma/fmaOwlDlComponent_2_0#Juxtaglomerular_cell">
        <owl:equivalentClass rdf:resource="http://ncicb.nci.nih.gov/xml/owl/EVS/Thesaurus.owl#Juxtaglomerular_Cell"/>
    </owl:Class>
    


    <!-- http://bioontology.org/projects/ontologies/fma/fmaOwlDlComponent_2_0#Juxtaglomerular_complex -->

    <owl:Class rdf:about="http://bioontology.org/projects/ontologies/fma/fmaOwlDlComponent_2_0#Juxtaglomerular_complex">
        <owl:equivalentClass rdf:resource="http://ncicb.nci.nih.gov/xml/owl/EVS/Thesaurus.owl#Juxtaglomerular_Apparatus"/>
    </owl:Class>
    


    <!-- http://bioontology.org/projects/ontologies/fma/fmaOwlDlComponent_2_0#Keratan_sulfate -->

    <owl:Class rdf:about="http://bioontology.org/projects/ontologies/fma/fmaOwlDlComponent_2_0#Keratan_sulfate">
        <owl:equivalentClass rdf:resource="http://ncicb.nci.nih.gov/xml/owl/EVS/Thesaurus.owl#Keratan_Sulfate"/>
    </owl:Class>
    


    <!-- http://bioontology.org/projects/ontologies/fma/fmaOwlDlComponent_2_0#Keratin_filament -->

    <owl:Class rdf:about="http://bioontology.org/projects/ontologies/fma/fmaOwlDlComponent_2_0#Keratin_filament">
        <owl:equivalentClass rdf:resource="http://ncicb.nci.nih.gov/xml/owl/EVS/Thesaurus.owl#Keratin_Filament"/>
    </owl:Class>
    


    <!-- http://bioontology.org/projects/ontologies/fma/fmaOwlDlComponent_2_0#Keratinized_cell_of_epidermis -->

    <owl:Class rdf:about="http://bioontology.org/projects/ontologies/fma/fmaOwlDlComponent_2_0#Keratinized_cell_of_epidermis">
        <owl:equivalentClass rdf:resource="http://ncicb.nci.nih.gov/xml/owl/EVS/Thesaurus.owl#Keratinocyte"/>
    </owl:Class>
    


    <!-- http://bioontology.org/projects/ontologies/fma/fmaOwlDlComponent_2_0#Keratinized_squamous_cell_of_esophagus -->

    <owl:Class rdf:about="http://bioontology.org/projects/ontologies/fma/fmaOwlDlComponent_2_0#Keratinized_squamous_cell_of_esophagus">
        <owl:equivalentClass rdf:resource="http://ncicb.nci.nih.gov/xml/owl/EVS/Thesaurus.owl#Esophageal_Squamous_Cell"/>
    </owl:Class>
    


    <!-- http://bioontology.org/projects/ontologies/fma/fmaOwlDlComponent_2_0#Kidney -->

    <owl:Class rdf:about="http://bioontology.org/projects/ontologies/fma/fmaOwlDlComponent_2_0#Kidney">
        <owl:equivalentClass rdf:resource="http://ncicb.nci.nih.gov/xml/owl/EVS/Thesaurus.owl#Kidney"/>
    </owl:Class>
    


    <!-- http://bioontology.org/projects/ontologies/fma/fmaOwlDlComponent_2_0#Kinocilium -->

    <owl:Class rdf:about="http://bioontology.org/projects/ontologies/fma/fmaOwlDlComponent_2_0#Kinocilium">
        <owl:equivalentClass rdf:resource="http://ncicb.nci.nih.gov/xml/owl/EVS/Thesaurus.owl#Kinocilium"/>
    </owl:Class>
    


    <!-- http://bioontology.org/projects/ontologies/fma/fmaOwlDlComponent_2_0#Knee_joint -->

    <owl:Class rdf:about="http://bioontology.org/projects/ontologies/fma/fmaOwlDlComponent_2_0#Knee_joint">
        <owl:equivalentClass rdf:resource="http://ncicb.nci.nih.gov/xml/owl/EVS/Thesaurus.owl#Knee_Joint"/>
    </owl:Class>
    


    <!-- http://bioontology.org/projects/ontologies/fma/fmaOwlDlComponent_2_0#L_selectin -->

    <owl:Class rdf:about="http://bioontology.org/projects/ontologies/fma/fmaOwlDlComponent_2_0#L_selectin">
        <owl:equivalentClass rdf:resource="http://ncicb.nci.nih.gov/xml/owl/EVS/Thesaurus.owl#Selectin-L"/>
    </owl:Class>
    


    <!-- http://bioontology.org/projects/ontologies/fma/fmaOwlDlComponent_2_0#Labial_salivary_gland -->

    <owl:Class rdf:about="http://bioontology.org/projects/ontologies/fma/fmaOwlDlComponent_2_0#Labial_salivary_gland">
        <owl:equivalentClass rdf:resource="http://ncicb.nci.nih.gov/xml/owl/EVS/Thesaurus.owl#Labial_Salivary_Gland"/>
    </owl:Class>
    


    <!-- http://bioontology.org/projects/ontologies/fma/fmaOwlDlComponent_2_0#Labium_majus -->

    <owl:Class rdf:about="http://bioontology.org/projects/ontologies/fma/fmaOwlDlComponent_2_0#Labium_majus">
        <owl:equivalentClass rdf:resource="http://ncicb.nci.nih.gov/xml/owl/EVS/Thesaurus.owl#Labium_Majus"/>
    </owl:Class>
    


    <!-- http://bioontology.org/projects/ontologies/fma/fmaOwlDlComponent_2_0#Labium_minus -->

    <owl:Class rdf:about="http://bioontology.org/projects/ontologies/fma/fmaOwlDlComponent_2_0#Labium_minus">
        <owl:equivalentClass rdf:resource="http://ncicb.nci.nih.gov/xml/owl/EVS/Thesaurus.owl#Labium_Minus"/>
    </owl:Class>
    


    <!-- http://bioontology.org/projects/ontologies/fma/fmaOwlDlComponent_2_0#Labyrinthine_artery -->

    <owl:Class rdf:about="http://bioontology.org/projects/ontologies/fma/fmaOwlDlComponent_2_0#Labyrinthine_artery">
        <owl:equivalentClass rdf:resource="http://ncicb.nci.nih.gov/xml/owl/EVS/Thesaurus.owl#Internal_Auditory_Artery"/>
    </owl:Class>
    


    <!-- http://bioontology.org/projects/ontologies/fma/fmaOwlDlComponent_2_0#Lacrimal_apparatus -->

    <owl:Class rdf:about="http://bioontology.org/projects/ontologies/fma/fmaOwlDlComponent_2_0#Lacrimal_apparatus">
        <owl:equivalentClass rdf:resource="http://ncicb.nci.nih.gov/xml/owl/EVS/Thesaurus.owl#Lacrimal_Apparatus"/>
    </owl:Class>
    


    <!-- http://bioontology.org/projects/ontologies/fma/fmaOwlDlComponent_2_0#Lacrimal_artery -->

    <owl:Class rdf:about="http://bioontology.org/projects/ontologies/fma/fmaOwlDlComponent_2_0#Lacrimal_artery">
        <owl:equivalentClass rdf:resource="http://ncicb.nci.nih.gov/xml/owl/EVS/Thesaurus.owl#Lacrimal_Artery"/>
    </owl:Class>
    


    <!-- http://bioontology.org/projects/ontologies/fma/fmaOwlDlComponent_2_0#Lacrimal_bone -->

    <owl:Class rdf:about="http://bioontology.org/projects/ontologies/fma/fmaOwlDlComponent_2_0#Lacrimal_bone">
        <owl:equivalentClass rdf:resource="http://ncicb.nci.nih.gov/xml/owl/EVS/Thesaurus.owl#Lacrimal_Bone"/>
    </owl:Class>
    


    <!-- http://bioontology.org/projects/ontologies/fma/fmaOwlDlComponent_2_0#Lacrimal_canaliculus -->

    <owl:Class rdf:about="http://bioontology.org/projects/ontologies/fma/fmaOwlDlComponent_2_0#Lacrimal_canaliculus">
        <owl:equivalentClass rdf:resource="http://ncicb.nci.nih.gov/xml/owl/EVS/Thesaurus.owl#Lacrimal_Canaliculus"/>
    </owl:Class>
    


    <!-- http://bioontology.org/projects/ontologies/fma/fmaOwlDlComponent_2_0#Lacrimal_gland -->

    <owl:Class rdf:about="http://bioontology.org/projects/ontologies/fma/fmaOwlDlComponent_2_0#Lacrimal_gland">
        <owl:equivalentClass rdf:resource="http://ncicb.nci.nih.gov/xml/owl/EVS/Thesaurus.owl#Lacrimal_Gland"/>
    </owl:Class>
    


    <!-- http://bioontology.org/projects/ontologies/fma/fmaOwlDlComponent_2_0#Lacrimal_nerve -->

    <owl:Class rdf:about="http://bioontology.org/projects/ontologies/fma/fmaOwlDlComponent_2_0#Lacrimal_nerve">
        <owl:equivalentClass rdf:resource="http://ncicb.nci.nih.gov/xml/owl/EVS/Thesaurus.owl#Lacrimal_Nerve"/>
    </owl:Class>
    


    <!-- http://bioontology.org/projects/ontologies/fma/fmaOwlDlComponent_2_0#Lacrimal_sac -->

    <owl:Class rdf:about="http://bioontology.org/projects/ontologies/fma/fmaOwlDlComponent_2_0#Lacrimal_sac">
        <owl:equivalentClass rdf:resource="http://ncicb.nci.nih.gov/xml/owl/EVS/Thesaurus.owl#Lacrimal_Sac"/>
    </owl:Class>
    


    <!-- http://bioontology.org/projects/ontologies/fma/fmaOwlDlComponent_2_0#Lactiferous_duct -->

    <owl:Class rdf:about="http://bioontology.org/projects/ontologies/fma/fmaOwlDlComponent_2_0#Lactiferous_duct">
        <owl:equivalentClass rdf:resource="http://ncicb.nci.nih.gov/xml/owl/EVS/Thesaurus.owl#Lactiferous_Duct"/>
    </owl:Class>
    


    <!-- http://bioontology.org/projects/ontologies/fma/fmaOwlDlComponent_2_0#Lactiferous_terminal_ductal_lobular_unit -->

    <owl:Class rdf:about="http://bioontology.org/projects/ontologies/fma/fmaOwlDlComponent_2_0#Lactiferous_terminal_ductal_lobular_unit">
        <owl:equivalentClass rdf:resource="http://ncicb.nci.nih.gov/xml/owl/EVS/Thesaurus.owl#Terminal_Ductal_Lobular_Unit"/>
    </owl:Class>
    


    <!-- http://bioontology.org/projects/ontologies/fma/fmaOwlDlComponent_2_0#Lamellar_bone -->

    <owl:Class rdf:about="http://bioontology.org/projects/ontologies/fma/fmaOwlDlComponent_2_0#Lamellar_bone">
        <owl:equivalentClass rdf:resource="http://ncicb.nci.nih.gov/xml/owl/EVS/Thesaurus.owl#Mature_Bone"/>
    </owl:Class>
    


    <!-- http://bioontology.org/projects/ontologies/fma/fmaOwlDlComponent_2_0#Lamina_densa -->

    <owl:Class rdf:about="http://bioontology.org/projects/ontologies/fma/fmaOwlDlComponent_2_0#Lamina_densa">
        <owl:equivalentClass rdf:resource="http://ncicb.nci.nih.gov/xml/owl/EVS/Thesaurus.owl#Lamina_Densa"/>
    </owl:Class>
    


    <!-- http://bioontology.org/projects/ontologies/fma/fmaOwlDlComponent_2_0#Lamina_lucida -->

    <owl:Class rdf:about="http://bioontology.org/projects/ontologies/fma/fmaOwlDlComponent_2_0#Lamina_lucida">
        <owl:equivalentClass rdf:resource="http://ncicb.nci.nih.gov/xml/owl/EVS/Thesaurus.owl#Lamina_Lucida"/>
    </owl:Class>
    


    <!-- http://bioontology.org/projects/ontologies/fma/fmaOwlDlComponent_2_0#Lamina_propria -->

    <owl:Class rdf:about="http://bioontology.org/projects/ontologies/fma/fmaOwlDlComponent_2_0#Lamina_propria">
        <owl:equivalentClass rdf:resource="http://ncicb.nci.nih.gov/xml/owl/EVS/Thesaurus.owl#Lamina_Propria"/>
    </owl:Class>
    


    <!-- http://bioontology.org/projects/ontologies/fma/fmaOwlDlComponent_2_0#Lamina_propria_of_bronchus -->

    <owl:Class rdf:about="http://bioontology.org/projects/ontologies/fma/fmaOwlDlComponent_2_0#Lamina_propria_of_bronchus">
        <owl:equivalentClass rdf:resource="http://ncicb.nci.nih.gov/xml/owl/EVS/Thesaurus.owl#Bronchus_Lamina_Propria"/>
    </owl:Class>
    


    <!-- http://bioontology.org/projects/ontologies/fma/fmaOwlDlComponent_2_0#Laminin -->

    <owl:Class rdf:about="http://bioontology.org/projects/ontologies/fma/fmaOwlDlComponent_2_0#Laminin">
        <owl:equivalentClass rdf:resource="http://ncicb.nci.nih.gov/xml/owl/EVS/Thesaurus.owl#Laminin"/>
    </owl:Class>
    


    <!-- http://bioontology.org/projects/ontologies/fma/fmaOwlDlComponent_2_0#Langerhans_cell -->

    <owl:Class rdf:about="http://bioontology.org/projects/ontologies/fma/fmaOwlDlComponent_2_0#Langerhans_cell">
        <owl:equivalentClass rdf:resource="http://ncicb.nci.nih.gov/xml/owl/EVS/Thesaurus.owl#Langerhans_Cell"/>
    </owl:Class>
    


    <!-- http://bioontology.org/projects/ontologies/fma/fmaOwlDlComponent_2_0#Large_intestine -->

    <owl:Class rdf:about="http://bioontology.org/projects/ontologies/fma/fmaOwlDlComponent_2_0#Large_intestine">
        <owl:equivalentClass rdf:resource="http://ncicb.nci.nih.gov/xml/owl/EVS/Thesaurus.owl#Large_Intestine"/>
    </owl:Class>
    


    <!-- http://bioontology.org/projects/ontologies/fma/fmaOwlDlComponent_2_0#Laryngeal_cartilage -->

    <owl:Class rdf:about="http://bioontology.org/projects/ontologies/fma/fmaOwlDlComponent_2_0#Laryngeal_cartilage">
        <owl:equivalentClass rdf:resource="http://ncicb.nci.nih.gov/xml/owl/EVS/Thesaurus.owl#Laryngeal_Cartilage"/>
    </owl:Class>
    


    <!-- http://bioontology.org/projects/ontologies/fma/fmaOwlDlComponent_2_0#Laryngopharynx -->

    <owl:Class rdf:about="http://bioontology.org/projects/ontologies/fma/fmaOwlDlComponent_2_0#Laryngopharynx">
        <owl:equivalentClass rdf:resource="http://ncicb.nci.nih.gov/xml/owl/EVS/Thesaurus.owl#Laryngopharynx"/>
    </owl:Class>
    


    <!-- http://bioontology.org/projects/ontologies/fma/fmaOwlDlComponent_2_0#Larynx -->

    <owl:Class rdf:about="http://bioontology.org/projects/ontologies/fma/fmaOwlDlComponent_2_0#Larynx">
        <owl:equivalentClass rdf:resource="http://ncicb.nci.nih.gov/xml/owl/EVS/Thesaurus.owl#Larynx"/>
    </owl:Class>
    


    <!-- http://bioontology.org/projects/ontologies/fma/fmaOwlDlComponent_2_0#Late_endosome -->

    <owl:Class rdf:about="http://bioontology.org/projects/ontologies/fma/fmaOwlDlComponent_2_0#Late_endosome">
        <owl:equivalentClass rdf:resource="http://ncicb.nci.nih.gov/xml/owl/EVS/Thesaurus.owl#Late_Endosome"/>
    </owl:Class>
    


    <!-- http://bioontology.org/projects/ontologies/fma/fmaOwlDlComponent_2_0#Lateral -->

    <owl:Class rdf:about="http://bioontology.org/projects/ontologies/fma/fmaOwlDlComponent_2_0#Lateral">
        <owl:equivalentClass rdf:resource="http://ncicb.nci.nih.gov/xml/owl/EVS/Thesaurus.owl#Lateral"/>
    </owl:Class>
    


    <!-- http://bioontology.org/projects/ontologies/fma/fmaOwlDlComponent_2_0#Lateral_aperture_of_fourth_ventricle -->

    <owl:Class rdf:about="http://bioontology.org/projects/ontologies/fma/fmaOwlDlComponent_2_0#Lateral_aperture_of_fourth_ventricle">
        <owl:equivalentClass rdf:resource="http://ncicb.nci.nih.gov/xml/owl/EVS/Thesaurus.owl#Foramen_of_Luschka"/>
    </owl:Class>
    


    <!-- http://bioontology.org/projects/ontologies/fma/fmaOwlDlComponent_2_0#Lateral_cerebellomedullary_cistern -->

    <owl:Class rdf:about="http://bioontology.org/projects/ontologies/fma/fmaOwlDlComponent_2_0#Lateral_cerebellomedullary_cistern">
        <owl:equivalentClass rdf:resource="http://ncicb.nci.nih.gov/xml/owl/EVS/Thesaurus.owl#Inferior_Cerebellopontine_Cistern"/>
    </owl:Class>
    


    <!-- http://bioontology.org/projects/ontologies/fma/fmaOwlDlComponent_2_0#Lateral_corticospinal_tract -->

    <owl:Class rdf:about="http://bioontology.org/projects/ontologies/fma/fmaOwlDlComponent_2_0#Lateral_corticospinal_tract">
        <owl:equivalentClass rdf:resource="http://ncicb.nci.nih.gov/xml/owl/EVS/Thesaurus.owl#Crossed_Pyramidal_Tract"/>
    </owl:Class>
    


    <!-- http://bioontology.org/projects/ontologies/fma/fmaOwlDlComponent_2_0#Lateral_frontobasal_artery -->

    <owl:Class rdf:about="http://bioontology.org/projects/ontologies/fma/fmaOwlDlComponent_2_0#Lateral_frontobasal_artery">
        <owl:equivalentClass rdf:resource="http://ncicb.nci.nih.gov/xml/owl/EVS/Thesaurus.owl#Lateral_Orbitofrontal_Artery"/>
    </owl:Class>
    


    <!-- http://bioontology.org/projects/ontologies/fma/fmaOwlDlComponent_2_0#Lateral_geniculate_body -->

    <owl:Class rdf:about="http://bioontology.org/projects/ontologies/fma/fmaOwlDlComponent_2_0#Lateral_geniculate_body">
        <owl:equivalentClass rdf:resource="http://ncicb.nci.nih.gov/xml/owl/EVS/Thesaurus.owl#External_Geniculate_Body"/>
    </owl:Class>
    


    <!-- http://bioontology.org/projects/ontologies/fma/fmaOwlDlComponent_2_0#Lateral_lobe_of_prostate -->

    <owl:Class rdf:about="http://bioontology.org/projects/ontologies/fma/fmaOwlDlComponent_2_0#Lateral_lobe_of_prostate">
        <owl:equivalentClass rdf:resource="http://ncicb.nci.nih.gov/xml/owl/EVS/Thesaurus.owl#Lateral_Lobe_of_the_Prostate"/>
    </owl:Class>
    


    <!-- http://bioontology.org/projects/ontologies/fma/fmaOwlDlComponent_2_0#Lateral_meniscus -->

    <owl:Class rdf:about="http://bioontology.org/projects/ontologies/fma/fmaOwlDlComponent_2_0#Lateral_meniscus">
        <owl:equivalentClass rdf:resource="http://ncicb.nci.nih.gov/xml/owl/EVS/Thesaurus.owl#Meniscus_Lateralis"/>
    </owl:Class>
    


    <!-- http://bioontology.org/projects/ontologies/fma/fmaOwlDlComponent_2_0#Lateral_occipital_sulcus -->

    <owl:Class rdf:about="http://bioontology.org/projects/ontologies/fma/fmaOwlDlComponent_2_0#Lateral_occipital_sulcus">
        <owl:equivalentClass rdf:resource="http://ncicb.nci.nih.gov/xml/owl/EVS/Thesaurus.owl#Lateral-occipital_Sulcus"/>
    </owl:Class>
    


    <!-- http://bioontology.org/projects/ontologies/fma/fmaOwlDlComponent_2_0#Lateral_posterior_nucleus -->

    <owl:Class rdf:about="http://bioontology.org/projects/ontologies/fma/fmaOwlDlComponent_2_0#Lateral_posterior_nucleus">
        <owl:equivalentClass rdf:resource="http://ncicb.nci.nih.gov/xml/owl/EVS/Thesaurus.owl#Lateral_Posterior_Nucleus_of_the_Thalamus"/>
    </owl:Class>
    


    <!-- http://bioontology.org/projects/ontologies/fma/fmaOwlDlComponent_2_0#Lateral_rectus -->

    <owl:Class rdf:about="http://bioontology.org/projects/ontologies/fma/fmaOwlDlComponent_2_0#Lateral_rectus">
        <owl:equivalentClass rdf:resource="http://ncicb.nci.nih.gov/xml/owl/EVS/Thesaurus.owl#Lateral_Rectus_Muscle"/>
    </owl:Class>
    


    <!-- http://bioontology.org/projects/ontologies/fma/fmaOwlDlComponent_2_0#Lateral_sulcus -->

    <owl:Class rdf:about="http://bioontology.org/projects/ontologies/fma/fmaOwlDlComponent_2_0#Lateral_sulcus">
        <owl:equivalentClass rdf:resource="http://ncicb.nci.nih.gov/xml/owl/EVS/Thesaurus.owl#Lateral_Sulcus_of_Sylvius"/>
    </owl:Class>
    


    <!-- http://bioontology.org/projects/ontologies/fma/fmaOwlDlComponent_2_0#Lateral_thoracic_artery -->

    <owl:Class rdf:about="http://bioontology.org/projects/ontologies/fma/fmaOwlDlComponent_2_0#Lateral_thoracic_artery">
        <owl:equivalentClass rdf:resource="http://ncicb.nci.nih.gov/xml/owl/EVS/Thesaurus.owl#Lateral_Thoracic_Artery"/>
    </owl:Class>
    


    <!-- http://bioontology.org/projects/ontologies/fma/fmaOwlDlComponent_2_0#Lateral_thyrohyoid_ligament -->

    <owl:Class rdf:about="http://bioontology.org/projects/ontologies/fma/fmaOwlDlComponent_2_0#Lateral_thyrohyoid_ligament">
        <owl:equivalentClass rdf:resource="http://ncicb.nci.nih.gov/xml/owl/EVS/Thesaurus.owl#Lateral_Thyrohyoid_Ligament"/>
    </owl:Class>
    


    <!-- http://bioontology.org/projects/ontologies/fma/fmaOwlDlComponent_2_0#Lateral_ventricle -->

    <owl:Class rdf:about="http://bioontology.org/projects/ontologies/fma/fmaOwlDlComponent_2_0#Lateral_ventricle">
        <owl:equivalentClass rdf:resource="http://ncicb.nci.nih.gov/xml/owl/EVS/Thesaurus.owl#Lateral_Ventricle"/>
    </owl:Class>
    


    <!-- http://bioontology.org/projects/ontologies/fma/fmaOwlDlComponent_2_0#Lateral_vestibular_nucleus -->

    <owl:Class rdf:about="http://bioontology.org/projects/ontologies/fma/fmaOwlDlComponent_2_0#Lateral_vestibular_nucleus">
        <owl:equivalentClass rdf:resource="http://ncicb.nci.nih.gov/xml/owl/EVS/Thesaurus.owl#Lateral_Vestibular_Nucleus"/>
    </owl:Class>
    


    <!-- http://bioontology.org/projects/ontologies/fma/fmaOwlDlComponent_2_0#Lateral_wall_of_nasopharynx -->

    <owl:Class rdf:about="http://bioontology.org/projects/ontologies/fma/fmaOwlDlComponent_2_0#Lateral_wall_of_nasopharynx">
        <owl:equivalentClass rdf:resource="http://ncicb.nci.nih.gov/xml/owl/EVS/Thesaurus.owl#Lateral_Wall_of_the_Nasopharynx"/>
    </owl:Class>
    


    <!-- http://bioontology.org/projects/ontologies/fma/fmaOwlDlComponent_2_0#Lateral_wall_of_oropharynx -->

    <owl:Class rdf:about="http://bioontology.org/projects/ontologies/fma/fmaOwlDlComponent_2_0#Lateral_wall_of_oropharynx">
        <owl:equivalentClass rdf:resource="http://ncicb.nci.nih.gov/xml/owl/EVS/Thesaurus.owl#Lateral_Wall_of_the_Oropharynx"/>
    </owl:Class>
    


    <!-- http://bioontology.org/projects/ontologies/fma/fmaOwlDlComponent_2_0#Latissimus_dorsi -->

    <owl:Class rdf:about="http://bioontology.org/projects/ontologies/fma/fmaOwlDlComponent_2_0#Latissimus_dorsi">
        <owl:equivalentClass rdf:resource="http://ncicb.nci.nih.gov/xml/owl/EVS/Thesaurus.owl#Musculus_Latissimus_Dorsi"/>
    </owl:Class>
    


    <!-- http://bioontology.org/projects/ontologies/fma/fmaOwlDlComponent_2_0#Layer_of_retina -->

    <owl:Class rdf:about="http://bioontology.org/projects/ontologies/fma/fmaOwlDlComponent_2_0#Layer_of_retina">
        <owl:equivalentClass rdf:resource="http://ncicb.nci.nih.gov/xml/owl/EVS/Thesaurus.owl#Retina_Layer"/>
    </owl:Class>
    


    <!-- http://bioontology.org/projects/ontologies/fma/fmaOwlDlComponent_2_0#Left -->

    <owl:Class rdf:about="http://bioontology.org/projects/ontologies/fma/fmaOwlDlComponent_2_0#Left">
        <owl:equivalentClass rdf:resource="http://ncicb.nci.nih.gov/xml/owl/EVS/Thesaurus.owl#Left"/>
    </owl:Class>
    


    <!-- http://bioontology.org/projects/ontologies/fma/fmaOwlDlComponent_2_0#Left_adrenal_gland -->

    <owl:Class rdf:about="http://bioontology.org/projects/ontologies/fma/fmaOwlDlComponent_2_0#Left_adrenal_gland">
        <owl:equivalentClass rdf:resource="http://ncicb.nci.nih.gov/xml/owl/EVS/Thesaurus.owl#Left_Adrenal_Gland"/>
    </owl:Class>
    


    <!-- http://bioontology.org/projects/ontologies/fma/fmaOwlDlComponent_2_0#Left_atrium -->

    <owl:Class rdf:about="http://bioontology.org/projects/ontologies/fma/fmaOwlDlComponent_2_0#Left_atrium">
        <owl:equivalentClass rdf:resource="http://ncicb.nci.nih.gov/xml/owl/EVS/Thesaurus.owl#Left_Atrium"/>
    </owl:Class>
    


    <!-- http://bioontology.org/projects/ontologies/fma/fmaOwlDlComponent_2_0#Left_brachiocephalic_vein -->

    <owl:Class rdf:about="http://bioontology.org/projects/ontologies/fma/fmaOwlDlComponent_2_0#Left_brachiocephalic_vein">
        <owl:equivalentClass rdf:resource="http://ncicb.nci.nih.gov/xml/owl/EVS/Thesaurus.owl#Left_Innominate_Vein"/>
    </owl:Class>
    


    <!-- http://bioontology.org/projects/ontologies/fma/fmaOwlDlComponent_2_0#Left_cerebral_hemisphere -->

    <owl:Class rdf:about="http://bioontology.org/projects/ontologies/fma/fmaOwlDlComponent_2_0#Left_cerebral_hemisphere">
        <owl:equivalentClass rdf:resource="http://ncicb.nci.nih.gov/xml/owl/EVS/Thesaurus.owl#Left_Cerebral_Hemisphere"/>
    </owl:Class>
    


    <!-- http://bioontology.org/projects/ontologies/fma/fmaOwlDlComponent_2_0#Left_colic_flexure -->
[truncated: 930,174 more chars]
