# Supplementary material for: Logic-based assessment of the compatibility of UMLS ontology sources
Source: J Biomed Semantics. 2011 Mar 7;2(Suppl 1):S2. doi: 10.1186/2041-1480-2-S1-S2 (PMC3105494; doi:10.1186/2041-1480-2-S1-S2)
Supplement: Additional file 2 — Description of data: Disambiguated UMLS2009AA equivalence mappings (4995 from 9072) between FMA and SNOMED CT ontologies. File Format: OWL (Ontology Web Language) [file 2041-1480-2-S1-S2-S2.owl]

<?xml version="1.0"?>
<rdf:RDF xmlns="http://krono.act.uji.es/mappings/mappings_FMA_SNOMED.owl#"
     xml:base="http://krono.act.uji.es/mappings/mappings_FMA_SNOMED.owl"
     xmlns:Basophil="http://www.ihtsdo.org/snomedct.owl#Basophil,"
     xmlns:fmaOwlDlComponent_2_0="http://bioontology.org/projects/ontologies/fma/fmaOwlDlComponent_2_0#"
     xmlns:Krause="http://www.ihtsdo.org/snomedct.owl#Krause&#39;"
     xmlns:Jackson="http://www.ihtsdo.org/snomedct.owl#Jackson&#39;"
     xmlns:Colonic_crypt_of_LieberkÃƒ="http://www.ihtsdo.org/snomedct.owl#Colonic_crypt_of_Lieberk&#195;&#188;"
     xmlns:_wrist="http://www.ihtsdo.org/snomedct.owl#Structure_of_common_tendon_sheath_of_flexor_muscle_of_forearm,_wrist,"
     xmlns:rdf="http://www.w3.org/1999/02/22-rdf-syntax-ns#"
     xmlns:Merkel="http://www.ihtsdo.org/snomedct.owl#Merkel&#39;"
     xmlns:Kobelt="http://www.ihtsdo.org/snomedct.owl#Kobelt&#39;"
     xmlns:Tracheobronchial_lymph_node="http://www.ihtsdo.org/snomedct.owl#Tracheobronchial_lymph_node,"
     xmlns:Langerhans="http://www.ihtsdo.org/snomedct.owl#Langerhans&#39;"
     xmlns:Deiter="http://www.ihtsdo.org/snomedct.owl#Deiter&#39;"
     xmlns:Ranvier="http://www.ihtsdo.org/snomedct.owl#Ranvier&#39;"
     xmlns:Waldeyer="http://www.ihtsdo.org/snomedct.owl#Waldeyer&#39;"
     xmlns:Small_intestinal_crypt_of_LieberkÃƒ="http://www.ihtsdo.org/snomedct.owl#Small_intestinal_crypt_of_Lieberk&#195;&#188;"
     xmlns:owl="http://www.w3.org/2002/07/owl#"
     xmlns:Endoplasmic_reticulum="http://www.ihtsdo.org/snomedct.owl#Endoplasmic_reticulum,"
     xmlns:C7="http://www.ihtsdo.org/snomedct.owl#C7/"
     xmlns:C4="http://www.ihtsdo.org/snomedct.owl#C4/"
     xmlns:C3="http://www.ihtsdo.org/snomedct.owl#C3/"
     xmlns:C6="http://www.ihtsdo.org/snomedct.owl#C6/"
     xmlns:Gartner="http://www.ihtsdo.org/snomedct.owl#Gartner&#39;"
     xmlns:C5="http://www.ihtsdo.org/snomedct.owl#C5/"
     xmlns:Eosinophil="http://www.ihtsdo.org/snomedct.owl#Eosinophil,"
     xmlns:Structure_of_Bowman="http://www.ihtsdo.org/snomedct.owl#Structure_of_Bowman&#39;"
     xmlns:Back_structure="http://www.ihtsdo.org/snomedct.owl#Back_structure,"
     xmlns:T6="http://www.ihtsdo.org/snomedct.owl#T6/"
     xmlns:T7="http://www.ihtsdo.org/snomedct.owl#T7/"
     xmlns:rdfs="http://www.w3.org/2000/01/rdf-schema#"
     xmlns:T4="http://www.ihtsdo.org/snomedct.owl#T4/"
     xmlns:T5="http://www.ihtsdo.org/snomedct.owl#T5/"
     xmlns:T8="http://www.ihtsdo.org/snomedct.owl#T8/"
     xmlns:T9="http://www.ihtsdo.org/snomedct.owl#T9/"
     xmlns:Apex_beat="http://www.ihtsdo.org/snomedct.owl#Apex_beat,"
     xmlns:snomedct="http://www.ihtsdo.org/snomedct.owl#"
     xmlns:C2="http://www.ihtsdo.org/snomedct.owl#C2/"
     xmlns:L1="http://www.ihtsdo.org/snomedct.owl#L1/"
     xmlns:L2="http://www.ihtsdo.org/snomedct.owl#L2/"
     xmlns:Structure_of_Descemet="http://www.ihtsdo.org/snomedct.owl#Structure_of_Descemet&#39;"
     xmlns:L3="http://www.ihtsdo.org/snomedct.owl#L3/"
     xmlns:Skeletal_muscle_fiber="http://www.ihtsdo.org/snomedct.owl#Skeletal_muscle_fiber,"
     xmlns:T1="http://www.ihtsdo.org/snomedct.owl#T1/"
     xmlns:L4="http://www.ihtsdo.org/snomedct.owl#L4/"
     xmlns:Crypt_of_LieberkÃƒ="http://www.ihtsdo.org/snomedct.owl#Crypt_of_Lieberk&#195;&#188;"
     xmlns:L5="http://www.ihtsdo.org/snomedct.owl#L5/"
     xmlns:_forearm="http://www.ihtsdo.org/snomedct.owl#Nerves_of_the_hand,_forearm,"
     xmlns:T3="http://www.ihtsdo.org/snomedct.owl#T3/"
     xmlns:T2="http://www.ihtsdo.org/snomedct.owl#T2/"
     xmlns:Structure_of_Bruch="http://www.ihtsdo.org/snomedct.owl#Structure_of_Bruch&#39;"
     xmlns:Skin_of_arm="http://www.ihtsdo.org/snomedct.owl#Skin_of_arm,"
     xmlns:T10="http://www.ihtsdo.org/snomedct.owl#T10/"
     xmlns:T11="http://www.ihtsdo.org/snomedct.owl#T11/"
     xmlns:T12="http://www.ihtsdo.org/snomedct.owl#T12/"
     xmlns:xsd="http://www.w3.org/2001/XMLSchema#"
     xmlns:Fibula="http://www.ihtsdo.org/snomedct.owl#Fibula,">
    <owl:Ontology rdf:about=""/>
    


    <!-- 
    ///////////////////////////////////////////////////////////////////////////////////////
    //
    // Classes
    //
    ///////////////////////////////////////////////////////////////////////////////////////
     -->

    


    <!-- http://bioontology.org/projects/ontologies/fma/fmaOwlDlComponent_2_0#Abdominal_aorta -->

    <owl:Class rdf:about="http://bioontology.org/projects/ontologies/fma/fmaOwlDlComponent_2_0#Abdominal_aorta">
        <owl:equivalentClass rdf:resource="http://www.ihtsdo.org/snomedct.owl#Abdominal_aorta_structure"/>
    </owl:Class>
    


    <!-- http://bioontology.org/projects/ontologies/fma/fmaOwlDlComponent_2_0#Abdominal_fascia -->

    <owl:Class rdf:about="http://bioontology.org/projects/ontologies/fma/fmaOwlDlComponent_2_0#Abdominal_fascia">
        <owl:equivalentClass rdf:resource="http://www.ihtsdo.org/snomedct.owl#Structure_of_fascia_of_abdomen"/>
    </owl:Class>
    


    <!-- http://bioontology.org/projects/ontologies/fma/fmaOwlDlComponent_2_0#Abdominal_lymph_node -->

    <owl:Class rdf:about="http://bioontology.org/projects/ontologies/fma/fmaOwlDlComponent_2_0#Abdominal_lymph_node">
        <owl:equivalentClass rdf:resource="http://www.ihtsdo.org/snomedct.owl#Abdominal_lymph_node_group"/>
    </owl:Class>
    


    <!-- http://bioontology.org/projects/ontologies/fma/fmaOwlDlComponent_2_0#Abdominal_part_of_inferior_vena_cava -->

    <owl:Class rdf:about="http://bioontology.org/projects/ontologies/fma/fmaOwlDlComponent_2_0#Abdominal_part_of_inferior_vena_cava">
        <owl:equivalentClass rdf:resource="http://www.ihtsdo.org/snomedct.owl#Structure_of_abdominal_portion_of_vena_cava"/>
    </owl:Class>
    


    <!-- http://bioontology.org/projects/ontologies/fma/fmaOwlDlComponent_2_0#Abdominal_part_of_pectoralis_major -->

    <owl:Class rdf:about="http://bioontology.org/projects/ontologies/fma/fmaOwlDlComponent_2_0#Abdominal_part_of_pectoralis_major">
        <owl:equivalentClass rdf:resource="http://www.ihtsdo.org/snomedct.owl#Structure_of_abdominal_part_of_pectoralis_major_muscle"/>
    </owl:Class>
    


    <!-- http://bioontology.org/projects/ontologies/fma/fmaOwlDlComponent_2_0#Abducens_nerve -->

    <owl:Class rdf:about="http://bioontology.org/projects/ontologies/fma/fmaOwlDlComponent_2_0#Abducens_nerve">
        <owl:equivalentClass rdf:resource="http://www.ihtsdo.org/snomedct.owl#Abducens_nerve_structure"/>
    </owl:Class>
    


    <!-- http://bioontology.org/projects/ontologies/fma/fmaOwlDlComponent_2_0#Abductor_digiti_minimi_of_foot -->

    <owl:Class rdf:about="http://bioontology.org/projects/ontologies/fma/fmaOwlDlComponent_2_0#Abductor_digiti_minimi_of_foot">
        <owl:equivalentClass rdf:resource="http://www.ihtsdo.org/snomedct.owl#Structure_of_abductor_digiti_minimi_muscle_of_foot"/>
    </owl:Class>
    


    <!-- http://bioontology.org/projects/ontologies/fma/fmaOwlDlComponent_2_0#Abductor_hallucis -->

    <owl:Class rdf:about="http://bioontology.org/projects/ontologies/fma/fmaOwlDlComponent_2_0#Abductor_hallucis">
        <owl:equivalentClass rdf:resource="http://www.ihtsdo.org/snomedct.owl#Structure_of_abductor_hallucis_muscle"/>
    </owl:Class>
    


    <!-- http://bioontology.org/projects/ontologies/fma/fmaOwlDlComponent_2_0#Abductor_pollicis_brevis -->

    <owl:Class rdf:about="http://bioontology.org/projects/ontologies/fma/fmaOwlDlComponent_2_0#Abductor_pollicis_brevis">
        <owl:equivalentClass rdf:resource="http://www.ihtsdo.org/snomedct.owl#Structure_of_abductor_pollicis_brevis_muscle"/>
    </owl:Class>
    


    <!-- http://bioontology.org/projects/ontologies/fma/fmaOwlDlComponent_2_0#Abductor_pollicis_longus -->

    <owl:Class rdf:about="http://bioontology.org/projects/ontologies/fma/fmaOwlDlComponent_2_0#Abductor_pollicis_longus">
        <owl:equivalentClass rdf:resource="http://www.ihtsdo.org/snomedct.owl#Structure_of_abductor_pollicis_longus_muscle"/>
    </owl:Class>
    


    <!-- http://bioontology.org/projects/ontologies/fma/fmaOwlDlComponent_2_0#Aberrant_ductule_of_epididymis -->

    <owl:Class rdf:about="http://bioontology.org/projects/ontologies/fma/fmaOwlDlComponent_2_0#Aberrant_ductule_of_epididymis">
        <owl:equivalentClass rdf:resource="http://www.ihtsdo.org/snomedct.owl#Structure_of_aberrant_ductule_of_epididymis"/>
    </owl:Class>
    


    <!-- http://bioontology.org/projects/ontologies/fma/fmaOwlDlComponent_2_0#Accessory_breast -->

    <owl:Class rdf:about="http://bioontology.org/projects/ontologies/fma/fmaOwlDlComponent_2_0#Accessory_breast">
        <owl:equivalentClass rdf:resource="http://www.ihtsdo.org/snomedct.owl#Ectopic_breast"/>
    </owl:Class>
    


    <!-- http://bioontology.org/projects/ontologies/fma/fmaOwlDlComponent_2_0#Accessory_cusp_of_tooth -->

    <owl:Class rdf:about="http://bioontology.org/projects/ontologies/fma/fmaOwlDlComponent_2_0#Accessory_cusp_of_tooth">
        <owl:equivalentClass rdf:resource="http://www.ihtsdo.org/snomedct.owl#Supernumerary_cusp"/>
    </owl:Class>
    


    <!-- http://bioontology.org/projects/ontologies/fma/fmaOwlDlComponent_2_0#Accessory_nasal_cartilage -->

    <owl:Class rdf:about="http://bioontology.org/projects/ontologies/fma/fmaOwlDlComponent_2_0#Accessory_nasal_cartilage">
        <owl:equivalentClass rdf:resource="http://www.ihtsdo.org/snomedct.owl#Structure_of_accessory_nasal_cartilages"/>
    </owl:Class>
    


    <!-- http://bioontology.org/projects/ontologies/fma/fmaOwlDlComponent_2_0#Accessory_pancreas -->

    <owl:Class rdf:about="http://bioontology.org/projects/ontologies/fma/fmaOwlDlComponent_2_0#Accessory_pancreas">
        <owl:equivalentClass rdf:resource="http://www.ihtsdo.org/snomedct.owl#Accessory_pancreas"/>
    </owl:Class>
    


    <!-- http://bioontology.org/projects/ontologies/fma/fmaOwlDlComponent_2_0#Accessory_pancreatic_duct -->

    <owl:Class rdf:about="http://bioontology.org/projects/ontologies/fma/fmaOwlDlComponent_2_0#Accessory_pancreatic_duct">
        <owl:equivalentClass rdf:resource="http://www.ihtsdo.org/snomedct.owl#Structure_of_accessory_pancreatic_duct"/>
    </owl:Class>
    


    <!-- http://bioontology.org/projects/ontologies/fma/fmaOwlDlComponent_2_0#Accessory_parathyroid_gland -->

    <owl:Class rdf:about="http://bioontology.org/projects/ontologies/fma/fmaOwlDlComponent_2_0#Accessory_parathyroid_gland">
        <owl:equivalentClass rdf:resource="http://www.ihtsdo.org/snomedct.owl#Accessory_parathyroid_gland"/>
    </owl:Class>
    


    <!-- http://bioontology.org/projects/ontologies/fma/fmaOwlDlComponent_2_0#Accessory_renal_artery -->

    <owl:Class rdf:about="http://bioontology.org/projects/ontologies/fma/fmaOwlDlComponent_2_0#Accessory_renal_artery">
        <owl:equivalentClass rdf:resource="http://www.ihtsdo.org/snomedct.owl#Accessory_renal_artery"/>
    </owl:Class>
    


    <!-- http://bioontology.org/projects/ontologies/fma/fmaOwlDlComponent_2_0#Accessory_root_of_tooth -->

    <owl:Class rdf:about="http://bioontology.org/projects/ontologies/fma/fmaOwlDlComponent_2_0#Accessory_root_of_tooth">
        <owl:equivalentClass rdf:resource="http://www.ihtsdo.org/snomedct.owl#Supernumerary_roots"/>
    </owl:Class>
    


    <!-- http://bioontology.org/projects/ontologies/fma/fmaOwlDlComponent_2_0#Accessory_saphenous_vein -->

    <owl:Class rdf:about="http://bioontology.org/projects/ontologies/fma/fmaOwlDlComponent_2_0#Accessory_saphenous_vein">
        <owl:equivalentClass rdf:resource="http://www.ihtsdo.org/snomedct.owl#Structure_of_accessory_saphenous_vein"/>
    </owl:Class>
    


    <!-- http://bioontology.org/projects/ontologies/fma/fmaOwlDlComponent_2_0#Accessory_spleen -->

    <owl:Class rdf:about="http://bioontology.org/projects/ontologies/fma/fmaOwlDlComponent_2_0#Accessory_spleen">
        <owl:equivalentClass rdf:resource="http://www.ihtsdo.org/snomedct.owl#Accessory_spleen"/>
    </owl:Class>
    


    <!-- http://bioontology.org/projects/ontologies/fma/fmaOwlDlComponent_2_0#Accessory_thyroid_gland -->

    <owl:Class rdf:about="http://bioontology.org/projects/ontologies/fma/fmaOwlDlComponent_2_0#Accessory_thyroid_gland">
        <owl:equivalentClass rdf:resource="http://www.ihtsdo.org/snomedct.owl#Accessory_thyroid"/>
    </owl:Class>
    


    <!-- http://bioontology.org/projects/ontologies/fma/fmaOwlDlComponent_2_0#Acetabular_branch_of_medial_circumflex_femoral_artery -->

    <owl:Class rdf:about="http://bioontology.org/projects/ontologies/fma/fmaOwlDlComponent_2_0#Acetabular_branch_of_medial_circumflex_femoral_artery">
        <owl:equivalentClass rdf:resource="http://www.ihtsdo.org/snomedct.owl#Acetabular_branch_of_medial_circumflex_femoral_artery"/>
    </owl:Class>
    


    <!-- http://bioontology.org/projects/ontologies/fma/fmaOwlDlComponent_2_0#Acetabular_labrum -->

    <owl:Class rdf:about="http://bioontology.org/projects/ontologies/fma/fmaOwlDlComponent_2_0#Acetabular_labrum">
        <owl:equivalentClass rdf:resource="http://www.ihtsdo.org/snomedct.owl#Structure_of_labrum_of_acetabulum"/>
    </owl:Class>
    


    <!-- http://bioontology.org/projects/ontologies/fma/fmaOwlDlComponent_2_0#Acetabular_part_of_hip_bone -->

    <owl:Class rdf:about="http://bioontology.org/projects/ontologies/fma/fmaOwlDlComponent_2_0#Acetabular_part_of_hip_bone">
        <owl:equivalentClass rdf:resource="http://www.ihtsdo.org/snomedct.owl#Bone_structure_of_acetabulum"/>
    </owl:Class>
    


    <!-- http://bioontology.org/projects/ontologies/fma/fmaOwlDlComponent_2_0#Acetylcholine -->

    <owl:Class rdf:about="http://bioontology.org/projects/ontologies/fma/fmaOwlDlComponent_2_0#Acetylcholine">
        <owl:equivalentClass rdf:resource="http://www.ihtsdo.org/snomedct.owl#Acetylcholine_preparation"/>
    </owl:Class>
    


    <!-- http://bioontology.org/projects/ontologies/fma/fmaOwlDlComponent_2_0#Acetylcholine_receptor -->

    <owl:Class rdf:about="http://bioontology.org/projects/ontologies/fma/fmaOwlDlComponent_2_0#Acetylcholine_receptor">
        <owl:equivalentClass rdf:resource="http://www.ihtsdo.org/snomedct.owl#Cholinergic_receptor"/>
    </owl:Class>
    


    <!-- http://bioontology.org/projects/ontologies/fma/fmaOwlDlComponent_2_0#Acidophil_cell_of_pars_distalis_of_adenohypophysis -->

    <owl:Class rdf:about="http://bioontology.org/projects/ontologies/fma/fmaOwlDlComponent_2_0#Acidophil_cell_of_pars_distalis_of_adenohypophysis">
        <owl:equivalentClass rdf:resource="http://www.ihtsdo.org/snomedct.owl#Pituitary_alpha_cell"/>
    </owl:Class>
    


    <!-- http://bioontology.org/projects/ontologies/fma/fmaOwlDlComponent_2_0#Acinus_of_parotid_gland -->

    <owl:Class rdf:about="http://bioontology.org/projects/ontologies/fma/fmaOwlDlComponent_2_0#Acinus_of_parotid_gland">
        <owl:equivalentClass rdf:resource="http://www.ihtsdo.org/snomedct.owl#Acinus_of_parotid_gland"/>
    </owl:Class>
    


    <!-- http://bioontology.org/projects/ontologies/fma/fmaOwlDlComponent_2_0#Acromial_end_of_clavicle -->

    <owl:Class rdf:about="http://bioontology.org/projects/ontologies/fma/fmaOwlDlComponent_2_0#Acromial_end_of_clavicle">
        <owl:equivalentClass rdf:resource="http://www.ihtsdo.org/snomedct.owl#Structure_of_acromial_end_of_clavicle"/>
    </owl:Class>
    


    <!-- http://bioontology.org/projects/ontologies/fma/fmaOwlDlComponent_2_0#Acromioclavicular_joint -->

    <owl:Class rdf:about="http://bioontology.org/projects/ontologies/fma/fmaOwlDlComponent_2_0#Acromioclavicular_joint">
        <owl:equivalentClass rdf:resource="http://www.ihtsdo.org/snomedct.owl#Acromioclavicular_joint_structure"/>
    </owl:Class>
    


    <!-- http://bioontology.org/projects/ontologies/fma/fmaOwlDlComponent_2_0#Acromion -->

    <owl:Class rdf:about="http://bioontology.org/projects/ontologies/fma/fmaOwlDlComponent_2_0#Acromion">
        <owl:equivalentClass rdf:resource="http://www.ihtsdo.org/snomedct.owl#Structure_of_acromion"/>
    </owl:Class>
    


    <!-- http://bioontology.org/projects/ontologies/fma/fmaOwlDlComponent_2_0#Acrosome -->

    <owl:Class rdf:about="http://bioontology.org/projects/ontologies/fma/fmaOwlDlComponent_2_0#Acrosome">
        <owl:equivalentClass rdf:resource="http://www.ihtsdo.org/snomedct.owl#Acrosomal_vesicle"/>
    </owl:Class>
    


    <!-- http://bioontology.org/projects/ontologies/fma/fmaOwlDlComponent_2_0#Actin -->

    <owl:Class rdf:about="http://bioontology.org/projects/ontologies/fma/fmaOwlDlComponent_2_0#Actin">
        <owl:equivalentClass rdf:resource="http://www.ihtsdo.org/snomedct.owl#Actin"/>
    </owl:Class>
    


    <!-- http://bioontology.org/projects/ontologies/fma/fmaOwlDlComponent_2_0#Actin_binding_protein -->

    <owl:Class rdf:about="http://bioontology.org/projects/ontologies/fma/fmaOwlDlComponent_2_0#Actin_binding_protein">
        <owl:equivalentClass rdf:resource="http://www.ihtsdo.org/snomedct.owl#Actin-binding_protein"/>
    </owl:Class>
    


    <!-- http://bioontology.org/projects/ontologies/fma/fmaOwlDlComponent_2_0#Actin_filament -->

    <owl:Class rdf:about="http://bioontology.org/projects/ontologies/fma/fmaOwlDlComponent_2_0#Actin_filament">
        <owl:equivalentClass rdf:resource="http://www.ihtsdo.org/snomedct.owl#Filaments_of_contractile_apparatus"/>
    </owl:Class>
    


    <!-- http://bioontology.org/projects/ontologies/fma/fmaOwlDlComponent_2_0#Adductor_brevis -->

    <owl:Class rdf:about="http://bioontology.org/projects/ontologies/fma/fmaOwlDlComponent_2_0#Adductor_brevis">
        <owl:equivalentClass rdf:resource="http://www.ihtsdo.org/snomedct.owl#Structure_of_adductor_brevis_muscle"/>
    </owl:Class>
    


    <!-- http://bioontology.org/projects/ontologies/fma/fmaOwlDlComponent_2_0#Adductor_canal -->

    <owl:Class rdf:about="http://bioontology.org/projects/ontologies/fma/fmaOwlDlComponent_2_0#Adductor_canal">
        <owl:equivalentClass rdf:resource="http://www.ihtsdo.org/snomedct.owl#Structure_of_adductor_canal"/>
    </owl:Class>
    


    <!-- http://bioontology.org/projects/ontologies/fma/fmaOwlDlComponent_2_0#Adductor_hallucis -->

    <owl:Class rdf:about="http://bioontology.org/projects/ontologies/fma/fmaOwlDlComponent_2_0#Adductor_hallucis">
        <owl:equivalentClass rdf:resource="http://www.ihtsdo.org/snomedct.owl#Adductor_hallucis_muscle_structure"/>
    </owl:Class>
    


    <!-- http://bioontology.org/projects/ontologies/fma/fmaOwlDlComponent_2_0#Adductor_longus -->

    <owl:Class rdf:about="http://bioontology.org/projects/ontologies/fma/fmaOwlDlComponent_2_0#Adductor_longus">
        <owl:equivalentClass rdf:resource="http://www.ihtsdo.org/snomedct.owl#Adductor_longus_muscle_structure"/>
    </owl:Class>
    


    <!-- http://bioontology.org/projects/ontologies/fma/fmaOwlDlComponent_2_0#Adductor_magnus -->

    <owl:Class rdf:about="http://bioontology.org/projects/ontologies/fma/fmaOwlDlComponent_2_0#Adductor_magnus">
        <owl:equivalentClass rdf:resource="http://www.ihtsdo.org/snomedct.owl#Structure_of_adductor_magnus_muscle"/>
    </owl:Class>
    


    <!-- http://bioontology.org/projects/ontologies/fma/fmaOwlDlComponent_2_0#Adductor_pollicis -->

    <owl:Class rdf:about="http://bioontology.org/projects/ontologies/fma/fmaOwlDlComponent_2_0#Adductor_pollicis">
        <owl:equivalentClass rdf:resource="http://www.ihtsdo.org/snomedct.owl#Adductor_pollicis_muscle_structure"/>
    </owl:Class>
    


    <!-- http://bioontology.org/projects/ontologies/fma/fmaOwlDlComponent_2_0#Adenine -->

    <owl:Class rdf:about="http://bioontology.org/projects/ontologies/fma/fmaOwlDlComponent_2_0#Adenine">
        <owl:equivalentClass rdf:resource="http://www.ihtsdo.org/snomedct.owl#Adenine"/>
    </owl:Class>
    


    <!-- http://bioontology.org/projects/ontologies/fma/fmaOwlDlComponent_2_0#Adhesive_belt -->

    <owl:Class rdf:about="http://bioontology.org/projects/ontologies/fma/fmaOwlDlComponent_2_0#Adhesive_belt">
        <owl:equivalentClass rdf:resource="http://www.ihtsdo.org/snomedct.owl#Intermediate_junction"/>
    </owl:Class>
    


    <!-- http://bioontology.org/projects/ontologies/fma/fmaOwlDlComponent_2_0#Adipocyte -->

    <owl:Class rdf:about="http://bioontology.org/projects/ontologies/fma/fmaOwlDlComponent_2_0#Adipocyte">
        <owl:equivalentClass rdf:resource="http://www.ihtsdo.org/snomedct.owl#Adipocyte"/>
    </owl:Class>
    


    <!-- http://bioontology.org/projects/ontologies/fma/fmaOwlDlComponent_2_0#Adipose_tissue -->

    <owl:Class rdf:about="http://bioontology.org/projects/ontologies/fma/fmaOwlDlComponent_2_0#Adipose_tissue">
        <owl:equivalentClass rdf:resource="http://www.ihtsdo.org/snomedct.owl#Adipose_tissue"/>
    </owl:Class>
    


    <!-- http://bioontology.org/projects/ontologies/fma/fmaOwlDlComponent_2_0#Adrenocorticotropin -->

    <owl:Class rdf:about="http://bioontology.org/projects/ontologies/fma/fmaOwlDlComponent_2_0#Adrenocorticotropin">
        <owl:equivalentClass rdf:resource="http://www.ihtsdo.org/snomedct.owl#Adrenocorticotropic_hormone"/>
    </owl:Class>
    


    <!-- http://bioontology.org/projects/ontologies/fma/fmaOwlDlComponent_2_0#Adventitia -->

    <owl:Class rdf:about="http://bioontology.org/projects/ontologies/fma/fmaOwlDlComponent_2_0#Adventitia">
        <owl:equivalentClass rdf:resource="http://www.ihtsdo.org/snomedct.owl#Tunica_adventitia"/>
    </owl:Class>
    


    <!-- http://bioontology.org/projects/ontologies/fma/fmaOwlDlComponent_2_0#Adventitia_of_esophagus -->

    <owl:Class rdf:about="http://bioontology.org/projects/ontologies/fma/fmaOwlDlComponent_2_0#Adventitia_of_esophagus">
        <owl:equivalentClass rdf:resource="http://www.ihtsdo.org/snomedct.owl#Esophageal_adventitia"/>
    </owl:Class>
    


    <!-- http://bioontology.org/projects/ontologies/fma/fmaOwlDlComponent_2_0#Adventitia_of_ureter -->

    <owl:Class rdf:about="http://bioontology.org/projects/ontologies/fma/fmaOwlDlComponent_2_0#Adventitia_of_ureter">
        <owl:equivalentClass rdf:resource="http://www.ihtsdo.org/snomedct.owl#Adventitia_of_ureter"/>
    </owl:Class>
    


    <!-- http://bioontology.org/projects/ontologies/fma/fmaOwlDlComponent_2_0#Ala_of_ilium -->

    <owl:Class rdf:about="http://bioontology.org/projects/ontologies/fma/fmaOwlDlComponent_2_0#Ala_of_ilium">
        <owl:equivalentClass rdf:resource="http://www.ihtsdo.org/snomedct.owl#Entire_ala_ossis_ilii"/>
    </owl:Class>
    


    <!-- http://bioontology.org/projects/ontologies/fma/fmaOwlDlComponent_2_0#Ala_of_nose -->

    <owl:Class rdf:about="http://bioontology.org/projects/ontologies/fma/fmaOwlDlComponent_2_0#Ala_of_nose">
        <owl:equivalentClass rdf:resource="http://www.ihtsdo.org/snomedct.owl#Alar_structure"/>
    </owl:Class>
    


    <!-- http://bioontology.org/projects/ontologies/fma/fmaOwlDlComponent_2_0#Ala_of_sacrum -->

    <owl:Class rdf:about="http://bioontology.org/projects/ontologies/fma/fmaOwlDlComponent_2_0#Ala_of_sacrum">
        <owl:equivalentClass rdf:resource="http://www.ihtsdo.org/snomedct.owl#Structure_of_ala_of_sacrum"/>
    </owl:Class>
    


    <!-- http://bioontology.org/projects/ontologies/fma/fmaOwlDlComponent_2_0#Alanine -->

    <owl:Class rdf:about="http://bioontology.org/projects/ontologies/fma/fmaOwlDlComponent_2_0#Alanine">
        <owl:equivalentClass rdf:resource="http://www.ihtsdo.org/snomedct.owl#Alanine"/>
    </owl:Class>
    


    <!-- http://bioontology.org/projects/ontologies/fma/fmaOwlDlComponent_2_0#Alar_ligament -->

    <owl:Class rdf:about="http://bioontology.org/projects/ontologies/fma/fmaOwlDlComponent_2_0#Alar_ligament">
        <owl:equivalentClass rdf:resource="http://www.ihtsdo.org/snomedct.owl#Structure_of_alar_ligaments"/>
    </owl:Class>
    


    <!-- http://bioontology.org/projects/ontologies/fma/fmaOwlDlComponent_2_0#Alimentary_system -->

    <owl:Class rdf:about="http://bioontology.org/projects/ontologies/fma/fmaOwlDlComponent_2_0#Alimentary_system">
        <owl:equivalentClass rdf:resource="http://www.ihtsdo.org/snomedct.owl#Structure_of_digestive_system"/>
    </owl:Class>
    


    <!-- http://bioontology.org/projects/ontologies/fma/fmaOwlDlComponent_2_0#Alpha_actinin -->

    <owl:Class rdf:about="http://bioontology.org/projects/ontologies/fma/fmaOwlDlComponent_2_0#Alpha_actinin">
        <owl:equivalentClass rdf:resource="http://www.ihtsdo.org/snomedct.owl#alpha_Actinin"/>
    </owl:Class>
    


    <!-- http://bioontology.org/projects/ontologies/fma/fmaOwlDlComponent_2_0#Alpha_adrenergic_receptor -->

    <owl:Class rdf:about="http://bioontology.org/projects/ontologies/fma/fmaOwlDlComponent_2_0#Alpha_adrenergic_receptor">
        <owl:equivalentClass rdf:resource="http://www.ihtsdo.org/snomedct.owl#alpha-Adrenergic_receptor"/>
    </owl:Class>
    


    <!-- http://bioontology.org/projects/ontologies/fma/fmaOwlDlComponent_2_0#Alveolar_arch_of_mandible -->

    <owl:Class rdf:about="http://bioontology.org/projects/ontologies/fma/fmaOwlDlComponent_2_0#Alveolar_arch_of_mandible">
        <owl:equivalentClass rdf:resource="http://www.ihtsdo.org/snomedct.owl#Structure_of_alveolar_arch_of_mandible"/>
    </owl:Class>
    


    <!-- http://bioontology.org/projects/ontologies/fma/fmaOwlDlComponent_2_0#Alveolar_arch_of_maxilla -->

    <owl:Class rdf:about="http://bioontology.org/projects/ontologies/fma/fmaOwlDlComponent_2_0#Alveolar_arch_of_maxilla">
        <owl:equivalentClass rdf:resource="http://www.ihtsdo.org/snomedct.owl#Structure_of_alveolar_arch_of_maxilla"/>
    </owl:Class>
    


    <!-- http://bioontology.org/projects/ontologies/fma/fmaOwlDlComponent_2_0#Alveolar_macrophage -->

    <owl:Class rdf:about="http://bioontology.org/projects/ontologies/fma/fmaOwlDlComponent_2_0#Alveolar_macrophage">
        <owl:equivalentClass rdf:resource="http://www.ihtsdo.org/snomedct.owl#Alveolar_macrophage"/>
    </owl:Class>
    


    <!-- http://bioontology.org/projects/ontologies/fma/fmaOwlDlComponent_2_0#Alveolar_part_of_mandible -->

    <owl:Class rdf:about="http://bioontology.org/projects/ontologies/fma/fmaOwlDlComponent_2_0#Alveolar_part_of_mandible">
        <owl:equivalentClass rdf:resource="http://www.ihtsdo.org/snomedct.owl#Structure_of_alveolar_part_of_mandible"/>
    </owl:Class>
    


    <!-- http://bioontology.org/projects/ontologies/fma/fmaOwlDlComponent_2_0#Alveolar_process_of_maxilla -->

    <owl:Class rdf:about="http://bioontology.org/projects/ontologies/fma/fmaOwlDlComponent_2_0#Alveolar_process_of_maxilla">
        <owl:equivalentClass rdf:resource="http://www.ihtsdo.org/snomedct.owl#Structure_of_alveolar_process_of_maxilla"/>
    </owl:Class>
    


    <!-- http://bioontology.org/projects/ontologies/fma/fmaOwlDlComponent_2_0#Amacrine_cell -->

    <owl:Class rdf:about="http://bioontology.org/projects/ontologies/fma/fmaOwlDlComponent_2_0#Amacrine_cell">
        <owl:equivalentClass rdf:resource="http://www.ihtsdo.org/snomedct.owl#Amacrine_cells_of_retina"/>
    </owl:Class>
    


    <!-- http://bioontology.org/projects/ontologies/fma/fmaOwlDlComponent_2_0#Amine_hormone -->

    <owl:Class rdf:about="http://bioontology.org/projects/ontologies/fma/fmaOwlDlComponent_2_0#Amine_hormone">
        <owl:equivalentClass rdf:resource="http://www.ihtsdo.org/snomedct.owl#Amine_hormone"/>
    </owl:Class>
    


    <!-- http://bioontology.org/projects/ontologies/fma/fmaOwlDlComponent_2_0#Amino_acid -->

    <owl:Class rdf:about="http://bioontology.org/projects/ontologies/fma/fmaOwlDlComponent_2_0#Amino_acid">
        <owl:equivalentClass rdf:resource="http://www.ihtsdo.org/snomedct.owl#Amino_acid"/>
    </owl:Class>
    


    <!-- http://bioontology.org/projects/ontologies/fma/fmaOwlDlComponent_2_0#Amnion -->

    <owl:Class rdf:about="http://bioontology.org/projects/ontologies/fma/fmaOwlDlComponent_2_0#Amnion">
        <owl:equivalentClass rdf:resource="http://www.ihtsdo.org/snomedct.owl#Structure_of_amnion"/>
    </owl:Class>
    


    <!-- http://bioontology.org/projects/ontologies/fma/fmaOwlDlComponent_2_0#Ampulla_of_anterior_semicircular_duct_of_membranous_labyrinth -->

    <owl:Class rdf:about="http://bioontology.org/projects/ontologies/fma/fmaOwlDlComponent_2_0#Ampulla_of_anterior_semicircular_duct_of_membranous_labyrinth">
        <owl:equivalentClass rdf:resource="http://www.ihtsdo.org/snomedct.owl#Structure_of_anterior_membranous_ampulla"/>
    </owl:Class>
    


    <!-- http://bioontology.org/projects/ontologies/fma/fmaOwlDlComponent_2_0#Ampulla_of_lacrimal_canaliculus -->

    <owl:Class rdf:about="http://bioontology.org/projects/ontologies/fma/fmaOwlDlComponent_2_0#Ampulla_of_lacrimal_canaliculus">
        <owl:equivalentClass rdf:resource="http://www.ihtsdo.org/snomedct.owl#Structure_of_ampulla_of_lacrimal_canaliculus"/>
    </owl:Class>
    


    <!-- http://bioontology.org/projects/ontologies/fma/fmaOwlDlComponent_2_0#Ampulla_of_lateral_semicircular_duct_of_membranous_laybrinth -->

    <owl:Class rdf:about="http://bioontology.org/projects/ontologies/fma/fmaOwlDlComponent_2_0#Ampulla_of_lateral_semicircular_duct_of_membranous_laybrinth">
        <owl:equivalentClass rdf:resource="http://www.ihtsdo.org/snomedct.owl#Structure_of_lateral_membranous_ampulla"/>
    </owl:Class>
    


    <!-- http://bioontology.org/projects/ontologies/fma/fmaOwlDlComponent_2_0#Ampulla_of_posterior_semicircular_duct_of_membranous_laybrinth -->

    <owl:Class rdf:about="http://bioontology.org/projects/ontologies/fma/fmaOwlDlComponent_2_0#Ampulla_of_posterior_semicircular_duct_of_membranous_laybrinth">
        <owl:equivalentClass rdf:resource="http://www.ihtsdo.org/snomedct.owl#Structure_of_posterior_membranous_ampulla"/>
    </owl:Class>
    


    <!-- http://bioontology.org/projects/ontologies/fma/fmaOwlDlComponent_2_0#Ampullary_crest_of_semicircular_duct -->

    <owl:Class rdf:about="http://bioontology.org/projects/ontologies/fma/fmaOwlDlComponent_2_0#Ampullary_crest_of_semicircular_duct">
        <owl:equivalentClass rdf:resource="http://www.ihtsdo.org/snomedct.owl#Structure_of_crista_ampullaris"/>
    </owl:Class>
    


    <!-- http://bioontology.org/projects/ontologies/fma/fmaOwlDlComponent_2_0#Anagen_hair -->

    <owl:Class rdf:about="http://bioontology.org/projects/ontologies/fma/fmaOwlDlComponent_2_0#Anagen_hair">
        <owl:equivalentClass rdf:resource="http://www.ihtsdo.org/snomedct.owl#Anagen_hair"/>
    </owl:Class>
    


    <!-- http://bioontology.org/projects/ontologies/fma/fmaOwlDlComponent_2_0#Anal_part_of_perineum -->

    <owl:Class rdf:about="http://bioontology.org/projects/ontologies/fma/fmaOwlDlComponent_2_0#Anal_part_of_perineum">
        <owl:equivalentClass rdf:resource="http://www.ihtsdo.org/snomedct.owl#Perianal_region_structure"/>
    </owl:Class>
    


    <!-- http://bioontology.org/projects/ontologies/fma/fmaOwlDlComponent_2_0#Anatomical_feature -->

    <owl:Class rdf:about="http://bioontology.org/projects/ontologies/fma/fmaOwlDlComponent_2_0#Anatomical_feature">
        <owl:equivalentClass rdf:resource="http://www.ihtsdo.org/snomedct.owl#Anatomical_feature"/>
    </owl:Class>
    


    <!-- http://bioontology.org/projects/ontologies/fma/fmaOwlDlComponent_2_0#Anatomical_landmark -->

    <owl:Class rdf:about="http://bioontology.org/projects/ontologies/fma/fmaOwlDlComponent_2_0#Anatomical_landmark">
        <owl:equivalentClass rdf:resource="http://www.ihtsdo.org/snomedct.owl#Anatomical_landmark"/>
    </owl:Class>
    


    <!-- http://bioontology.org/projects/ontologies/fma/fmaOwlDlComponent_2_0#Anatomical_line -->

    <owl:Class rdf:about="http://bioontology.org/projects/ontologies/fma/fmaOwlDlComponent_2_0#Anatomical_line">
        <owl:equivalentClass rdf:resource="http://www.ihtsdo.org/snomedct.owl#Anatomical_line"/>
    </owl:Class>
    


    <!-- http://bioontology.org/projects/ontologies/fma/fmaOwlDlComponent_2_0#Anatomical_neck_of_humerus -->

    <owl:Class rdf:about="http://bioontology.org/projects/ontologies/fma/fmaOwlDlComponent_2_0#Anatomical_neck_of_humerus">
        <owl:equivalentClass rdf:resource="http://www.ihtsdo.org/snomedct.owl#Anatomical_neck_humerus"/>
    </owl:Class>
    


    <!-- http://bioontology.org/projects/ontologies/fma/fmaOwlDlComponent_2_0#Anatomical_orifice -->

    <owl:Class rdf:about="http://bioontology.org/projects/ontologies/fma/fmaOwlDlComponent_2_0#Anatomical_orifice">
        <owl:equivalentClass rdf:resource="http://www.ihtsdo.org/snomedct.owl#Anatomical_orifice"/>
    </owl:Class>
    


    <!-- http://bioontology.org/projects/ontologies/fma/fmaOwlDlComponent_2_0#Anatomical_position -->

    <owl:Class rdf:about="http://bioontology.org/projects/ontologies/fma/fmaOwlDlComponent_2_0#Anatomical_position">
        <owl:equivalentClass rdf:resource="http://www.ihtsdo.org/snomedct.owl#Anatomical_position"/>
    </owl:Class>
    


    <!-- http://bioontology.org/projects/ontologies/fma/fmaOwlDlComponent_2_0#Anconeus -->

    <owl:Class rdf:about="http://bioontology.org/projects/ontologies/fma/fmaOwlDlComponent_2_0#Anconeus">
        <owl:equivalentClass rdf:resource="http://www.ihtsdo.org/snomedct.owl#Structure_of_anconeus_muscle"/>
    </owl:Class>
    


    <!-- http://bioontology.org/projects/ontologies/fma/fmaOwlDlComponent_2_0#Androgen -->

    <owl:Class rdf:about="http://bioontology.org/projects/ontologies/fma/fmaOwlDlComponent_2_0#Androgen">
        <owl:equivalentClass rdf:resource="http://www.ihtsdo.org/snomedct.owl#Androgen"/>
    </owl:Class>
    


    <!-- http://bioontology.org/projects/ontologies/fma/fmaOwlDlComponent_2_0#Angular_artery -->

    <owl:Class rdf:about="http://bioontology.org/projects/ontologies/fma/fmaOwlDlComponent_2_0#Angular_artery">
        <owl:equivalentClass rdf:resource="http://www.ihtsdo.org/snomedct.owl#Structure_of_angular_artery"/>
    </owl:Class>
    


    <!-- http://bioontology.org/projects/ontologies/fma/fmaOwlDlComponent_2_0#Anisotropic_band -->

    <owl:Class rdf:about="http://bioontology.org/projects/ontologies/fma/fmaOwlDlComponent_2_0#Anisotropic_band">
        <owl:equivalentClass rdf:resource="http://www.ihtsdo.org/snomedct.owl#A_band"/>
    </owl:Class>
    


    <!-- http://bioontology.org/projects/ontologies/fma/fmaOwlDlComponent_2_0#Ankle_joint -->

    <owl:Class rdf:about="http://bioontology.org/projects/ontologies/fma/fmaOwlDlComponent_2_0#Ankle_joint">
        <owl:equivalentClass rdf:resource="http://www.ihtsdo.org/snomedct.owl#Ankle_joint_structure"/>
    </owl:Class>
    


    <!-- http://bioontology.org/projects/ontologies/fma/fmaOwlDlComponent_2_0#Ankyrin -->

    <owl:Class rdf:about="http://bioontology.org/projects/ontologies/fma/fmaOwlDlComponent_2_0#Ankyrin">
        <owl:equivalentClass rdf:resource="http://www.ihtsdo.org/snomedct.owl#Ankyrin"/>
    </owl:Class>
    


    <!-- http://bioontology.org/projects/ontologies/fma/fmaOwlDlComponent_2_0#Annular_ligament_of_radius -->

    <owl:Class rdf:about="http://bioontology.org/projects/ontologies/fma/fmaOwlDlComponent_2_0#Annular_ligament_of_radius">
        <owl:equivalentClass rdf:resource="http://www.ihtsdo.org/snomedct.owl#Structure_of_annular_ligament_of_radius"/>
    </owl:Class>
    


    <!-- http://bioontology.org/projects/ontologies/fma/fmaOwlDlComponent_2_0#Annulate_lamella -->

    <owl:Class rdf:about="http://bioontology.org/projects/ontologies/fma/fmaOwlDlComponent_2_0#Annulate_lamella">
        <owl:equivalentClass rdf:resource="http://www.ihtsdo.org/snomedct.owl#Annulate_lamella"/>
    </owl:Class>
    


    <!-- http://bioontology.org/projects/ontologies/fma/fmaOwlDlComponent_2_0#Anococcygeal_nerve -->

    <owl:Class rdf:about="http://bioontology.org/projects/ontologies/fma/fmaOwlDlComponent_2_0#Anococcygeal_nerve">
        <owl:equivalentClass rdf:resource="http://www.ihtsdo.org/snomedct.owl#Structure_of_anococcygeal_nerve"/>
    </owl:Class>
    


    <!-- http://bioontology.org/projects/ontologies/fma/fmaOwlDlComponent_2_0#Ansa_cervicalis -->

    <owl:Class rdf:about="http://bioontology.org/projects/ontologies/fma/fmaOwlDlComponent_2_0#Ansa_cervicalis">
        <owl:equivalentClass rdf:resource="http://www.ihtsdo.org/snomedct.owl#Ansa_cervicalis_structure"/>
    </owl:Class>
    


    <!-- http://bioontology.org/projects/ontologies/fma/fmaOwlDlComponent_2_0#Ansa_subclavia -->

    <owl:Class rdf:about="http://bioontology.org/projects/ontologies/fma/fmaOwlDlComponent_2_0#Ansa_subclavia">
        <owl:equivalentClass rdf:resource="http://www.ihtsdo.org/snomedct.owl#Structure_of_ansa_subclavia"/>
    </owl:Class>
    


    <!-- http://bioontology.org/projects/ontologies/fma/fmaOwlDlComponent_2_0#Anserine_bursa -->

    <owl:Class rdf:about="http://bioontology.org/projects/ontologies/fma/fmaOwlDlComponent_2_0#Anserine_bursa">
        <owl:equivalentClass rdf:resource="http://www.ihtsdo.org/snomedct.owl#Structure_of_anserine_bursa"/>
    </owl:Class>
    


    <!-- http://bioontology.org/projects/ontologies/fma/fmaOwlDlComponent_2_0#Antebrachial_fascia -->

    <owl:Class rdf:about="http://bioontology.org/projects/ontologies/fma/fmaOwlDlComponent_2_0#Antebrachial_fascia">
        <owl:equivalentClass rdf:resource="http://www.ihtsdo.org/snomedct.owl#Structure_of_antebrachial_fascia"/>
    </owl:Class>
    


    <!-- http://bioontology.org/projects/ontologies/fma/fmaOwlDlComponent_2_0#Anterior -->

    <owl:Class rdf:about="http://bioontology.org/projects/ontologies/fma/fmaOwlDlComponent_2_0#Anterior">
        <owl:equivalentClass rdf:resource="http://www.ihtsdo.org/snomedct.owl#Anterior"/>
    </owl:Class>
    


    <!-- http://bioontology.org/projects/ontologies/fma/fmaOwlDlComponent_2_0#Anterior_abdominal_wall -->

    <owl:Class rdf:about="http://bioontology.org/projects/ontologies/fma/fmaOwlDlComponent_2_0#Anterior_abdominal_wall">
        <owl:equivalentClass rdf:resource="http://www.ihtsdo.org/snomedct.owl#Anterior_abdominal_wall_structure"/>
    </owl:Class>
    


    <!-- http://bioontology.org/projects/ontologies/fma/fmaOwlDlComponent_2_0#Anterior_arch_of_atlas -->

    <owl:Class rdf:about="http://bioontology.org/projects/ontologies/fma/fmaOwlDlComponent_2_0#Anterior_arch_of_atlas">
        <owl:equivalentClass rdf:resource="http://www.ihtsdo.org/snomedct.owl#Structure_of_anterior_arch_of_atlas"/>
    </owl:Class>
    


    <!-- http://bioontology.org/projects/ontologies/fma/fmaOwlDlComponent_2_0#Anterior_atlanto_occipital_membrane -->

    <owl:Class rdf:about="http://bioontology.org/projects/ontologies/fma/fmaOwlDlComponent_2_0#Anterior_atlanto_occipital_membrane">
        <owl:equivalentClass rdf:resource="http://www.ihtsdo.org/snomedct.owl#Structure_of_anterior_atlantooccipital_membrane"/>
    </owl:Class>
    


    <!-- http://bioontology.org/projects/ontologies/fma/fmaOwlDlComponent_2_0#Anterior_auricular_branch_of_superficial_temporal_artery -->

    <owl:Class rdf:about="http://bioontology.org/projects/ontologies/fma/fmaOwlDlComponent_2_0#Anterior_auricular_branch_of_superficial_temporal_artery">
        <owl:equivalentClass rdf:resource="http://www.ihtsdo.org/snomedct.owl#Structure_of_anterior_auricular_branch_of_superficial_temporal_artery"/>
    </owl:Class>
    


    <!-- http://bioontology.org/projects/ontologies/fma/fmaOwlDlComponent_2_0#Anterior_auricular_lymph_node -->

    <owl:Class rdf:about="http://bioontology.org/projects/ontologies/fma/fmaOwlDlComponent_2_0#Anterior_auricular_lymph_node">
        <owl:equivalentClass rdf:resource="http://www.ihtsdo.org/snomedct.owl#Structure_of_anterior_auricular_lymph_node"/>
    </owl:Class>
    


    <!-- http://bioontology.org/projects/ontologies/fma/fmaOwlDlComponent_2_0#Anterior_auricular_nerve -->

    <owl:Class rdf:about="http://bioontology.org/projects/ontologies/fma/fmaOwlDlComponent_2_0#Anterior_auricular_nerve">
        <owl:equivalentClass rdf:resource="http://www.ihtsdo.org/snomedct.owl#Anterior_auricular_nerve"/>
    </owl:Class>
    


    <!-- http://bioontology.org/projects/ontologies/fma/fmaOwlDlComponent_2_0#Anterior_axillary_line -->

    <owl:Class rdf:about="http://bioontology.org/projects/ontologies/fma/fmaOwlDlComponent_2_0#Anterior_axillary_line">
        <owl:equivalentClass rdf:resource="http://www.ihtsdo.org/snomedct.owl#Anterior_axillary_line_structure"/>
    </owl:Class>
    


    <!-- http://bioontology.org/projects/ontologies/fma/fmaOwlDlComponent_2_0#Anterior_belly_of_digastric -->

    <owl:Class rdf:about="http://bioontology.org/projects/ontologies/fma/fmaOwlDlComponent_2_0#Anterior_belly_of_digastric">
        <owl:equivalentClass rdf:resource="http://www.ihtsdo.org/snomedct.owl#Structure_of_anterior_belly_of_digastric_muscle"/>
    </owl:Class>
    


    <!-- http://bioontology.org/projects/ontologies/fma/fmaOwlDlComponent_2_0#Anterior_branch_of_great_auricular_nerve -->

    <owl:Class rdf:about="http://bioontology.org/projects/ontologies/fma/fmaOwlDlComponent_2_0#Anterior_branch_of_great_auricular_nerve">
        <owl:equivalentClass rdf:resource="http://www.ihtsdo.org/snomedct.owl#Structure_of_greater_auricular_nerve_anterior_branch"/>
    </owl:Class>
    


    <!-- http://bioontology.org/projects/ontologies/fma/fmaOwlDlComponent_2_0#Anterior_branch_of_obturator_nerve -->

    <owl:Class rdf:about="http://bioontology.org/projects/ontologies/fma/fmaOwlDlComponent_2_0#Anterior_branch_of_obturator_nerve">
        <owl:equivalentClass rdf:resource="http://www.ihtsdo.org/snomedct.owl#Structure_of_obturator_nerve_anterior_branch"/>
    </owl:Class>
    


    <!-- http://bioontology.org/projects/ontologies/fma/fmaOwlDlComponent_2_0#Anterior_cervical_intertransversarius -->

    <owl:Class rdf:about="http://bioontology.org/projects/ontologies/fma/fmaOwlDlComponent_2_0#Anterior_cervical_intertransversarius">
        <owl:equivalentClass rdf:resource="http://www.ihtsdo.org/snomedct.owl#Intertransversarius_cervicis_anterior"/>
    </owl:Class>
    


    <!-- http://bioontology.org/projects/ontologies/fma/fmaOwlDlComponent_2_0#Anterior_cervical_lymph_node -->

    <owl:Class rdf:about="http://bioontology.org/projects/ontologies/fma/fmaOwlDlComponent_2_0#Anterior_cervical_lymph_node">
        <owl:equivalentClass rdf:resource="http://www.ihtsdo.org/snomedct.owl#Structure_of_anterior_cervical_lymph_node"/>
    </owl:Class>
    


    <!-- http://bioontology.org/projects/ontologies/fma/fmaOwlDlComponent_2_0#Anterior_chest -->

    <owl:Class rdf:about="http://bioontology.org/projects/ontologies/fma/fmaOwlDlComponent_2_0#Anterior_chest">
        <owl:equivalentClass rdf:resource="http://www.ihtsdo.org/snomedct.owl#Anterior_chest_wall_structure"/>
    </owl:Class>
    


    <!-- http://bioontology.org/projects/ontologies/fma/fmaOwlDlComponent_2_0#Anterior_circumflex_humeral_artery -->

    <owl:Class rdf:about="http://bioontology.org/projects/ontologies/fma/fmaOwlDlComponent_2_0#Anterior_circumflex_humeral_artery">
        <owl:equivalentClass rdf:resource="http://www.ihtsdo.org/snomedct.owl#Structure_of_anterior_circumflex_humeral_artery"/>
    </owl:Class>
    


    <!-- http://bioontology.org/projects/ontologies/fma/fmaOwlDlComponent_2_0#Anterior_clinoid_process -->

    <owl:Class rdf:about="http://bioontology.org/projects/ontologies/fma/fmaOwlDlComponent_2_0#Anterior_clinoid_process">
        <owl:equivalentClass rdf:resource="http://www.ihtsdo.org/snomedct.owl#Structure_of_anterior_clinoid_process"/>
    </owl:Class>
    


    <!-- http://bioontology.org/projects/ontologies/fma/fmaOwlDlComponent_2_0#Anterior_commissure_of_labium_majus -->

    <owl:Class rdf:about="http://bioontology.org/projects/ontologies/fma/fmaOwlDlComponent_2_0#Anterior_commissure_of_labium_majus">
        <owl:equivalentClass rdf:resource="http://www.ihtsdo.org/snomedct.owl#Structure_of_anterior_commissure_of_labia_majora"/>
    </owl:Class>
    


    <!-- http://bioontology.org/projects/ontologies/fma/fmaOwlDlComponent_2_0#Anterior_compartment_of_forearm -->

    <owl:Class rdf:about="http://bioontology.org/projects/ontologies/fma/fmaOwlDlComponent_2_0#Anterior_compartment_of_forearm">
        <owl:equivalentClass rdf:resource="http://www.ihtsdo.org/snomedct.owl#Structure_of_flexor_compartment_of_forearm"/>
    </owl:Class>
    


    <!-- http://bioontology.org/projects/ontologies/fma/fmaOwlDlComponent_2_0#Anterior_cruciate_ligament -->

    <owl:Class rdf:about="http://bioontology.org/projects/ontologies/fma/fmaOwlDlComponent_2_0#Anterior_cruciate_ligament">
        <owl:equivalentClass rdf:resource="http://www.ihtsdo.org/snomedct.owl#Structure_of_anterior_cruciate_ligament_of_knee_joint"/>
    </owl:Class>
    


    <!-- http://bioontology.org/projects/ontologies/fma/fmaOwlDlComponent_2_0#Anterior_cusp_of_aortic_valve -->

    <owl:Class rdf:about="http://bioontology.org/projects/ontologies/fma/fmaOwlDlComponent_2_0#Anterior_cusp_of_aortic_valve">
        <owl:equivalentClass rdf:resource="http://www.ihtsdo.org/snomedct.owl#Structure_of_right_cusp_of_aortic_valve"/>
    </owl:Class>
    


    <!-- http://bioontology.org/projects/ontologies/fma/fmaOwlDlComponent_2_0#Anterior_cutaneous_branch_of_femoral_nerve -->

    <owl:Class rdf:about="http://bioontology.org/projects/ontologies/fma/fmaOwlDlComponent_2_0#Anterior_cutaneous_branch_of_femoral_nerve">
        <owl:equivalentClass rdf:resource="http://www.ihtsdo.org/snomedct.owl#Structure_of_femoral_nerve_anterior_cutaneous_branches"/>
    </owl:Class>
    


    <!-- http://bioontology.org/projects/ontologies/fma/fmaOwlDlComponent_2_0#Anterior_deep_temporal_nerve -->

    <owl:Class rdf:about="http://bioontology.org/projects/ontologies/fma/fmaOwlDlComponent_2_0#Anterior_deep_temporal_nerve">
        <owl:equivalentClass rdf:resource="http://www.ihtsdo.org/snomedct.owl#Anterior_deep_temporal_nerve"/>
    </owl:Class>
    


    <!-- http://bioontology.org/projects/ontologies/fma/fmaOwlDlComponent_2_0#Anterior_division_of_internal_iliac_artery -->

    <owl:Class rdf:about="http://bioontology.org/projects/ontologies/fma/fmaOwlDlComponent_2_0#Anterior_division_of_internal_iliac_artery">
        <owl:equivalentClass rdf:resource="http://www.ihtsdo.org/snomedct.owl#Anterior_division_of_internal_iliac_artery"/>
    </owl:Class>
    


    <!-- http://bioontology.org/projects/ontologies/fma/fmaOwlDlComponent_2_0#Anterior_division_of_renal_artery -->

    <owl:Class rdf:about="http://bioontology.org/projects/ontologies/fma/fmaOwlDlComponent_2_0#Anterior_division_of_renal_artery">
        <owl:equivalentClass rdf:resource="http://www.ihtsdo.org/snomedct.owl#Structure_of_anterior_division_of_renal_artery"/>
    </owl:Class>
    


    <!-- http://bioontology.org/projects/ontologies/fma/fmaOwlDlComponent_2_0#Anterior_ethmoidal_nerve -->

    <owl:Class rdf:about="http://bioontology.org/projects/ontologies/fma/fmaOwlDlComponent_2_0#Anterior_ethmoidal_nerve">
        <owl:equivalentClass rdf:resource="http://www.ihtsdo.org/snomedct.owl#Structure_of_anterior_ethmoidal_nerve"/>
    </owl:Class>
    


    <!-- http://bioontology.org/projects/ontologies/fma/fmaOwlDlComponent_2_0#Anterior_external_vertebral_venous_plexus -->

    <owl:Class rdf:about="http://bioontology.org/projects/ontologies/fma/fmaOwlDlComponent_2_0#Anterior_external_vertebral_venous_plexus">
        <owl:equivalentClass rdf:resource="http://www.ihtsdo.org/snomedct.owl#Structure_of_anterior_external_vertebral_venous_plexus"/>
    </owl:Class>
    


    <!-- http://bioontology.org/projects/ontologies/fma/fmaOwlDlComponent_2_0#Anterior_fontanelle -->

    <owl:Class rdf:about="http://bioontology.org/projects/ontologies/fma/fmaOwlDlComponent_2_0#Anterior_fontanelle">
        <owl:equivalentClass rdf:resource="http://www.ihtsdo.org/snomedct.owl#Structure_of_anterior_fontanel_of_skull"/>
    </owl:Class>
    


    <!-- http://bioontology.org/projects/ontologies/fma/fmaOwlDlComponent_2_0#Anterior_glandular_branch_of_superior_thyroid_artery -->

    <owl:Class rdf:about="http://bioontology.org/projects/ontologies/fma/fmaOwlDlComponent_2_0#Anterior_glandular_branch_of_superior_thyroid_artery">
        <owl:equivalentClass rdf:resource="http://www.ihtsdo.org/snomedct.owl#Structure_of_anterior_branch_of_superior_thyroid_artery"/>
    </owl:Class>
    


    <!-- http://bioontology.org/projects/ontologies/fma/fmaOwlDlComponent_2_0#Anterior_horn_of_lateral_meniscus -->

    <owl:Class rdf:about="http://bioontology.org/projects/ontologies/fma/fmaOwlDlComponent_2_0#Anterior_horn_of_lateral_meniscus">
        <owl:equivalentClass rdf:resource="http://www.ihtsdo.org/snomedct.owl#Anterior_horn_of_lateral_meniscus"/>
    </owl:Class>
    


    <!-- http://bioontology.org/projects/ontologies/fma/fmaOwlDlComponent_2_0#Anterior_horn_of_medial_meniscus -->

    <owl:Class rdf:about="http://bioontology.org/projects/ontologies/fma/fmaOwlDlComponent_2_0#Anterior_horn_of_medial_meniscus">
        <owl:equivalentClass rdf:resource="http://www.ihtsdo.org/snomedct.owl#Anterior_horn_of_medial_meniscus"/>
    </owl:Class>
    


    <!-- http://bioontology.org/projects/ontologies/fma/fmaOwlDlComponent_2_0#Anterior_inferior_iliac_spine -->

    <owl:Class rdf:about="http://bioontology.org/projects/ontologies/fma/fmaOwlDlComponent_2_0#Anterior_inferior_iliac_spine">
        <owl:equivalentClass rdf:resource="http://www.ihtsdo.org/snomedct.owl#Structure_of_anterior_inferior_iliac_spine"/>
    </owl:Class>
    


    <!-- http://bioontology.org/projects/ontologies/fma/fmaOwlDlComponent_2_0#Anterior_intercostal_artery -->

    <owl:Class rdf:about="http://bioontology.org/projects/ontologies/fma/fmaOwlDlComponent_2_0#Anterior_intercostal_artery">
        <owl:equivalentClass rdf:resource="http://www.ihtsdo.org/snomedct.owl#Structure_of_intercostal_branch_of_internal_thoracic_artery"/>
    </owl:Class>
    


    <!-- http://bioontology.org/projects/ontologies/fma/fmaOwlDlComponent_2_0#Anterior_intercostal_vein -->

    <owl:Class rdf:about="http://bioontology.org/projects/ontologies/fma/fmaOwlDlComponent_2_0#Anterior_intercostal_vein">
        <owl:equivalentClass rdf:resource="http://www.ihtsdo.org/snomedct.owl#Structure_of_anterior_intercostal_vein"/>
    </owl:Class>
    


    <!-- http://bioontology.org/projects/ontologies/fma/fmaOwlDlComponent_2_0#Anterior_intermuscular_septum_of_leg -->

    <owl:Class rdf:about="http://bioontology.org/projects/ontologies/fma/fmaOwlDlComponent_2_0#Anterior_intermuscular_septum_of_leg">
        <owl:equivalentClass rdf:resource="http://www.ihtsdo.org/snomedct.owl#Anterior_intermuscular_crural_septum"/>
    </owl:Class>
    


    <!-- http://bioontology.org/projects/ontologies/fma/fmaOwlDlComponent_2_0#Anterior_interosseous_artery -->

    <owl:Class rdf:about="http://bioontology.org/projects/ontologies/fma/fmaOwlDlComponent_2_0#Anterior_interosseous_artery">
        <owl:equivalentClass rdf:resource="http://www.ihtsdo.org/snomedct.owl#Structure_of_anterior_interosseous_artery"/>
    </owl:Class>
    


    <!-- http://bioontology.org/projects/ontologies/fma/fmaOwlDlComponent_2_0#Anterior_interosseous_nerve -->

    <owl:Class rdf:about="http://bioontology.org/projects/ontologies/fma/fmaOwlDlComponent_2_0#Anterior_interosseous_nerve">
        <owl:equivalentClass rdf:resource="http://www.ihtsdo.org/snomedct.owl#Anterior_interosseous_nerve_structure"/>
    </owl:Class>
    


    <!-- http://bioontology.org/projects/ontologies/fma/fmaOwlDlComponent_2_0#Anterior_interventricular_branch_of_left_coronary_artery -->

    <owl:Class rdf:about="http://bioontology.org/projects/ontologies/fma/fmaOwlDlComponent_2_0#Anterior_interventricular_branch_of_left_coronary_artery">
        <owl:equivalentClass rdf:resource="http://www.ihtsdo.org/snomedct.owl#Structure_of_anterior_descending_branch_of_left_coronary_artery"/>
    </owl:Class>
    


    <!-- http://bioontology.org/projects/ontologies/fma/fmaOwlDlComponent_2_0#Anterior_intra_occipital_synchondrosis -->

    <owl:Class rdf:about="http://bioontology.org/projects/ontologies/fma/fmaOwlDlComponent_2_0#Anterior_intra_occipital_synchondrosis">
        <owl:equivalentClass rdf:resource="http://www.ihtsdo.org/snomedct.owl#Structure_of_anterior_intraoccipital_synchondrosis"/>
    </owl:Class>
    


    <!-- http://bioontology.org/projects/ontologies/fma/fmaOwlDlComponent_2_0#Anterior_labial_vein -->

    <owl:Class rdf:about="http://bioontology.org/projects/ontologies/fma/fmaOwlDlComponent_2_0#Anterior_labial_vein">
        <owl:equivalentClass rdf:resource="http://www.ihtsdo.org/snomedct.owl#Structure_of_anterior_labial_vein"/>
    </owl:Class>
    


    <!-- http://bioontology.org/projects/ontologies/fma/fmaOwlDlComponent_2_0#Anterior_lateral_malleolar_artery -->

    <owl:Class rdf:about="http://bioontology.org/projects/ontologies/fma/fmaOwlDlComponent_2_0#Anterior_lateral_malleolar_artery">
        <owl:equivalentClass rdf:resource="http://www.ihtsdo.org/snomedct.owl#Structure_of_anterior_lateral_malleolar_artery"/>
    </owl:Class>
    


    <!-- http://bioontology.org/projects/ontologies/fma/fmaOwlDlComponent_2_0#Anterior_leaflet_of_mitral_valve -->

    <owl:Class rdf:about="http://bioontology.org/projects/ontologies/fma/fmaOwlDlComponent_2_0#Anterior_leaflet_of_mitral_valve">
        <owl:equivalentClass rdf:resource="http://www.ihtsdo.org/snomedct.owl#Septal_leaflet_of_mitral_valve"/>
    </owl:Class>
    


    <!-- http://bioontology.org/projects/ontologies/fma/fmaOwlDlComponent_2_0#Anterior_leaflet_of_tricuspid_valve -->

    <owl:Class rdf:about="http://bioontology.org/projects/ontologies/fma/fmaOwlDlComponent_2_0#Anterior_leaflet_of_tricuspid_valve">
        <owl:equivalentClass rdf:resource="http://www.ihtsdo.org/snomedct.owl#Structure_of_anterior_leaflet_of_tricuspid_valve"/>
    </owl:Class>
    


    <!-- http://bioontology.org/projects/ontologies/fma/fmaOwlDlComponent_2_0#Anterior_ligament_of_pinna -->

    <owl:Class rdf:about="http://bioontology.org/projects/ontologies/fma/fmaOwlDlComponent_2_0#Anterior_ligament_of_pinna">
        <owl:equivalentClass rdf:resource="http://www.ihtsdo.org/snomedct.owl#Structure_of_anterior_auricular_ligament"/>
    </owl:Class>
    


    <!-- http://bioontology.org/projects/ontologies/fma/fmaOwlDlComponent_2_0#Anterior_ligament_of_proximal_epiphysis_of_fibula -->

    <owl:Class rdf:about="http://bioontology.org/projects/ontologies/fma/fmaOwlDlComponent_2_0#Anterior_ligament_of_proximal_epiphysis_of_fibula">
        <owl:equivalentClass rdf:resource="http://www.ihtsdo.org/snomedct.owl#Structure_of_anterior_ligament_of_head_of_fibula"/>
    </owl:Class>
    


    <!-- http://bioontology.org/projects/ontologies/fma/fmaOwlDlComponent_2_0#Anterior_limiting_lamina_of_cornea -->

    <owl:Class rdf:about="http://bioontology.org/projects/ontologies/fma/fmaOwlDlComponent_2_0#Anterior_limiting_lamina_of_cornea">
        <owl:equivalentClass rdf:resource="http://www.ihtsdo.org/snomedct.owl#Structure_of_Bowman&#39;s_layer"/>
    </owl:Class>
    


    <!-- http://bioontology.org/projects/ontologies/fma/fmaOwlDlComponent_2_0#Anterior_longitudinal_ligament -->

    <owl:Class rdf:about="http://bioontology.org/projects/ontologies/fma/fmaOwlDlComponent_2_0#Anterior_longitudinal_ligament">
        <owl:equivalentClass rdf:resource="http://www.ihtsdo.org/snomedct.owl#Anterior_longitudinal_ligament_structure"/>
    </owl:Class>
    


    <!-- http://bioontology.org/projects/ontologies/fma/fmaOwlDlComponent_2_0#Anterior_medial_malleolar_artery -->

    <owl:Class rdf:about="http://bioontology.org/projects/ontologies/fma/fmaOwlDlComponent_2_0#Anterior_medial_malleolar_artery">
        <owl:equivalentClass rdf:resource="http://www.ihtsdo.org/snomedct.owl#Structure_of_medial_anterior_malleolar_artery"/>
    </owl:Class>
    


    <!-- http://bioontology.org/projects/ontologies/fma/fmaOwlDlComponent_2_0#Anterior_mediastinal_lymph_node -->

    <owl:Class rdf:about="http://bioontology.org/projects/ontologies/fma/fmaOwlDlComponent_2_0#Anterior_mediastinal_lymph_node">
        <owl:equivalentClass rdf:resource="http://www.ihtsdo.org/snomedct.owl#Anterior_mediastinal_lymph_node_group"/>
    </owl:Class>
    


    <!-- http://bioontology.org/projects/ontologies/fma/fmaOwlDlComponent_2_0#Anterior_mediastinum -->

    <owl:Class rdf:about="http://bioontology.org/projects/ontologies/fma/fmaOwlDlComponent_2_0#Anterior_mediastinum">
        <owl:equivalentClass rdf:resource="http://www.ihtsdo.org/snomedct.owl#Structure_of_anterior_mediastinum"/>
    </owl:Class>
    


    <!-- http://bioontology.org/projects/ontologies/fma/fmaOwlDlComponent_2_0#Anterior_meniscofemoral_ligament -->

    <owl:Class rdf:about="http://bioontology.org/projects/ontologies/fma/fmaOwlDlComponent_2_0#Anterior_meniscofemoral_ligament">
        <owl:equivalentClass rdf:resource="http://www.ihtsdo.org/snomedct.owl#Structure_of_anterior_meniscofemoral_ligament"/>
    </owl:Class>
    


    <!-- http://bioontology.org/projects/ontologies/fma/fmaOwlDlComponent_2_0#Anterior_papillary_muscle_of_right_ventricle -->

    <owl:Class rdf:about="http://bioontology.org/projects/ontologies/fma/fmaOwlDlComponent_2_0#Anterior_papillary_muscle_of_right_ventricle">
        <owl:equivalentClass rdf:resource="http://www.ihtsdo.org/snomedct.owl#Structure_of_anterior_papillary_muscle_of_right_ventricle"/>
    </owl:Class>
    


    <!-- http://bioontology.org/projects/ontologies/fma/fmaOwlDlComponent_2_0#Anterior_part_of_leg -->

    <owl:Class rdf:about="http://bioontology.org/projects/ontologies/fma/fmaOwlDlComponent_2_0#Anterior_part_of_leg">
        <owl:equivalentClass rdf:resource="http://www.ihtsdo.org/snomedct.owl#Shin_structure"/>
    </owl:Class>
    


    <!-- http://bioontology.org/projects/ontologies/fma/fmaOwlDlComponent_2_0#Anterior_part_of_wrist -->

    <owl:Class rdf:about="http://bioontology.org/projects/ontologies/fma/fmaOwlDlComponent_2_0#Anterior_part_of_wrist">
        <owl:equivalentClass rdf:resource="http://www.ihtsdo.org/snomedct.owl#Structure_of_anterior_carpal_region"/>
    </owl:Class>
    


    <!-- http://bioontology.org/projects/ontologies/fma/fmaOwlDlComponent_2_0#Anterior_pole_of_eyeball -->

    <owl:Class rdf:about="http://bioontology.org/projects/ontologies/fma/fmaOwlDlComponent_2_0#Anterior_pole_of_eyeball">
        <owl:equivalentClass rdf:resource="http://www.ihtsdo.org/snomedct.owl#Structure_of_anterior_pole_of_eye"/>
    </owl:Class>
    


    <!-- http://bioontology.org/projects/ontologies/fma/fmaOwlDlComponent_2_0#Anterior_pole_of_lens -->

    <owl:Class rdf:about="http://bioontology.org/projects/ontologies/fma/fmaOwlDlComponent_2_0#Anterior_pole_of_lens">
        <owl:equivalentClass rdf:resource="http://www.ihtsdo.org/snomedct.owl#Structure_of_anterior_pole_of_lens"/>
    </owl:Class>
    


    <!-- http://bioontology.org/projects/ontologies/fma/fmaOwlDlComponent_2_0#Anterior_pulmonary_nerve_plexus -->

    <owl:Class rdf:about="http://bioontology.org/projects/ontologies/fma/fmaOwlDlComponent_2_0#Anterior_pulmonary_nerve_plexus">
        <owl:equivalentClass rdf:resource="http://www.ihtsdo.org/snomedct.owl#Anterior_pulmonary_plexus"/>
    </owl:Class>
    


    <!-- http://bioontology.org/projects/ontologies/fma/fmaOwlDlComponent_2_0#Anterior_radicular_branch_of_posterior_intercostal_artery -->

    <owl:Class rdf:about="http://bioontology.org/projects/ontologies/fma/fmaOwlDlComponent_2_0#Anterior_radicular_branch_of_posterior_intercostal_artery">
        <owl:equivalentClass rdf:resource="http://www.ihtsdo.org/snomedct.owl#Structure_of_great_anterior_radicular_artery_of_Adamkiewicz"/>
    </owl:Class>
    


    <!-- http://bioontology.org/projects/ontologies/fma/fmaOwlDlComponent_2_0#Anterior_ramus_of_spinal_nerve -->

    <owl:Class rdf:about="http://bioontology.org/projects/ontologies/fma/fmaOwlDlComponent_2_0#Anterior_ramus_of_spinal_nerve">
        <owl:equivalentClass rdf:resource="http://www.ihtsdo.org/snomedct.owl#Structure_of_spinal_nerve_ventral_branch"/>
    </owl:Class>
    


    <!-- http://bioontology.org/projects/ontologies/fma/fmaOwlDlComponent_2_0#Anterior_rectus_sheath -->

    <owl:Class rdf:about="http://bioontology.org/projects/ontologies/fma/fmaOwlDlComponent_2_0#Anterior_rectus_sheath">
        <owl:equivalentClass rdf:resource="http://www.ihtsdo.org/snomedct.owl#Anterior_rectus_sheath"/>
    </owl:Class>
    


    <!-- http://bioontology.org/projects/ontologies/fma/fmaOwlDlComponent_2_0#Anterior_root_of_spinal_nerve -->

    <owl:Class rdf:about="http://bioontology.org/projects/ontologies/fma/fmaOwlDlComponent_2_0#Anterior_root_of_spinal_nerve">
        <owl:equivalentClass rdf:resource="http://www.ihtsdo.org/snomedct.owl#Ventral_spinal_nerve_root_structure"/>
    </owl:Class>
    


    <!-- http://bioontology.org/projects/ontologies/fma/fmaOwlDlComponent_2_0#Anterior_scrotal_vein -->

    <owl:Class rdf:about="http://bioontology.org/projects/ontologies/fma/fmaOwlDlComponent_2_0#Anterior_scrotal_vein">
        <owl:equivalentClass rdf:resource="http://www.ihtsdo.org/snomedct.owl#Structure_of_anterior_scrotal_vein"/>
    </owl:Class>
    


    <!-- http://bioontology.org/projects/ontologies/fma/fmaOwlDlComponent_2_0#Anterior_segment_of_right_lobe_of_liver -->

    <owl:Class rdf:about="http://bioontology.org/projects/ontologies/fma/fmaOwlDlComponent_2_0#Anterior_segment_of_right_lobe_of_liver">
        <owl:equivalentClass rdf:resource="http://www.ihtsdo.org/snomedct.owl#Structure_of_anterior_segment_of_right_lobe_of_liver"/>
    </owl:Class>
    


    <!-- http://bioontology.org/projects/ontologies/fma/fmaOwlDlComponent_2_0#Anterior_semicircular_canal -->

    <owl:Class rdf:about="http://bioontology.org/projects/ontologies/fma/fmaOwlDlComponent_2_0#Anterior_semicircular_canal">
        <owl:equivalentClass rdf:resource="http://www.ihtsdo.org/snomedct.owl#Structure_of_anterior_semicircular_canal"/>
    </owl:Class>
    


    <!-- http://bioontology.org/projects/ontologies/fma/fmaOwlDlComponent_2_0#Anterior_semicircular_duct -->

    <owl:Class rdf:about="http://bioontology.org/projects/ontologies/fma/fmaOwlDlComponent_2_0#Anterior_semicircular_duct">
        <owl:equivalentClass rdf:resource="http://www.ihtsdo.org/snomedct.owl#Structure_of_anterior_semicircular_duct"/>
    </owl:Class>
    


    <!-- http://bioontology.org/projects/ontologies/fma/fmaOwlDlComponent_2_0#Anterior_sternoclavicular_ligament -->

    <owl:Class rdf:about="http://bioontology.org/projects/ontologies/fma/fmaOwlDlComponent_2_0#Anterior_sternoclavicular_ligament">
        <owl:equivalentClass rdf:resource="http://www.ihtsdo.org/snomedct.owl#Structure_of_anterior_sternoclavicular_ligament"/>
    </owl:Class>
    


    <!-- http://bioontology.org/projects/ontologies/fma/fmaOwlDlComponent_2_0#Anterior_superior_alveolar_nerve -->

    <owl:Class rdf:about="http://bioontology.org/projects/ontologies/fma/fmaOwlDlComponent_2_0#Anterior_superior_alveolar_nerve">
        <owl:equivalentClass rdf:resource="http://www.ihtsdo.org/snomedct.owl#Structure_of_anterior_superior_alveolar_nerve"/>
    </owl:Class>
    


    <!-- http://bioontology.org/projects/ontologies/fma/fmaOwlDlComponent_2_0#Anterior_superior_iliac_spine -->

    <owl:Class rdf:about="http://bioontology.org/projects/ontologies/fma/fmaOwlDlComponent_2_0#Anterior_superior_iliac_spine">
        <owl:equivalentClass rdf:resource="http://www.ihtsdo.org/snomedct.owl#Structure_of_anterior_superior_iliac_spine"/>
    </owl:Class>
    


    <!-- http://bioontology.org/projects/ontologies/fma/fmaOwlDlComponent_2_0#Anterior_talofibular_ligament -->

    <owl:Class rdf:about="http://bioontology.org/projects/ontologies/fma/fmaOwlDlComponent_2_0#Anterior_talofibular_ligament">
        <owl:equivalentClass rdf:resource="http://www.ihtsdo.org/snomedct.owl#Structure_of_anterior_talofibular_ligament"/>
    </owl:Class>
    


    <!-- http://bioontology.org/projects/ontologies/fma/fmaOwlDlComponent_2_0#Anterior_tibial_artery -->

    <owl:Class rdf:about="http://bioontology.org/projects/ontologies/fma/fmaOwlDlComponent_2_0#Anterior_tibial_artery">
        <owl:equivalentClass rdf:resource="http://www.ihtsdo.org/snomedct.owl#Structure_of_anterior_tibial_artery"/>
    </owl:Class>
    


    <!-- http://bioontology.org/projects/ontologies/fma/fmaOwlDlComponent_2_0#Anterior_tibial_lymph_node -->

    <owl:Class rdf:about="http://bioontology.org/projects/ontologies/fma/fmaOwlDlComponent_2_0#Anterior_tibial_lymph_node">
        <owl:equivalentClass rdf:resource="http://www.ihtsdo.org/snomedct.owl#Structure_of_anterior_tibial_lymph_node"/>
    </owl:Class>
    


    <!-- http://bioontology.org/projects/ontologies/fma/fmaOwlDlComponent_2_0#Anterior_tibial_recurrent_artery -->

    <owl:Class rdf:about="http://bioontology.org/projects/ontologies/fma/fmaOwlDlComponent_2_0#Anterior_tibial_recurrent_artery">
        <owl:equivalentClass rdf:resource="http://www.ihtsdo.org/snomedct.owl#Structure_of_anterior_recurrent_tibial_artery"/>
    </owl:Class>
    


    <!-- http://bioontology.org/projects/ontologies/fma/fmaOwlDlComponent_2_0#Anterior_tibial_vein -->

    <owl:Class rdf:about="http://bioontology.org/projects/ontologies/fma/fmaOwlDlComponent_2_0#Anterior_tibial_vein">
        <owl:equivalentClass rdf:resource="http://www.ihtsdo.org/snomedct.owl#Structure_of_anterior_tibial_vein"/>
    </owl:Class>
    


    <!-- http://bioontology.org/projects/ontologies/fma/fmaOwlDlComponent_2_0#Anterior_tibiofibular_ligament -->

    <owl:Class rdf:about="http://bioontology.org/projects/ontologies/fma/fmaOwlDlComponent_2_0#Anterior_tibiofibular_ligament">
        <owl:equivalentClass rdf:resource="http://www.ihtsdo.org/snomedct.owl#Structure_of_anterior_tibiofibular_ligament"/>
    </owl:Class>
    


    <!-- http://bioontology.org/projects/ontologies/fma/fmaOwlDlComponent_2_0#Anterior_trunk_of_mandibular_nerve -->

    <owl:Class rdf:about="http://bioontology.org/projects/ontologies/fma/fmaOwlDlComponent_2_0#Anterior_trunk_of_mandibular_nerve">
        <owl:equivalentClass rdf:resource="http://www.ihtsdo.org/snomedct.owl#Anterior_trunk_mandibular_nerve"/>
    </owl:Class>
    


    <!-- http://bioontology.org/projects/ontologies/fma/fmaOwlDlComponent_2_0#Anterior_tubercle_of_atlas -->

    <owl:Class rdf:about="http://bioontology.org/projects/ontologies/fma/fmaOwlDlComponent_2_0#Anterior_tubercle_of_atlas">
        <owl:equivalentClass rdf:resource="http://www.ihtsdo.org/snomedct.owl#Anterior_tubercle_of_atlas"/>
    </owl:Class>
    


    <!-- http://bioontology.org/projects/ontologies/fma/fmaOwlDlComponent_2_0#Anterior_tympanic_artery -->

    <owl:Class rdf:about="http://bioontology.org/projects/ontologies/fma/fmaOwlDlComponent_2_0#Anterior_tympanic_artery">
        <owl:equivalentClass rdf:resource="http://www.ihtsdo.org/snomedct.owl#Structure_of_anterior_tympanic_artery"/>
    </owl:Class>
    


    <!-- http://bioontology.org/projects/ontologies/fma/fmaOwlDlComponent_2_0#Anterior_vagal_trunk -->

    <owl:Class rdf:about="http://bioontology.org/projects/ontologies/fma/fmaOwlDlComponent_2_0#Anterior_vagal_trunk">
        <owl:equivalentClass rdf:resource="http://www.ihtsdo.org/snomedct.owl#Anterior_vagal_trunk_structure"/>
    </owl:Class>
    


    <!-- http://bioontology.org/projects/ontologies/fma/fmaOwlDlComponent_2_0#Anterolateral -->

    <owl:Class rdf:about="http://bioontology.org/projects/ontologies/fma/fmaOwlDlComponent_2_0#Anterolateral">
        <owl:equivalentClass rdf:resource="http://www.ihtsdo.org/snomedct.owl#Anterolateral"/>
    </owl:Class>
    


    <!-- http://bioontology.org/projects/ontologies/fma/fmaOwlDlComponent_2_0#Antihelix -->

    <owl:Class rdf:about="http://bioontology.org/projects/ontologies/fma/fmaOwlDlComponent_2_0#Antihelix">
        <owl:equivalentClass rdf:resource="http://www.ihtsdo.org/snomedct.owl#Antihelix_structure"/>
    </owl:Class>
    


    <!-- http://bioontology.org/projects/ontologies/fma/fmaOwlDlComponent_2_0#Antihemophilic_globulin -->

    <owl:Class rdf:about="http://bioontology.org/projects/ontologies/fma/fmaOwlDlComponent_2_0#Antihemophilic_globulin">
        <owl:equivalentClass rdf:resource="http://www.ihtsdo.org/snomedct.owl#Factor_VIII"/>
    </owl:Class>
    


    <!-- http://bioontology.org/projects/ontologies/fma/fmaOwlDlComponent_2_0#Antitragus -->

    <owl:Class rdf:about="http://bioontology.org/projects/ontologies/fma/fmaOwlDlComponent_2_0#Antitragus">
        <owl:equivalentClass rdf:resource="http://www.ihtsdo.org/snomedct.owl#Antitragus_structure"/>
    </owl:Class>
    


    <!-- http://bioontology.org/projects/ontologies/fma/fmaOwlDlComponent_2_0#Anular_tracheal_ligament -->

    <owl:Class rdf:about="http://bioontology.org/projects/ontologies/fma/fmaOwlDlComponent_2_0#Anular_tracheal_ligament">
        <owl:equivalentClass rdf:resource="http://www.ihtsdo.org/snomedct.owl#Structure_of_tracheal_ligament"/>
    </owl:Class>
    


    <!-- http://bioontology.org/projects/ontologies/fma/fmaOwlDlComponent_2_0#Anulus_fibrosus_of_intervertebral_disk -->

    <owl:Class rdf:about="http://bioontology.org/projects/ontologies/fma/fmaOwlDlComponent_2_0#Anulus_fibrosus_of_intervertebral_disk">
        <owl:equivalentClass rdf:resource="http://www.ihtsdo.org/snomedct.owl#Structure_of_anulus_fibrosus_of_intervertebral_disc"/>
    </owl:Class>
    


    <!-- http://bioontology.org/projects/ontologies/fma/fmaOwlDlComponent_2_0#Anulus_fibrosus_of_intervertebral_disk_of_cervical_vertebra -->

    <owl:Class rdf:about="http://bioontology.org/projects/ontologies/fma/fmaOwlDlComponent_2_0#Anulus_fibrosus_of_intervertebral_disk_of_cervical_vertebra">
        <owl:equivalentClass rdf:resource="http://www.ihtsdo.org/snomedct.owl#Structure_of_anulus_fibrosus_of_intervertebral_disc_of_cervical_vertebra"/>
    </owl:Class>
    


    <!-- http://bioontology.org/projects/ontologies/fma/fmaOwlDlComponent_2_0#Anulus_fibrosus_of_intervertebral_disk_of_eighth_thoracic_vertebra -->

    <owl:Class rdf:about="http://bioontology.org/projects/ontologies/fma/fmaOwlDlComponent_2_0#Anulus_fibrosus_of_intervertebral_disk_of_eighth_thoracic_vertebra">
        <owl:equivalentClass rdf:resource="http://www.ihtsdo.org/snomedct.owl#Structure_of_anulus_fibrosus_of_intervertebral_disc_of_eighth_thoracic_vertebra"/>
    </owl:Class>
    


    <!-- http://bioontology.org/projects/ontologies/fma/fmaOwlDlComponent_2_0#Anulus_fibrosus_of_intervertebral_disk_of_eleventh_thoracic_vertebra -->

    <owl:Class rdf:about="http://bioontology.org/projects/ontologies/fma/fmaOwlDlComponent_2_0#Anulus_fibrosus_of_intervertebral_disk_of_eleventh_thoracic_vertebra">
        <owl:equivalentClass rdf:resource="http://www.ihtsdo.org/snomedct.owl#Structure_of_anulus_fibrosus_of_intervertebral_disc_of_eleventh_thoracic_vertebra"/>
    </owl:Class>
    


    <!-- http://bioontology.org/projects/ontologies/fma/fmaOwlDlComponent_2_0#Anulus_fibrosus_of_intervertebral_disk_of_fifth_cervical_vertebra -->

    <owl:Class rdf:about="http://bioontology.org/projects/ontologies/fma/fmaOwlDlComponent_2_0#Anulus_fibrosus_of_intervertebral_disk_of_fifth_cervical_vertebra">
        <owl:equivalentClass rdf:resource="http://www.ihtsdo.org/snomedct.owl#Structure_of_anulus_fibrosus_of_intervertebral_disc_of_fifth_cervical_vertebra"/>
    </owl:Class>
    


    <!-- http://bioontology.org/projects/ontologies/fma/fmaOwlDlComponent_2_0#Anulus_fibrosus_of_intervertebral_disk_of_fifth_lumbar_vertebra -->

    <owl:Class rdf:about="http://bioontology.org/projects/ontologies/fma/fmaOwlDlComponent_2_0#Anulus_fibrosus_of_intervertebral_disk_of_fifth_lumbar_vertebra">
        <owl:equivalentClass rdf:resource="http://www.ihtsdo.org/snomedct.owl#Structure_of_anulus_fibrosus_of_intervertebral_disc_of_fifth_lumbar_vertebra"/>
    </owl:Class>
    


    <!-- http://bioontology.org/projects/ontologies/fma/fmaOwlDlComponent_2_0#Anulus_fibrosus_of_intervertebral_disk_of_fifth_thoracic_vertebra -->

    <owl:Class rdf:about="http://bioontology.org/projects/ontologies/fma/fmaOwlDlComponent_2_0#Anulus_fibrosus_of_intervertebral_disk_of_fifth_thoracic_vertebra">
        <owl:equivalentClass rdf:resource="http://www.ihtsdo.org/snomedct.owl#Structure_of_anulus_fibrosus_of_intervertebral_disc_of_fifth_thoracic_vertebra"/>
    </owl:Class>
    


    <!-- http://bioontology.org/projects/ontologies/fma/fmaOwlDlComponent_2_0#Anulus_fibrosus_of_intervertebral_disk_of_first_lumbar_vertebra -->

    <owl:Class rdf:about="http://bioontology.org/projects/ontologies/fma/fmaOwlDlComponent_2_0#Anulus_fibrosus_of_intervertebral_disk_of_first_lumbar_vertebra">
        <owl:equivalentClass rdf:resource="http://www.ihtsdo.org/snomedct.owl#Structure_of_anulus_fibrosus_of_intervertebral_disc_of_first_lumbar_vertebra"/>
    </owl:Class>
    


    <!-- http://bioontology.org/projects/ontologies/fma/fmaOwlDlComponent_2_0#Anulus_fibrosus_of_intervertebral_disk_of_first_thoracic_vertebra -->

    <owl:Class rdf:about="http://bioontology.org/projects/ontologies/fma/fmaOwlDlComponent_2_0#Anulus_fibrosus_of_intervertebral_disk_of_first_thoracic_vertebra">
        <owl:equivalentClass rdf:resource="http://www.ihtsdo.org/snomedct.owl#Structure_of_anulus_fibrosus_of_intervertebral_disc_of_first_thoracic_vertebra"/>
    </owl:Class>
    


    <!-- http://bioontology.org/projects/ontologies/fma/fmaOwlDlComponent_2_0#Anulus_fibrosus_of_intervertebral_disk_of_fourth_cervical_vertebra -->

    <owl:Class rdf:about="http://bioontology.org/projects/ontologies/fma/fmaOwlDlComponent_2_0#Anulus_fibrosus_of_intervertebral_disk_of_fourth_cervical_vertebra">
        <owl:equivalentClass rdf:resource="http://www.ihtsdo.org/snomedct.owl#Structure_of_anulus_fibrosus_of_intervertebral_disc_of_fourth_cervical_vertebra"/>
    </owl:Class>
    


    <!-- http://bioontology.org/projects/ontologies/fma/fmaOwlDlComponent_2_0#Anulus_fibrosus_of_intervertebral_disk_of_fourth_lumbar_vertebra -->

    <owl:Class rdf:about="http://bioontology.org/projects/ontologies/fma/fmaOwlDlComponent_2_0#Anulus_fibrosus_of_intervertebral_disk_of_fourth_lumbar_vertebra">
        <owl:equivalentClass rdf:resource="http://www.ihtsdo.org/snomedct.owl#Structure_of_anulus_fibrosus_of_intervertebral_disc_of_fourth_lumbar_vertebra"/>
    </owl:Class>
    


    <!-- http://bioontology.org/projects/ontologies/fma/fmaOwlDlComponent_2_0#Anulus_fibrosus_of_intervertebral_disk_of_fourth_thoracic_vertebra -->

    <owl:Class rdf:about="http://bioontology.org/projects/ontologies/fma/fmaOwlDlComponent_2_0#Anulus_fibrosus_of_intervertebral_disk_of_fourth_thoracic_vertebra">
        <owl:equivalentClass rdf:resource="http://www.ihtsdo.org/snomedct.owl#Structure_of_anulus_fibrosus_of_intervertebral_disc_of_fourth_thoracic_vertebra"/>
    </owl:Class>
    


    <!-- http://bioontology.org/projects/ontologies/fma/fmaOwlDlComponent_2_0#Anulus_fibrosus_of_intervertebral_disk_of_lumbar_vertebra -->

    <owl:Class rdf:about="http://bioontology.org/projects/ontologies/fma/fmaOwlDlComponent_2_0#Anulus_fibrosus_of_intervertebral_disk_of_lumbar_vertebra">
        <owl:equivalentClass rdf:resource="http://www.ihtsdo.org/snomedct.owl#Structure_of_anulus_fibrosus_of_intervertebral_disc_of_lumbar_vertebra"/>
    </owl:Class>
    


    <!-- http://bioontology.org/projects/ontologies/fma/fmaOwlDlComponent_2_0#Anulus_fibrosus_of_intervertebral_disk_of_ninth_thoracic_vertebra -->

    <owl:Class rdf:about="http://bioontology.org/projects/ontologies/fma/fmaOwlDlComponent_2_0#Anulus_fibrosus_of_intervertebral_disk_of_ninth_thoracic_vertebra">
        <owl:equivalentClass rdf:resource="http://www.ihtsdo.org/snomedct.owl#Structure_of_anulus_fibrosus_of_intervertebral_disc_of_ninth_thoracic_vertebra"/>
    </owl:Class>
    


    <!-- http://bioontology.org/projects/ontologies/fma/fmaOwlDlComponent_2_0#Anulus_fibrosus_of_intervertebral_disk_of_second_lumbar_vertebra -->

    <owl:Class rdf:about="http://bioontology.org/projects/ontologies/fma/fmaOwlDlComponent_2_0#Anulus_fibrosus_of_intervertebral_disk_of_second_lumbar_vertebra">
        <owl:equivalentClass rdf:resource="http://www.ihtsdo.org/snomedct.owl#Structure_of_anulus_fibrosus_of_intervertebral_disc_of_second_lumbar_vertebra"/>
    </owl:Class>
    


    <!-- http://bioontology.org/projects/ontologies/fma/fmaOwlDlComponent_2_0#Anulus_fibrosus_of_intervertebral_disk_of_second_thoracic_vertebra -->

    <owl:Class rdf:about="http://bioontology.org/projects/ontologies/fma/fmaOwlDlComponent_2_0#Anulus_fibrosus_of_intervertebral_disk_of_second_thoracic_vertebra">
        <owl:equivalentClass rdf:resource="http://www.ihtsdo.org/snomedct.owl#Structure_of_anulus_fibrosus_of_intervertebral_disc_of_second_thoracic_vertebra"/>
    </owl:Class>
    


    <!-- http://bioontology.org/projects/ontologies/fma/fmaOwlDlComponent_2_0#Anulus_fibrosus_of_intervertebral_disk_of_seventh_cervical_vertebra -->

    <owl:Class rdf:about="http://bioontology.org/projects/ontologies/fma/fmaOwlDlComponent_2_0#Anulus_fibrosus_of_intervertebral_disk_of_seventh_cervical_vertebra">
        <owl:equivalentClass rdf:resource="http://www.ihtsdo.org/snomedct.owl#Structure_of_anulus_fibrosus_of_intervertebral_disc_of_seventh_cervical_vertebra"/>
    </owl:Class>
    


    <!-- http://bioontology.org/projects/ontologies/fma/fmaOwlDlComponent_2_0#Anulus_fibrosus_of_intervertebral_disk_of_seventh_thoracic_vertebra -->

    <owl:Class rdf:about="http://bioontology.org/projects/ontologies/fma/fmaOwlDlComponent_2_0#Anulus_fibrosus_of_intervertebral_disk_of_seventh_thoracic_vertebra">
        <owl:equivalentClass rdf:resource="http://www.ihtsdo.org/snomedct.owl#Structure_of_anulus_fibrosus_of_intervertebral_disc_of_seventh_thoracic_vertebra"/>
    </owl:Class>
    


    <!-- http://bioontology.org/projects/ontologies/fma/fmaOwlDlComponent_2_0#Anulus_fibrosus_of_intervertebral_disk_of_sixth_thoracic_vertebra -->

    <owl:Class rdf:about="http://bioontology.org/projects/ontologies/fma/fmaOwlDlComponent_2_0#Anulus_fibrosus_of_intervertebral_disk_of_sixth_thoracic_vertebra">
        <owl:equivalentClass rdf:resource="http://www.ihtsdo.org/snomedct.owl#Structure_of_anulus_fibrosus_of_intervertebral_disc_of_sixth_thoracic_vertebra"/>
    </owl:Class>
    


    <!-- http://bioontology.org/projects/ontologies/fma/fmaOwlDlComponent_2_0#Anulus_fibrosus_of_intervertebral_disk_of_tenth_thoracic_vertebra -->

    <owl:Class rdf:about="http://bioontology.org/projects/ontologies/fma/fmaOwlDlComponent_2_0#Anulus_fibrosus_of_intervertebral_disk_of_tenth_thoracic_vertebra">
        <owl:equivalentClass rdf:resource="http://www.ihtsdo.org/snomedct.owl#Structure_of_anulus_fibrosus_of_intervertebral_disc_of_tenth_thoracic_vertebra"/>
    </owl:Class>
    


    <!-- http://bioontology.org/projects/ontologies/fma/fmaOwlDlComponent_2_0#Anulus_fibrosus_of_intervertebral_disk_of_third_cervical_vertebra -->

    <owl:Class rdf:about="http://bioontology.org/projects/ontologies/fma/fmaOwlDlComponent_2_0#Anulus_fibrosus_of_intervertebral_disk_of_third_cervical_vertebra">
        <owl:equivalentClass rdf:resource="http://www.ihtsdo.org/snomedct.owl#Structure_of_anulus_fibrosus_of_intervertebral_disc_of_third_cervical_vertebra"/>
    </owl:Class>
    


    <!-- http://bioontology.org/projects/ontologies/fma/fmaOwlDlComponent_2_0#Anulus_fibrosus_of_intervertebral_disk_of_third_lumbar_vertebra -->

    <owl:Class rdf:about="http://bioontology.org/projects/ontologies/fma/fmaOwlDlComponent_2_0#Anulus_fibrosus_of_intervertebral_disk_of_third_lumbar_vertebra">
        <owl:equivalentClass rdf:resource="http://www.ihtsdo.org/snomedct.owl#Structure_of_anulus_fibrosus_of_intervertebral_disc_of_third_lumbar_vertebra"/>
    </owl:Class>
    


    <!-- http://bioontology.org/projects/ontologies/fma/fmaOwlDlComponent_2_0#Anulus_fibrosus_of_intervertebral_disk_of_third_thoracic_vertebra -->

    <owl:Class rdf:about="http://bioontology.org/projects/ontologies/fma/fmaOwlDlComponent_2_0#Anulus_fibrosus_of_intervertebral_disk_of_third_thoracic_vertebra">
        <owl:equivalentClass rdf:resource="http://www.ihtsdo.org/snomedct.owl#Structure_of_anulus_fibrosus_of_intervertebral_disc_of_third_thoracic_vertebra"/>
    </owl:Class>
    


    <!-- http://bioontology.org/projects/ontologies/fma/fmaOwlDlComponent_2_0#Anulus_fibrosus_of_intervertebral_disk_of_thoracic_vertebra -->

    <owl:Class rdf:about="http://bioontology.org/projects/ontologies/fma/fmaOwlDlComponent_2_0#Anulus_fibrosus_of_intervertebral_disk_of_thoracic_vertebra">
        <owl:equivalentClass rdf:resource="http://www.ihtsdo.org/snomedct.owl#Structure_of_anulus_fibrosus_of_intervertebral_disc_of_thoracic_vertebra"/>
    </owl:Class>
    


    <!-- http://bioontology.org/projects/ontologies/fma/fmaOwlDlComponent_2_0#Anulus_fibrosus_of_intervertebral_disk_of_twelfth_thoracic_vertebra -->

    <owl:Class rdf:about="http://bioontology.org/projects/ontologies/fma/fmaOwlDlComponent_2_0#Anulus_fibrosus_of_intervertebral_disk_of_twelfth_thoracic_vertebra">
        <owl:equivalentClass rdf:resource="http://www.ihtsdo.org/snomedct.owl#Structure_of_anulus_fibrosus_of_intervertebral_disc_of_twelfth_thoracic_vertebra"/>
    </owl:Class>
    


    <!-- http://bioontology.org/projects/ontologies/fma/fmaOwlDlComponent_2_0#Aorta -->

    <owl:Class rdf:about="http://bioontology.org/projects/ontologies/fma/fmaOwlDlComponent_2_0#Aorta">
        <owl:equivalentClass rdf:resource="http://www.ihtsdo.org/snomedct.owl#Aortic_structure"/>
    </owl:Class>
    


    <!-- http://bioontology.org/projects/ontologies/fma/fmaOwlDlComponent_2_0#Aortic_sac -->

    <owl:Class rdf:about="http://bioontology.org/projects/ontologies/fma/fmaOwlDlComponent_2_0#Aortic_sac">
        <owl:equivalentClass rdf:resource="http://www.ihtsdo.org/snomedct.owl#Aortic_sac"/>
    </owl:Class>
    


    <!-- http://bioontology.org/projects/ontologies/fma/fmaOwlDlComponent_2_0#Aortic_valve -->

    <owl:Class rdf:about="http://bioontology.org/projects/ontologies/fma/fmaOwlDlComponent_2_0#Aortic_valve">
        <owl:equivalentClass rdf:resource="http://www.ihtsdo.org/snomedct.owl#Aortic_valve_structure"/>
    </owl:Class>
    


    <!-- http://bioontology.org/projects/ontologies/fma/fmaOwlDlComponent_2_0#Apex_beat -->

    <owl:Class rdf:about="http://bioontology.org/projects/ontologies/fma/fmaOwlDlComponent_2_0#Apex_beat">
        <owl:equivalentClass rdf:resource="http://www.ihtsdo.org/snomedct.owl#Apex_beat,_function"/>
    </owl:Class>
    


    <!-- http://bioontology.org/projects/ontologies/fma/fmaOwlDlComponent_2_0#Apex_of_arytenoid_cartilage -->

    <owl:Class rdf:about="http://bioontology.org/projects/ontologies/fma/fmaOwlDlComponent_2_0#Apex_of_arytenoid_cartilage">
        <owl:equivalentClass rdf:resource="http://www.ihtsdo.org/snomedct.owl#Structure_of_apex_of_arytenoid_cartilage"/>
    </owl:Class>
    


    <!-- http://bioontology.org/projects/ontologies/fma/fmaOwlDlComponent_2_0#Apex_of_patella -->

    <owl:Class rdf:about="http://bioontology.org/projects/ontologies/fma/fmaOwlDlComponent_2_0#Apex_of_patella">
        <owl:equivalentClass rdf:resource="http://www.ihtsdo.org/snomedct.owl#Structure_of_apex_of_patella"/>
    </owl:Class>
    


    <!-- http://bioontology.org/projects/ontologies/fma/fmaOwlDlComponent_2_0#Apical -->

    <owl:Class rdf:about="http://bioontology.org/projects/ontologies/fma/fmaOwlDlComponent_2_0#Apical">
        <owl:equivalentClass rdf:resource="http://www.ihtsdo.org/snomedct.owl#Apical"/>
    </owl:Class>
    


    <!-- http://bioontology.org/projects/ontologies/fma/fmaOwlDlComponent_2_0#Apical_axillary_lymph_node -->

    <owl:Class rdf:about="http://bioontology.org/projects/ontologies/fma/fmaOwlDlComponent_2_0#Apical_axillary_lymph_node">
        <owl:equivalentClass rdf:resource="http://www.ihtsdo.org/snomedct.owl#Structure_of_apical_axillary_lymph_node"/>
    </owl:Class>
    


    <!-- http://bioontology.org/projects/ontologies/fma/fmaOwlDlComponent_2_0#Apical_ligament_of_dens -->

    <owl:Class rdf:about="http://bioontology.org/projects/ontologies/fma/fmaOwlDlComponent_2_0#Apical_ligament_of_dens">
        <owl:equivalentClass rdf:resource="http://www.ihtsdo.org/snomedct.owl#Structure_of_apical_ligament_of_odontoid_process"/>
    </owl:Class>
    


    <!-- http://bioontology.org/projects/ontologies/fma/fmaOwlDlComponent_2_0#Apocrine_sweat_gland -->

    <owl:Class rdf:about="http://bioontology.org/projects/ontologies/fma/fmaOwlDlComponent_2_0#Apocrine_sweat_gland">
        <owl:equivalentClass rdf:resource="http://www.ihtsdo.org/snomedct.owl#Apocrine_sweat_gland_structure"/>
    </owl:Class>
    


    <!-- http://bioontology.org/projects/ontologies/fma/fmaOwlDlComponent_2_0#Aponeurosis -->

    <owl:Class rdf:about="http://bioontology.org/projects/ontologies/fma/fmaOwlDlComponent_2_0#Aponeurosis">
        <owl:equivalentClass rdf:resource="http://www.ihtsdo.org/snomedct.owl#Aponeurosis_structure"/>
    </owl:Class>
    


    <!-- http://bioontology.org/projects/ontologies/fma/fmaOwlDlComponent_2_0#Aponeurosis_of_epicranius -->

    <owl:Class rdf:about="http://bioontology.org/projects/ontologies/fma/fmaOwlDlComponent_2_0#Aponeurosis_of_epicranius">
        <owl:equivalentClass rdf:resource="http://www.ihtsdo.org/snomedct.owl#Structure_of_galea_aponeurotica"/>
    </owl:Class>
    


    <!-- http://bioontology.org/projects/ontologies/fma/fmaOwlDlComponent_2_0#Aponeurosis_of_external_oblique -->

    <owl:Class rdf:about="http://bioontology.org/projects/ontologies/fma/fmaOwlDlComponent_2_0#Aponeurosis_of_external_oblique">
        <owl:equivalentClass rdf:resource="http://www.ihtsdo.org/snomedct.owl#External_oblique_aponeurosis"/>
    </owl:Class>
    


    <!-- http://bioontology.org/projects/ontologies/fma/fmaOwlDlComponent_2_0#Apophysis -->

    <owl:Class rdf:about="http://bioontology.org/projects/ontologies/fma/fmaOwlDlComponent_2_0#Apophysis">
        <owl:equivalentClass rdf:resource="http://www.ihtsdo.org/snomedct.owl#Apophysis"/>
    </owl:Class>
    


    <!-- http://bioontology.org/projects/ontologies/fma/fmaOwlDlComponent_2_0#Appendicular_lymph_node -->

    <owl:Class rdf:about="http://bioontology.org/projects/ontologies/fma/fmaOwlDlComponent_2_0#Appendicular_lymph_node">
        <owl:equivalentClass rdf:resource="http://www.ihtsdo.org/snomedct.owl#Structure_of_appendicular_lymph_node"/>
    </owl:Class>
    


    <!-- http://bioontology.org/projects/ontologies/fma/fmaOwlDlComponent_2_0#Appendicular_skeleton -->

    <owl:Class rdf:about="http://bioontology.org/projects/ontologies/fma/fmaOwlDlComponent_2_0#Appendicular_skeleton">
        <owl:equivalentClass rdf:resource="http://www.ihtsdo.org/snomedct.owl#Structure_of_appendicular_skeleton"/>
    </owl:Class>
    


    <!-- http://bioontology.org/projects/ontologies/fma/fmaOwlDlComponent_2_0#Appendicular_vein -->

    <owl:Class rdf:about="http://bioontology.org/projects/ontologies/fma/fmaOwlDlComponent_2_0#Appendicular_vein">
        <owl:equivalentClass rdf:resource="http://www.ihtsdo.org/snomedct.owl#Structure_of_appendicular_vein"/>
    </owl:Class>
    


    <!-- http://bioontology.org/projects/ontologies/fma/fmaOwlDlComponent_2_0#Appendix_of_testis -->

    <owl:Class rdf:about="http://bioontology.org/projects/ontologies/fma/fmaOwlDlComponent_2_0#Appendix_of_testis">
        <owl:equivalentClass rdf:resource="http://www.ihtsdo.org/snomedct.owl#Appendix_of_testis"/>
    </owl:Class>
    


    <!-- http://bioontology.org/projects/ontologies/fma/fmaOwlDlComponent_2_0#Aquaporin -->

    <owl:Class rdf:about="http://bioontology.org/projects/ontologies/fma/fmaOwlDlComponent_2_0#Aquaporin">
        <owl:equivalentClass rdf:resource="http://www.ihtsdo.org/snomedct.owl#Aquaporin_family_protein"/>
    </owl:Class>
    


    <!-- http://bioontology.org/projects/ontologies/fma/fmaOwlDlComponent_2_0#Arachnoid_granulation -->

    <owl:Class rdf:about="http://bioontology.org/projects/ontologies/fma/fmaOwlDlComponent_2_0#Arachnoid_granulation">
        <owl:equivalentClass rdf:resource="http://www.ihtsdo.org/snomedct.owl#Pacchionian_granulation"/>
    </owl:Class>
    


    <!-- http://bioontology.org/projects/ontologies/fma/fmaOwlDlComponent_2_0#Arachnoid_mater -->

    <owl:Class rdf:about="http://bioontology.org/projects/ontologies/fma/fmaOwlDlComponent_2_0#Arachnoid_mater">
        <owl:equivalentClass rdf:resource="http://www.ihtsdo.org/snomedct.owl#Arachnoid_structure"/>
    </owl:Class>
    


    <!-- http://bioontology.org/projects/ontologies/fma/fmaOwlDlComponent_2_0#Arch_of_atlas -->

    <owl:Class rdf:about="http://bioontology.org/projects/ontologies/fma/fmaOwlDlComponent_2_0#Arch_of_atlas">
        <owl:equivalentClass rdf:resource="http://www.ihtsdo.org/snomedct.owl#Arch_of_atlas"/>
    </owl:Class>
    


    <!-- http://bioontology.org/projects/ontologies/fma/fmaOwlDlComponent_2_0#Arch_of_cricoid_cartilage -->

    <owl:Class rdf:about="http://bioontology.org/projects/ontologies/fma/fmaOwlDlComponent_2_0#Arch_of_cricoid_cartilage">
        <owl:equivalentClass rdf:resource="http://www.ihtsdo.org/snomedct.owl#Structure_of_arch_of_cricoid_cartilage"/>
    </owl:Class>
    


    <!-- http://bioontology.org/projects/ontologies/fma/fmaOwlDlComponent_2_0#Arch_of_fifth_lumbar_vertebra -->

    <owl:Class rdf:about="http://bioontology.org/projects/ontologies/fma/fmaOwlDlComponent_2_0#Arch_of_fifth_lumbar_vertebra">
        <owl:equivalentClass rdf:resource="http://www.ihtsdo.org/snomedct.owl#Structure_of_arch_of_fifth_lumbar_vertebra"/>
    </owl:Class>
    


    <!-- http://bioontology.org/projects/ontologies/fma/fmaOwlDlComponent_2_0#Arch_of_fourth_lumbar_vertebra -->

    <owl:Class rdf:about="http://bioontology.org/projects/ontologies/fma/fmaOwlDlComponent_2_0#Arch_of_fourth_lumbar_vertebra">
        <owl:equivalentClass rdf:resource="http://www.ihtsdo.org/snomedct.owl#Structure_of_arch_of_fourth_lumbar_vertebra"/>
    </owl:Class>
    


    <!-- http://bioontology.org/projects/ontologies/fma/fmaOwlDlComponent_2_0#Arch_of_second_lumbar_vertebra -->

    <owl:Class rdf:about="http://bioontology.org/projects/ontologies/fma/fmaOwlDlComponent_2_0#Arch_of_second_lumbar_vertebra">
        <owl:equivalentClass rdf:resource="http://www.ihtsdo.org/snomedct.owl#Structure_of_arch_of_second_lumbar_vertebra"/>
    </owl:Class>
    


    <!-- http://bioontology.org/projects/ontologies/fma/fmaOwlDlComponent_2_0#Arch_of_third_lumbar_vertebra -->

    <owl:Class rdf:about="http://bioontology.org/projects/ontologies/fma/fmaOwlDlComponent_2_0#Arch_of_third_lumbar_vertebra">
        <owl:equivalentClass rdf:resource="http://www.ihtsdo.org/snomedct.owl#Structure_of_arch_of_third_lumbar_vertebra"/>
    </owl:Class>
    


    <!-- http://bioontology.org/projects/ontologies/fma/fmaOwlDlComponent_2_0#Arcuate_artery -->

    <owl:Class rdf:about="http://bioontology.org/projects/ontologies/fma/fmaOwlDlComponent_2_0#Arcuate_artery">
        <owl:equivalentClass rdf:resource="http://www.ihtsdo.org/snomedct.owl#Structure_of_arcuate_artery_of_leg"/>
    </owl:Class>
    


    <!-- http://bioontology.org/projects/ontologies/fma/fmaOwlDlComponent_2_0#Arcuate_popliteal_ligament -->

    <owl:Class rdf:about="http://bioontology.org/projects/ontologies/fma/fmaOwlDlComponent_2_0#Arcuate_popliteal_ligament">
        <owl:equivalentClass rdf:resource="http://www.ihtsdo.org/snomedct.owl#Structure_of_arcuate_popliteal_ligament"/>
    </owl:Class>
    


    <!-- http://bioontology.org/projects/ontologies/fma/fmaOwlDlComponent_2_0#Arcuate_pubic_ligament -->

    <owl:Class rdf:about="http://bioontology.org/projects/ontologies/fma/fmaOwlDlComponent_2_0#Arcuate_pubic_ligament">
        <owl:equivalentClass rdf:resource="http://www.ihtsdo.org/snomedct.owl#Structure_of_arcuate_ligament_of_pubis"/>
    </owl:Class>
    


    <!-- http://bioontology.org/projects/ontologies/fma/fmaOwlDlComponent_2_0#Arcuate_renal_artery -->

    <owl:Class rdf:about="http://bioontology.org/projects/ontologies/fma/fmaOwlDlComponent_2_0#Arcuate_renal_artery">
        <owl:equivalentClass rdf:resource="http://www.ihtsdo.org/snomedct.owl#Structure_of_arcuate_artery_of_kidney"/>
    </owl:Class>
    


    <!-- http://bioontology.org/projects/ontologies/fma/fmaOwlDlComponent_2_0#Areola -->

    <owl:Class rdf:about="http://bioontology.org/projects/ontologies/fma/fmaOwlDlComponent_2_0#Areola">
        <owl:equivalentClass rdf:resource="http://www.ihtsdo.org/snomedct.owl#Areola_structure"/>
    </owl:Class>
    


    <!-- http://bioontology.org/projects/ontologies/fma/fmaOwlDlComponent_2_0#Areolar_connective_tissue -->

    <owl:Class rdf:about="http://bioontology.org/projects/ontologies/fma/fmaOwlDlComponent_2_0#Areolar_connective_tissue">
        <owl:equivalentClass rdf:resource="http://www.ihtsdo.org/snomedct.owl#Loose_areolar_connective_tissue"/>
    </owl:Class>
    


    <!-- http://bioontology.org/projects/ontologies/fma/fmaOwlDlComponent_2_0#Areolar_gland -->

    <owl:Class rdf:about="http://bioontology.org/projects/ontologies/fma/fmaOwlDlComponent_2_0#Areolar_gland">
        <owl:equivalentClass rdf:resource="http://www.ihtsdo.org/snomedct.owl#Structure_of_gland_of_Montgomery"/>
    </owl:Class>
    


    <!-- http://bioontology.org/projects/ontologies/fma/fmaOwlDlComponent_2_0#Areolar_venous_plexus -->

    <owl:Class rdf:about="http://bioontology.org/projects/ontologies/fma/fmaOwlDlComponent_2_0#Areolar_venous_plexus">
        <owl:equivalentClass rdf:resource="http://www.ihtsdo.org/snomedct.owl#Structure_of_areolar_venous_plexus"/>
    </owl:Class>
    


    <!-- http://bioontology.org/projects/ontologies/fma/fmaOwlDlComponent_2_0#Arginine -->

    <owl:Class rdf:about="http://bioontology.org/projects/ontologies/fma/fmaOwlDlComponent_2_0#Arginine">
        <owl:equivalentClass rdf:resource="http://www.ihtsdo.org/snomedct.owl#Arginine"/>
    </owl:Class>
    


    <!-- http://bioontology.org/projects/ontologies/fma/fmaOwlDlComponent_2_0#Arteria_princeps_pollicis -->

    <owl:Class rdf:about="http://bioontology.org/projects/ontologies/fma/fmaOwlDlComponent_2_0#Arteria_princeps_pollicis">
        <owl:equivalentClass rdf:resource="http://www.ihtsdo.org/snomedct.owl#Structure_of_pollicis_artery"/>
    </owl:Class>
    


    <!-- http://bioontology.org/projects/ontologies/fma/fmaOwlDlComponent_2_0#Arteria_radialis_indicis -->

    <owl:Class rdf:about="http://bioontology.org/projects/ontologies/fma/fmaOwlDlComponent_2_0#Arteria_radialis_indicis">
        <owl:equivalentClass rdf:resource="http://www.ihtsdo.org/snomedct.owl#Structure_of_radialis_indicis_artery"/>
    </owl:Class>
    


    <!-- http://bioontology.org/projects/ontologies/fma/fmaOwlDlComponent_2_0#Arterial_anastomosis -->

    <owl:Class rdf:about="http://bioontology.org/projects/ontologies/fma/fmaOwlDlComponent_2_0#Arterial_anastomosis">
        <owl:equivalentClass rdf:resource="http://www.ihtsdo.org/snomedct.owl#Arterial_anastomosis"/>
    </owl:Class>
    


    <!-- http://bioontology.org/projects/ontologies/fma/fmaOwlDlComponent_2_0#Arteriole -->

    <owl:Class rdf:about="http://bioontology.org/projects/ontologies/fma/fmaOwlDlComponent_2_0#Arteriole">
        <owl:equivalentClass rdf:resource="http://www.ihtsdo.org/snomedct.owl#Structure_of_arteriole"/>
    </owl:Class>
    


    <!-- http://bioontology.org/projects/ontologies/fma/fmaOwlDlComponent_2_0#Arteriovenous_anastomosis -->

    <owl:Class rdf:about="http://bioontology.org/projects/ontologies/fma/fmaOwlDlComponent_2_0#Arteriovenous_anastomosis">
        <owl:equivalentClass rdf:resource="http://www.ihtsdo.org/snomedct.owl#Structure_of_anatomic_arteriovenous_anastomosis"/>
    </owl:Class>
    


    <!-- http://bioontology.org/projects/ontologies/fma/fmaOwlDlComponent_2_0#Artery -->

    <owl:Class rdf:about="http://bioontology.org/projects/ontologies/fma/fmaOwlDlComponent_2_0#Artery">
        <owl:equivalentClass rdf:resource="http://www.ihtsdo.org/snomedct.owl#Arterial_structure"/>
    </owl:Class>
    


    <!-- http://bioontology.org/projects/ontologies/fma/fmaOwlDlComponent_2_0#Artery_of_ductus_deferens -->

    <owl:Class rdf:about="http://bioontology.org/projects/ontologies/fma/fmaOwlDlComponent_2_0#Artery_of_ductus_deferens">
        <owl:equivalentClass rdf:resource="http://www.ihtsdo.org/snomedct.owl#Structure_of_ductus_deferens_artery"/>
    </owl:Class>
    


    <!-- http://bioontology.org/projects/ontologies/fma/fmaOwlDlComponent_2_0#Artery_of_penis -->

    <owl:Class rdf:about="http://bioontology.org/projects/ontologies/fma/fmaOwlDlComponent_2_0#Artery_of_penis">
        <owl:equivalentClass rdf:resource="http://www.ihtsdo.org/snomedct.owl#Penile_artery"/>
    </owl:Class>
    


    <!-- http://bioontology.org/projects/ontologies/fma/fmaOwlDlComponent_2_0#Artery_of_pterygoid_canal -->

    <owl:Class rdf:about="http://bioontology.org/projects/ontologies/fma/fmaOwlDlComponent_2_0#Artery_of_pterygoid_canal">
        <owl:equivalentClass rdf:resource="http://www.ihtsdo.org/snomedct.owl#Structure_of_artery_of_the_pterygoid_canal"/>
    </owl:Class>
    


    <!-- http://bioontology.org/projects/ontologies/fma/fmaOwlDlComponent_2_0#Articular_capsule -->

    <owl:Class rdf:about="http://bioontology.org/projects/ontologies/fma/fmaOwlDlComponent_2_0#Articular_capsule">
        <owl:equivalentClass rdf:resource="http://www.ihtsdo.org/snomedct.owl#Structure_of_articular_capsule"/>
    </owl:Class>
    


    <!-- http://bioontology.org/projects/ontologies/fma/fmaOwlDlComponent_2_0#Articular_capsule_of_acromioclavicular_joint -->

    <owl:Class rdf:about="http://bioontology.org/projects/ontologies/fma/fmaOwlDlComponent_2_0#Articular_capsule_of_acromioclavicular_joint">
        <owl:equivalentClass rdf:resource="http://www.ihtsdo.org/snomedct.owl#Structure_of_acromioclavicular_ligament"/>
    </owl:Class>
    


    <!-- http://bioontology.org/projects/ontologies/fma/fmaOwlDlComponent_2_0#Articular_capsule_of_cricothyroid_joint -->

    <owl:Class rdf:about="http://bioontology.org/projects/ontologies/fma/fmaOwlDlComponent_2_0#Articular_capsule_of_cricothyroid_joint">
        <owl:equivalentClass rdf:resource="http://www.ihtsdo.org/snomedct.owl#Structure_of_cricothyroid_articular_capsule"/>
    </owl:Class>
    


    <!-- http://bioontology.org/projects/ontologies/fma/fmaOwlDlComponent_2_0#Articular_capsule_of_distal_radio_ulnar_joint -->

    <owl:Class rdf:about="http://bioontology.org/projects/ontologies/fma/fmaOwlDlComponent_2_0#Articular_capsule_of_distal_radio_ulnar_joint">
        <owl:equivalentClass rdf:resource="http://www.ihtsdo.org/snomedct.owl#Structure_of_capsule_of_distal_radioulnar_joint"/>
    </owl:Class>
    


    <!-- http://bioontology.org/projects/ontologies/fma/fmaOwlDlComponent_2_0#Articular_capsule_of_glenohumeral_joint -->

    <owl:Class rdf:about="http://bioontology.org/projects/ontologies/fma/fmaOwlDlComponent_2_0#Articular_capsule_of_glenohumeral_joint">
        <owl:equivalentClass rdf:resource="http://www.ihtsdo.org/snomedct.owl#Structure_of_capsule_of_shoulder_joint"/>
    </owl:Class>
    


    <!-- http://bioontology.org/projects/ontologies/fma/fmaOwlDlComponent_2_0#Articular_cartilage -->

    <owl:Class rdf:about="http://bioontology.org/projects/ontologies/fma/fmaOwlDlComponent_2_0#Articular_cartilage">
        <owl:equivalentClass rdf:resource="http://www.ihtsdo.org/snomedct.owl#Structure_of_articular_cartilage"/>
    </owl:Class>
    


    <!-- http://bioontology.org/projects/ontologies/fma/fmaOwlDlComponent_2_0#Articular_cartilage_of_body_of_talus -->

    <owl:Class rdf:about="http://bioontology.org/projects/ontologies/fma/fmaOwlDlComponent_2_0#Articular_cartilage_of_body_of_talus">
        <owl:equivalentClass rdf:resource="http://www.ihtsdo.org/snomedct.owl#Articular_cartilage_of_body_of_talus"/>
    </owl:Class>
    


    <!-- http://bioontology.org/projects/ontologies/fma/fmaOwlDlComponent_2_0#Articular_cartilage_of_head_of_femur -->

    <owl:Class rdf:about="http://bioontology.org/projects/ontologies/fma/fmaOwlDlComponent_2_0#Articular_cartilage_of_head_of_femur">
        <owl:equivalentClass rdf:resource="http://www.ihtsdo.org/snomedct.owl#Articular_cartilage_of_femoral_head"/>
    </owl:Class>
    


    <!-- http://bioontology.org/projects/ontologies/fma/fmaOwlDlComponent_2_0#Articular_cartilage_of_lateral_condyle_of_femur -->

    <owl:Class rdf:about="http://bioontology.org/projects/ontologies/fma/fmaOwlDlComponent_2_0#Articular_cartilage_of_lateral_condyle_of_femur">
        <owl:equivalentClass rdf:resource="http://www.ihtsdo.org/snomedct.owl#Articular_cartilage_of_lateral_femoral_condyle"/>
    </owl:Class>
    


    <!-- http://bioontology.org/projects/ontologies/fma/fmaOwlDlComponent_2_0#Articular_cartilage_of_lunate -->

    <owl:Class rdf:about="http://bioontology.org/projects/ontologies/fma/fmaOwlDlComponent_2_0#Articular_cartilage_of_lunate">
        <owl:equivalentClass rdf:resource="http://www.ihtsdo.org/snomedct.owl#Articular_cartilage_of_lunate"/>
    </owl:Class>
    


    <!-- http://bioontology.org/projects/ontologies/fma/fmaOwlDlComponent_2_0#Articular_cartilage_of_medial_condyle_of_femur -->

    <owl:Class rdf:about="http://bioontology.org/projects/ontologies/fma/fmaOwlDlComponent_2_0#Articular_cartilage_of_medial_condyle_of_femur">
        <owl:equivalentClass rdf:resource="http://www.ihtsdo.org/snomedct.owl#Articular_cartilage_of_medial_femoral_condyle"/>
    </owl:Class>
    


    <!-- http://bioontology.org/projects/ontologies/fma/fmaOwlDlComponent_2_0#Articular_cartilage_of_patella -->

    <owl:Class rdf:about="http://bioontology.org/projects/ontologies/fma/fmaOwlDlComponent_2_0#Articular_cartilage_of_patella">
        <owl:equivalentClass rdf:resource="http://www.ihtsdo.org/snomedct.owl#Articular_cartilage_of_patella"/>
    </owl:Class>
    


    <!-- http://bioontology.org/projects/ontologies/fma/fmaOwlDlComponent_2_0#Articular_cartilage_of_scaphoid -->

    <owl:Class rdf:about="http://bioontology.org/projects/ontologies/fma/fmaOwlDlComponent_2_0#Articular_cartilage_of_scaphoid">
        <owl:equivalentClass rdf:resource="http://www.ihtsdo.org/snomedct.owl#Articular_cartilage_of_scaphoid"/>
    </owl:Class>
    


    <!-- http://bioontology.org/projects/ontologies/fma/fmaOwlDlComponent_2_0#Articular_cartilage_of_trochlear_notch_of_ulna -->

    <owl:Class rdf:about="http://bioontology.org/projects/ontologies/fma/fmaOwlDlComponent_2_0#Articular_cartilage_of_trochlear_notch_of_ulna">
        <owl:equivalentClass rdf:resource="http://www.ihtsdo.org/snomedct.owl#Articular_cartilage_of_trochlear_notch_of_ulna"/>
    </owl:Class>
    


    <!-- http://bioontology.org/projects/ontologies/fma/fmaOwlDlComponent_2_0#Articular_disc -->

    <owl:Class rdf:about="http://bioontology.org/projects/ontologies/fma/fmaOwlDlComponent_2_0#Articular_disc">
        <owl:equivalentClass rdf:resource="http://www.ihtsdo.org/snomedct.owl#Meniscus_structure_of_joint"/>
    </owl:Class>
    


    <!-- http://bioontology.org/projects/ontologies/fma/fmaOwlDlComponent_2_0#Articular_disk_of_acromioclavicular_joint -->

    <owl:Class rdf:about="http://bioontology.org/projects/ontologies/fma/fmaOwlDlComponent_2_0#Articular_disk_of_acromioclavicular_joint">
        <owl:equivalentClass rdf:resource="http://www.ihtsdo.org/snomedct.owl#Structure_of_articular_disc_of_acromioclavicular_joint"/>
    </owl:Class>
    


    <!-- http://bioontology.org/projects/ontologies/fma/fmaOwlDlComponent_2_0#Articular_disk_of_distal_radio_ulnar_joint -->

    <owl:Class rdf:about="http://bioontology.org/projects/ontologies/fma/fmaOwlDlComponent_2_0#Articular_disk_of_distal_radio_ulnar_joint">
        <owl:equivalentClass rdf:resource="http://www.ihtsdo.org/snomedct.owl#Structure_of_triangular_fibrocartilage_of_wrist"/>
    </owl:Class>
    


    <!-- http://bioontology.org/projects/ontologies/fma/fmaOwlDlComponent_2_0#Articular_disk_of_sternoclavicular_joint -->

    <owl:Class rdf:about="http://bioontology.org/projects/ontologies/fma/fmaOwlDlComponent_2_0#Articular_disk_of_sternoclavicular_joint">
        <owl:equivalentClass rdf:resource="http://www.ihtsdo.org/snomedct.owl#Structure_of_articular_disc_of_sternoclavicular_joint"/>
    </owl:Class>
    


    <!-- http://bioontology.org/projects/ontologies/fma/fmaOwlDlComponent_2_0#Articular_disk_of_temporomandibular_joint -->

    <owl:Class rdf:about="http://bioontology.org/projects/ontologies/fma/fmaOwlDlComponent_2_0#Articular_disk_of_temporomandibular_joint">
        <owl:equivalentClass rdf:resource="http://www.ihtsdo.org/snomedct.owl#Structure_of_articular_disc_of_temporomandibular_joint"/>
    </owl:Class>
    


    <!-- http://bioontology.org/projects/ontologies/fma/fmaOwlDlComponent_2_0#Articular_part_of_tubercle_of_eighth_rib -->

    <owl:Class rdf:about="http://bioontology.org/projects/ontologies/fma/fmaOwlDlComponent_2_0#Articular_part_of_tubercle_of_eighth_rib">
        <owl:equivalentClass rdf:resource="http://www.ihtsdo.org/snomedct.owl#Structure_of_articular_part_of_tubercle_of_eighth_rib"/>
    </owl:Class>
    


    <!-- http://bioontology.org/projects/ontologies/fma/fmaOwlDlComponent_2_0#Articular_part_of_tubercle_of_fifth_rib -->

    <owl:Class rdf:about="http://bioontology.org/projects/ontologies/fma/fmaOwlDlComponent_2_0#Articular_part_of_tubercle_of_fifth_rib">
        <owl:equivalentClass rdf:resource="http://www.ihtsdo.org/snomedct.owl#Structure_of_articular_part_of_tubercle_of_fifth_rib"/>
    </owl:Class>
    


    <!-- http://bioontology.org/projects/ontologies/fma/fmaOwlDlComponent_2_0#Articular_part_of_tubercle_of_first_rib -->

    <owl:Class rdf:about="http://bioontology.org/projects/ontologies/fma/fmaOwlDlComponent_2_0#Articular_part_of_tubercle_of_first_rib">
        <owl:equivalentClass rdf:resource="http://www.ihtsdo.org/snomedct.owl#Structure_of_articular_part_of_tubercle_of_first_rib"/>
    </owl:Class>
    


    <!-- http://bioontology.org/projects/ontologies/fma/fmaOwlDlComponent_2_0#Articular_part_of_tubercle_of_fourth_rib -->

    <owl:Class rdf:about="http://bioontology.org/projects/ontologies/fma/fmaOwlDlComponent_2_0#Articular_part_of_tubercle_of_fourth_rib">
        <owl:equivalentClass rdf:resource="http://www.ihtsdo.org/snomedct.owl#Structure_of_articular_part_of_tubercle_of_fourth_rib"/>
    </owl:Class>
    


    <!-- http://bioontology.org/projects/ontologies/fma/fmaOwlDlComponent_2_0#Articular_part_of_tubercle_of_ninth_rib -->

    <owl:Class rdf:about="http://bioontology.org/projects/ontologies/fma/fmaOwlDlComponent_2_0#Articular_part_of_tubercle_of_ninth_rib">
        <owl:equivalentClass rdf:resource="http://www.ihtsdo.org/snomedct.owl#Structure_of_articular_part_of_tubercle_of_ninth_rib"/>
    </owl:Class>
    


    <!-- http://bioontology.org/projects/ontologies/fma/fmaOwlDlComponent_2_0#Articular_part_of_tubercle_of_rib -->

    <owl:Class rdf:about="http://bioontology.org/projects/ontologies/fma/fmaOwlDlComponent_2_0#Articular_part_of_tubercle_of_rib">
        <owl:equivalentClass rdf:resource="http://www.ihtsdo.org/snomedct.owl#Structure_of_articular_part_of_tubercle_of_rib"/>
    </owl:Class>
    


    <!-- http://bioontology.org/projects/ontologies/fma/fmaOwlDlComponent_2_0#Articular_part_of_tubercle_of_second_rib -->

    <owl:Class rdf:about="http://bioontology.org/projects/ontologies/fma/fmaOwlDlComponent_2_0#Articular_part_of_tubercle_of_second_rib">
        <owl:equivalentClass rdf:resource="http://www.ihtsdo.org/snomedct.owl#Structure_of_articular_part_of_tubercle_of_second_rib"/>
    </owl:Class>
    


    <!-- http://bioontology.org/projects/ontologies/fma/fmaOwlDlComponent_2_0#Articular_part_of_tubercle_of_seventh_rib -->

    <owl:Class rdf:about="http://bioontology.org/projects/ontologies/fma/fmaOwlDlComponent_2_0#Articular_part_of_tubercle_of_seventh_rib">
        <owl:equivalentClass rdf:resource="http://www.ihtsdo.org/snomedct.owl#Structure_of_articular_part_of_tubercle_of_seventh_rib"/>
    </owl:Class>
    


    <!-- http://bioontology.org/projects/ontologies/fma/fmaOwlDlComponent_2_0#Articular_part_of_tubercle_of_sixth_rib -->

    <owl:Class rdf:about="http://bioontology.org/projects/ontologies/fma/fmaOwlDlComponent_2_0#Articular_part_of_tubercle_of_sixth_rib">
        <owl:equivalentClass rdf:resource="http://www.ihtsdo.org/snomedct.owl#Structure_of_articular_part_of_tubercle_of_sixth_rib"/>
    </owl:Class>
    


    <!-- http://bioontology.org/projects/ontologies/fma/fmaOwlDlComponent_2_0#Articular_part_of_tubercle_of_tenth_rib -->

    <owl:Class rdf:about="http://bioontology.org/projects/ontologies/fma/fmaOwlDlComponent_2_0#Articular_part_of_tubercle_of_tenth_rib">
        <owl:equivalentClass rdf:resource="http://www.ihtsdo.org/snomedct.owl#Structure_of_articular_part_of_tubercle_of_tenth_rib"/>
    </owl:Class>
    


    <!-- http://bioontology.org/projects/ontologies/fma/fmaOwlDlComponent_2_0#Articular_part_of_tubercle_of_third_rib -->

    <owl:Class rdf:about="http://bioontology.org/projects/ontologies/fma/fmaOwlDlComponent_2_0#Articular_part_of_tubercle_of_third_rib">
        <owl:equivalentClass rdf:resource="http://www.ihtsdo.org/snomedct.owl#Structure_of_articular_part_of_tubercle_of_third_rib"/>
    </owl:Class>
    


    <!-- http://bioontology.org/projects/ontologies/fma/fmaOwlDlComponent_2_0#Articular_process_of_vertebra -->

    <owl:Class rdf:about="http://bioontology.org/projects/ontologies/fma/fmaOwlDlComponent_2_0#Articular_process_of_vertebra">
        <owl:equivalentClass rdf:resource="http://www.ihtsdo.org/snomedct.owl#Structure_of_articular_process_of_vertebra"/>
    </owl:Class>
    


    <!-- http://bioontology.org/projects/ontologies/fma/fmaOwlDlComponent_2_0#Articular_system -->

    <owl:Class rdf:about="http://bioontology.org/projects/ontologies/fma/fmaOwlDlComponent_2_0#Articular_system">
        <owl:equivalentClass rdf:resource="http://www.ihtsdo.org/snomedct.owl#Articular_system_structure"/>
    </owl:Class>
    


    <!-- http://bioontology.org/projects/ontologies/fma/fmaOwlDlComponent_2_0#Articular_tubercle_of_zygomatic_process_of_temporal_bone -->

    <owl:Class rdf:about="http://bioontology.org/projects/ontologies/fma/fmaOwlDlComponent_2_0#Articular_tubercle_of_zygomatic_process_of_temporal_bone">
        <owl:equivalentClass rdf:resource="http://www.ihtsdo.org/snomedct.owl#Articular_tubercle_of_temporal_bone"/>
    </owl:Class>
    


    <!-- http://bioontology.org/projects/ontologies/fma/fmaOwlDlComponent_2_0#Articularis_cubiti -->

    <owl:Class rdf:about="http://bioontology.org/projects/ontologies/fma/fmaOwlDlComponent_2_0#Articularis_cubiti">
        <owl:equivalentClass rdf:resource="http://www.ihtsdo.org/snomedct.owl#Articularis_cubiti_muscle"/>
    </owl:Class>
    


    <!-- http://bioontology.org/projects/ontologies/fma/fmaOwlDlComponent_2_0#Articularis_genus -->

    <owl:Class rdf:about="http://bioontology.org/projects/ontologies/fma/fmaOwlDlComponent_2_0#Articularis_genus">
        <owl:equivalentClass rdf:resource="http://www.ihtsdo.org/snomedct.owl#Structure_of_articularis_genu_muscle"/>
    </owl:Class>
    


    <!-- http://bioontology.org/projects/ontologies/fma/fmaOwlDlComponent_2_0#Aryepiglotticus -->

    <owl:Class rdf:about="http://bioontology.org/projects/ontologies/fma/fmaOwlDlComponent_2_0#Aryepiglotticus">
        <owl:equivalentClass rdf:resource="http://www.ihtsdo.org/snomedct.owl#Structure_of_aryepiglottic_muscle"/>
    </owl:Class>
    


    <!-- http://bioontology.org/projects/ontologies/fma/fmaOwlDlComponent_2_0#Arytenoid_cartilage -->

    <owl:Class rdf:about="http://bioontology.org/projects/ontologies/fma/fmaOwlDlComponent_2_0#Arytenoid_cartilage">
        <owl:equivalentClass rdf:resource="http://www.ihtsdo.org/snomedct.owl#Arytenoid_cartilage_structure"/>
    </owl:Class>
    


    <!-- http://bioontology.org/projects/ontologies/fma/fmaOwlDlComponent_2_0#Ascending_cervical_artery -->

    <owl:Class rdf:about="http://bioontology.org/projects/ontologies/fma/fmaOwlDlComponent_2_0#Ascending_cervical_artery">
        <owl:equivalentClass rdf:resource="http://www.ihtsdo.org/snomedct.owl#Structure_of_ascending_cervical_artery"/>
    </owl:Class>
    


    <!-- http://bioontology.org/projects/ontologies/fma/fmaOwlDlComponent_2_0#Ascending_lumbar_vein -->

    <owl:Class rdf:about="http://bioontology.org/projects/ontologies/fma/fmaOwlDlComponent_2_0#Ascending_lumbar_vein">
        <owl:equivalentClass rdf:resource="http://www.ihtsdo.org/snomedct.owl#Structure_of_ascending_lumbar_vein"/>
    </owl:Class>
    


    <!-- http://bioontology.org/projects/ontologies/fma/fmaOwlDlComponent_2_0#Ascending_palatine_artery -->

    <owl:Class rdf:about="http://bioontology.org/projects/ontologies/fma/fmaOwlDlComponent_2_0#Ascending_palatine_artery">
        <owl:equivalentClass rdf:resource="http://www.ihtsdo.org/snomedct.owl#Structure_of_ascending_palatine_artery"/>
    </owl:Class>
    


    <!-- http://bioontology.org/projects/ontologies/fma/fmaOwlDlComponent_2_0#Ascending_pharyngeal_artery -->

    <owl:Class rdf:about="http://bioontology.org/projects/ontologies/fma/fmaOwlDlComponent_2_0#Ascending_pharyngeal_artery">
        <owl:equivalentClass rdf:resource="http://www.ihtsdo.org/snomedct.owl#Structure_of_ascending_pharyngeal_artery"/>
    </owl:Class>
    


    <!-- http://bioontology.org/projects/ontologies/fma/fmaOwlDlComponent_2_0#Aspartic_acid -->

    <owl:Class rdf:about="http://bioontology.org/projects/ontologies/fma/fmaOwlDlComponent_2_0#Aspartic_acid">
        <owl:equivalentClass rdf:resource="http://www.ihtsdo.org/snomedct.owl#Aspartic_acid"/>
    </owl:Class>
    


    <!-- http://bioontology.org/projects/ontologies/fma/fmaOwlDlComponent_2_0#Astrocyte -->

    <owl:Class rdf:about="http://bioontology.org/projects/ontologies/fma/fmaOwlDlComponent_2_0#Astrocyte">
        <owl:equivalentClass rdf:resource="http://www.ihtsdo.org/snomedct.owl#Astrocyte"/>
    </owl:Class>
    


    <!-- http://bioontology.org/projects/ontologies/fma/fmaOwlDlComponent_2_0#Atlanto_axial_joint -->

    <owl:Class rdf:about="http://bioontology.org/projects/ontologies/fma/fmaOwlDlComponent_2_0#Atlanto_axial_joint">
        <owl:equivalentClass rdf:resource="http://www.ihtsdo.org/snomedct.owl#Structure_of_atlantoaxial_joint"/>
    </owl:Class>
    


    <!-- http://bioontology.org/projects/ontologies/fma/fmaOwlDlComponent_2_0#Atlanto_occipital_joint -->

    <owl:Class rdf:about="http://bioontology.org/projects/ontologies/fma/fmaOwlDlComponent_2_0#Atlanto_occipital_joint">
        <owl:equivalentClass rdf:resource="http://www.ihtsdo.org/snomedct.owl#Atlantooccipital_joint_structure"/>
    </owl:Class>
    


    <!-- http://bioontology.org/projects/ontologies/fma/fmaOwlDlComponent_2_0#Atlanto_occipital_membrane -->

    <owl:Class rdf:about="http://bioontology.org/projects/ontologies/fma/fmaOwlDlComponent_2_0#Atlanto_occipital_membrane">
        <owl:equivalentClass rdf:resource="http://www.ihtsdo.org/snomedct.owl#Atlantooccipital_membrane"/>
    </owl:Class>
    


    <!-- http://bioontology.org/projects/ontologies/fma/fmaOwlDlComponent_2_0#Atlas -->

    <owl:Class rdf:about="http://bioontology.org/projects/ontologies/fma/fmaOwlDlComponent_2_0#Atlas">
        <owl:equivalentClass rdf:resource="http://www.ihtsdo.org/snomedct.owl#Bone_structure_of_atlas"/>
    </owl:Class>
    


    <!-- http://bioontology.org/projects/ontologies/fma/fmaOwlDlComponent_2_0#Atrial_nerve_plexus -->

    <owl:Class rdf:about="http://bioontology.org/projects/ontologies/fma/fmaOwlDlComponent_2_0#Atrial_nerve_plexus">
        <owl:equivalentClass rdf:resource="http://www.ihtsdo.org/snomedct.owl#Atrial_plexus"/>
    </owl:Class>
    


    <!-- http://bioontology.org/projects/ontologies/fma/fmaOwlDlComponent_2_0#Atrioventricular_canal -->

    <owl:Class rdf:about="http://bioontology.org/projects/ontologies/fma/fmaOwlDlComponent_2_0#Atrioventricular_canal">
        <owl:equivalentClass rdf:resource="http://www.ihtsdo.org/snomedct.owl#Structure_of_atrioventricular_canal"/>
    </owl:Class>
    


    <!-- http://bioontology.org/projects/ontologies/fma/fmaOwlDlComponent_2_0#Atrioventricular_node_branch_of_right_coronary_artery -->

    <owl:Class rdf:about="http://bioontology.org/projects/ontologies/fma/fmaOwlDlComponent_2_0#Atrioventricular_node_branch_of_right_coronary_artery">
        <owl:equivalentClass rdf:resource="http://www.ihtsdo.org/snomedct.owl#Structure_of_atrioventricular_node_branch_of_right_coronary_artery"/>
    </owl:Class>
    


    <!-- http://bioontology.org/projects/ontologies/fma/fmaOwlDlComponent_2_0#Atrioventricular_valve -->

    <owl:Class rdf:about="http://bioontology.org/projects/ontologies/fma/fmaOwlDlComponent_2_0#Atrioventricular_valve">
        <owl:equivalentClass rdf:resource="http://www.ihtsdo.org/snomedct.owl#Atrioventricular_valve"/>
    </owl:Class>
    


    <!-- http://bioontology.org/projects/ontologies/fma/fmaOwlDlComponent_2_0#Auditory_system -->

    <owl:Class rdf:about="http://bioontology.org/projects/ontologies/fma/fmaOwlDlComponent_2_0#Auditory_system">
        <owl:equivalentClass rdf:resource="http://www.ihtsdo.org/snomedct.owl#Structure_of_auditory_system"/>
    </owl:Class>
    


    <!-- http://bioontology.org/projects/ontologies/fma/fmaOwlDlComponent_2_0#Auricular_branch_of_occipital_artery -->

    <owl:Class rdf:about="http://bioontology.org/projects/ontologies/fma/fmaOwlDlComponent_2_0#Auricular_branch_of_occipital_artery">
        <owl:equivalentClass rdf:resource="http://www.ihtsdo.org/snomedct.owl#Structure_of_auricular_branch_occipital_artery"/>
    </owl:Class>
    


    <!-- http://bioontology.org/projects/ontologies/fma/fmaOwlDlComponent_2_0#Auricular_branch_of_posterior_auricular_artery -->

    <owl:Class rdf:about="http://bioontology.org/projects/ontologies/fma/fmaOwlDlComponent_2_0#Auricular_branch_of_posterior_auricular_artery">
        <owl:equivalentClass rdf:resource="http://www.ihtsdo.org/snomedct.owl#Structure_of_auricular_branch_of_posterior_auricular_artery"/>
    </owl:Class>
    


    <!-- http://bioontology.org/projects/ontologies/fma/fmaOwlDlComponent_2_0#Auricular_branch_of_vagus_nerve -->

    <owl:Class rdf:about="http://bioontology.org/projects/ontologies/fma/fmaOwlDlComponent_2_0#Auricular_branch_of_vagus_nerve">
        <owl:equivalentClass rdf:resource="http://www.ihtsdo.org/snomedct.owl#Structure_of_vagus_nerve_auricular_branch"/>
    </owl:Class>
    


    <!-- http://bioontology.org/projects/ontologies/fma/fmaOwlDlComponent_2_0#Auricular_cartilage -->

    <owl:Class rdf:about="http://bioontology.org/projects/ontologies/fma/fmaOwlDlComponent_2_0#Auricular_cartilage">
        <owl:equivalentClass rdf:resource="http://www.ihtsdo.org/snomedct.owl#Auricular_cartilage_structure"/>
    </owl:Class>
    


    <!-- http://bioontology.org/projects/ontologies/fma/fmaOwlDlComponent_2_0#Auricular_muscle -->

    <owl:Class rdf:about="http://bioontology.org/projects/ontologies/fma/fmaOwlDlComponent_2_0#Auricular_muscle">
        <owl:equivalentClass rdf:resource="http://www.ihtsdo.org/snomedct.owl#Auricular_muscle"/>
    </owl:Class>
    


    <!-- http://bioontology.org/projects/ontologies/fma/fmaOwlDlComponent_2_0#Auricularis_anterior -->

    <owl:Class rdf:about="http://bioontology.org/projects/ontologies/fma/fmaOwlDlComponent_2_0#Auricularis_anterior">
        <owl:equivalentClass rdf:resource="http://www.ihtsdo.org/snomedct.owl#Structure_of_anterior_auricularis_muscle"/>
    </owl:Class>
    


    <!-- http://bioontology.org/projects/ontologies/fma/fmaOwlDlComponent_2_0#Auricularis_posterior -->

    <owl:Class rdf:about="http://bioontology.org/projects/ontologies/fma/fmaOwlDlComponent_2_0#Auricularis_posterior">
        <owl:equivalentClass rdf:resource="http://www.ihtsdo.org/snomedct.owl#Structure_of_posterior_auricularis_muscle"/>
    </owl:Class>
    


    <!-- http://bioontology.org/projects/ontologies/fma/fmaOwlDlComponent_2_0#Auricularis_superior -->

    <owl:Class rdf:about="http://bioontology.org/projects/ontologies/fma/fmaOwlDlComponent_2_0#Auricularis_superior">
        <owl:equivalentClass rdf:resource="http://www.ihtsdo.org/snomedct.owl#Structure_of_superior_auricularis_muscle"/>
    </owl:Class>
    


    <!-- http://bioontology.org/projects/ontologies/fma/fmaOwlDlComponent_2_0#Auriculotemporal_nerve -->

    <owl:Class rdf:about="http://bioontology.org/projects/ontologies/fma/fmaOwlDlComponent_2_0#Auriculotemporal_nerve">
        <owl:equivalentClass rdf:resource="http://www.ihtsdo.org/snomedct.owl#Structure_of_auriculotemporal_nerve"/>
    </owl:Class>
    


    <!-- http://bioontology.org/projects/ontologies/fma/fmaOwlDlComponent_2_0#Autonomic_ganglion -->

    <owl:Class rdf:about="http://bioontology.org/projects/ontologies/fma/fmaOwlDlComponent_2_0#Autonomic_ganglion">
        <owl:equivalentClass rdf:resource="http://www.ihtsdo.org/snomedct.owl#Autonomic_plexus_ganglia_structure"/>
    </owl:Class>
    


    <!-- http://bioontology.org/projects/ontologies/fma/fmaOwlDlComponent_2_0#Autonomic_nerve -->

    <owl:Class rdf:about="http://bioontology.org/projects/ontologies/fma/fmaOwlDlComponent_2_0#Autonomic_nerve">
        <owl:equivalentClass rdf:resource="http://www.ihtsdo.org/snomedct.owl#Autonomic_nerve_structure"/>
    </owl:Class>
    


    <!-- http://bioontology.org/projects/ontologies/fma/fmaOwlDlComponent_2_0#Autonomic_nerve_plexus -->

    <owl:Class rdf:about="http://bioontology.org/projects/ontologies/fma/fmaOwlDlComponent_2_0#Autonomic_nerve_plexus">
        <owl:equivalentClass rdf:resource="http://www.ihtsdo.org/snomedct.owl#Autonomic_plexus_structure"/>
    </owl:Class>
    


    <!-- http://bioontology.org/projects/ontologies/fma/fmaOwlDlComponent_2_0#Autonomic_nervous_system -->

    <owl:Class rdf:about="http://bioontology.org/projects/ontologies/fma/fmaOwlDlComponent_2_0#Autonomic_nervous_system">
        <owl:equivalentClass rdf:resource="http://www.ihtsdo.org/snomedct.owl#Autonomic_nervous_system_structure"/>
    </owl:Class>
    


    <!-- http://bioontology.org/projects/ontologies/fma/fmaOwlDlComponent_2_0#Axial -->

    <owl:Class rdf:about="http://bioontology.org/projects/ontologies/fma/fmaOwlDlComponent_2_0#Axial">
        <owl:equivalentClass rdf:resource="http://www.ihtsdo.org/snomedct.owl#Axial"/>
    </owl:Class>
    


    <!-- http://bioontology.org/projects/ontologies/fma/fmaOwlDlComponent_2_0#Axial_skeleton -->

    <owl:Class rdf:about="http://bioontology.org/projects/ontologies/fma/fmaOwlDlComponent_2_0#Axial_skeleton">
        <owl:equivalentClass rdf:resource="http://www.ihtsdo.org/snomedct.owl#Axial_skeleton_structure"/>
    </owl:Class>
    


    <!-- http://bioontology.org/projects/ontologies/fma/fmaOwlDlComponent_2_0#Axilla -->

    <owl:Class rdf:about="http://bioontology.org/projects/ontologies/fma/fmaOwlDlComponent_2_0#Axilla">
        <owl:equivalentClass rdf:resource="http://www.ihtsdo.org/snomedct.owl#Structure_of_axillary_fossa"/>
    </owl:Class>
    


    <!-- http://bioontology.org/projects/ontologies/fma/fmaOwlDlComponent_2_0#Axillary_artery -->

    <owl:Class rdf:about="http://bioontology.org/projects/ontologies/fma/fmaOwlDlComponent_2_0#Axillary_artery">
        <owl:equivalentClass rdf:resource="http://www.ihtsdo.org/snomedct.owl#Structure_of_axillary_artery"/>
    </owl:Class>
    


    <!-- http://bioontology.org/projects/ontologies/fma/fmaOwlDlComponent_2_0#Axillary_fascia -->

    <owl:Class rdf:about="http://bioontology.org/projects/ontologies/fma/fmaOwlDlComponent_2_0#Axillary_fascia">
        <owl:equivalentClass rdf:resource="http://www.ihtsdo.org/snomedct.owl#Structure_of_axillary_fascia"/>
    </owl:Class>
    


    <!-- http://bioontology.org/projects/ontologies/fma/fmaOwlDlComponent_2_0#Axillary_lymph_node -->

    <owl:Class rdf:about="http://bioontology.org/projects/ontologies/fma/fmaOwlDlComponent_2_0#Axillary_lymph_node">
        <owl:equivalentClass rdf:resource="http://www.ihtsdo.org/snomedct.owl#Axillary_lymph_node_group"/>
    </owl:Class>
    


    <!-- http://bioontology.org/projects/ontologies/fma/fmaOwlDlComponent_2_0#Axillary_nerve -->

    <owl:Class rdf:about="http://bioontology.org/projects/ontologies/fma/fmaOwlDlComponent_2_0#Axillary_nerve">
        <owl:equivalentClass rdf:resource="http://www.ihtsdo.org/snomedct.owl#Structure_of_axillary_nerve"/>
    </owl:Class>
    


    <!-- http://bioontology.org/projects/ontologies/fma/fmaOwlDlComponent_2_0#Axillary_tail_of_breast -->

    <owl:Class rdf:about="http://bioontology.org/projects/ontologies/fma/fmaOwlDlComponent_2_0#Axillary_tail_of_breast">
        <owl:equivalentClass rdf:resource="http://www.ihtsdo.org/snomedct.owl#Structure_of_axillary_tail_of_breast"/>
    </owl:Class>
    


    <!-- http://bioontology.org/projects/ontologies/fma/fmaOwlDlComponent_2_0#Axis -->

    <owl:Class rdf:about="http://bioontology.org/projects/ontologies/fma/fmaOwlDlComponent_2_0#Axis">
        <owl:equivalentClass rdf:resource="http://www.ihtsdo.org/snomedct.owl#Bone_structure_of_axis"/>
    </owl:Class>
    


    <!-- http://bioontology.org/projects/ontologies/fma/fmaOwlDlComponent_2_0#Axis_of_pelvis -->

    <owl:Class rdf:about="http://bioontology.org/projects/ontologies/fma/fmaOwlDlComponent_2_0#Axis_of_pelvis">
        <owl:equivalentClass rdf:resource="http://www.ihtsdo.org/snomedct.owl#Axis_of_pelvis"/>
    </owl:Class>
    


    <!-- http://bioontology.org/projects/ontologies/fma/fmaOwlDlComponent_2_0#Axon -->

    <owl:Class rdf:about="http://bioontology.org/projects/ontologies/fma/fmaOwlDlComponent_2_0#Axon">
        <owl:equivalentClass rdf:resource="http://www.ihtsdo.org/snomedct.owl#Axon_structure"/>
    </owl:Class>
    


    <!-- http://bioontology.org/projects/ontologies/fma/fmaOwlDlComponent_2_0#Axon_hillock -->

    <owl:Class rdf:about="http://bioontology.org/projects/ontologies/fma/fmaOwlDlComponent_2_0#Axon_hillock">
        <owl:equivalentClass rdf:resource="http://www.ihtsdo.org/snomedct.owl#Axon_hillock"/>
    </owl:Class>
    


    <!-- http://bioontology.org/projects/ontologies/fma/fmaOwlDlComponent_2_0#B_lymphocyte -->

    <owl:Class rdf:about="http://bioontology.org/projects/ontologies/fma/fmaOwlDlComponent_2_0#B_lymphocyte">
        <owl:equivalentClass rdf:resource="http://www.ihtsdo.org/snomedct.owl#B_lymphocyte"/>
    </owl:Class>
    


    <!-- http://bioontology.org/projects/ontologies/fma/fmaOwlDlComponent_2_0#Back -->

    <owl:Class rdf:about="http://bioontology.org/projects/ontologies/fma/fmaOwlDlComponent_2_0#Back">
        <owl:equivalentClass rdf:resource="http://www.ihtsdo.org/snomedct.owl#Back_structure,_including_back_of_neck"/>
    </owl:Class>
    


    <!-- http://bioontology.org/projects/ontologies/fma/fmaOwlDlComponent_2_0#Back_of_hand -->

    <owl:Class rdf:about="http://bioontology.org/projects/ontologies/fma/fmaOwlDlComponent_2_0#Back_of_hand">
        <owl:equivalentClass rdf:resource="http://www.ihtsdo.org/snomedct.owl#Structure_of_dorsum_of_hand"/>
    </owl:Class>
    


    <!-- http://bioontology.org/projects/ontologies/fma/fmaOwlDlComponent_2_0#Band_cell -->

    <owl:Class rdf:about="http://bioontology.org/projects/ontologies/fma/fmaOwlDlComponent_2_0#Band_cell">
        <owl:equivalentClass rdf:resource="http://www.ihtsdo.org/snomedct.owl#Stab_form"/>
    </owl:Class>
    


    <!-- http://bioontology.org/projects/ontologies/fma/fmaOwlDlComponent_2_0#Basal -->

    <owl:Class rdf:about="http://bioontology.org/projects/ontologies/fma/fmaOwlDlComponent_2_0#Basal">
        <owl:equivalentClass rdf:resource="http://www.ihtsdo.org/snomedct.owl#Basal"/>
    </owl:Class>
    


    <!-- http://bioontology.org/projects/ontologies/fma/fmaOwlDlComponent_2_0#Basal_cell_layer_of_epidermis -->

    <owl:Class rdf:about="http://bioontology.org/projects/ontologies/fma/fmaOwlDlComponent_2_0#Basal_cell_layer_of_epidermis">
        <owl:equivalentClass rdf:resource="http://www.ihtsdo.org/snomedct.owl#Stratum_germinativum_structure"/>
    </owl:Class>
    


    <!-- http://bioontology.org/projects/ontologies/fma/fmaOwlDlComponent_2_0#Basal_lamina_of_choroid -->

    <owl:Class rdf:about="http://bioontology.org/projects/ontologies/fma/fmaOwlDlComponent_2_0#Basal_lamina_of_choroid">
        <owl:equivalentClass rdf:resource="http://www.ihtsdo.org/snomedct.owl#Structure_of_Bruch&#39;s_basal_membrane"/>
    </owl:Class>
    


    <!-- http://bioontology.org/projects/ontologies/fma/fmaOwlDlComponent_2_0#Basal_lamina_of_ciliary_body -->

    <owl:Class rdf:about="http://bioontology.org/projects/ontologies/fma/fmaOwlDlComponent_2_0#Basal_lamina_of_ciliary_body">
        <owl:equivalentClass rdf:resource="http://www.ihtsdo.org/snomedct.owl#Structure_of_lamina_basalis_of_ciliary_body"/>
    </owl:Class>
    


    <!-- http://bioontology.org/projects/ontologies/fma/fmaOwlDlComponent_2_0#Basal_lamina_of_epidermis -->

    <owl:Class rdf:about="http://bioontology.org/projects/ontologies/fma/fmaOwlDlComponent_2_0#Basal_lamina_of_epidermis">
        <owl:equivalentClass rdf:resource="http://www.ihtsdo.org/snomedct.owl#Epidermal_basement_zone"/>
    </owl:Class>
    


    <!-- http://bioontology.org/projects/ontologies/fma/fmaOwlDlComponent_2_0#Base_of_arytenoid_cartilage -->

    <owl:Class rdf:about="http://bioontology.org/projects/ontologies/fma/fmaOwlDlComponent_2_0#Base_of_arytenoid_cartilage">
        <owl:equivalentClass rdf:resource="http://www.ihtsdo.org/snomedct.owl#Structure_of_base_of_arytenoid_cartilage"/>
    </owl:Class>
    


    <!-- http://bioontology.org/projects/ontologies/fma/fmaOwlDlComponent_2_0#Base_of_patella -->

    <owl:Class rdf:about="http://bioontology.org/projects/ontologies/fma/fmaOwlDlComponent_2_0#Base_of_patella">
        <owl:equivalentClass rdf:resource="http://www.ihtsdo.org/snomedct.owl#Structure_of_base_of_patella"/>
    </owl:Class>
    


    <!-- http://bioontology.org/projects/ontologies/fma/fmaOwlDlComponent_2_0#Basement_membrane -->

    <owl:Class rdf:about="http://bioontology.org/projects/ontologies/fma/fmaOwlDlComponent_2_0#Basement_membrane">
        <owl:equivalentClass rdf:resource="http://www.ihtsdo.org/snomedct.owl#Basement_membrane"/>
    </owl:Class>
    


    <!-- http://bioontology.org/projects/ontologies/fma/fmaOwlDlComponent_2_0#Basicranium -->

    <owl:Class rdf:about="http://bioontology.org/projects/ontologies/fma/fmaOwlDlComponent_2_0#Basicranium">
        <owl:equivalentClass rdf:resource="http://www.ihtsdo.org/snomedct.owl#Base_of_skull_structure"/>
    </owl:Class>
    


    <!-- http://bioontology.org/projects/ontologies/fma/fmaOwlDlComponent_2_0#Basilar_part_of_occipital_bone -->

    <owl:Class rdf:about="http://bioontology.org/projects/ontologies/fma/fmaOwlDlComponent_2_0#Basilar_part_of_occipital_bone">
        <owl:equivalentClass rdf:resource="http://www.ihtsdo.org/snomedct.owl#Structure_of_basilar_part_of_occipital_bone"/>
    </owl:Class>
    


    <!-- http://bioontology.org/projects/ontologies/fma/fmaOwlDlComponent_2_0#Basophil -->

    <owl:Class rdf:about="http://bioontology.org/projects/ontologies/fma/fmaOwlDlComponent_2_0#Basophil">
        <owl:equivalentClass rdf:resource="http://www.ihtsdo.org/snomedct.owl#Basophil,_segmented"/>
    </owl:Class>
    


    <!-- http://bioontology.org/projects/ontologies/fma/fmaOwlDlComponent_2_0#Basophil_cell_of_pars_distalis_of_adenohypophysis -->

    <owl:Class rdf:about="http://bioontology.org/projects/ontologies/fma/fmaOwlDlComponent_2_0#Basophil_cell_of_pars_distalis_of_adenohypophysis">
        <owl:equivalentClass rdf:resource="http://www.ihtsdo.org/snomedct.owl#Pituitary_beta_cell"/>
    </owl:Class>
    


    <!-- http://bioontology.org/projects/ontologies/fma/fmaOwlDlComponent_2_0#Basophilic_metamyelocyte -->

    <owl:Class rdf:about="http://bioontology.org/projects/ontologies/fma/fmaOwlDlComponent_2_0#Basophilic_metamyelocyte">
        <owl:equivalentClass rdf:resource="http://www.ihtsdo.org/snomedct.owl#Basophilic_metamyelocyte"/>
    </owl:Class>
    


    <!-- http://bioontology.org/projects/ontologies/fma/fmaOwlDlComponent_2_0#Basophilic_myelocyte -->

    <owl:Class rdf:about="http://bioontology.org/projects/ontologies/fma/fmaOwlDlComponent_2_0#Basophilic_myelocyte">
        <owl:equivalentClass rdf:resource="http://www.ihtsdo.org/snomedct.owl#Basophilic_myelocyte"/>
    </owl:Class>
    


    <!-- http://bioontology.org/projects/ontologies/fma/fmaOwlDlComponent_2_0#Basophilic_promyelocyte -->

    <owl:Class rdf:about="http://bioontology.org/projects/ontologies/fma/fmaOwlDlComponent_2_0#Basophilic_promyelocyte">
        <owl:equivalentClass rdf:resource="http://www.ihtsdo.org/snomedct.owl#Basophilic_promyelocyte"/>
    </owl:Class>
    


    <!-- http://bioontology.org/projects/ontologies/fma/fmaOwlDlComponent_2_0#Beard -->

    <owl:Class rdf:about="http://bioontology.org/projects/ontologies/fma/fmaOwlDlComponent_2_0#Beard">
        <owl:equivalentClass rdf:resource="http://www.ihtsdo.org/snomedct.owl#Structure_of_beard"/>
    </owl:Class>
    


    <!-- http://bioontology.org/projects/ontologies/fma/fmaOwlDlComponent_2_0#Belly_of_biceps_brachii -->

    <owl:Class rdf:about="http://bioontology.org/projects/ontologies/fma/fmaOwlDlComponent_2_0#Belly_of_biceps_brachii">
        <owl:equivalentClass rdf:resource="http://www.ihtsdo.org/snomedct.owl#Muscle_belly_of_biceps_brachii"/>
    </owl:Class>
    


    <!-- http://bioontology.org/projects/ontologies/fma/fmaOwlDlComponent_2_0#Beta_adrenergic_receptor -->

    <owl:Class rdf:about="http://bioontology.org/projects/ontologies/fma/fmaOwlDlComponent_2_0#Beta_adrenergic_receptor">
        <owl:equivalentClass rdf:resource="http://www.ihtsdo.org/snomedct.owl#beta-Adrenergic_receptor"/>
    </owl:Class>
    


    <!-- http://bioontology.org/projects/ontologies/fma/fmaOwlDlComponent_2_0#Beta_tubulin -->

    <owl:Class rdf:about="http://bioontology.org/projects/ontologies/fma/fmaOwlDlComponent_2_0#Beta_tubulin">
        <owl:equivalentClass rdf:resource="http://www.ihtsdo.org/snomedct.owl#Beta_tubulin"/>
    </owl:Class>
    


    <!-- http://bioontology.org/projects/ontologies/fma/fmaOwlDlComponent_2_0#Biceps_brachii -->

    <owl:Class rdf:about="http://bioontology.org/projects/ontologies/fma/fmaOwlDlComponent_2_0#Biceps_brachii">
        <owl:equivalentClass rdf:resource="http://www.ihtsdo.org/snomedct.owl#Biceps_brachii_muscle_structure"/>
    </owl:Class>
    


    <!-- http://bioontology.org/projects/ontologies/fma/fmaOwlDlComponent_2_0#Biceps_femoris -->

    <owl:Class rdf:about="http://bioontology.org/projects/ontologies/fma/fmaOwlDlComponent_2_0#Biceps_femoris">
        <owl:equivalentClass rdf:resource="http://www.ihtsdo.org/snomedct.owl#Biceps_femoris_muscle_structure"/>
    </owl:Class>
    


    <!-- http://bioontology.org/projects/ontologies/fma/fmaOwlDlComponent_2_0#Bicipital_bursa -->

    <owl:Class rdf:about="http://bioontology.org/projects/ontologies/fma/fmaOwlDlComponent_2_0#Bicipital_bursa">
        <owl:equivalentClass rdf:resource="http://www.ihtsdo.org/snomedct.owl#Structure_of_subtendinous_bursa_of_biceps_femoris_inferior_muscle"/>
    </owl:Class>
    


    <!-- http://bioontology.org/projects/ontologies/fma/fmaOwlDlComponent_2_0#Bicipitoradial_bursa -->

    <owl:Class rdf:about="http://bioontology.org/projects/ontologies/fma/fmaOwlDlComponent_2_0#Bicipitoradial_bursa">
        <owl:equivalentClass rdf:resource="http://www.ihtsdo.org/snomedct.owl#Structure_of_bicipitoradial_bursa"/>
    </owl:Class>
    


    <!-- http://bioontology.org/projects/ontologies/fma/fmaOwlDlComponent_2_0#Bifurcate_dorsal_tarsal_ligament -->

    <owl:Class rdf:about="http://bioontology.org/projects/ontologies/fma/fmaOwlDlComponent_2_0#Bifurcate_dorsal_tarsal_ligament">
        <owl:equivalentClass rdf:resource="http://www.ihtsdo.org/snomedct.owl#Structure_of_bifurcated_ligament"/>
    </owl:Class>
    


    <!-- http://bioontology.org/projects/ontologies/fma/fmaOwlDlComponent_2_0#Bifurcation_of_aorta -->

    <owl:Class rdf:about="http://bioontology.org/projects/ontologies/fma/fmaOwlDlComponent_2_0#Bifurcation_of_aorta">
        <owl:equivalentClass rdf:resource="http://www.ihtsdo.org/snomedct.owl#Structure_of_aortic_bifurcation"/>
    </owl:Class>
    


    <!-- http://bioontology.org/projects/ontologies/fma/fmaOwlDlComponent_2_0#Bile -->

    <owl:Class rdf:about="http://bioontology.org/projects/ontologies/fma/fmaOwlDlComponent_2_0#Bile">
        <owl:equivalentClass rdf:resource="http://www.ihtsdo.org/snomedct.owl#Bile"/>
    </owl:Class>
    


    <!-- http://bioontology.org/projects/ontologies/fma/fmaOwlDlComponent_2_0#Biogenic_amine -->

    <owl:Class rdf:about="http://bioontology.org/projects/ontologies/fma/fmaOwlDlComponent_2_0#Biogenic_amine">
        <owl:equivalentClass rdf:resource="http://www.ihtsdo.org/snomedct.owl#Biogenic_amine"/>
    </owl:Class>
    


    <!-- http://bioontology.org/projects/ontologies/fma/fmaOwlDlComponent_2_0#Bipolar_cell_of_retina -->

    <owl:Class rdf:about="http://bioontology.org/projects/ontologies/fma/fmaOwlDlComponent_2_0#Bipolar_cell_of_retina">
        <owl:equivalentClass rdf:resource="http://www.ihtsdo.org/snomedct.owl#Bipolar_cells_of_retina"/>
    </owl:Class>
    


    <!-- http://bioontology.org/projects/ontologies/fma/fmaOwlDlComponent_2_0#Blast_cell -->

    <owl:Class rdf:about="http://bioontology.org/projects/ontologies/fma/fmaOwlDlComponent_2_0#Blast_cell">
        <owl:equivalentClass rdf:resource="http://www.ihtsdo.org/snomedct.owl#Blast_cell"/>
    </owl:Class>
    


    <!-- http://bioontology.org/projects/ontologies/fma/fmaOwlDlComponent_2_0#Blastocyst -->

    <owl:Class rdf:about="http://bioontology.org/projects/ontologies/fma/fmaOwlDlComponent_2_0#Blastocyst">
        <owl:equivalentClass rdf:resource="http://www.ihtsdo.org/snomedct.owl#Blastocyst_structure"/>
    </owl:Class>
    


    <!-- http://bioontology.org/projects/ontologies/fma/fmaOwlDlComponent_2_0#Blastomere -->

    <owl:Class rdf:about="http://bioontology.org/projects/ontologies/fma/fmaOwlDlComponent_2_0#Blastomere">
        <owl:equivalentClass rdf:resource="http://www.ihtsdo.org/snomedct.owl#Structure_of_embryo_stage_2"/>
    </owl:Class>
    


    <!-- http://bioontology.org/projects/ontologies/fma/fmaOwlDlComponent_2_0#Blood_cell -->

    <owl:Class rdf:about="http://bioontology.org/projects/ontologies/fma/fmaOwlDlComponent_2_0#Blood_cell">
        <owl:equivalentClass rdf:resource="http://www.ihtsdo.org/snomedct.owl#Blood_cell"/>
    </owl:Class>
    


    <!-- http://bioontology.org/projects/ontologies/fma/fmaOwlDlComponent_2_0#Blood_vessel -->

    <owl:Class rdf:about="http://bioontology.org/projects/ontologies/fma/fmaOwlDlComponent_2_0#Blood_vessel">
        <owl:equivalentClass rdf:resource="http://www.ihtsdo.org/snomedct.owl#Blood_vessel_structure"/>
    </owl:Class>
    


    <!-- http://bioontology.org/projects/ontologies/fma/fmaOwlDlComponent_2_0#Body_cavity -->

    <owl:Class rdf:about="http://bioontology.org/projects/ontologies/fma/fmaOwlDlComponent_2_0#Body_cavity">
        <owl:equivalentClass rdf:resource="http://www.ihtsdo.org/snomedct.owl#Body_cavity_route"/>
    </owl:Class>
    


    <!-- http://bioontology.org/projects/ontologies/fma/fmaOwlDlComponent_2_0#Body_cavity_subdivision -->

    <owl:Class rdf:about="http://bioontology.org/projects/ontologies/fma/fmaOwlDlComponent_2_0#Body_cavity_subdivision">
        <owl:equivalentClass rdf:resource="http://www.ihtsdo.org/snomedct.owl#Structure_of_body_cavity_subdivision"/>
    </owl:Class>
    


    <!-- http://bioontology.org/projects/ontologies/fma/fmaOwlDlComponent_2_0#Body_of_axis -->

    <owl:Class rdf:about="http://bioontology.org/projects/ontologies/fma/fmaOwlDlComponent_2_0#Body_of_axis">
        <owl:equivalentClass rdf:resource="http://www.ihtsdo.org/snomedct.owl#Entire_body_of_axis"/>
    </owl:Class>
    


    <!-- http://bioontology.org/projects/ontologies/fma/fmaOwlDlComponent_2_0#Body_of_cervical_vertebra -->

    <owl:Class rdf:about="http://bioontology.org/projects/ontologies/fma/fmaOwlDlComponent_2_0#Body_of_cervical_vertebra">
        <owl:equivalentClass rdf:resource="http://www.ihtsdo.org/snomedct.owl#Structure_of_body_of_cervical_vertebra"/>
    </owl:Class>
    


    <!-- http://bioontology.org/projects/ontologies/fma/fmaOwlDlComponent_2_0#Body_of_clitoris -->

    <owl:Class rdf:about="http://bioontology.org/projects/ontologies/fma/fmaOwlDlComponent_2_0#Body_of_clitoris">
        <owl:equivalentClass rdf:resource="http://www.ihtsdo.org/snomedct.owl#Structure_of_body_of_clitoris"/>
    </owl:Class>
    


    <!-- http://bioontology.org/projects/ontologies/fma/fmaOwlDlComponent_2_0#Body_of_eighth_rib -->

    <owl:Class rdf:about="http://bioontology.org/projects/ontologies/fma/fmaOwlDlComponent_2_0#Body_of_eighth_rib">
        <owl:equivalentClass rdf:resource="http://www.ihtsdo.org/snomedct.owl#Structure_of_shaft_of_eighth_rib"/>
    </owl:Class>
    


    <!-- http://bioontology.org/projects/ontologies/fma/fmaOwlDlComponent_2_0#Body_of_eighth_thoracic_vertebra -->

    <owl:Class rdf:about="http://bioontology.org/projects/ontologies/fma/fmaOwlDlComponent_2_0#Body_of_eighth_thoracic_vertebra">
        <owl:equivalentClass rdf:resource="http://www.ihtsdo.org/snomedct.owl#Structure_of_body_of_eighth_thoracic_vertebra"/>
    </owl:Class>
    


    <!-- http://bioontology.org/projects/ontologies/fma/fmaOwlDlComponent_2_0#Body_of_eleventh_rib -->

    <owl:Class rdf:about="http://bioontology.org/projects/ontologies/fma/fmaOwlDlComponent_2_0#Body_of_eleventh_rib">
        <owl:equivalentClass rdf:resource="http://www.ihtsdo.org/snomedct.owl#Structure_of_shaft_of_eleventh_rib"/>
    </owl:Class>
    


    <!-- http://bioontology.org/projects/ontologies/fma/fmaOwlDlComponent_2_0#Body_of_eleventh_thoracic_vertebra -->

    <owl:Class rdf:about="http://bioontology.org/projects/ontologies/fma/fmaOwlDlComponent_2_0#Body_of_eleventh_thoracic_vertebra">
        <owl:equivalentClass rdf:resource="http://www.ihtsdo.org/snomedct.owl#Structure_of_body_of_eleventh_thoracic_vertebra"/>
    </owl:Class>
    


    <!-- http://bioontology.org/projects/ontologies/fma/fmaOwlDlComponent_2_0#Body_of_epididymis -->

    <owl:Class rdf:about="http://bioontology.org/projects/ontologies/fma/fmaOwlDlComponent_2_0#Body_of_epididymis">
        <owl:equivalentClass rdf:resource="http://www.ihtsdo.org/snomedct.owl#Structure_of_body_of_epididymis"/>
    </owl:Class>
    


    <!-- http://bioontology.org/projects/ontologies/fma/fmaOwlDlComponent_2_0#Body_of_fifth_cervical_vertebra -->

    <owl:Class rdf:about="http://bioontology.org/projects/ontologies/fma/fmaOwlDlComponent_2_0#Body_of_fifth_cervical_vertebra">
        <owl:equivalentClass rdf:resource="http://www.ihtsdo.org/snomedct.owl#Structure_of_body_of_fifth_cervical_vertebra"/>
    </owl:Class>
    


    <!-- http://bioontology.org/projects/ontologies/fma/fmaOwlDlComponent_2_0#Body_of_fifth_lumbar_vertebra -->

    <owl:Class rdf:about="http://bioontology.org/projects/ontologies/fma/fmaOwlDlComponent_2_0#Body_of_fifth_lumbar_vertebra">
        <owl:equivalentClass rdf:resource="http://www.ihtsdo.org/snomedct.owl#Structure_of_body_of_fifth_lumbar_vertebra"/>
    </owl:Class>
    


    <!-- http://bioontology.org/projects/ontologies/fma/fmaOwlDlComponent_2_0#Body_of_fifth_rib -->

    <owl:Class rdf:about="http://bioontology.org/projects/ontologies/fma/fmaOwlDlComponent_2_0#Body_of_fifth_rib">
        <owl:equivalentClass rdf:resource="http://www.ihtsdo.org/snomedct.owl#Structure_of_shaft_of_fifth_rib"/>
    </owl:Class>
    


    <!-- http://bioontology.org/projects/ontologies/fma/fmaOwlDlComponent_2_0#Body_of_fifth_thoracic_vertebra -->

    <owl:Class rdf:about="http://bioontology.org/projects/ontologies/fma/fmaOwlDlComponent_2_0#Body_of_fifth_thoracic_vertebra">
        <owl:equivalentClass rdf:resource="http://www.ihtsdo.org/snomedct.owl#Structure_of_body_of_fifth_thoracic_vertebra"/>
    </owl:Class>
    


    <!-- http://bioontology.org/projects/ontologies/fma/fmaOwlDlComponent_2_0#Body_of_first_lumbar_vertebra -->

    <owl:Class rdf:about="http://bioontology.org/projects/ontologies/fma/fmaOwlDlComponent_2_0#Body_of_first_lumbar_vertebra">
        <owl:equivalentClass rdf:resource="http://www.ihtsdo.org/snomedct.owl#Structure_of_body_of_first_lumbar_vertebra"/>
    </owl:Class>
    


    <!-- http://bioontology.org/projects/ontologies/fma/fmaOwlDlComponent_2_0#Body_of_first_rib -->

    <owl:Class rdf:about="http://bioontology.org/projects/ontologies/fma/fmaOwlDlComponent_2_0#Body_of_first_rib">
        <owl:equivalentClass rdf:resource="http://www.ihtsdo.org/snomedct.owl#Structure_of_shaft_of_first_rib"/>
    </owl:Class>
    


    <!-- http://bioontology.org/projects/ontologies/fma/fmaOwlDlComponent_2_0#Body_of_first_thoracic_vertebra -->

    <owl:Class rdf:about="http://bioontology.org/projects/ontologies/fma/fmaOwlDlComponent_2_0#Body_of_first_thoracic_vertebra">
        <owl:equivalentClass rdf:resource="http://www.ihtsdo.org/snomedct.owl#Structure_of_body_of_first_thoracic_vertebra"/>
    </owl:Class>
    


    <!-- http://bioontology.org/projects/ontologies/fma/fmaOwlDlComponent_2_0#Body_of_fourth_cervical_vertebra -->

    <owl:Class rdf:about="http://bioontology.org/projects/ontologies/fma/fmaOwlDlComponent_2_0#Body_of_fourth_cervical_vertebra">
        <owl:equivalentClass rdf:resource="http://www.ihtsdo.org/snomedct.owl#Structure_of_body_of_fourth_cervical_vertebra"/>
    </owl:Class>
    


    <!-- http://bioontology.org/projects/ontologies/fma/fmaOwlDlComponent_2_0#Body_of_fourth_lumbar_vertebra -->

    <owl:Class rdf:about="http://bioontology.org/projects/ontologies/fma/fmaOwlDlComponent_2_0#Body_of_fourth_lumbar_vertebra">
        <owl:equivalentClass rdf:resource="http://www.ihtsdo.org/snomedct.owl#Structure_of_body_of_fourth_lumbar_vertebra"/>
    </owl:Class>
    


    <!-- http://bioontology.org/projects/ontologies/fma/fmaOwlDlComponent_2_0#Body_of_fourth_rib -->

    <owl:Class rdf:about="http://bioontology.org/projects/ontologies/fma/fmaOwlDlComponent_2_0#Body_of_fourth_rib">
        <owl:equivalentClass rdf:resource="http://www.ihtsdo.org/snomedct.owl#Structure_of_shaft_of_fourth_rib"/>
    </owl:Class>
    


    <!-- http://bioontology.org/projects/ontologies/fma/fmaOwlDlComponent_2_0#Body_of_fourth_thoracic_vertebra -->

    <owl:Class rdf:about="http://bioontology.org/projects/ontologies/fma/fmaOwlDlComponent_2_0#Body_of_fourth_thoracic_vertebra">
        <owl:equivalentClass rdf:resource="http://www.ihtsdo.org/snomedct.owl#Structure_of_body_of_fourth_thoracic_vertebra"/>
    </owl:Class>
    


    <!-- http://bioontology.org/projects/ontologies/fma/fmaOwlDlComponent_2_0#Body_of_hyoid_bone -->

    <owl:Class rdf:about="http://bioontology.org/projects/ontologies/fma/fmaOwlDlComponent_2_0#Body_of_hyoid_bone">
        <owl:equivalentClass rdf:resource="http://www.ihtsdo.org/snomedct.owl#Structure_of_body_of_hyoid_bone"/>
    </owl:Class>
    


    <!-- http://bioontology.org/projects/ontologies/fma/fmaOwlDlComponent_2_0#Body_of_ilium -->

    <owl:Class rdf:about="http://bioontology.org/projects/ontologies/fma/fmaOwlDlComponent_2_0#Body_of_ilium">
        <owl:equivalentClass rdf:resource="http://www.ihtsdo.org/snomedct.owl#Structure_of_body_of_ilium"/>
    </owl:Class>
    


    <!-- http://bioontology.org/projects/ontologies/fma/fmaOwlDlComponent_2_0#Body_of_ischium -->

    <owl:Class rdf:about="http://bioontology.org/projects/ontologies/fma/fmaOwlDlComponent_2_0#Body_of_ischium">
        <owl:equivalentClass rdf:resource="http://www.ihtsdo.org/snomedct.owl#Structure_of_body_of_ischium"/>
    </owl:Class>
    


    <!-- http://bioontology.org/projects/ontologies/fma/fmaOwlDlComponent_2_0#Body_of_lumbar_vertebra -->

    <owl:Class rdf:about="http://bioontology.org/projects/ontologies/fma/fmaOwlDlComponent_2_0#Body_of_lumbar_vertebra">
        <owl:equivalentClass rdf:resource="http://www.ihtsdo.org/snomedct.owl#Structure_of_body_of_lumbar_vertebra"/>
    </owl:Class>
    


    <!-- http://bioontology.org/projects/ontologies/fma/fmaOwlDlComponent_2_0#Body_of_mandible -->

    <owl:Class rdf:about="http://bioontology.org/projects/ontologies/fma/fmaOwlDlComponent_2_0#Body_of_mandible">
        <owl:equivalentClass rdf:resource="http://www.ihtsdo.org/snomedct.owl#Structure_of_body_of_mandible"/>
    </owl:Class>
    


    <!-- http://bioontology.org/projects/ontologies/fma/fmaOwlDlComponent_2_0#Body_of_maxilla -->

    <owl:Class rdf:about="http://bioontology.org/projects/ontologies/fma/fmaOwlDlComponent_2_0#Body_of_maxilla">
        <owl:equivalentClass rdf:resource="http://www.ihtsdo.org/snomedct.owl#Structure_of_body_of_maxilla"/>
    </owl:Class>
    


    <!-- http://bioontology.org/projects/ontologies/fma/fmaOwlDlComponent_2_0#Body_of_ninth_rib -->

    <owl:Class rdf:about="http://bioontology.org/projects/ontologies/fma/fmaOwlDlComponent_2_0#Body_of_ninth_rib">
        <owl:equivalentClass rdf:resource="http://www.ihtsdo.org/snomedct.owl#Structure_of_shaft_of_ninth_rib"/>
    </owl:Class>
    


    <!-- http://bioontology.org/projects/ontologies/fma/fmaOwlDlComponent_2_0#Body_of_ninth_thoracic_vertebra -->

    <owl:Class rdf:about="http://bioontology.org/projects/ontologies/fma/fmaOwlDlComponent_2_0#Body_of_ninth_thoracic_vertebra">
        <owl:equivalentClass rdf:resource="http://www.ihtsdo.org/snomedct.owl#Structure_of_body_of_ninth_thoracic_vertebra"/>
    </owl:Class>
    


    <!-- http://bioontology.org/projects/ontologies/fma/fmaOwlDlComponent_2_0#Body_of_penis -->

    <owl:Class rdf:about="http://bioontology.org/projects/ontologies/fma/fmaOwlDlComponent_2_0#Body_of_penis">
        <owl:equivalentClass rdf:resource="http://www.ihtsdo.org/snomedct.owl#Corpus_penis_structure"/>
    </owl:Class>
    


    <!-- http://bioontology.org/projects/ontologies/fma/fmaOwlDlComponent_2_0#Body_of_pubis -->

    <owl:Class rdf:about="http://bioontology.org/projects/ontologies/fma/fmaOwlDlComponent_2_0#Body_of_pubis">
        <owl:equivalentClass rdf:resource="http://www.ihtsdo.org/snomedct.owl#Structure_of_body_of_pubis"/>
    </owl:Class>
    


    <!-- http://bioontology.org/projects/ontologies/fma/fmaOwlDlComponent_2_0#Body_of_rib -->

    <owl:Class rdf:about="http://bioontology.org/projects/ontologies/fma/fmaOwlDlComponent_2_0#Body_of_rib">
        <owl:equivalentClass rdf:resource="http://www.ihtsdo.org/snomedct.owl#Structure_of_shaft_of_rib"/>
    </owl:Class>
    


    <!-- http://bioontology.org/projects/ontologies/fma/fmaOwlDlComponent_2_0#Body_of_sacral_segment -->

    <owl:Class rdf:about="http://bioontology.org/projects/ontologies/fma/fmaOwlDlComponent_2_0#Body_of_sacral_segment">
        <owl:equivalentClass rdf:resource="http://www.ihtsdo.org/snomedct.owl#Structure_of_body_of_sacral_vertebra"/>
    </owl:Class>
    


    <!-- http://bioontology.org/projects/ontologies/fma/fmaOwlDlComponent_2_0#Body_of_scapula -->

    <owl:Class rdf:about="http://bioontology.org/projects/ontologies/fma/fmaOwlDlComponent_2_0#Body_of_scapula">
        <owl:equivalentClass rdf:resource="http://www.ihtsdo.org/snomedct.owl#Structure_of_body_of_scapula"/>
    </owl:Class>
    


    <!-- http://bioontology.org/projects/ontologies/fma/fmaOwlDlComponent_2_0#Body_of_second_lumbar_vertebra -->

    <owl:Class rdf:about="http://bioontology.org/projects/ontologies/fma/fmaOwlDlComponent_2_0#Body_of_second_lumbar_vertebra">
        <owl:equivalentClass rdf:resource="http://www.ihtsdo.org/snomedct.owl#Structure_of_body_of_second_lumbar_vertebra"/>
    </owl:Class>
    


    <!-- http://bioontology.org/projects/ontologies/fma/fmaOwlDlComponent_2_0#Body_of_second_rib -->

    <owl:Class rdf:about="http://bioontology.org/projects/ontologies/fma/fmaOwlDlComponent_2_0#Body_of_second_rib">
        <owl:equivalentClass rdf:resource="http://www.ihtsdo.org/snomedct.owl#Structure_of_shaft_of_second_rib"/>
    </owl:Class>
    


    <!-- http://bioontology.org/projects/ontologies/fma/fmaOwlDlComponent_2_0#Body_of_second_thoracic_vertebra -->

    <owl:Class rdf:about="http://bioontology.org/projects/ontologies/fma/fmaOwlDlComponent_2_0#Body_of_second_thoracic_vertebra">
        <owl:equivalentClass rdf:resource="http://www.ihtsdo.org/snomedct.owl#Structure_of_body_of_second_thoracic_vertebra"/>
    </owl:Class>
    


    <!-- http://bioontology.org/projects/ontologies/fma/fmaOwlDlComponent_2_0#Body_of_seventh_cervical_vertebra -->

    <owl:Class rdf:about="http://bioontology.org/projects/ontologies/fma/fmaOwlDlComponent_2_0#Body_of_seventh_cervical_vertebra">
        <owl:equivalentClass rdf:resource="http://www.ihtsdo.org/snomedct.owl#Structure_of_body_of_seventh_cervical_vertebra"/>
    </owl:Class>
    


    <!-- http://bioontology.org/projects/ontologies/fma/fmaOwlDlComponent_2_0#Body_of_seventh_rib -->

    <owl:Class rdf:about="http://bioontology.org/projects/ontologies/fma/fmaOwlDlComponent_2_0#Body_of_seventh_rib">
        <owl:equivalentClass rdf:resource="http://www.ihtsdo.org/snomedct.owl#Structure_of_shaft_of_seventh_rib"/>
    </owl:Class>
    


    <!-- http://bioontology.org/projects/ontologies/fma/fmaOwlDlComponent_2_0#Body_of_seventh_thoracic_vertebra -->

    <owl:Class rdf:about="http://bioontology.org/projects/ontologies/fma/fmaOwlDlComponent_2_0#Body_of_seventh_thoracic_vertebra">
        <owl:equivalentClass rdf:resource="http://www.ihtsdo.org/snomedct.owl#Structure_of_body_of_seventh_thoracic_vertebra"/>
    </owl:Class>
    


    <!-- http://bioontology.org/projects/ontologies/fma/fmaOwlDlComponent_2_0#Body_of_sixth_cervical_vertebra -->

    <owl:Class rdf:about="http://bioontology.org/projects/ontologies/fma/fmaOwlDlComponent_2_0#Body_of_sixth_cervical_vertebra">
        <owl:equivalentClass rdf:resource="http://www.ihtsdo.org/snomedct.owl#Structure_of_body_of_sixth_cervical_vertebra"/>
    </owl:Class>
    


    <!-- http://bioontology.org/projects/ontologies/fma/fmaOwlDlComponent_2_0#Body_of_sixth_rib -->

    <owl:Class rdf:about="http://bioontology.org/projects/ontologies/fma/fmaOwlDlComponent_2_0#Body_of_sixth_rib">
        <owl:equivalentClass rdf:resource="http://www.ihtsdo.org/snomedct.owl#Structure_of_shaft_of_sixth_rib"/>
    </owl:Class>
    


    <!-- http://bioontology.org/projects/ontologies/fma/fmaOwlDlComponent_2_0#Body_of_sixth_thoracic_vertebra -->

    <owl:Class rdf:about="http://bioontology.org/projects/ontologies/fma/fmaOwlDlComponent_2_0#Body_of_sixth_thoracic_vertebra">
        <owl:equivalentClass rdf:resource="http://www.ihtsdo.org/snomedct.owl#Structure_of_body_of_sixth_thoracic_vertebra"/>
    </owl:Class>
    


    <!-- http://bioontology.org/projects/ontologies/fma/fmaOwlDlComponent_2_0#Body_of_sphenoid -->

    <owl:Class rdf:about="http://bioontology.org/projects/ontologies/fma/fmaOwlDlComponent_2_0#Body_of_sphenoid">
        <owl:equivalentClass rdf:resource="http://www.ihtsdo.org/snomedct.owl#Structure_of_body_of_sphenoid_bone"/>
    </owl:Class>
    


    <!-- http://bioontology.org/projects/ontologies/fma/fmaOwlDlComponent_2_0#Body_of_sternum -->

    <owl:Class rdf:about="http://bioontology.org/projects/ontologies/fma/fmaOwlDlComponent_2_0#Body_of_sternum">
        <owl:equivalentClass rdf:resource="http://www.ihtsdo.org/snomedct.owl#Structure_of_body_of_sternum"/>
    </owl:Class>
    


    <!-- http://bioontology.org/projects/ontologies/fma/fmaOwlDlComponent_2_0#Body_of_talus -->

    <owl:Class rdf:about="http://bioontology.org/projects/ontologies/fma/fmaOwlDlComponent_2_0#Body_of_talus">
        <owl:equivalentClass rdf:resource="http://www.ihtsdo.org/snomedct.owl#Structure_of_body_of_talus"/>
    </owl:Class>
    


    <!-- http://bioontology.org/projects/ontologies/fma/fmaOwlDlComponent_2_0#Body_of_tenth_rib -->

    <owl:Class rdf:about="http://bioontology.org/projects/ontologies/fma/fmaOwlDlComponent_2_0#Body_of_tenth_rib">
        <owl:equivalentClass rdf:resource="http://www.ihtsdo.org/snomedct.owl#Structure_of_shaft_of_tenth_rib"/>
    </owl:Class>
    


    <!-- http://bioontology.org/projects/ontologies/fma/fmaOwlDlComponent_2_0#Body_of_tenth_thoracic_vertebra -->

    <owl:Class rdf:about="http://bioontology.org/projects/ontologies/fma/fmaOwlDlComponent_2_0#Body_of_tenth_thoracic_vertebra">
        <owl:equivalentClass rdf:resource="http://www.ihtsdo.org/snomedct.owl#Structure_of_body_of_tenth_thoracic_vertebra"/>
    </owl:Class>
    


    <!-- http://bioontology.org/projects/ontologies/fma/fmaOwlDlComponent_2_0#Body_of_third_cervical_vertebra -->

    <owl:Class rdf:about="http://bioontology.org/projects/ontologies/fma/fmaOwlDlComponent_2_0#Body_of_third_cervical_vertebra">
        <owl:equivalentClass rdf:resource="http://www.ihtsdo.org/snomedct.owl#Structure_of_body_of_third_cervical_vertebra"/>
    </owl:Class>
    


    <!-- http://bioontology.org/projects/ontologies/fma/fmaOwlDlComponent_2_0#Body_of_third_lumbar_vertebra -->

    <owl:Class rdf:about="http://bioontology.org/projects/ontologies/fma/fmaOwlDlComponent_2_0#Body_of_third_lumbar_vertebra">
        <owl:equivalentClass rdf:resource="http://www.ihtsdo.org/snomedct.owl#Structure_of_body_of_third_lumbar_vertebra"/>
    </owl:Class>
    


    <!-- http://bioontology.org/projects/ontologies/fma/fmaOwlDlComponent_2_0#Body_of_third_rib -->

    <owl:Class rdf:about="http://bioontology.org/projects/ontologies/fma/fmaOwlDlComponent_2_0#Body_of_third_rib">
        <owl:equivalentClass rdf:resource="http://www.ihtsdo.org/snomedct.owl#Structure_of_shaft_of_third_rib"/>
    </owl:Class>
    


    <!-- http://bioontology.org/projects/ontologies/fma/fmaOwlDlComponent_2_0#Body_of_third_thoracic_vertebra -->

    <owl:Class rdf:about="http://bioontology.org/projects/ontologies/fma/fmaOwlDlComponent_2_0#Body_of_third_thoracic_vertebra">
        <owl:equivalentClass rdf:resource="http://www.ihtsdo.org/snomedct.owl#Structure_of_body_of_third_thoracic_vertebra"/>
    </owl:Class>
    


    <!-- http://bioontology.org/projects/ontologies/fma/fmaOwlDlComponent_2_0#Body_of_thoracic_vertebra -->

    <owl:Class rdf:about="http://bioontology.org/projects/ontologies/fma/fmaOwlDlComponent_2_0#Body_of_thoracic_vertebra">
        <owl:equivalentClass rdf:resource="http://www.ihtsdo.org/snomedct.owl#Structure_of_body_of_thoracic_vertebra"/>
    </owl:Class>
    


    <!-- http://bioontology.org/projects/ontologies/fma/fmaOwlDlComponent_2_0#Body_of_twelfth_rib -->

    <owl:Class rdf:about="http://bioontology.org/projects/ontologies/fma/fmaOwlDlComponent_2_0#Body_of_twelfth_rib">
        <owl:equivalentClass rdf:resource="http://www.ihtsdo.org/snomedct.owl#Structure_of_shaft_of_twelfth_rib"/>
    </owl:Class>
    


    <!-- http://bioontology.org/projects/ontologies/fma/fmaOwlDlComponent_2_0#Body_of_twelfth_thoracic_vertebra -->

    <owl:Class rdf:about="http://bioontology.org/projects/ontologies/fma/fmaOwlDlComponent_2_0#Body_of_twelfth_thoracic_vertebra">
        <owl:equivalentClass rdf:resource="http://www.ihtsdo.org/snomedct.owl#Structure_of_body_of_twelfth_thoracic_vertebra"/>
    </owl:Class>
    


    <!-- http://bioontology.org/projects/ontologies/fma/fmaOwlDlComponent_2_0#Body_of_vertebra -->

    <owl:Class rdf:about="http://bioontology.org/projects/ontologies/fma/fmaOwlDlComponent_2_0#Body_of_vertebra">
        <owl:equivalentClass rdf:resource="http://www.ihtsdo.org/snomedct.owl#Structure_of_body_of_vertebra"/>
    </owl:Class>
    


    <!-- http://bioontology.org/projects/ontologies/fma/fmaOwlDlComponent_2_0#Body_space -->

    <owl:Class rdf:about="http://bioontology.org/projects/ontologies/fma/fmaOwlDlComponent_2_0#Body_space">
        <owl:equivalentClass rdf:resource="http://www.ihtsdo.org/snomedct.owl#Body_space_structure"/>
    </owl:Class>
    


    <!-- http://bioontology.org/projects/ontologies/fma/fmaOwlDlComponent_2_0#Body_surface_region -->

    <owl:Class rdf:about="http://bioontology.org/projects/ontologies/fma/fmaOwlDlComponent_2_0#Body_surface_region">
        <owl:equivalentClass rdf:resource="http://www.ihtsdo.org/snomedct.owl#Structure_of_body_surface_region"/>
    </owl:Class>
    


    <!-- http://bioontology.org/projects/ontologies/fma/fmaOwlDlComponent_2_0#Body_wall -->

    <owl:Class rdf:about="http://bioontology.org/projects/ontologies/fma/fmaOwlDlComponent_2_0#Body_wall">
        <owl:equivalentClass rdf:resource="http://www.ihtsdo.org/snomedct.owl#Body_wall_structure"/>
    </owl:Class>
    


    <!-- http://bioontology.org/projects/ontologies/fma/fmaOwlDlComponent_2_0#Bone_marrow -->

    <owl:Class rdf:about="http://bioontology.org/projects/ontologies/fma/fmaOwlDlComponent_2_0#Bone_marrow">
        <owl:equivalentClass rdf:resource="http://www.ihtsdo.org/snomedct.owl#All_bone_marrow"/>
    </owl:Class>
    


    <!-- http://bioontology.org/projects/ontologies/fma/fmaOwlDlComponent_2_0#Bone_of_capitate -->

    <owl:Class rdf:about="http://bioontology.org/projects/ontologies/fma/fmaOwlDlComponent_2_0#Bone_of_capitate">
        <owl:equivalentClass rdf:resource="http://www.ihtsdo.org/snomedct.owl#Structure_of_capitate_bone"/>
    </owl:Class>
    


    <!-- http://bioontology.org/projects/ontologies/fma/fmaOwlDlComponent_2_0#Bone_of_lunate -->

    <owl:Class rdf:about="http://bioontology.org/projects/ontologies/fma/fmaOwlDlComponent_2_0#Bone_of_lunate">
        <owl:equivalentClass rdf:resource="http://www.ihtsdo.org/snomedct.owl#Structure_of_lunate_bone"/>
    </owl:Class>
    


    <!-- http://bioontology.org/projects/ontologies/fma/fmaOwlDlComponent_2_0#Bone_of_pisiform -->

    <owl:Class rdf:about="http://bioontology.org/projects/ontologies/fma/fmaOwlDlComponent_2_0#Bone_of_pisiform">
        <owl:equivalentClass rdf:resource="http://www.ihtsdo.org/snomedct.owl#Structure_of_pisiform_bone_of_hand"/>
    </owl:Class>
    


    <!-- http://bioontology.org/projects/ontologies/fma/fmaOwlDlComponent_2_0#Bone_of_pubis -->

    <owl:Class rdf:about="http://bioontology.org/projects/ontologies/fma/fmaOwlDlComponent_2_0#Bone_of_pubis">
        <owl:equivalentClass rdf:resource="http://www.ihtsdo.org/snomedct.owl#Bone_structure_of_pubis"/>
    </owl:Class>
    


    <!-- http://bioontology.org/projects/ontologies/fma/fmaOwlDlComponent_2_0#Bone_of_radius -->

    <owl:Class rdf:about="http://bioontology.org/projects/ontologies/fma/fmaOwlDlComponent_2_0#Bone_of_radius">
        <owl:equivalentClass rdf:resource="http://www.ihtsdo.org/snomedct.owl#Bone_structure_of_radius"/>
    </owl:Class>
    


    <!-- http://bioontology.org/projects/ontologies/fma/fmaOwlDlComponent_2_0#Bone_of_scaphoid -->

    <owl:Class rdf:about="http://bioontology.org/projects/ontologies/fma/fmaOwlDlComponent_2_0#Bone_of_scaphoid">
        <owl:equivalentClass rdf:resource="http://www.ihtsdo.org/snomedct.owl#Bone_structure_of_scaphoid"/>
    </owl:Class>
    


    <!-- http://bioontology.org/projects/ontologies/fma/fmaOwlDlComponent_2_0#Bone_of_trapezium -->

    <owl:Class rdf:about="http://bioontology.org/projects/ontologies/fma/fmaOwlDlComponent_2_0#Bone_of_trapezium">
        <owl:equivalentClass rdf:resource="http://www.ihtsdo.org/snomedct.owl#Bone_structure_of_trapezium"/>
    </owl:Class>
    


    <!-- http://bioontology.org/projects/ontologies/fma/fmaOwlDlComponent_2_0#Bone_of_trapezoid -->

    <owl:Class rdf:about="http://bioontology.org/projects/ontologies/fma/fmaOwlDlComponent_2_0#Bone_of_trapezoid">
        <owl:equivalentClass rdf:resource="http://www.ihtsdo.org/snomedct.owl#Trapezoid_bone_structure"/>
    </owl:Class>
    


    <!-- http://bioontology.org/projects/ontologies/fma/fmaOwlDlComponent_2_0#Bone_of_waist_of_scaphoid -->

    <owl:Class rdf:about="http://bioontology.org/projects/ontologies/fma/fmaOwlDlComponent_2_0#Bone_of_waist_of_scaphoid">
        <owl:equivalentClass rdf:resource="http://www.ihtsdo.org/snomedct.owl#Structure_of_waist_of_scaphoid_bone"/>
    </owl:Class>
    


    <!-- http://bioontology.org/projects/ontologies/fma/fmaOwlDlComponent_2_0#Bone_organ -->

    <owl:Class rdf:about="http://bioontology.org/projects/ontologies/fma/fmaOwlDlComponent_2_0#Bone_organ">
        <owl:equivalentClass rdf:resource="http://www.ihtsdo.org/snomedct.owl#Bone_structure"/>
    </owl:Class>
    


    <!-- http://bioontology.org/projects/ontologies/fma/fmaOwlDlComponent_2_0#Bone_tissue -->

    <owl:Class rdf:about="http://bioontology.org/projects/ontologies/fma/fmaOwlDlComponent_2_0#Bone_tissue">
        <owl:equivalentClass rdf:resource="http://www.ihtsdo.org/snomedct.owl#Bone"/>
    </owl:Class>
    


    <!-- http://bioontology.org/projects/ontologies/fma/fmaOwlDlComponent_2_0#Bone_tissue_of_hyoid_bone -->

    <owl:Class rdf:about="http://bioontology.org/projects/ontologies/fma/fmaOwlDlComponent_2_0#Bone_tissue_of_hyoid_bone">
        <owl:equivalentClass rdf:resource="http://www.ihtsdo.org/snomedct.owl#Bone_tissue_of_hyoid_bone"/>
    </owl:Class>
    


    <!-- http://bioontology.org/projects/ontologies/fma/fmaOwlDlComponent_2_0#Bone_tissue_of_lacrimal_bone -->

    <owl:Class rdf:about="http://bioontology.org/projects/ontologies/fma/fmaOwlDlComponent_2_0#Bone_tissue_of_lacrimal_bone">
        <owl:equivalentClass rdf:resource="http://www.ihtsdo.org/snomedct.owl#Bone_tissue_of_lacrimal_bone"/>
    </owl:Class>
    


    <!-- http://bioontology.org/projects/ontologies/fma/fmaOwlDlComponent_2_0#Bone_tissue_of_long_bone -->

    <owl:Class rdf:about="http://bioontology.org/projects/ontologies/fma/fmaOwlDlComponent_2_0#Bone_tissue_of_long_bone">
        <owl:equivalentClass rdf:resource="http://www.ihtsdo.org/snomedct.owl#Bone_tissue_of_long_bone"/>
    </owl:Class>
    


    <!-- http://bioontology.org/projects/ontologies/fma/fmaOwlDlComponent_2_0#Bone_tissue_of_nasal_bone -->

    <owl:Class rdf:about="http://bioontology.org/projects/ontologies/fma/fmaOwlDlComponent_2_0#Bone_tissue_of_nasal_bone">
        <owl:equivalentClass rdf:resource="http://www.ihtsdo.org/snomedct.owl#Bone_tissue_of_nasal_bone"/>
    </owl:Class>
    


    <!-- http://bioontology.org/projects/ontologies/fma/fmaOwlDlComponent_2_0#Bone_tissue_of_palatine_bone -->

    <owl:Class rdf:about="http://bioontology.org/projects/ontologies/fma/fmaOwlDlComponent_2_0#Bone_tissue_of_palatine_bone">
        <owl:equivalentClass rdf:resource="http://www.ihtsdo.org/snomedct.owl#Bone_tissue_of_palatine_bone"/>
    </owl:Class>
    


    <!-- http://bioontology.org/projects/ontologies/fma/fmaOwlDlComponent_2_0#Bone_tissue_of_sesamoid_bone -->

    <owl:Class rdf:about="http://bioontology.org/projects/ontologies/fma/fmaOwlDlComponent_2_0#Bone_tissue_of_sesamoid_bone">
        <owl:equivalentClass rdf:resource="http://www.ihtsdo.org/snomedct.owl#Bone_tissue_of_sesamoid_bone"/>
    </owl:Class>
    


    <!-- http://bioontology.org/projects/ontologies/fma/fmaOwlDlComponent_2_0#Bone_tissue_of_sesamoid_bone_of_foot -->

    <owl:Class rdf:about="http://bioontology.org/projects/ontologies/fma/fmaOwlDlComponent_2_0#Bone_tissue_of_sesamoid_bone_of_foot">
        <owl:equivalentClass rdf:resource="http://www.ihtsdo.org/snomedct.owl#Bone_tissue_of_sesamoid_bone_of_foot"/>
    </owl:Class>
    


    <!-- http://bioontology.org/projects/ontologies/fma/fmaOwlDlComponent_2_0#Bone_tissue_of_short_bone -->

    <owl:Class rdf:about="http://bioontology.org/projects/ontologies/fma/fmaOwlDlComponent_2_0#Bone_tissue_of_short_bone">
        <owl:equivalentClass rdf:resource="http://www.ihtsdo.org/snomedct.owl#Bone_tissue_of_short_bone"/>
    </owl:Class>
    


    <!-- http://bioontology.org/projects/ontologies/fma/fmaOwlDlComponent_2_0#Bone_tissue_of_sphenoid_bone -->

    <owl:Class rdf:about="http://bioontology.org/projects/ontologies/fma/fmaOwlDlComponent_2_0#Bone_tissue_of_sphenoid_bone">
        <owl:equivalentClass rdf:resource="http://www.ihtsdo.org/snomedct.owl#Bone_tissue_of_sphenoid_bone"/>
    </owl:Class>
    


    <!-- http://bioontology.org/projects/ontologies/fma/fmaOwlDlComponent_2_0#Bone_tissue_of_zygomatic_bone -->

    <owl:Class rdf:about="http://bioontology.org/projects/ontologies/fma/fmaOwlDlComponent_2_0#Bone_tissue_of_zygomatic_bone">
        <owl:equivalentClass rdf:resource="http://www.ihtsdo.org/snomedct.owl#Bone_tissue_of_zygomatic_bone"/>
    </owl:Class>
    


    <!-- http://bioontology.org/projects/ontologies/fma/fmaOwlDlComponent_2_0#Bony_part_of_coccyx -->

    <owl:Class rdf:about="http://bioontology.org/projects/ontologies/fma/fmaOwlDlComponent_2_0#Bony_part_of_coccyx">
        <owl:equivalentClass rdf:resource="http://www.ihtsdo.org/snomedct.owl#Bone_part_of_coccyx"/>
    </owl:Class>
    


    <!-- http://bioontology.org/projects/ontologies/fma/fmaOwlDlComponent_2_0#Bony_part_of_nasal_septum -->

    <owl:Class rdf:about="http://bioontology.org/projects/ontologies/fma/fmaOwlDlComponent_2_0#Bony_part_of_nasal_septum">
        <owl:equivalentClass rdf:resource="http://www.ihtsdo.org/snomedct.owl#Structure_of_bony_part_of_nasal_septum"/>
    </owl:Class>
    


    <!-- http://bioontology.org/projects/ontologies/fma/fmaOwlDlComponent_2_0#Bony_part_of_pharyngotympanic_tube -->

    <owl:Class rdf:about="http://bioontology.org/projects/ontologies/fma/fmaOwlDlComponent_2_0#Bony_part_of_pharyngotympanic_tube">
        <owl:equivalentClass rdf:resource="http://www.ihtsdo.org/snomedct.owl#Structure_of_osseous_portion_of_Eustachian_tube"/>
    </owl:Class>
    


    <!-- http://bioontology.org/projects/ontologies/fma/fmaOwlDlComponent_2_0#Bony_pelvis -->

    <owl:Class rdf:about="http://bioontology.org/projects/ontologies/fma/fmaOwlDlComponent_2_0#Bony_pelvis">
        <owl:equivalentClass rdf:resource="http://www.ihtsdo.org/snomedct.owl#Bone_structure_of_pelvis"/>
    </owl:Class>
    


    <!-- http://bioontology.org/projects/ontologies/fma/fmaOwlDlComponent_2_0#Brachial_artery -->

    <owl:Class rdf:about="http://bioontology.org/projects/ontologies/fma/fmaOwlDlComponent_2_0#Brachial_artery">
        <owl:equivalentClass rdf:resource="http://www.ihtsdo.org/snomedct.owl#Structure_of_brachial_artery"/>
    </owl:Class>
    


    <!-- http://bioontology.org/projects/ontologies/fma/fmaOwlDlComponent_2_0#Brachial_nerve_plexus -->

    <owl:Class rdf:about="http://bioontology.org/projects/ontologies/fma/fmaOwlDlComponent_2_0#Brachial_nerve_plexus">
        <owl:equivalentClass rdf:resource="http://www.ihtsdo.org/snomedct.owl#Brachial_plexus_structure"/>
    </owl:Class>
    


    <!-- http://bioontology.org/projects/ontologies/fma/fmaOwlDlComponent_2_0#Brachialis -->

    <owl:Class rdf:about="http://bioontology.org/projects/ontologies/fma/fmaOwlDlComponent_2_0#Brachialis">
        <owl:equivalentClass rdf:resource="http://www.ihtsdo.org/snomedct.owl#Structure_of_brachialis_muscle"/>
    </owl:Class>
    


    <!-- http://bioontology.org/projects/ontologies/fma/fmaOwlDlComponent_2_0#Brachiocephalic_artery -->

    <owl:Class rdf:about="http://bioontology.org/projects/ontologies/fma/fmaOwlDlComponent_2_0#Brachiocephalic_artery">
        <owl:equivalentClass rdf:resource="http://www.ihtsdo.org/snomedct.owl#Structure_of_brachiocephalic_artery"/>
    </owl:Class>
    


    <!-- http://bioontology.org/projects/ontologies/fma/fmaOwlDlComponent_2_0#Brachiocephalic_lymph_node -->

    <owl:Class rdf:about="http://bioontology.org/projects/ontologies/fma/fmaOwlDlComponent_2_0#Brachiocephalic_lymph_node">
        <owl:equivalentClass rdf:resource="http://www.ihtsdo.org/snomedct.owl#Structure_of_innominate_lymph_node"/>
    </owl:Class>
    


    <!-- http://bioontology.org/projects/ontologies/fma/fmaOwlDlComponent_2_0#Brachioradialis -->

    <owl:Class rdf:about="http://bioontology.org/projects/ontologies/fma/fmaOwlDlComponent_2_0#Brachioradialis">
        <owl:equivalentClass rdf:resource="http://www.ihtsdo.org/snomedct.owl#Structure_of_brachioradialis_muscle"/>
    </owl:Class>
    


    <!-- http://bioontology.org/projects/ontologies/fma/fmaOwlDlComponent_2_0#Branch_of_ascending_pharyngeal_artery -->

    <owl:Class rdf:about="http://bioontology.org/projects/ontologies/fma/fmaOwlDlComponent_2_0#Branch_of_ascending_pharyngeal_artery">
        <owl:equivalentClass rdf:resource="http://www.ihtsdo.org/snomedct.owl#Branch_of_ascending_pharyngeal_artery"/>
    </owl:Class>
    


    <!-- http://bioontology.org/projects/ontologies/fma/fmaOwlDlComponent_2_0#Branch_of_auriculotemporal_nerve -->

    <owl:Class rdf:about="http://bioontology.org/projects/ontologies/fma/fmaOwlDlComponent_2_0#Branch_of_auriculotemporal_nerve">
        <owl:equivalentClass rdf:resource="http://www.ihtsdo.org/snomedct.owl#Branch_of_auriculotemporal_nerve"/>
    </owl:Class>
    


    <!-- http://bioontology.org/projects/ontologies/fma/fmaOwlDlComponent_2_0#Branch_of_brachial_artery -->

    <owl:Class rdf:about="http://bioontology.org/projects/ontologies/fma/fmaOwlDlComponent_2_0#Branch_of_brachial_artery">
        <owl:equivalentClass rdf:resource="http://www.ihtsdo.org/snomedct.owl#Branch_of_brachial_artery"/>
    </owl:Class>
    


    <!-- http://bioontology.org/projects/ontologies/fma/fmaOwlDlComponent_2_0#Branch_of_facial_artery -->

    <owl:Class rdf:about="http://bioontology.org/projects/ontologies/fma/fmaOwlDlComponent_2_0#Branch_of_facial_artery">
        <owl:equivalentClass rdf:resource="http://www.ihtsdo.org/snomedct.owl#Branch_of_facial_artery"/>
    </owl:Class>
    


    <!-- http://bioontology.org/projects/ontologies/fma/fmaOwlDlComponent_2_0#Branch_of_facial_nerve -->

    <owl:Class rdf:about="http://bioontology.org/projects/ontologies/fma/fmaOwlDlComponent_2_0#Branch_of_facial_nerve">
        <owl:equivalentClass rdf:resource="http://www.ihtsdo.org/snomedct.owl#Branch_of_facial_nerve"/>
    </owl:Class>
    


    <!-- http://bioontology.org/projects/ontologies/fma/fmaOwlDlComponent_2_0#Branch_of_facial_nerve_to_posterior_belly_of_digastric -->

    <owl:Class rdf:about="http://bioontology.org/projects/ontologies/fma/fmaOwlDlComponent_2_0#Branch_of_facial_nerve_to_posterior_belly_of_digastric">
        <owl:equivalentClass rdf:resource="http://www.ihtsdo.org/snomedct.owl#Facial_nerve_digastric_branch"/>
    </owl:Class>
    


    <!-- http://bioontology.org/projects/ontologies/fma/fmaOwlDlComponent_2_0#Branch_of_frontal_nerve -->

    <owl:Class rdf:about="http://bioontology.org/projects/ontologies/fma/fmaOwlDlComponent_2_0#Branch_of_frontal_nerve">
        <owl:equivalentClass rdf:resource="http://www.ihtsdo.org/snomedct.owl#Branch_of_frontal_nerve"/>
    </owl:Class>
    


    <!-- http://bioontology.org/projects/ontologies/fma/fmaOwlDlComponent_2_0#Branch_of_glossopharyngeal_nerve -->

    <owl:Class rdf:about="http://bioontology.org/projects/ontologies/fma/fmaOwlDlComponent_2_0#Branch_of_glossopharyngeal_nerve">
        <owl:equivalentClass rdf:resource="http://www.ihtsdo.org/snomedct.owl#Branch_of_glossopharyngeal_nerve"/>
    </owl:Class>
    


    <!-- http://bioontology.org/projects/ontologies/fma/fmaOwlDlComponent_2_0#Branch_of_hypoglossal_nerve -->

    <owl:Class rdf:about="http://bioontology.org/projects/ontologies/fma/fmaOwlDlComponent_2_0#Branch_of_hypoglossal_nerve">
        <owl:equivalentClass rdf:resource="http://www.ihtsdo.org/snomedct.owl#Branch_of_hypoglossal_nerve"/>
    </owl:Class>
    


    <!-- http://bioontology.org/projects/ontologies/fma/fmaOwlDlComponent_2_0#Branch_of_inferior_alveolar_artery -->

    <owl:Class rdf:about="http://bioontology.org/projects/ontologies/fma/fmaOwlDlComponent_2_0#Branch_of_inferior_alveolar_artery">
        <owl:equivalentClass rdf:resource="http://www.ihtsdo.org/snomedct.owl#Branch_of_inferior_alveolar_artery"/>
    </owl:Class>
    


    <!-- http://bioontology.org/projects/ontologies/fma/fmaOwlDlComponent_2_0#Branch_of_inferior_alveolar_nerve -->

    <owl:Class rdf:about="http://bioontology.org/projects/ontologies/fma/fmaOwlDlComponent_2_0#Branch_of_inferior_alveolar_nerve">
        <owl:equivalentClass rdf:resource="http://www.ihtsdo.org/snomedct.owl#Branch_of_inferior_alveolar_nerve"/>
    </owl:Class>
    


    <!-- http://bioontology.org/projects/ontologies/fma/fmaOwlDlComponent_2_0#Branch_of_lacrimal_nerve -->

    <owl:Class rdf:about="http://bioontology.org/projects/ontologies/fma/fmaOwlDlComponent_2_0#Branch_of_lacrimal_nerve">
        <owl:equivalentClass rdf:resource="http://www.ihtsdo.org/snomedct.owl#Branch_of_lacrimal_nerve"/>
    </owl:Class>
    


    <!-- http://bioontology.org/projects/ontologies/fma/fmaOwlDlComponent_2_0#Branch_of_left_coronary_artery -->

    <owl:Class rdf:about="http://bioontology.org/projects/ontologies/fma/fmaOwlDlComponent_2_0#Branch_of_left_coronary_artery">
        <owl:equivalentClass rdf:resource="http://www.ihtsdo.org/snomedct.owl#Branch_of_left_coronary_artery"/>
    </owl:Class>
    


    <!-- http://bioontology.org/projects/ontologies/fma/fmaOwlDlComponent_2_0#Branch_of_lumbar_nerve_plexus -->

    <owl:Class rdf:about="http://bioontology.org/projects/ontologies/fma/fmaOwlDlComponent_2_0#Branch_of_lumbar_nerve_plexus">
        <owl:equivalentClass rdf:resource="http://www.ihtsdo.org/snomedct.owl#Branch_of_lumbar_plexus"/>
    </owl:Class>
    


    <!-- http://bioontology.org/projects/ontologies/fma/fmaOwlDlComponent_2_0#Branch_of_mandibular_nerve -->

    <owl:Class rdf:about="http://bioontology.org/projects/ontologies/fma/fmaOwlDlComponent_2_0#Branch_of_mandibular_nerve">
        <owl:equivalentClass rdf:resource="http://www.ihtsdo.org/snomedct.owl#Branch_of_mandibular_nerve"/>
    </owl:Class>
    


    <!-- http://bioontology.org/projects/ontologies/fma/fmaOwlDlComponent_2_0#Branch_of_maxillary_artery -->

    <owl:Class rdf:about="http://bioontology.org/projects/ontologies/fma/fmaOwlDlComponent_2_0#Branch_of_maxillary_artery">
        <owl:equivalentClass rdf:resource="http://www.ihtsdo.org/snomedct.owl#Branch_of_maxillary_artery"/>
    </owl:Class>
    


    <!-- http://bioontology.org/projects/ontologies/fma/fmaOwlDlComponent_2_0#Branch_of_maxillary_nerve -->

    <owl:Class rdf:about="http://bioontology.org/projects/ontologies/fma/fmaOwlDlComponent_2_0#Branch_of_maxillary_nerve">
        <owl:equivalentClass rdf:resource="http://www.ihtsdo.org/snomedct.owl#Branch_of_maxillary_nerve"/>
    </owl:Class>
    


    <!-- http://bioontology.org/projects/ontologies/fma/fmaOwlDlComponent_2_0#Branch_of_median_nerve -->

    <owl:Class rdf:about="http://bioontology.org/projects/ontologies/fma/fmaOwlDlComponent_2_0#Branch_of_median_nerve">
        <owl:equivalentClass rdf:resource="http://www.ihtsdo.org/snomedct.owl#Median_nerve_branch"/>
    </owl:Class>
    


    <!-- http://bioontology.org/projects/ontologies/fma/fmaOwlDlComponent_2_0#Branch_of_nasociliary_nerve -->

    <owl:Class rdf:about="http://bioontology.org/projects/ontologies/fma/fmaOwlDlComponent_2_0#Branch_of_nasociliary_nerve">
        <owl:equivalentClass rdf:resource="http://www.ihtsdo.org/snomedct.owl#Branch_of_nasociliary_nerve"/>
    </owl:Class>
    


    <!-- http://bioontology.org/projects/ontologies/fma/fmaOwlDlComponent_2_0#Branch_of_occipital_artery -->

    <owl:Class rdf:about="http://bioontology.org/projects/ontologies/fma/fmaOwlDlComponent_2_0#Branch_of_occipital_artery">
        <owl:equivalentClass rdf:resource="http://www.ihtsdo.org/snomedct.owl#Branch_of_occipital_artery"/>
    </owl:Class>
    


    <!-- http://bioontology.org/projects/ontologies/fma/fmaOwlDlComponent_2_0#Branch_of_ophthalmic_nerve -->

    <owl:Class rdf:about="http://bioontology.org/projects/ontologies/fma/fmaOwlDlComponent_2_0#Branch_of_ophthalmic_nerve">
        <owl:equivalentClass rdf:resource="http://www.ihtsdo.org/snomedct.owl#Branch_of_ophthalmic_nerve"/>
    </owl:Class>
    


    <!-- http://bioontology.org/projects/ontologies/fma/fmaOwlDlComponent_2_0#Branch_of_posterior_auricular_artery -->

    <owl:Class rdf:about="http://bioontology.org/projects/ontologies/fma/fmaOwlDlComponent_2_0#Branch_of_posterior_auricular_artery">
        <owl:equivalentClass rdf:resource="http://www.ihtsdo.org/snomedct.owl#Branch_of_posterior_auricular_artery"/>
    </owl:Class>
    


    <!-- http://bioontology.org/projects/ontologies/fma/fmaOwlDlComponent_2_0#Branch_of_posterior_tibial_artery -->

    <owl:Class rdf:about="http://bioontology.org/projects/ontologies/fma/fmaOwlDlComponent_2_0#Branch_of_posterior_tibial_artery">
        <owl:equivalentClass rdf:resource="http://www.ihtsdo.org/snomedct.owl#Branch_of_posterior_tibial_artery"/>
    </owl:Class>
    


    <!-- http://bioontology.org/projects/ontologies/fma/fmaOwlDlComponent_2_0#Branch_of_radial_artery -->

    <owl:Class rdf:about="http://bioontology.org/projects/ontologies/fma/fmaOwlDlComponent_2_0#Branch_of_radial_artery">
        <owl:equivalentClass rdf:resource="http://www.ihtsdo.org/snomedct.owl#Branch_of_radial_artery"/>
    </owl:Class>
    


    <!-- http://bioontology.org/projects/ontologies/fma/fmaOwlDlComponent_2_0#Branch_of_radial_nerve -->

    <owl:Class rdf:about="http://bioontology.org/projects/ontologies/fma/fmaOwlDlComponent_2_0#Branch_of_radial_nerve">
        <owl:equivalentClass rdf:resource="http://www.ihtsdo.org/snomedct.owl#Radial_nerve_branch"/>
    </owl:Class>
    


    <!-- http://bioontology.org/projects/ontologies/fma/fmaOwlDlComponent_2_0#Branch_of_right_coronary_artery -->

    <owl:Class rdf:about="http://bioontology.org/projects/ontologies/fma/fmaOwlDlComponent_2_0#Branch_of_right_coronary_artery">
        <owl:equivalentClass rdf:resource="http://www.ihtsdo.org/snomedct.owl#Branch_of_right_coronary_artery"/>
    </owl:Class>
    


    <!-- http://bioontology.org/projects/ontologies/fma/fmaOwlDlComponent_2_0#Branch_of_sacral_nerve_plexus -->

    <owl:Class rdf:about="http://bioontology.org/projects/ontologies/fma/fmaOwlDlComponent_2_0#Branch_of_sacral_nerve_plexus">
        <owl:equivalentClass rdf:resource="http://www.ihtsdo.org/snomedct.owl#Branch_of_sacral_plexus"/>
    </owl:Class>
    


    <!-- http://bioontology.org/projects/ontologies/fma/fmaOwlDlComponent_2_0#Branch_of_sacral_nerve_plexus_to_levator_ani -->

    <owl:Class rdf:about="http://bioontology.org/projects/ontologies/fma/fmaOwlDlComponent_2_0#Branch_of_sacral_nerve_plexus_to_levator_ani">
        <owl:equivalentClass rdf:resource="http://www.ihtsdo.org/snomedct.owl#Nerve_to_levator_ani"/>
    </owl:Class>
    


    <!-- http://bioontology.org/projects/ontologies/fma/fmaOwlDlComponent_2_0#Branch_of_spinal_nerve -->

    <owl:Class rdf:about="http://bioontology.org/projects/ontologies/fma/fmaOwlDlComponent_2_0#Branch_of_spinal_nerve">
        <owl:equivalentClass rdf:resource="http://www.ihtsdo.org/snomedct.owl#Spinal_nerve_branch"/>
    </owl:Class>
    


    <!-- http://bioontology.org/projects/ontologies/fma/fmaOwlDlComponent_2_0#Branch_of_superficial_temporal_artery -->

    <owl:Class rdf:about="http://bioontology.org/projects/ontologies/fma/fmaOwlDlComponent_2_0#Branch_of_superficial_temporal_artery">
        <owl:equivalentClass rdf:resource="http://www.ihtsdo.org/snomedct.owl#Branch_of_superficial_temporal_artery"/>
    </owl:Class>
    


    <!-- http://bioontology.org/projects/ontologies/fma/fmaOwlDlComponent_2_0#Branch_of_superior_thyroid_artery -->

    <owl:Class rdf:about="http://bioontology.org/projects/ontologies/fma/fmaOwlDlComponent_2_0#Branch_of_superior_thyroid_artery">
        <owl:equivalentClass rdf:resource="http://www.ihtsdo.org/snomedct.owl#Branch_of_superior_thyroid_artery"/>
    </owl:Class>
    


    <!-- http://bioontology.org/projects/ontologies/fma/fmaOwlDlComponent_2_0#Branch_of_ulnar_artery -->

    <owl:Class rdf:about="http://bioontology.org/projects/ontologies/fma/fmaOwlDlComponent_2_0#Branch_of_ulnar_artery">
        <owl:equivalentClass rdf:resource="http://www.ihtsdo.org/snomedct.owl#Branch_of_ulnar_artery"/>
    </owl:Class>
    


    <!-- http://bioontology.org/projects/ontologies/fma/fmaOwlDlComponent_2_0#Branch_of_ulnar_nerve -->

    <owl:Class rdf:about="http://bioontology.org/projects/ontologies/fma/fmaOwlDlComponent_2_0#Branch_of_ulnar_nerve">
        <owl:equivalentClass rdf:resource="http://www.ihtsdo.org/snomedct.owl#Ulnar_nerve_branch"/>
    </owl:Class>
    


    <!-- http://bioontology.org/projects/ontologies/fma/fmaOwlDlComponent_2_0#Branch_of_vagus_nerve -->

    <owl:Class rdf:about="http://bioontology.org/projects/ontologies/fma/fmaOwlDlComponent_2_0#Branch_of_vagus_nerve">
        <owl:equivalentClass rdf:resource="http://www.ihtsdo.org/snomedct.owl#Vagus_nerve_branch"/>
    </owl:Class>
    


    <!-- http://bioontology.org/projects/ontologies/fma/fmaOwlDlComponent_2_0#Branch_of_zygomatic_nerve -->

    <owl:Class rdf:about="http://bioontology.org/projects/ontologies/fma/fmaOwlDlComponent_2_0#Branch_of_zygomatic_nerve">
        <owl:equivalentClass rdf:resource="http://www.ihtsdo.org/snomedct.owl#Branch_of_zygomatic_nerve"/>
    </owl:Class>
    


    <!-- http://bioontology.org/projects/ontologies/fma/fmaOwlDlComponent_2_0#Breast -->

    <owl:Class rdf:about="http://bioontology.org/projects/ontologies/fma/fmaOwlDlComponent_2_0#Breast">
        <owl:equivalentClass rdf:resource="http://www.ihtsdo.org/snomedct.owl#Breast_structure"/>
    </owl:Class>
    


    <!-- http://bioontology.org/projects/ontologies/fma/fmaOwlDlComponent_2_0#Bronchial_artery -->

    <owl:Class rdf:about="http://bioontology.org/projects/ontologies/fma/fmaOwlDlComponent_2_0#Bronchial_artery">
        <owl:equivalentClass rdf:resource="http://www.ihtsdo.org/snomedct.owl#Structure_of_bronchial_artery"/>
    </owl:Class>
    


    <!-- http://bioontology.org/projects/ontologies/fma/fmaOwlDlComponent_2_0#Bronchial_branch_of_brachiocephalic_artery -->

    <owl:Class rdf:about="http://bioontology.org/projects/ontologies/fma/fmaOwlDlComponent_2_0#Bronchial_branch_of_brachiocephalic_artery">
        <owl:equivalentClass rdf:resource="http://www.ihtsdo.org/snomedct.owl#Structure_of_bronchial_branch_of_brachiocephalic_artery"/>
    </owl:Class>
    


    <!-- http://bioontology.org/projects/ontologies/fma/fmaOwlDlComponent_2_0#Bronchial_branch_of_vagus_nerve -->

    <owl:Class rdf:about="http://bioontology.org/projects/ontologies/fma/fmaOwlDlComponent_2_0#Bronchial_branch_of_vagus_nerve">
        <owl:equivalentClass rdf:resource="http://www.ihtsdo.org/snomedct.owl#Structure_of_vagus_nerve_bronchial_branch"/>
    </owl:Class>
    


    <!-- http://bioontology.org/projects/ontologies/fma/fmaOwlDlComponent_2_0#Bronchial_gland -->

    <owl:Class rdf:about="http://bioontology.org/projects/ontologies/fma/fmaOwlDlComponent_2_0#Bronchial_gland">
        <owl:equivalentClass rdf:resource="http://www.ihtsdo.org/snomedct.owl#Bronchial_mucous_gland"/>
    </owl:Class>
    


    <!-- http://bioontology.org/projects/ontologies/fma/fmaOwlDlComponent_2_0#Bronchomediastinal_lymphatic_trunk -->

    <owl:Class rdf:about="http://bioontology.org/projects/ontologies/fma/fmaOwlDlComponent_2_0#Bronchomediastinal_lymphatic_trunk">
        <owl:equivalentClass rdf:resource="http://www.ihtsdo.org/snomedct.owl#Bronchomediastinal_lymphatic_trunk"/>
    </owl:Class>
    


    <!-- http://bioontology.org/projects/ontologies/fma/fmaOwlDlComponent_2_0#Bronchopulmonary_lymph_node -->

    <owl:Class rdf:about="http://bioontology.org/projects/ontologies/fma/fmaOwlDlComponent_2_0#Bronchopulmonary_lymph_node">
        <owl:equivalentClass rdf:resource="http://www.ihtsdo.org/snomedct.owl#Bronchopulmonary_lymph_node_group"/>
    </owl:Class>
    


    <!-- http://bioontology.org/projects/ontologies/fma/fmaOwlDlComponent_2_0#Brown_adipose_tissue -->

    <owl:Class rdf:about="http://bioontology.org/projects/ontologies/fma/fmaOwlDlComponent_2_0#Brown_adipose_tissue">
        <owl:equivalentClass rdf:resource="http://www.ihtsdo.org/snomedct.owl#Brown_fat"/>
    </owl:Class>
    


    <!-- http://bioontology.org/projects/ontologies/fma/fmaOwlDlComponent_2_0#Brush_border -->

    <owl:Class rdf:about="http://bioontology.org/projects/ontologies/fma/fmaOwlDlComponent_2_0#Brush_border">
        <owl:equivalentClass rdf:resource="http://www.ihtsdo.org/snomedct.owl#Brush_border"/>
    </owl:Class>
    


    <!-- http://bioontology.org/projects/ontologies/fma/fmaOwlDlComponent_2_0#Buccal_artery -->

    <owl:Class rdf:about="http://bioontology.org/projects/ontologies/fma/fmaOwlDlComponent_2_0#Buccal_artery">
        <owl:equivalentClass rdf:resource="http://www.ihtsdo.org/snomedct.owl#Structure_of_buccal_artery"/>
    </owl:Class>
    


    <!-- http://bioontology.org/projects/ontologies/fma/fmaOwlDlComponent_2_0#Buccal_branch_of_facial_nerve -->

    <owl:Class rdf:about="http://bioontology.org/projects/ontologies/fma/fmaOwlDlComponent_2_0#Buccal_branch_of_facial_nerve">
        <owl:equivalentClass rdf:resource="http://www.ihtsdo.org/snomedct.owl#Buccal_branch_of_facial_nerve"/>
    </owl:Class>
    


    <!-- http://bioontology.org/projects/ontologies/fma/fmaOwlDlComponent_2_0#Buccal_fat_pad -->

    <owl:Class rdf:about="http://bioontology.org/projects/ontologies/fma/fmaOwlDlComponent_2_0#Buccal_fat_pad">
        <owl:equivalentClass rdf:resource="http://www.ihtsdo.org/snomedct.owl#Buccal_fat_pad"/>
    </owl:Class>
    


    <!-- http://bioontology.org/projects/ontologies/fma/fmaOwlDlComponent_2_0#Buccal_nerve -->

    <owl:Class rdf:about="http://bioontology.org/projects/ontologies/fma/fmaOwlDlComponent_2_0#Buccal_nerve">
        <owl:equivalentClass rdf:resource="http://www.ihtsdo.org/snomedct.owl#Structure_of_buccal_nerve"/>
    </owl:Class>
    


    <!-- http://bioontology.org/projects/ontologies/fma/fmaOwlDlComponent_2_0#Buccinator -->

    <owl:Class rdf:about="http://bioontology.org/projects/ontologies/fma/fmaOwlDlComponent_2_0#Buccinator">
        <owl:equivalentClass rdf:resource="http://www.ihtsdo.org/snomedct.owl#Structure_of_buccinator_muscle"/>
    </owl:Class>
    


    <!-- http://bioontology.org/projects/ontologies/fma/fmaOwlDlComponent_2_0#Buccinator_lymph_node -->

    <owl:Class rdf:about="http://bioontology.org/projects/ontologies/fma/fmaOwlDlComponent_2_0#Buccinator_lymph_node">
        <owl:equivalentClass rdf:resource="http://www.ihtsdo.org/snomedct.owl#Structure_of_buccinator_lymph_node"/>
    </owl:Class>
    


    <!-- http://bioontology.org/projects/ontologies/fma/fmaOwlDlComponent_2_0#Buccopharyngeal_fascia -->

    <owl:Class rdf:about="http://bioontology.org/projects/ontologies/fma/fmaOwlDlComponent_2_0#Buccopharyngeal_fascia">
        <owl:equivalentClass rdf:resource="http://www.ihtsdo.org/snomedct.owl#Structure_of_buccopharyngeal_fascia"/>
    </owl:Class>
    


    <!-- http://bioontology.org/projects/ontologies/fma/fmaOwlDlComponent_2_0#Bulb_of_hair_follicle -->

    <owl:Class rdf:about="http://bioontology.org/projects/ontologies/fma/fmaOwlDlComponent_2_0#Bulb_of_hair_follicle">
        <owl:equivalentClass rdf:resource="http://www.ihtsdo.org/snomedct.owl#Hair_bulb_structure"/>
    </owl:Class>
    


    <!-- http://bioontology.org/projects/ontologies/fma/fmaOwlDlComponent_2_0#Bulb_of_penis -->

    <owl:Class rdf:about="http://bioontology.org/projects/ontologies/fma/fmaOwlDlComponent_2_0#Bulb_of_penis">
        <owl:equivalentClass rdf:resource="http://www.ihtsdo.org/snomedct.owl#Structure_of_bulb_of_penis"/>
    </owl:Class>
    


    <!-- http://bioontology.org/projects/ontologies/fma/fmaOwlDlComponent_2_0#Bulbar_conjunctiva -->

    <owl:Class rdf:about="http://bioontology.org/projects/ontologies/fma/fmaOwlDlComponent_2_0#Bulbar_conjunctiva">
        <owl:equivalentClass rdf:resource="http://www.ihtsdo.org/snomedct.owl#Structure_of_bulbar_conjunctiva"/>
    </owl:Class>
    


    <!-- http://bioontology.org/projects/ontologies/fma/fmaOwlDlComponent_2_0#Bulbospongiosus -->

    <owl:Class rdf:about="http://bioontology.org/projects/ontologies/fma/fmaOwlDlComponent_2_0#Bulbospongiosus">
        <owl:equivalentClass rdf:resource="http://www.ihtsdo.org/snomedct.owl#Structure_of_bulbospongiosus_muscle"/>
    </owl:Class>
    


    <!-- http://bioontology.org/projects/ontologies/fma/fmaOwlDlComponent_2_0#Bulbus_cordis -->

    <owl:Class rdf:about="http://bioontology.org/projects/ontologies/fma/fmaOwlDlComponent_2_0#Bulbus_cordis">
        <owl:equivalentClass rdf:resource="http://www.ihtsdo.org/snomedct.owl#Bulbus_cordis"/>
    </owl:Class>
    


    <!-- http://bioontology.org/projects/ontologies/fma/fmaOwlDlComponent_2_0#Bursa_of_tendo_calcaneus -->

    <owl:Class rdf:about="http://bioontology.org/projects/ontologies/fma/fmaOwlDlComponent_2_0#Bursa_of_tendo_calcaneus">
        <owl:equivalentClass rdf:resource="http://www.ihtsdo.org/snomedct.owl#Structure_of_calcaneal_tendon_bursa"/>
    </owl:Class>
    


    <!-- http://bioontology.org/projects/ontologies/fma/fmaOwlDlComponent_2_0#Buttock -->

    <owl:Class rdf:about="http://bioontology.org/projects/ontologies/fma/fmaOwlDlComponent_2_0#Buttock">
        <owl:equivalentClass rdf:resource="http://www.ihtsdo.org/snomedct.owl#Buttock_structure"/>
    </owl:Class>
    


    <!-- http://bioontology.org/projects/ontologies/fma/fmaOwlDlComponent_2_0#C2_C3_vertebral_arch_joint -->

    <owl:Class rdf:about="http://bioontology.org/projects/ontologies/fma/fmaOwlDlComponent_2_0#C2_C3_vertebral_arch_joint">
        <owl:equivalentClass rdf:resource="http://www.ihtsdo.org/snomedct.owl#C2/C3_facet_joint"/>
    </owl:Class>
    


    <!-- http://bioontology.org/projects/ontologies/fma/fmaOwlDlComponent_2_0#C2_dermatome -->

    <owl:Class rdf:about="http://bioontology.org/projects/ontologies/fma/fmaOwlDlComponent_2_0#C2_dermatome">
        <owl:equivalentClass rdf:resource="http://www.ihtsdo.org/snomedct.owl#Dermatome_of_second_cervical_nerve"/>
    </owl:Class>
    


    <!-- http://bioontology.org/projects/ontologies/fma/fmaOwlDlComponent_2_0#C3_C4_vertebral_arch_joint -->

    <owl:Class rdf:about="http://bioontology.org/projects/ontologies/fma/fmaOwlDlComponent_2_0#C3_C4_vertebral_arch_joint">
        <owl:equivalentClass rdf:resource="http://www.ihtsdo.org/snomedct.owl#C3/C4_facet_joint"/>
    </owl:Class>
    


    <!-- http://bioontology.org/projects/ontologies/fma/fmaOwlDlComponent_2_0#C3_dermatome -->

    <owl:Class rdf:about="http://bioontology.org/projects/ontologies/fma/fmaOwlDlComponent_2_0#C3_dermatome">
        <owl:equivalentClass rdf:resource="http://www.ihtsdo.org/snomedct.owl#Dermatome_of_third_cervical_nerve"/>
    </owl:Class>
    


    <!-- http://bioontology.org/projects/ontologies/fma/fmaOwlDlComponent_2_0#C3_level -->

    <owl:Class rdf:about="http://bioontology.org/projects/ontologies/fma/fmaOwlDlComponent_2_0#C3_level">
        <owl:equivalentClass rdf:resource="http://www.ihtsdo.org/snomedct.owl#Level_of_the_third_cervical_vertebra"/>
    </owl:Class>
    


    <!-- http://bioontology.org/projects/ontologies/fma/fmaOwlDlComponent_2_0#C4_C5_vertebral_arch_joint -->

    <owl:Class rdf:about="http://bioontology.org/projects/ontologies/fma/fmaOwlDlComponent_2_0#C4_C5_vertebral_arch_joint">
        <owl:equivalentClass rdf:resource="http://www.ihtsdo.org/snomedct.owl#C4/C5_facet_joint"/>
    </owl:Class>
    


    <!-- http://bioontology.org/projects/ontologies/fma/fmaOwlDlComponent_2_0#C4_dermatome -->

    <owl:Class rdf:about="http://bioontology.org/projects/ontologies/fma/fmaOwlDlComponent_2_0#C4_dermatome">
        <owl:equivalentClass rdf:resource="http://www.ihtsdo.org/snomedct.owl#Dermatome_of_fourth_cervical_nerve"/>
    </owl:Class>
    


    <!-- http://bioontology.org/projects/ontologies/fma/fmaOwlDlComponent_2_0#C4_level -->

    <owl:Class rdf:about="http://bioontology.org/projects/ontologies/fma/fmaOwlDlComponent_2_0#C4_level">
        <owl:equivalentClass rdf:resource="http://www.ihtsdo.org/snomedct.owl#Level_of_the_fourth_cervical_vertebra"/>
    </owl:Class>
    


    <!-- http://bioontology.org/projects/ontologies/fma/fmaOwlDlComponent_2_0#C5_C6_vertebral_arch_joint -->

    <owl:Class rdf:about="http://bioontology.org/projects/ontologies/fma/fmaOwlDlComponent_2_0#C5_C6_vertebral_arch_joint">
        <owl:equivalentClass rdf:resource="http://www.ihtsdo.org/snomedct.owl#C5/C6_facet_joint"/>
    </owl:Class>
    


    <!-- http://bioontology.org/projects/ontologies/fma/fmaOwlDlComponent_2_0#C5_dermatome -->

    <owl:Class rdf:about="http://bioontology.org/projects/ontologies/fma/fmaOwlDlComponent_2_0#C5_dermatome">
        <owl:equivalentClass rdf:resource="http://www.ihtsdo.org/snomedct.owl#Dermatome_of_fifth_cervical_nerve"/>
    </owl:Class>
    


    <!-- http://bioontology.org/projects/ontologies/fma/fmaOwlDlComponent_2_0#C5_level -->

    <owl:Class rdf:about="http://bioontology.org/projects/ontologies/fma/fmaOwlDlComponent_2_0#C5_level">
        <owl:equivalentClass rdf:resource="http://www.ihtsdo.org/snomedct.owl#Level_of_the_fifth_cervical_vertebra"/>
    </owl:Class>
    


    <!-- http://bioontology.org/projects/ontologies/fma/fmaOwlDlComponent_2_0#C6_C7_vertebral_arch_joint -->

    <owl:Class rdf:about="http://bioontology.org/projects/ontologies/fma/fmaOwlDlComponent_2_0#C6_C7_vertebral_arch_joint">
        <owl:equivalentClass rdf:resource="http://www.ihtsdo.org/snomedct.owl#C6/C7_facet_joint"/>
    </owl:Class>
    


    <!-- http://bioontology.org/projects/ontologies/fma/fmaOwlDlComponent_2_0#C6_dermatome -->

    <owl:Class rdf:about="http://bioontology.org/projects/ontologies/fma/fmaOwlDlComponent_2_0#C6_dermatome">
        <owl:equivalentClass rdf:resource="http://www.ihtsdo.org/snomedct.owl#Dermatome_of_sixth_cervical_nerve"/>
    </owl:Class>
    


    <!-- http://bioontology.org/projects/ontologies/fma/fmaOwlDlComponent_2_0#C6_level -->

    <owl:Class rdf:about="http://bioontology.org/projects/ontologies/fma/fmaOwlDlComponent_2_0#C6_level">
        <owl:equivalentClass rdf:resource="http://www.ihtsdo.org/snomedct.owl#Level_of_the_sixth_cervical_vertebra"/>
    </owl:Class>
    


    <!-- http://bioontology.org/projects/ontologies/fma/fmaOwlDlComponent_2_0#C7_T1_vertebral_arch_joint -->

    <owl:Class rdf:about="http://bioontology.org/projects/ontologies/fma/fmaOwlDlComponent_2_0#C7_T1_vertebral_arch_joint">
        <owl:equivalentClass rdf:resource="http://www.ihtsdo.org/snomedct.owl#C7/T1_facet_joint"/>
    </owl:Class>
    


    <!-- http://bioontology.org/projects/ontologies/fma/fmaOwlDlComponent_2_0#C7_dermatome -->

    <owl:Class rdf:about="http://bioontology.org/projects/ontologies/fma/fmaOwlDlComponent_2_0#C7_dermatome">
        <owl:equivalentClass rdf:resource="http://www.ihtsdo.org/snomedct.owl#Dermatome_of_seventh_cervical_nerve"/>
    </owl:Class>
    


    <!-- http://bioontology.org/projects/ontologies/fma/fmaOwlDlComponent_2_0#C7_level -->

    <owl:Class rdf:about="http://bioontology.org/projects/ontologies/fma/fmaOwlDlComponent_2_0#C7_level">
        <owl:equivalentClass rdf:resource="http://www.ihtsdo.org/snomedct.owl#Level_of_the_seventh_cervical_vertebra"/>
    </owl:Class>
    


    <!-- http://bioontology.org/projects/ontologies/fma/fmaOwlDlComponent_2_0#C8_dermatome -->

    <owl:Class rdf:about="http://bioontology.org/projects/ontologies/fma/fmaOwlDlComponent_2_0#C8_dermatome">
        <owl:equivalentClass rdf:resource="http://www.ihtsdo.org/snomedct.owl#Dermatome_of_eighth_cervical_nerve"/>
    </owl:Class>
    


    <!-- http://bioontology.org/projects/ontologies/fma/fmaOwlDlComponent_2_0#Calcaneal_tendon -->

    <owl:Class rdf:about="http://bioontology.org/projects/ontologies/fma/fmaOwlDlComponent_2_0#Calcaneal_tendon">
        <owl:equivalentClass rdf:resource="http://www.ihtsdo.org/snomedct.owl#Structure_of_achilles_tendon"/>
    </owl:Class>
    


    <!-- http://bioontology.org/projects/ontologies/fma/fmaOwlDlComponent_2_0#Calcanean_artery -->

    <owl:Class rdf:about="http://bioontology.org/projects/ontologies/fma/fmaOwlDlComponent_2_0#Calcanean_artery">
        <owl:equivalentClass rdf:resource="http://www.ihtsdo.org/snomedct.owl#Calcanean_artery"/>
    </owl:Class>
    


    <!-- http://bioontology.org/projects/ontologies/fma/fmaOwlDlComponent_2_0#Calcanean_tuberosity -->

    <owl:Class rdf:about="http://bioontology.org/projects/ontologies/fma/fmaOwlDlComponent_2_0#Calcanean_tuberosity">
        <owl:equivalentClass rdf:resource="http://www.ihtsdo.org/snomedct.owl#Calcaneal_tubercle_structure"/>
    </owl:Class>
    


    <!-- http://bioontology.org/projects/ontologies/fma/fmaOwlDlComponent_2_0#Calcaneocuboid_joint -->

    <owl:Class rdf:about="http://bioontology.org/projects/ontologies/fma/fmaOwlDlComponent_2_0#Calcaneocuboid_joint">
        <owl:equivalentClass rdf:resource="http://www.ihtsdo.org/snomedct.owl#Calcaneocuboidal_joint_structure"/>
    </owl:Class>
    


    <!-- http://bioontology.org/projects/ontologies/fma/fmaOwlDlComponent_2_0#Calcaneocuboid_ligament -->

    <owl:Class rdf:about="http://bioontology.org/projects/ontologies/fma/fmaOwlDlComponent_2_0#Calcaneocuboid_ligament">
        <owl:equivalentClass rdf:resource="http://www.ihtsdo.org/snomedct.owl#Structure_of_calcaneocuboidal_ligament"/>
    </owl:Class>
    


    <!-- http://bioontology.org/projects/ontologies/fma/fmaOwlDlComponent_2_0#Calcaneofibular_ligament -->

    <owl:Class rdf:about="http://bioontology.org/projects/ontologies/fma/fmaOwlDlComponent_2_0#Calcaneofibular_ligament">
        <owl:equivalentClass rdf:resource="http://www.ihtsdo.org/snomedct.owl#Structure_of_calcaneofibular_ligament"/>
    </owl:Class>
    


    <!-- http://bioontology.org/projects/ontologies/fma/fmaOwlDlComponent_2_0#Calcaneonavicular_ligament -->

    <owl:Class rdf:about="http://bioontology.org/projects/ontologies/fma/fmaOwlDlComponent_2_0#Calcaneonavicular_ligament">
        <owl:equivalentClass rdf:resource="http://www.ihtsdo.org/snomedct.owl#Structure_of_calcaneonavicular_ligament"/>
    </owl:Class>
    


    <!-- http://bioontology.org/projects/ontologies/fma/fmaOwlDlComponent_2_0#Calcaneus -->

    <owl:Class rdf:about="http://bioontology.org/projects/ontologies/fma/fmaOwlDlComponent_2_0#Calcaneus">
        <owl:equivalentClass rdf:resource="http://www.ihtsdo.org/snomedct.owl#Bone_structure_of_calcaneum"/>
    </owl:Class>
    


    <!-- http://bioontology.org/projects/ontologies/fma/fmaOwlDlComponent_2_0#Calcitonin -->

    <owl:Class rdf:about="http://bioontology.org/projects/ontologies/fma/fmaOwlDlComponent_2_0#Calcitonin">
        <owl:equivalentClass rdf:resource="http://www.ihtsdo.org/snomedct.owl#Calcitonin_preparation"/>
    </owl:Class>
    


    <!-- http://bioontology.org/projects/ontologies/fma/fmaOwlDlComponent_2_0#Calmodulin -->

    <owl:Class rdf:about="http://bioontology.org/projects/ontologies/fma/fmaOwlDlComponent_2_0#Calmodulin">
        <owl:equivalentClass rdf:resource="http://www.ihtsdo.org/snomedct.owl#Calmodulin"/>
    </owl:Class>
    


    <!-- http://bioontology.org/projects/ontologies/fma/fmaOwlDlComponent_2_0#Calvaria -->

    <owl:Class rdf:about="http://bioontology.org/projects/ontologies/fma/fmaOwlDlComponent_2_0#Calvaria">
        <owl:equivalentClass rdf:resource="http://www.ihtsdo.org/snomedct.owl#Structure_of_vault_of_skull"/>
    </owl:Class>
    


    <!-- http://bioontology.org/projects/ontologies/fma/fmaOwlDlComponent_2_0#Capillary_lamina_of_choroid -->

    <owl:Class rdf:about="http://bioontology.org/projects/ontologies/fma/fmaOwlDlComponent_2_0#Capillary_lamina_of_choroid">
        <owl:equivalentClass rdf:resource="http://www.ihtsdo.org/snomedct.owl#Structure_of_lamina_choroidocapillaris"/>
    </owl:Class>
    


    <!-- http://bioontology.org/projects/ontologies/fma/fmaOwlDlComponent_2_0#Capitulum_of_humerus -->

    <owl:Class rdf:about="http://bioontology.org/projects/ontologies/fma/fmaOwlDlComponent_2_0#Capitulum_of_humerus">
        <owl:equivalentClass rdf:resource="http://www.ihtsdo.org/snomedct.owl#Structure_of_capitulum_of_humerus"/>
    </owl:Class>
    


    <!-- http://bioontology.org/projects/ontologies/fma/fmaOwlDlComponent_2_0#Caproic_acid -->

    <owl:Class rdf:about="http://bioontology.org/projects/ontologies/fma/fmaOwlDlComponent_2_0#Caproic_acid">
        <owl:equivalentClass rdf:resource="http://www.ihtsdo.org/snomedct.owl#Caproic_acid"/>
    </owl:Class>
    


    <!-- http://bioontology.org/projects/ontologies/fma/fmaOwlDlComponent_2_0#Capsule -->

    <owl:Class rdf:about="http://bioontology.org/projects/ontologies/fma/fmaOwlDlComponent_2_0#Capsule">
        <owl:equivalentClass rdf:resource="http://www.ihtsdo.org/snomedct.owl#Capsule_dose_form"/>
    </owl:Class>
    


    <!-- http://bioontology.org/projects/ontologies/fma/fmaOwlDlComponent_2_0#Capsule_of_costotransverse_joint -->

    <owl:Class rdf:about="http://bioontology.org/projects/ontologies/fma/fmaOwlDlComponent_2_0#Capsule_of_costotransverse_joint">
        <owl:equivalentClass rdf:resource="http://www.ihtsdo.org/snomedct.owl#Structure_of_capsule_of_costotransverse_joint"/>
    </owl:Class>
    


    <!-- http://bioontology.org/projects/ontologies/fma/fmaOwlDlComponent_2_0#Capsule_of_lens -->

    <owl:Class rdf:about="http://bioontology.org/projects/ontologies/fma/fmaOwlDlComponent_2_0#Capsule_of_lens">
        <owl:equivalentClass rdf:resource="http://www.ihtsdo.org/snomedct.owl#Structure_of_lens_capsule"/>
    </owl:Class>
    


    <!-- http://bioontology.org/projects/ontologies/fma/fmaOwlDlComponent_2_0#Capsule_of_lymph_node -->

    <owl:Class rdf:about="http://bioontology.org/projects/ontologies/fma/fmaOwlDlComponent_2_0#Capsule_of_lymph_node">
        <owl:equivalentClass rdf:resource="http://www.ihtsdo.org/snomedct.owl#Structure_of_capsule_of_lymph_node"/>
    </owl:Class>
    


    <!-- http://bioontology.org/projects/ontologies/fma/fmaOwlDlComponent_2_0#Capsule_of_parotid_gland -->

    <owl:Class rdf:about="http://bioontology.org/projects/ontologies/fma/fmaOwlDlComponent_2_0#Capsule_of_parotid_gland">
        <owl:equivalentClass rdf:resource="http://www.ihtsdo.org/snomedct.owl#Structure_of_parotid_gland_capsule"/>
    </owl:Class>
    


    <!-- http://bioontology.org/projects/ontologies/fma/fmaOwlDlComponent_2_0#Capsule_of_salivary_gland -->

    <owl:Class rdf:about="http://bioontology.org/projects/ontologies/fma/fmaOwlDlComponent_2_0#Capsule_of_salivary_gland">
        <owl:equivalentClass rdf:resource="http://www.ihtsdo.org/snomedct.owl#Salivary_gland_capsule"/>
    </owl:Class>
    


    <!-- http://bioontology.org/projects/ontologies/fma/fmaOwlDlComponent_2_0#Capsule_of_sternocostal_joint -->

    <owl:Class rdf:about="http://bioontology.org/projects/ontologies/fma/fmaOwlDlComponent_2_0#Capsule_of_sternocostal_joint">
        <owl:equivalentClass rdf:resource="http://www.ihtsdo.org/snomedct.owl#Structure_of_capsule_of_sternocostal_joint"/>
    </owl:Class>
    


    <!-- http://bioontology.org/projects/ontologies/fma/fmaOwlDlComponent_2_0#Carbohydrate -->

    <owl:Class rdf:about="http://bioontology.org/projects/ontologies/fma/fmaOwlDlComponent_2_0#Carbohydrate">
        <owl:equivalentClass rdf:resource="http://www.ihtsdo.org/snomedct.owl#Carbohydrate"/>
    </owl:Class>
    


    <!-- http://bioontology.org/projects/ontologies/fma/fmaOwlDlComponent_2_0#Cardiac_branch_of_middle_cervical_ganglion -->

    <owl:Class rdf:about="http://bioontology.org/projects/ontologies/fma/fmaOwlDlComponent_2_0#Cardiac_branch_of_middle_cervical_ganglion">
        <owl:equivalentClass rdf:resource="http://www.ihtsdo.org/snomedct.owl#Cardiac_sympathetic_nerve"/>
    </owl:Class>
    


    <!-- http://bioontology.org/projects/ontologies/fma/fmaOwlDlComponent_2_0#Cardiac_esophageal_gland -->

    <owl:Class rdf:about="http://bioontology.org/projects/ontologies/fma/fmaOwlDlComponent_2_0#Cardiac_esophageal_gland">
        <owl:equivalentClass rdf:resource="http://www.ihtsdo.org/snomedct.owl#Structure_of_cardiac_gland_of_esophagus"/>
    </owl:Class>
    


    <!-- http://bioontology.org/projects/ontologies/fma/fmaOwlDlComponent_2_0#Cardiac_muscle_tissue -->

    <owl:Class rdf:about="http://bioontology.org/projects/ontologies/fma/fmaOwlDlComponent_2_0#Cardiac_muscle_tissue">
        <owl:equivalentClass rdf:resource="http://www.ihtsdo.org/snomedct.owl#Cardiac_muscle"/>
    </owl:Class>
    


    <!-- http://bioontology.org/projects/ontologies/fma/fmaOwlDlComponent_2_0#Cardiac_myocyte -->

    <owl:Class rdf:about="http://bioontology.org/projects/ontologies/fma/fmaOwlDlComponent_2_0#Cardiac_myocyte">
        <owl:equivalentClass rdf:resource="http://www.ihtsdo.org/snomedct.owl#Cardiac_myocyte"/>
    </owl:Class>
    


    <!-- http://bioontology.org/projects/ontologies/fma/fmaOwlDlComponent_2_0#Cardiac_nerve_plexus -->

    <owl:Class rdf:about="http://bioontology.org/projects/ontologies/fma/fmaOwlDlComponent_2_0#Cardiac_nerve_plexus">
        <owl:equivalentClass rdf:resource="http://www.ihtsdo.org/snomedct.owl#Cardiac_plexus"/>
    </owl:Class>
    


    <!-- http://bioontology.org/projects/ontologies/fma/fmaOwlDlComponent_2_0#Cardiolipin -->

    <owl:Class rdf:about="http://bioontology.org/projects/ontologies/fma/fmaOwlDlComponent_2_0#Cardiolipin">
        <owl:equivalentClass rdf:resource="http://www.ihtsdo.org/snomedct.owl#Cardiac_lipoprotein"/>
    </owl:Class>
    


    <!-- http://bioontology.org/projects/ontologies/fma/fmaOwlDlComponent_2_0#Cardiovascular_system -->

    <owl:Class rdf:about="http://bioontology.org/projects/ontologies/fma/fmaOwlDlComponent_2_0#Cardiovascular_system">
        <owl:equivalentClass rdf:resource="http://www.ihtsdo.org/snomedct.owl#Structure_of_cardiovascular_system"/>
    </owl:Class>
    


    <!-- http://bioontology.org/projects/ontologies/fma/fmaOwlDlComponent_2_0#Caroticotympanic_artery -->

    <owl:Class rdf:about="http://bioontology.org/projects/ontologies/fma/fmaOwlDlComponent_2_0#Caroticotympanic_artery">
        <owl:equivalentClass rdf:resource="http://www.ihtsdo.org/snomedct.owl#Structure_of_caroticotympanic_artery"/>
    </owl:Class>
    


    <!-- http://bioontology.org/projects/ontologies/fma/fmaOwlDlComponent_2_0#Carotid_body -->

    <owl:Class rdf:about="http://bioontology.org/projects/ontologies/fma/fmaOwlDlComponent_2_0#Carotid_body">
        <owl:equivalentClass rdf:resource="http://www.ihtsdo.org/snomedct.owl#Carotid_body_structure"/>
    </owl:Class>
    


    <!-- http://bioontology.org/projects/ontologies/fma/fmaOwlDlComponent_2_0#Carotid_sheath -->

    <owl:Class rdf:about="http://bioontology.org/projects/ontologies/fma/fmaOwlDlComponent_2_0#Carotid_sheath">
        <owl:equivalentClass rdf:resource="http://www.ihtsdo.org/snomedct.owl#Structure_of_carotid_sheath"/>
    </owl:Class>
    


    <!-- http://bioontology.org/projects/ontologies/fma/fmaOwlDlComponent_2_0#Carotid_sinus -->

    <owl:Class rdf:about="http://bioontology.org/projects/ontologies/fma/fmaOwlDlComponent_2_0#Carotid_sinus">
        <owl:equivalentClass rdf:resource="http://www.ihtsdo.org/snomedct.owl#Structure_of_carotid_sinus"/>
    </owl:Class>
    


    <!-- http://bioontology.org/projects/ontologies/fma/fmaOwlDlComponent_2_0#Carotid_sinus_nerve -->

    <owl:Class rdf:about="http://bioontology.org/projects/ontologies/fma/fmaOwlDlComponent_2_0#Carotid_sinus_nerve">
        <owl:equivalentClass rdf:resource="http://www.ihtsdo.org/snomedct.owl#Carotid_branch_of_glossopharyngeal_nerve"/>
    </owl:Class>
    


    <!-- http://bioontology.org/projects/ontologies/fma/fmaOwlDlComponent_2_0#Carotid_triangle -->

    <owl:Class rdf:about="http://bioontology.org/projects/ontologies/fma/fmaOwlDlComponent_2_0#Carotid_triangle">
        <owl:equivalentClass rdf:resource="http://www.ihtsdo.org/snomedct.owl#Structure_of_carotid_triangle"/>
    </owl:Class>
    


    <!-- http://bioontology.org/projects/ontologies/fma/fmaOwlDlComponent_2_0#Carpal_bone -->

    <owl:Class rdf:about="http://bioontology.org/projects/ontologies/fma/fmaOwlDlComponent_2_0#Carpal_bone">
        <owl:equivalentClass rdf:resource="http://www.ihtsdo.org/snomedct.owl#Bone_structure_of_carpus"/>
    </owl:Class>
    


    <!-- http://bioontology.org/projects/ontologies/fma/fmaOwlDlComponent_2_0#Carpal_tunnel -->

    <owl:Class rdf:about="http://bioontology.org/projects/ontologies/fma/fmaOwlDlComponent_2_0#Carpal_tunnel">
        <owl:equivalentClass rdf:resource="http://www.ihtsdo.org/snomedct.owl#Structure_of_carpal_canal"/>
    </owl:Class>
    


    <!-- http://bioontology.org/projects/ontologies/fma/fmaOwlDlComponent_2_0#Carpometacarpal_joint_of_thumb -->

    <owl:Class rdf:about="http://bioontology.org/projects/ontologies/fma/fmaOwlDlComponent_2_0#Carpometacarpal_joint_of_thumb">
        <owl:equivalentClass rdf:resource="http://www.ihtsdo.org/snomedct.owl#Carpometacarpal_joint_structure_of_thumb"/>
    </owl:Class>
    


    <!-- http://bioontology.org/projects/ontologies/fma/fmaOwlDlComponent_2_0#Cartilage_of_cuneiform_bone -->

    <owl:Class rdf:about="http://bioontology.org/projects/ontologies/fma/fmaOwlDlComponent_2_0#Cartilage_of_cuneiform_bone">
        <owl:equivalentClass rdf:resource="http://www.ihtsdo.org/snomedct.owl#Structure_of_cuneiform_cartilage"/>
    </owl:Class>
    


    <!-- http://bioontology.org/projects/ontologies/fma/fmaOwlDlComponent_2_0#Cartilage_of_external_acoustic_meatus -->

    <owl:Class rdf:about="http://bioontology.org/projects/ontologies/fma/fmaOwlDlComponent_2_0#Cartilage_of_external_acoustic_meatus">
        <owl:equivalentClass rdf:resource="http://www.ihtsdo.org/snomedct.owl#Structure_of_cartilage_of_auditory_canal"/>
    </owl:Class>
    


    <!-- http://bioontology.org/projects/ontologies/fma/fmaOwlDlComponent_2_0#Cartilage_of_pharyngotympanic_tube -->

    <owl:Class rdf:about="http://bioontology.org/projects/ontologies/fma/fmaOwlDlComponent_2_0#Cartilage_of_pharyngotympanic_tube">
        <owl:equivalentClass rdf:resource="http://www.ihtsdo.org/snomedct.owl#Structure_of_cartilage_of_Eustachian_tube"/>
    </owl:Class>
    


    <!-- http://bioontology.org/projects/ontologies/fma/fmaOwlDlComponent_2_0#Cartilage_of_rib -->

    <owl:Class rdf:about="http://bioontology.org/projects/ontologies/fma/fmaOwlDlComponent_2_0#Cartilage_of_rib">
        <owl:equivalentClass rdf:resource="http://www.ihtsdo.org/snomedct.owl#Structure_of_costal_cartilage"/>
    </owl:Class>
    


    <!-- http://bioontology.org/projects/ontologies/fma/fmaOwlDlComponent_2_0#Cartilage_tissue -->

    <owl:Class rdf:about="http://bioontology.org/projects/ontologies/fma/fmaOwlDlComponent_2_0#Cartilage_tissue">
        <owl:equivalentClass rdf:resource="http://www.ihtsdo.org/snomedct.owl#Cartilage_tissue"/>
    </owl:Class>
    


    <!-- http://bioontology.org/projects/ontologies/fma/fmaOwlDlComponent_2_0#Cartilaginous_joint -->

    <owl:Class rdf:about="http://bioontology.org/projects/ontologies/fma/fmaOwlDlComponent_2_0#Cartilaginous_joint">
        <owl:equivalentClass rdf:resource="http://www.ihtsdo.org/snomedct.owl#Cartilaginous_joint_structure"/>
    </owl:Class>
    


    <!-- http://bioontology.org/projects/ontologies/fma/fmaOwlDlComponent_2_0#Cartilaginous_part_of_pharyngotympanic_tube -->

    <owl:Class rdf:about="http://bioontology.org/projects/ontologies/fma/fmaOwlDlComponent_2_0#Cartilaginous_part_of_pharyngotympanic_tube">
        <owl:equivalentClass rdf:resource="http://www.ihtsdo.org/snomedct.owl#Structure_of_cartilaginous_portion_of_Eustachian_tube"/>
    </owl:Class>
    


    <!-- http://bioontology.org/projects/ontologies/fma/fmaOwlDlComponent_2_0#Catagen_hair -->

    <owl:Class rdf:about="http://bioontology.org/projects/ontologies/fma/fmaOwlDlComponent_2_0#Catagen_hair">
        <owl:equivalentClass rdf:resource="http://www.ihtsdo.org/snomedct.owl#Catagen_hair"/>
    </owl:Class>
    


    <!-- http://bioontology.org/projects/ontologies/fma/fmaOwlDlComponent_2_0#Catecholamine -->

    <owl:Class rdf:about="http://bioontology.org/projects/ontologies/fma/fmaOwlDlComponent_2_0#Catecholamine">
        <owl:equivalentClass rdf:resource="http://www.ihtsdo.org/snomedct.owl#Catecholamine"/>
    </owl:Class>
    


    <!-- http://bioontology.org/projects/ontologies/fma/fmaOwlDlComponent_2_0#Catecholamine_receptor -->

    <owl:Class rdf:about="http://bioontology.org/projects/ontologies/fma/fmaOwlDlComponent_2_0#Catecholamine_receptor">
        <owl:equivalentClass rdf:resource="http://www.ihtsdo.org/snomedct.owl#Catecholamine_receptor"/>
    </owl:Class>
    


    <!-- http://bioontology.org/projects/ontologies/fma/fmaOwlDlComponent_2_0#Cauda_equina -->

    <owl:Class rdf:about="http://bioontology.org/projects/ontologies/fma/fmaOwlDlComponent_2_0#Cauda_equina">
        <owl:equivalentClass rdf:resource="http://www.ihtsdo.org/snomedct.owl#Cauda_equina_structure"/>
    </owl:Class>
    


    <!-- http://bioontology.org/projects/ontologies/fma/fmaOwlDlComponent_2_0#Caudal -->

    <owl:Class rdf:about="http://bioontology.org/projects/ontologies/fma/fmaOwlDlComponent_2_0#Caudal">
        <owl:equivalentClass rdf:resource="http://www.ihtsdo.org/snomedct.owl#Caudal"/>
    </owl:Class>
    


    <!-- http://bioontology.org/projects/ontologies/fma/fmaOwlDlComponent_2_0#Caudate_lobe_of_liver -->

    <owl:Class rdf:about="http://bioontology.org/projects/ontologies/fma/fmaOwlDlComponent_2_0#Caudate_lobe_of_liver">
        <owl:equivalentClass rdf:resource="http://www.ihtsdo.org/snomedct.owl#Structure_of_caudate_lobe_of_liver"/>
    </owl:Class>
    


    <!-- http://bioontology.org/projects/ontologies/fma/fmaOwlDlComponent_2_0#Cavernous_nerve_plexus -->

    <owl:Class rdf:about="http://bioontology.org/projects/ontologies/fma/fmaOwlDlComponent_2_0#Cavernous_nerve_plexus">
        <owl:equivalentClass rdf:resource="http://www.ihtsdo.org/snomedct.owl#Cavernous_plexus"/>
    </owl:Class>
    


    <!-- http://bioontology.org/projects/ontologies/fma/fmaOwlDlComponent_2_0#Cavernous_organ_of_penis -->

    <owl:Class rdf:about="http://bioontology.org/projects/ontologies/fma/fmaOwlDlComponent_2_0#Cavernous_organ_of_penis">
        <owl:equivalentClass rdf:resource="http://www.ihtsdo.org/snomedct.owl#Corpus_cavernosum_structure"/>
    </owl:Class>
    


    <!-- http://bioontology.org/projects/ontologies/fma/fmaOwlDlComponent_2_0#Cavity_of_serous_sac -->

    <owl:Class rdf:about="http://bioontology.org/projects/ontologies/fma/fmaOwlDlComponent_2_0#Cavity_of_serous_sac">
        <owl:equivalentClass rdf:resource="http://www.ihtsdo.org/snomedct.owl#Structure_of_cavity_of_serous_sac"/>
    </owl:Class>
    


    <!-- http://bioontology.org/projects/ontologies/fma/fmaOwlDlComponent_2_0#Celiac_artery -->

    <owl:Class rdf:about="http://bioontology.org/projects/ontologies/fma/fmaOwlDlComponent_2_0#Celiac_artery">
        <owl:equivalentClass rdf:resource="http://www.ihtsdo.org/snomedct.owl#Structure_of_celiac_artery"/>
    </owl:Class>
    


    <!-- http://bioontology.org/projects/ontologies/fma/fmaOwlDlComponent_2_0#Celiac_ganglion -->

    <owl:Class rdf:about="http://bioontology.org/projects/ontologies/fma/fmaOwlDlComponent_2_0#Celiac_ganglion">
        <owl:equivalentClass rdf:resource="http://www.ihtsdo.org/snomedct.owl#Celiac_ganglion_structure"/>
    </owl:Class>
    


    <!-- http://bioontology.org/projects/ontologies/fma/fmaOwlDlComponent_2_0#Celiac_lymph_node -->

    <owl:Class rdf:about="http://bioontology.org/projects/ontologies/fma/fmaOwlDlComponent_2_0#Celiac_lymph_node">
        <owl:equivalentClass rdf:resource="http://www.ihtsdo.org/snomedct.owl#Celiac_lymph_node_group"/>
    </owl:Class>
    


    <!-- http://bioontology.org/projects/ontologies/fma/fmaOwlDlComponent_2_0#Celiac_nerve_plexus -->

    <owl:Class rdf:about="http://bioontology.org/projects/ontologies/fma/fmaOwlDlComponent_2_0#Celiac_nerve_plexus">
        <owl:equivalentClass rdf:resource="http://www.ihtsdo.org/snomedct.owl#Celiac_nervous_plexus_structure"/>
    </owl:Class>
    


    <!-- http://bioontology.org/projects/ontologies/fma/fmaOwlDlComponent_2_0#Cell -->

    <owl:Class rdf:about="http://bioontology.org/projects/ontologies/fma/fmaOwlDlComponent_2_0#Cell">
        <owl:equivalentClass rdf:resource="http://www.ihtsdo.org/snomedct.owl#Cell_structure"/>
    </owl:Class>
    


    <!-- http://bioontology.org/projects/ontologies/fma/fmaOwlDlComponent_2_0#Cell_coat -->

    <owl:Class rdf:about="http://bioontology.org/projects/ontologies/fma/fmaOwlDlComponent_2_0#Cell_coat">
        <owl:equivalentClass rdf:resource="http://www.ihtsdo.org/snomedct.owl#Glycocalyx"/>
    </owl:Class>
    


    <!-- http://bioontology.org/projects/ontologies/fma/fmaOwlDlComponent_2_0#Cell_nucleus -->

    <owl:Class rdf:about="http://bioontology.org/projects/ontologies/fma/fmaOwlDlComponent_2_0#Cell_nucleus">
        <owl:equivalentClass rdf:resource="http://www.ihtsdo.org/snomedct.owl#Nucleus"/>
    </owl:Class>
    


    <!-- http://bioontology.org/projects/ontologies/fma/fmaOwlDlComponent_2_0#Cell_pigment -->

    <owl:Class rdf:about="http://bioontology.org/projects/ontologies/fma/fmaOwlDlComponent_2_0#Cell_pigment">
        <owl:equivalentClass rdf:resource="http://www.ihtsdo.org/snomedct.owl#Pigment_cell"/>
    </owl:Class>
    


    <!-- http://bioontology.org/projects/ontologies/fma/fmaOwlDlComponent_2_0#Cell_region -->

    <owl:Class rdf:about="http://bioontology.org/projects/ontologies/fma/fmaOwlDlComponent_2_0#Cell_region">
        <owl:equivalentClass rdf:resource="http://www.ihtsdo.org/snomedct.owl#Cell_region"/>
    </owl:Class>
    


    <!-- http://bioontology.org/projects/ontologies/fma/fmaOwlDlComponent_2_0#Cellular_component_of_blood -->

    <owl:Class rdf:about="http://bioontology.org/projects/ontologies/fma/fmaOwlDlComponent_2_0#Cellular_component_of_blood">
        <owl:equivalentClass rdf:resource="http://www.ihtsdo.org/snomedct.owl#Cellular_component_of_blood"/>
    </owl:Class>
    


    <!-- http://bioontology.org/projects/ontologies/fma/fmaOwlDlComponent_2_0#Cellulose -->

    <owl:Class rdf:about="http://bioontology.org/projects/ontologies/fma/fmaOwlDlComponent_2_0#Cellulose">
        <owl:equivalentClass rdf:resource="http://www.ihtsdo.org/snomedct.owl#Cellulose_preparation"/>
    </owl:Class>
    


    <!-- http://bioontology.org/projects/ontologies/fma/fmaOwlDlComponent_2_0#Central -->

    <owl:Class rdf:about="http://bioontology.org/projects/ontologies/fma/fmaOwlDlComponent_2_0#Central">
        <owl:equivalentClass rdf:resource="http://www.ihtsdo.org/snomedct.owl#Central"/>
    </owl:Class>
    


    <!-- http://bioontology.org/projects/ontologies/fma/fmaOwlDlComponent_2_0#Central_part_of_sacrum -->

    <owl:Class rdf:about="http://bioontology.org/projects/ontologies/fma/fmaOwlDlComponent_2_0#Central_part_of_sacrum">
        <owl:equivalentClass rdf:resource="http://www.ihtsdo.org/snomedct.owl#Structure_of_body_of_sacrum"/>
    </owl:Class>
    


    <!-- http://bioontology.org/projects/ontologies/fma/fmaOwlDlComponent_2_0#Central_retinal_vein -->

    <owl:Class rdf:about="http://bioontology.org/projects/ontologies/fma/fmaOwlDlComponent_2_0#Central_retinal_vein">
        <owl:equivalentClass rdf:resource="http://www.ihtsdo.org/snomedct.owl#Structure_of_retinal_vein"/>
    </owl:Class>
    


    <!-- http://bioontology.org/projects/ontologies/fma/fmaOwlDlComponent_2_0#Centriole -->

    <owl:Class rdf:about="http://bioontology.org/projects/ontologies/fma/fmaOwlDlComponent_2_0#Centriole">
        <owl:equivalentClass rdf:resource="http://www.ihtsdo.org/snomedct.owl#Centriole_structure"/>
    </owl:Class>
    


    <!-- http://bioontology.org/projects/ontologies/fma/fmaOwlDlComponent_2_0#Centromere -->

    <owl:Class rdf:about="http://bioontology.org/projects/ontologies/fma/fmaOwlDlComponent_2_0#Centromere">
        <owl:equivalentClass rdf:resource="http://www.ihtsdo.org/snomedct.owl#Centromere"/>
    </owl:Class>
    


    <!-- http://bioontology.org/projects/ontologies/fma/fmaOwlDlComponent_2_0#Centrosome -->

    <owl:Class rdf:about="http://bioontology.org/projects/ontologies/fma/fmaOwlDlComponent_2_0#Centrosome">
        <owl:equivalentClass rdf:resource="http://www.ihtsdo.org/snomedct.owl#Centrosome"/>
    </owl:Class>
    


    <!-- http://bioontology.org/projects/ontologies/fma/fmaOwlDlComponent_2_0#Cerebrospinal_fluid -->

    <owl:Class rdf:about="http://bioontology.org/projects/ontologies/fma/fmaOwlDlComponent_2_0#Cerebrospinal_fluid">
        <owl:equivalentClass rdf:resource="http://www.ihtsdo.org/snomedct.owl#Cerebrospinal_fluid"/>
    </owl:Class>
    


    <!-- http://bioontology.org/projects/ontologies/fma/fmaOwlDlComponent_2_0#Cerumen -->

    <owl:Class rdf:about="http://bioontology.org/projects/ontologies/fma/fmaOwlDlComponent_2_0#Cerumen">
        <owl:equivalentClass rdf:resource="http://www.ihtsdo.org/snomedct.owl#Cerumen"/>
    </owl:Class>
    


    <!-- http://bioontology.org/projects/ontologies/fma/fmaOwlDlComponent_2_0#Cervical_branch_of_facial_artery -->

    <owl:Class rdf:about="http://bioontology.org/projects/ontologies/fma/fmaOwlDlComponent_2_0#Cervical_branch_of_facial_artery">
        <owl:equivalentClass rdf:resource="http://www.ihtsdo.org/snomedct.owl#Cervical_branch_of_facial_artery"/>
    </owl:Class>
    


    <!-- http://bioontology.org/projects/ontologies/fma/fmaOwlDlComponent_2_0#Cervical_branch_of_facial_nerve -->

    <owl:Class rdf:about="http://bioontology.org/projects/ontologies/fma/fmaOwlDlComponent_2_0#Cervical_branch_of_facial_nerve">
        <owl:equivalentClass rdf:resource="http://www.ihtsdo.org/snomedct.owl#Cervical_branch_of_facial_nerve"/>
    </owl:Class>
    


    <!-- http://bioontology.org/projects/ontologies/fma/fmaOwlDlComponent_2_0#Cervical_fascia -->

    <owl:Class rdf:about="http://bioontology.org/projects/ontologies/fma/fmaOwlDlComponent_2_0#Cervical_fascia">
        <owl:equivalentClass rdf:resource="http://www.ihtsdo.org/snomedct.owl#Cervical_fascia_structure"/>
    </owl:Class>
    


    <!-- http://bioontology.org/projects/ontologies/fma/fmaOwlDlComponent_2_0#Cervical_ganglion -->

    <owl:Class rdf:about="http://bioontology.org/projects/ontologies/fma/fmaOwlDlComponent_2_0#Cervical_ganglion">
        <owl:equivalentClass rdf:resource="http://www.ihtsdo.org/snomedct.owl#Cervical_sympathetic_ganglion"/>
    </owl:Class>
    


    <!-- http://bioontology.org/projects/ontologies/fma/fmaOwlDlComponent_2_0#Cervical_mucus -->

    <owl:Class rdf:about="http://bioontology.org/projects/ontologies/fma/fmaOwlDlComponent_2_0#Cervical_mucus">
        <owl:equivalentClass rdf:resource="http://www.ihtsdo.org/snomedct.owl#Cervical_mucus"/>
    </owl:Class>
    


    <!-- http://bioontology.org/projects/ontologies/fma/fmaOwlDlComponent_2_0#Cervical_nerve -->

    <owl:Class rdf:about="http://bioontology.org/projects/ontologies/fma/fmaOwlDlComponent_2_0#Cervical_nerve">
        <owl:equivalentClass rdf:resource="http://www.ihtsdo.org/snomedct.owl#Structure_of_cervical_spinal_nerve"/>
    </owl:Class>
    


    <!-- http://bioontology.org/projects/ontologies/fma/fmaOwlDlComponent_2_0#Cervical_nerve_plexus -->

    <owl:Class rdf:about="http://bioontology.org/projects/ontologies/fma/fmaOwlDlComponent_2_0#Cervical_nerve_plexus">
        <owl:equivalentClass rdf:resource="http://www.ihtsdo.org/snomedct.owl#Cervical_plexus_structure"/>
    </owl:Class>
    


    <!-- http://bioontology.org/projects/ontologies/fma/fmaOwlDlComponent_2_0#Cervical_part_of_esophagus -->

    <owl:Class rdf:about="http://bioontology.org/projects/ontologies/fma/fmaOwlDlComponent_2_0#Cervical_part_of_esophagus">
        <owl:equivalentClass rdf:resource="http://www.ihtsdo.org/snomedct.owl#Cervical_esophagus_structure"/>
    </owl:Class>
    


    <!-- http://bioontology.org/projects/ontologies/fma/fmaOwlDlComponent_2_0#Cervical_part_of_internal_carotid_artery -->

    <owl:Class rdf:about="http://bioontology.org/projects/ontologies/fma/fmaOwlDlComponent_2_0#Cervical_part_of_internal_carotid_artery">
        <owl:equivalentClass rdf:resource="http://www.ihtsdo.org/snomedct.owl#Structure_of_cervical_portion_of_internal_carotid_artery"/>
    </owl:Class>
    


    <!-- http://bioontology.org/projects/ontologies/fma/fmaOwlDlComponent_2_0#Cervical_rib -->

    <owl:Class rdf:about="http://bioontology.org/projects/ontologies/fma/fmaOwlDlComponent_2_0#Cervical_rib">
        <owl:equivalentClass rdf:resource="http://www.ihtsdo.org/snomedct.owl#Cervical_rib"/>
    </owl:Class>
    


    <!-- http://bioontology.org/projects/ontologies/fma/fmaOwlDlComponent_2_0#Cervical_rotator -->

    <owl:Class rdf:about="http://bioontology.org/projects/ontologies/fma/fmaOwlDlComponent_2_0#Cervical_rotator">
        <owl:equivalentClass rdf:resource="http://www.ihtsdo.org/snomedct.owl#Structure_of_cervical_rotator_muscle"/>
    </owl:Class>
    


    <!-- http://bioontology.org/projects/ontologies/fma/fmaOwlDlComponent_2_0#Cervical_segment_of_spinal_cord -->

    <owl:Class rdf:about="http://bioontology.org/projects/ontologies/fma/fmaOwlDlComponent_2_0#Cervical_segment_of_spinal_cord">
        <owl:equivalentClass rdf:resource="http://www.ihtsdo.org/snomedct.owl#Segment_of_cervical_spinal_cord"/>
    </owl:Class>
    


    <!-- http://bioontology.org/projects/ontologies/fma/fmaOwlDlComponent_2_0#Cervical_spinal_ganglion -->

    <owl:Class rdf:about="http://bioontology.org/projects/ontologies/fma/fmaOwlDlComponent_2_0#Cervical_spinal_ganglion">
        <owl:equivalentClass rdf:resource="http://www.ihtsdo.org/snomedct.owl#Cervical_spinal_ganglion"/>
    </owl:Class>
    


    <!-- http://bioontology.org/projects/ontologies/fma/fmaOwlDlComponent_2_0#Cervical_sympathetic_trunk -->

    <owl:Class rdf:about="http://bioontology.org/projects/ontologies/fma/fmaOwlDlComponent_2_0#Cervical_sympathetic_trunk">
        <owl:equivalentClass rdf:resource="http://www.ihtsdo.org/snomedct.owl#Cervical_sympathetic_trunk"/>
    </owl:Class>
    


    <!-- http://bioontology.org/projects/ontologies/fma/fmaOwlDlComponent_2_0#Cervical_vertebra -->

    <owl:Class rdf:about="http://bioontology.org/projects/ontologies/fma/fmaOwlDlComponent_2_0#Cervical_vertebra">
        <owl:equivalentClass rdf:resource="http://www.ihtsdo.org/snomedct.owl#Bone_structure_of_cervical_vertebra"/>
    </owl:Class>
    


    <!-- http://bioontology.org/projects/ontologies/fma/fmaOwlDlComponent_2_0#Cervical_vertebral_arch -->

    <owl:Class rdf:about="http://bioontology.org/projects/ontologies/fma/fmaOwlDlComponent_2_0#Cervical_vertebral_arch">
        <owl:equivalentClass rdf:resource="http://www.ihtsdo.org/snomedct.owl#Structure_of_arch_of_cervical_vertebra"/>
    </owl:Class>
    


    <!-- http://bioontology.org/projects/ontologies/fma/fmaOwlDlComponent_2_0#Cervical_vertebral_canal -->

    <owl:Class rdf:about="http://bioontology.org/projects/ontologies/fma/fmaOwlDlComponent_2_0#Cervical_vertebral_canal">
        <owl:equivalentClass rdf:resource="http://www.ihtsdo.org/snomedct.owl#Structure_of_cervical_spinal_canal"/>
    </owl:Class>
    


    <!-- http://bioontology.org/projects/ontologies/fma/fmaOwlDlComponent_2_0#Cervical_vertebral_column -->

    <owl:Class rdf:about="http://bioontology.org/projects/ontologies/fma/fmaOwlDlComponent_2_0#Cervical_vertebral_column">
        <owl:equivalentClass rdf:resource="http://www.ihtsdo.org/snomedct.owl#Cervical_spine_structure"/>
    </owl:Class>
    


    <!-- http://bioontology.org/projects/ontologies/fma/fmaOwlDlComponent_2_0#Cervical_vertebral_foramen -->

    <owl:Class rdf:about="http://bioontology.org/projects/ontologies/fma/fmaOwlDlComponent_2_0#Cervical_vertebral_foramen">
        <owl:equivalentClass rdf:resource="http://www.ihtsdo.org/snomedct.owl#Cervical_vertebral_foramen"/>
    </owl:Class>
    


    <!-- http://bioontology.org/projects/ontologies/fma/fmaOwlDlComponent_2_0#Cervicothoracic_ganglion -->

    <owl:Class rdf:about="http://bioontology.org/projects/ontologies/fma/fmaOwlDlComponent_2_0#Cervicothoracic_ganglion">
        <owl:equivalentClass rdf:resource="http://www.ihtsdo.org/snomedct.owl#Structure_of_stellate_ganglion"/>
    </owl:Class>
    


    <!-- http://bioontology.org/projects/ontologies/fma/fmaOwlDlComponent_2_0#Check_ligament_of_lateral_rectus -->

    <owl:Class rdf:about="http://bioontology.org/projects/ontologies/fma/fmaOwlDlComponent_2_0#Check_ligament_of_lateral_rectus">
        <owl:equivalentClass rdf:resource="http://www.ihtsdo.org/snomedct.owl#Structure_of_lateral_check_ligament_of_eye"/>
    </owl:Class>
    


    <!-- http://bioontology.org/projects/ontologies/fma/fmaOwlDlComponent_2_0#Check_ligament_of_medial_rectus -->

    <owl:Class rdf:about="http://bioontology.org/projects/ontologies/fma/fmaOwlDlComponent_2_0#Check_ligament_of_medial_rectus">
        <owl:equivalentClass rdf:resource="http://www.ihtsdo.org/snomedct.owl#Structure_of_medial_check_ligament_of_eye"/>
    </owl:Class>
    


    <!-- http://bioontology.org/projects/ontologies/fma/fmaOwlDlComponent_2_0#Cheek -->

    <owl:Class rdf:about="http://bioontology.org/projects/ontologies/fma/fmaOwlDlComponent_2_0#Cheek">
        <owl:equivalentClass rdf:resource="http://www.ihtsdo.org/snomedct.owl#Cheek_structure"/>
    </owl:Class>
    


    <!-- http://bioontology.org/projects/ontologies/fma/fmaOwlDlComponent_2_0#Chest_wall -->

    <owl:Class rdf:about="http://bioontology.org/projects/ontologies/fma/fmaOwlDlComponent_2_0#Chest_wall">
        <owl:equivalentClass rdf:resource="http://www.ihtsdo.org/snomedct.owl#Chest_wall_structure"/>
    </owl:Class>
    


    <!-- http://bioontology.org/projects/ontologies/fma/fmaOwlDlComponent_2_0#Chief_cell_of_parathyroid_gland -->

    <owl:Class rdf:about="http://bioontology.org/projects/ontologies/fma/fmaOwlDlComponent_2_0#Chief_cell_of_parathyroid_gland">
        <owl:equivalentClass rdf:resource="http://www.ihtsdo.org/snomedct.owl#Structure_of_parathyroid_chief_cell"/>
    </owl:Class>
    


    <!-- http://bioontology.org/projects/ontologies/fma/fmaOwlDlComponent_2_0#Chief_cell_of_stomach -->

    <owl:Class rdf:about="http://bioontology.org/projects/ontologies/fma/fmaOwlDlComponent_2_0#Chief_cell_of_stomach">
        <owl:equivalentClass rdf:resource="http://www.ihtsdo.org/snomedct.owl#Gastric_zymogenic_cell"/>
    </owl:Class>
    


    <!-- http://bioontology.org/projects/ontologies/fma/fmaOwlDlComponent_2_0#Chin -->

    <owl:Class rdf:about="http://bioontology.org/projects/ontologies/fma/fmaOwlDlComponent_2_0#Chin">
        <owl:equivalentClass rdf:resource="http://www.ihtsdo.org/snomedct.owl#Chin_structure"/>
    </owl:Class>
    


    <!-- http://bioontology.org/projects/ontologies/fma/fmaOwlDlComponent_2_0#Cholecystokinin -->

    <owl:Class rdf:about="http://bioontology.org/projects/ontologies/fma/fmaOwlDlComponent_2_0#Cholecystokinin">
        <owl:equivalentClass rdf:resource="http://www.ihtsdo.org/snomedct.owl#Cholecystokinin_preparation"/>
    </owl:Class>
    


    <!-- http://bioontology.org/projects/ontologies/fma/fmaOwlDlComponent_2_0#Chondroblast -->

    <owl:Class rdf:about="http://bioontology.org/projects/ontologies/fma/fmaOwlDlComponent_2_0#Chondroblast">
        <owl:equivalentClass rdf:resource="http://www.ihtsdo.org/snomedct.owl#Chondroblast"/>
    </owl:Class>
    


    <!-- http://bioontology.org/projects/ontologies/fma/fmaOwlDlComponent_2_0#Chondrocyte -->

    <owl:Class rdf:about="http://bioontology.org/projects/ontologies/fma/fmaOwlDlComponent_2_0#Chondrocyte">
        <owl:equivalentClass rdf:resource="http://www.ihtsdo.org/snomedct.owl#Chondrocyte"/>
    </owl:Class>
    


    <!-- http://bioontology.org/projects/ontologies/fma/fmaOwlDlComponent_2_0#Chondroitin_sulfate -->

    <owl:Class rdf:about="http://bioontology.org/projects/ontologies/fma/fmaOwlDlComponent_2_0#Chondroitin_sulfate">
        <owl:equivalentClass rdf:resource="http://www.ihtsdo.org/snomedct.owl#Chondroitin_sulfate"/>
    </owl:Class>
    


    <!-- http://bioontology.org/projects/ontologies/fma/fmaOwlDlComponent_2_0#Chorda_tympani -->

    <owl:Class rdf:about="http://bioontology.org/projects/ontologies/fma/fmaOwlDlComponent_2_0#Chorda_tympani">
        <owl:equivalentClass rdf:resource="http://www.ihtsdo.org/snomedct.owl#Structure_of_chorda_tympani"/>
    </owl:Class>
    


    <!-- http://bioontology.org/projects/ontologies/fma/fmaOwlDlComponent_2_0#Chorion -->

    <owl:Class rdf:about="http://bioontology.org/projects/ontologies/fma/fmaOwlDlComponent_2_0#Chorion">
        <owl:equivalentClass rdf:resource="http://www.ihtsdo.org/snomedct.owl#Chorionic_structure"/>
    </owl:Class>
    


    <!-- http://bioontology.org/projects/ontologies/fma/fmaOwlDlComponent_2_0#Choroid -->

    <owl:Class rdf:about="http://bioontology.org/projects/ontologies/fma/fmaOwlDlComponent_2_0#Choroid">
        <owl:equivalentClass rdf:resource="http://www.ihtsdo.org/snomedct.owl#Choroidal_structure"/>
    </owl:Class>
    


    <!-- http://bioontology.org/projects/ontologies/fma/fmaOwlDlComponent_2_0#Choroid_proper -->

    <owl:Class rdf:about="http://bioontology.org/projects/ontologies/fma/fmaOwlDlComponent_2_0#Choroid_proper">
        <owl:equivalentClass rdf:resource="http://www.ihtsdo.org/snomedct.owl#Structure_of_internal_lamina_of_choroid"/>
    </owl:Class>
    


    <!-- http://bioontology.org/projects/ontologies/fma/fmaOwlDlComponent_2_0#Chromatid -->

    <owl:Class rdf:about="http://bioontology.org/projects/ontologies/fma/fmaOwlDlComponent_2_0#Chromatid">
        <owl:equivalentClass rdf:resource="http://www.ihtsdo.org/snomedct.owl#Chromatid"/>
    </owl:Class>
    


    <!-- http://bioontology.org/projects/ontologies/fma/fmaOwlDlComponent_2_0#Chromatin -->

    <owl:Class rdf:about="http://bioontology.org/projects/ontologies/fma/fmaOwlDlComponent_2_0#Chromatin">
        <owl:equivalentClass rdf:resource="http://www.ihtsdo.org/snomedct.owl#Chromatin"/>
    </owl:Class>
    


    <!-- http://bioontology.org/projects/ontologies/fma/fmaOwlDlComponent_2_0#Chromophobe_cell_of_pars_distalis_of_adenohypophysis -->

    <owl:Class rdf:about="http://bioontology.org/projects/ontologies/fma/fmaOwlDlComponent_2_0#Chromophobe_cell_of_pars_distalis_of_adenohypophysis">
        <owl:equivalentClass rdf:resource="http://www.ihtsdo.org/snomedct.owl#Pituitary_chromophobe_cell"/>
    </owl:Class>
    


    <!-- http://bioontology.org/projects/ontologies/fma/fmaOwlDlComponent_2_0#Chromosome -->

    <owl:Class rdf:about="http://bioontology.org/projects/ontologies/fma/fmaOwlDlComponent_2_0#Chromosome">
        <owl:equivalentClass rdf:resource="http://www.ihtsdo.org/snomedct.owl#Chromosome"/>
    </owl:Class>
    


    <!-- http://bioontology.org/projects/ontologies/fma/fmaOwlDlComponent_2_0#Chyle -->

    <owl:Class rdf:about="http://bioontology.org/projects/ontologies/fma/fmaOwlDlComponent_2_0#Chyle">
        <owl:equivalentClass rdf:resource="http://www.ihtsdo.org/snomedct.owl#Chyle"/>
    </owl:Class>
    


    <!-- http://bioontology.org/projects/ontologies/fma/fmaOwlDlComponent_2_0#Chyme -->

    <owl:Class rdf:about="http://bioontology.org/projects/ontologies/fma/fmaOwlDlComponent_2_0#Chyme">
        <owl:equivalentClass rdf:resource="http://www.ihtsdo.org/snomedct.owl#Small_intestine_contents"/>
    </owl:Class>
    


    <!-- http://bioontology.org/projects/ontologies/fma/fmaOwlDlComponent_2_0#Ciliary_body -->

    <owl:Class rdf:about="http://bioontology.org/projects/ontologies/fma/fmaOwlDlComponent_2_0#Ciliary_body">
        <owl:equivalentClass rdf:resource="http://www.ihtsdo.org/snomedct.owl#Ciliary_body_structure"/>
    </owl:Class>
    


    <!-- http://bioontology.org/projects/ontologies/fma/fmaOwlDlComponent_2_0#Ciliary_ganglion -->

    <owl:Class rdf:about="http://bioontology.org/projects/ontologies/fma/fmaOwlDlComponent_2_0#Ciliary_ganglion">
        <owl:equivalentClass rdf:resource="http://www.ihtsdo.org/snomedct.owl#Structure_of_ciliary_ganglion"/>
    </owl:Class>
    


    <!-- http://bioontology.org/projects/ontologies/fma/fmaOwlDlComponent_2_0#Ciliary_muscle -->

    <owl:Class rdf:about="http://bioontology.org/projects/ontologies/fma/fmaOwlDlComponent_2_0#Ciliary_muscle">
        <owl:equivalentClass rdf:resource="http://www.ihtsdo.org/snomedct.owl#Ciliary_muscle_structure"/>
    </owl:Class>
    


    <!-- http://bioontology.org/projects/ontologies/fma/fmaOwlDlComponent_2_0#Ciliary_part_of_retina -->

    <owl:Class rdf:about="http://bioontology.org/projects/ontologies/fma/fmaOwlDlComponent_2_0#Ciliary_part_of_retina">
        <owl:equivalentClass rdf:resource="http://www.ihtsdo.org/snomedct.owl#Pars_ciliaris_of_retina"/>
    </owl:Class>
    


    <!-- http://bioontology.org/projects/ontologies/fma/fmaOwlDlComponent_2_0#Ciliary_plica -->

    <owl:Class rdf:about="http://bioontology.org/projects/ontologies/fma/fmaOwlDlComponent_2_0#Ciliary_plica">
        <owl:equivalentClass rdf:resource="http://www.ihtsdo.org/snomedct.owl#Structure_of_ciliary_plicae"/>
    </owl:Class>
    


    <!-- http://bioontology.org/projects/ontologies/fma/fmaOwlDlComponent_2_0#Ciliary_process -->

    <owl:Class rdf:about="http://bioontology.org/projects/ontologies/fma/fmaOwlDlComponent_2_0#Ciliary_process">
        <owl:equivalentClass rdf:resource="http://www.ihtsdo.org/snomedct.owl#Structure_of_ciliary_processes"/>
    </owl:Class>
    


    <!-- http://bioontology.org/projects/ontologies/fma/fmaOwlDlComponent_2_0#Cilium -->

    <owl:Class rdf:about="http://bioontology.org/projects/ontologies/fma/fmaOwlDlComponent_2_0#Cilium">
        <owl:equivalentClass rdf:resource="http://www.ihtsdo.org/snomedct.owl#Cilium"/>
    </owl:Class>
    


    <!-- http://bioontology.org/projects/ontologies/fma/fmaOwlDlComponent_2_0#Circumflex_branch_of_left_coronary_artery -->

    <owl:Class rdf:about="http://bioontology.org/projects/ontologies/fma/fmaOwlDlComponent_2_0#Circumflex_branch_of_left_coronary_artery">
        <owl:equivalentClass rdf:resource="http://www.ihtsdo.org/snomedct.owl#Structure_of_circumflex_branch_of_left_coronary_artery"/>
    </owl:Class>
    


    <!-- http://bioontology.org/projects/ontologies/fma/fmaOwlDlComponent_2_0#Circumflex_scapular_artery -->

    <owl:Class rdf:about="http://bioontology.org/projects/ontologies/fma/fmaOwlDlComponent_2_0#Circumflex_scapular_artery">
        <owl:equivalentClass rdf:resource="http://www.ihtsdo.org/snomedct.owl#Circumflex_scapular_artery"/>
    </owl:Class>
    


    <!-- http://bioontology.org/projects/ontologies/fma/fmaOwlDlComponent_2_0#Clavicle -->

    <owl:Class rdf:about="http://bioontology.org/projects/ontologies/fma/fmaOwlDlComponent_2_0#Clavicle">
        <owl:equivalentClass rdf:resource="http://www.ihtsdo.org/snomedct.owl#Bone_structure_of_clavicle"/>
    </owl:Class>
    


    <!-- http://bioontology.org/projects/ontologies/fma/fmaOwlDlComponent_2_0#Clavicular_part_of_pectoralis_major -->

    <owl:Class rdf:about="http://bioontology.org/projects/ontologies/fma/fmaOwlDlComponent_2_0#Clavicular_part_of_pectoralis_major">
        <owl:equivalentClass rdf:resource="http://www.ihtsdo.org/snomedct.owl#Structure_of_clavicular_part_of_pectoralis_major_muscle"/>
    </owl:Class>
    


    <!-- http://bioontology.org/projects/ontologies/fma/fmaOwlDlComponent_2_0#Clavipectoral_fascia -->

    <owl:Class rdf:about="http://bioontology.org/projects/ontologies/fma/fmaOwlDlComponent_2_0#Clavipectoral_fascia">
        <owl:equivalentClass rdf:resource="http://www.ihtsdo.org/snomedct.owl#Structure_of_clavipectoral_fascia"/>
    </owl:Class>
    


    <!-- http://bioontology.org/projects/ontologies/fma/fmaOwlDlComponent_2_0#Clitoris -->

    <owl:Class rdf:about="http://bioontology.org/projects/ontologies/fma/fmaOwlDlComponent_2_0#Clitoris">
        <owl:equivalentClass rdf:resource="http://www.ihtsdo.org/snomedct.owl#Clitoral_structure"/>
    </owl:Class>
    


    <!-- http://bioontology.org/projects/ontologies/fma/fmaOwlDlComponent_2_0#Coccygeal_body -->

    <owl:Class rdf:about="http://bioontology.org/projects/ontologies/fma/fmaOwlDlComponent_2_0#Coccygeal_body">
        <owl:equivalentClass rdf:resource="http://www.ihtsdo.org/snomedct.owl#Structure_of_coccygeal_glomus"/>
    </owl:Class>
    


    <!-- http://bioontology.org/projects/ontologies/fma/fmaOwlDlComponent_2_0#Coccygeal_ganglion -->

    <owl:Class rdf:about="http://bioontology.org/projects/ontologies/fma/fmaOwlDlComponent_2_0#Coccygeal_ganglion">
        <owl:equivalentClass rdf:resource="http://www.ihtsdo.org/snomedct.owl#Structure_of_ganglion_impar"/>
    </owl:Class>
    


    <!-- http://bioontology.org/projects/ontologies/fma/fmaOwlDlComponent_2_0#Coccygeal_ligament -->

    <owl:Class rdf:about="http://bioontology.org/projects/ontologies/fma/fmaOwlDlComponent_2_0#Coccygeal_ligament">
        <owl:equivalentClass rdf:resource="http://www.ihtsdo.org/snomedct.owl#Structure_of_filum_terminale_externum"/>
    </owl:Class>
    


    <!-- http://bioontology.org/projects/ontologies/fma/fmaOwlDlComponent_2_0#Coccygeal_nerve -->

    <owl:Class rdf:about="http://bioontology.org/projects/ontologies/fma/fmaOwlDlComponent_2_0#Coccygeal_nerve">
        <owl:equivalentClass rdf:resource="http://www.ihtsdo.org/snomedct.owl#Structure_of_coccygeal_nerve"/>
    </owl:Class>
    


    <!-- http://bioontology.org/projects/ontologies/fma/fmaOwlDlComponent_2_0#Coccygeal_nerve_plexus -->

    <owl:Class rdf:about="http://bioontology.org/projects/ontologies/fma/fmaOwlDlComponent_2_0#Coccygeal_nerve_plexus">
        <owl:equivalentClass rdf:resource="http://www.ihtsdo.org/snomedct.owl#Structure_of_coccygeal_plexus"/>
    </owl:Class>
    


    <!-- http://bioontology.org/projects/ontologies/fma/fmaOwlDlComponent_2_0#Coccygeal_segment_of_spinal_cord -->

    <owl:Class rdf:about="http://bioontology.org/projects/ontologies/fma/fmaOwlDlComponent_2_0#Coccygeal_segment_of_spinal_cord">
        <owl:equivalentClass rdf:resource="http://www.ihtsdo.org/snomedct.owl#Segment_of_coccygeal_spinal_cord"/>
    </owl:Class>
    


    <!-- http://bioontology.org/projects/ontologies/fma/fmaOwlDlComponent_2_0#Coccygeal_vertebra -->

    <owl:Class rdf:about="http://bioontology.org/projects/ontologies/fma/fmaOwlDlComponent_2_0#Coccygeal_vertebra">
        <owl:equivalentClass rdf:resource="http://www.ihtsdo.org/snomedct.owl#Coccygeal_vertebra_structure"/>
    </owl:Class>
    


    <!-- http://bioontology.org/projects/ontologies/fma/fmaOwlDlComponent_2_0#Coccygeus -->

    <owl:Class rdf:about="http://bioontology.org/projects/ontologies/fma/fmaOwlDlComponent_2_0#Coccygeus">
        <owl:equivalentClass rdf:resource="http://www.ihtsdo.org/snomedct.owl#Ischiococcygeus_muscle"/>
    </owl:Class>
    


    <!-- http://bioontology.org/projects/ontologies/fma/fmaOwlDlComponent_2_0#Coccyx -->

    <owl:Class rdf:about="http://bioontology.org/projects/ontologies/fma/fmaOwlDlComponent_2_0#Coccyx">
        <owl:equivalentClass rdf:resource="http://www.ihtsdo.org/snomedct.owl#Bone_structure_of_coccyx"/>
    </owl:Class>
    


    <!-- http://bioontology.org/projects/ontologies/fma/fmaOwlDlComponent_2_0#Cochlea -->

    <owl:Class rdf:about="http://bioontology.org/projects/ontologies/fma/fmaOwlDlComponent_2_0#Cochlea">
        <owl:equivalentClass rdf:resource="http://www.ihtsdo.org/snomedct.owl#Cochlear_structure"/>
    </owl:Class>
    


    <!-- http://bioontology.org/projects/ontologies/fma/fmaOwlDlComponent_2_0#Cochlear_duct_of_membranous_labyrinth -->

    <owl:Class rdf:about="http://bioontology.org/projects/ontologies/fma/fmaOwlDlComponent_2_0#Cochlear_duct_of_membranous_labyrinth">
        <owl:equivalentClass rdf:resource="http://www.ihtsdo.org/snomedct.owl#Cochlear_duct_structure"/>
    </owl:Class>
    


    <!-- http://bioontology.org/projects/ontologies/fma/fmaOwlDlComponent_2_0#Cochlear_hair_cell -->

    <owl:Class rdf:about="http://bioontology.org/projects/ontologies/fma/fmaOwlDlComponent_2_0#Cochlear_hair_cell">
        <owl:equivalentClass rdf:resource="http://www.ihtsdo.org/snomedct.owl#Hair_cell"/>
    </owl:Class>
    


    <!-- http://bioontology.org/projects/ontologies/fma/fmaOwlDlComponent_2_0#Cochlear_inner_hair_cell -->

    <owl:Class rdf:about="http://bioontology.org/projects/ontologies/fma/fmaOwlDlComponent_2_0#Cochlear_inner_hair_cell">
        <owl:equivalentClass rdf:resource="http://www.ihtsdo.org/snomedct.owl#Inner_hair_cell"/>
    </owl:Class>
    


    <!-- http://bioontology.org/projects/ontologies/fma/fmaOwlDlComponent_2_0#Cochlear_labyrinth -->

    <owl:Class rdf:about="http://bioontology.org/projects/ontologies/fma/fmaOwlDlComponent_2_0#Cochlear_labyrinth">
        <owl:equivalentClass rdf:resource="http://www.ihtsdo.org/snomedct.owl#Structure_of_cochlear_part_of_membranous_labyrinth"/>
    </owl:Class>
    


    <!-- http://bioontology.org/projects/ontologies/fma/fmaOwlDlComponent_2_0#Cochlear_nerve -->

    <owl:Class rdf:about="http://bioontology.org/projects/ontologies/fma/fmaOwlDlComponent_2_0#Cochlear_nerve">
        <owl:equivalentClass rdf:resource="http://www.ihtsdo.org/snomedct.owl#Structure_of_cochlear_nerve"/>
    </owl:Class>
    


    <!-- http://bioontology.org/projects/ontologies/fma/fmaOwlDlComponent_2_0#Cochlear_outer_hair_cell -->

    <owl:Class rdf:about="http://bioontology.org/projects/ontologies/fma/fmaOwlDlComponent_2_0#Cochlear_outer_hair_cell">
        <owl:equivalentClass rdf:resource="http://www.ihtsdo.org/snomedct.owl#Outer_hair_cell"/>
    </owl:Class>
    


    <!-- http://bioontology.org/projects/ontologies/fma/fmaOwlDlComponent_2_0#Coeliac_branch_of_posterior_vagal_trunk -->

    <owl:Class rdf:about="http://bioontology.org/projects/ontologies/fma/fmaOwlDlComponent_2_0#Coeliac_branch_of_posterior_vagal_trunk">
        <owl:equivalentClass rdf:resource="http://www.ihtsdo.org/snomedct.owl#Structure_of_vagus_nerve_celiac_branch"/>
    </owl:Class>
    


    <!-- http://bioontology.org/projects/ontologies/fma/fmaOwlDlComponent_2_0#Colic_lymph_node -->

    <owl:Class rdf:about="http://bioontology.org/projects/ontologies/fma/fmaOwlDlComponent_2_0#Colic_lymph_node">
        <owl:equivalentClass rdf:resource="http://www.ihtsdo.org/snomedct.owl#Structure_of_colic_lymph_node"/>
    </owl:Class>
    


    <!-- http://bioontology.org/projects/ontologies/fma/fmaOwlDlComponent_2_0#Collagen -->

    <owl:Class rdf:about="http://bioontology.org/projects/ontologies/fma/fmaOwlDlComponent_2_0#Collagen">
        <owl:equivalentClass rdf:resource="http://www.ihtsdo.org/snomedct.owl#Collagen_product"/>
    </owl:Class>
    


    <!-- http://bioontology.org/projects/ontologies/fma/fmaOwlDlComponent_2_0#Collagen_fiber -->

    <owl:Class rdf:about="http://bioontology.org/projects/ontologies/fma/fmaOwlDlComponent_2_0#Collagen_fiber">
        <owl:equivalentClass rdf:resource="http://www.ihtsdo.org/snomedct.owl#Collagen_fiber"/>
    </owl:Class>
    


    <!-- http://bioontology.org/projects/ontologies/fma/fmaOwlDlComponent_2_0#Collateral_ligament_of_interphalangeal_joint_of_finger -->

    <owl:Class rdf:about="http://bioontology.org/projects/ontologies/fma/fmaOwlDlComponent_2_0#Collateral_ligament_of_interphalangeal_joint_of_finger">
        <owl:equivalentClass rdf:resource="http://www.ihtsdo.org/snomedct.owl#Collateral_ligament_of_interphalangeal_joint_of_finger"/>
    </owl:Class>
    


    <!-- http://bioontology.org/projects/ontologies/fma/fmaOwlDlComponent_2_0#Collateral_ligament_of_metacarpophalangeal_joint -->

    <owl:Class rdf:about="http://bioontology.org/projects/ontologies/fma/fmaOwlDlComponent_2_0#Collateral_ligament_of_metacarpophalangeal_joint">
        <owl:equivalentClass rdf:resource="http://www.ihtsdo.org/snomedct.owl#Structure_of_collateral_ligaments_of_metacarpophalangeal_joints"/>
    </owl:Class>
    


    <!-- http://bioontology.org/projects/ontologies/fma/fmaOwlDlComponent_2_0#Colliculus_of_arytenoid_cartilage -->

    <owl:Class rdf:about="http://bioontology.org/projects/ontologies/fma/fmaOwlDlComponent_2_0#Colliculus_of_arytenoid_cartilage">
        <owl:equivalentClass rdf:resource="http://www.ihtsdo.org/snomedct.owl#Structure_of_colliculus_of_arytenoid_cartilage"/>
    </owl:Class>
    


    <!-- http://bioontology.org/projects/ontologies/fma/fmaOwlDlComponent_2_0#Colloid_of_thyroid_follicle -->

    <owl:Class rdf:about="http://bioontology.org/projects/ontologies/fma/fmaOwlDlComponent_2_0#Colloid_of_thyroid_follicle">
        <owl:equivalentClass rdf:resource="http://www.ihtsdo.org/snomedct.owl#Thyroid_colloid"/>
    </owl:Class>
    


    <!-- http://bioontology.org/projects/ontologies/fma/fmaOwlDlComponent_2_0#Colonic_gland -->

    <owl:Class rdf:about="http://bioontology.org/projects/ontologies/fma/fmaOwlDlComponent_2_0#Colonic_gland">
        <owl:equivalentClass rdf:resource="http://www.ihtsdo.org/snomedct.owl#Colonic_crypt_of_Lieberk&#195;&#188;hn"/>
    </owl:Class>
    


    <!-- http://bioontology.org/projects/ontologies/fma/fmaOwlDlComponent_2_0#Colostrum -->

    <owl:Class rdf:about="http://bioontology.org/projects/ontologies/fma/fmaOwlDlComponent_2_0#Colostrum">
        <owl:equivalentClass rdf:resource="http://www.ihtsdo.org/snomedct.owl#Colostrum"/>
    </owl:Class>
    


    <!-- http://bioontology.org/projects/ontologies/fma/fmaOwlDlComponent_2_0#Columella -->

    <owl:Class rdf:about="http://bioontology.org/projects/ontologies/fma/fmaOwlDlComponent_2_0#Columella">
        <owl:equivalentClass rdf:resource="http://www.ihtsdo.org/snomedct.owl#Columella_structure"/>
    </owl:Class>
    


    <!-- http://bioontology.org/projects/ontologies/fma/fmaOwlDlComponent_2_0#Columnar_cell -->

    <owl:Class rdf:about="http://bioontology.org/projects/ontologies/fma/fmaOwlDlComponent_2_0#Columnar_cell">
        <owl:equivalentClass rdf:resource="http://www.ihtsdo.org/snomedct.owl#Columnar_epithelial_cell"/>
    </owl:Class>
    


    <!-- http://bioontology.org/projects/ontologies/fma/fmaOwlDlComponent_2_0#Common_bile_duct -->

    <owl:Class rdf:about="http://bioontology.org/projects/ontologies/fma/fmaOwlDlComponent_2_0#Common_bile_duct">
        <owl:equivalentClass rdf:resource="http://www.ihtsdo.org/snomedct.owl#Common_bile_duct_structure"/>
    </owl:Class>
    


    <!-- http://bioontology.org/projects/ontologies/fma/fmaOwlDlComponent_2_0#Common_cardinal_vein -->

    <owl:Class rdf:about="http://bioontology.org/projects/ontologies/fma/fmaOwlDlComponent_2_0#Common_cardinal_vein">
        <owl:equivalentClass rdf:resource="http://www.ihtsdo.org/snomedct.owl#Structure_of_common_cardinal_vein"/>
    </owl:Class>
    


    <!-- http://bioontology.org/projects/ontologies/fma/fmaOwlDlComponent_2_0#Common_carotid_artery -->

    <owl:Class rdf:about="http://bioontology.org/projects/ontologies/fma/fmaOwlDlComponent_2_0#Common_carotid_artery">
        <owl:equivalentClass rdf:resource="http://www.ihtsdo.org/snomedct.owl#Common_carotid_artery_structure"/>
    </owl:Class>
    


    <!-- http://bioontology.org/projects/ontologies/fma/fmaOwlDlComponent_2_0#Common_carotid_nerve_plexus -->

    <owl:Class rdf:about="http://bioontology.org/projects/ontologies/fma/fmaOwlDlComponent_2_0#Common_carotid_nerve_plexus">
        <owl:equivalentClass rdf:resource="http://www.ihtsdo.org/snomedct.owl#Structure_of_common_carotid_plexus"/>
    </owl:Class>
    


    <!-- http://bioontology.org/projects/ontologies/fma/fmaOwlDlComponent_2_0#Common_fibular_nerve -->

    <owl:Class rdf:about="http://bioontology.org/projects/ontologies/fma/fmaOwlDlComponent_2_0#Common_fibular_nerve">
        <owl:equivalentClass rdf:resource="http://www.ihtsdo.org/snomedct.owl#Structure_of_common_peroneal_nerve"/>
    </owl:Class>
    


    <!-- http://bioontology.org/projects/ontologies/fma/fmaOwlDlComponent_2_0#Common_hepatic_artery -->

    <owl:Class rdf:about="http://bioontology.org/projects/ontologies/fma/fmaOwlDlComponent_2_0#Common_hepatic_artery">
        <owl:equivalentClass rdf:resource="http://www.ihtsdo.org/snomedct.owl#Structure_of_common_hepatic_artery"/>
    </owl:Class>
    


    <!-- http://bioontology.org/projects/ontologies/fma/fmaOwlDlComponent_2_0#Common_iliac_artery -->

    <owl:Class rdf:about="http://bioontology.org/projects/ontologies/fma/fmaOwlDlComponent_2_0#Common_iliac_artery">
        <owl:equivalentClass rdf:resource="http://www.ihtsdo.org/snomedct.owl#Common_iliac_artery_structure"/>
    </owl:Class>
    


    <!-- http://bioontology.org/projects/ontologies/fma/fmaOwlDlComponent_2_0#Common_iliac_lymph_node -->

    <owl:Class rdf:about="http://bioontology.org/projects/ontologies/fma/fmaOwlDlComponent_2_0#Common_iliac_lymph_node">
        <owl:equivalentClass rdf:resource="http://www.ihtsdo.org/snomedct.owl#Common_iliac_lymph_node_group"/>
    </owl:Class>
    


    <!-- http://bioontology.org/projects/ontologies/fma/fmaOwlDlComponent_2_0#Common_iliac_vein -->

    <owl:Class rdf:about="http://bioontology.org/projects/ontologies/fma/fmaOwlDlComponent_2_0#Common_iliac_vein">
        <owl:equivalentClass rdf:resource="http://www.ihtsdo.org/snomedct.owl#Structure_of_common_iliac_vein"/>
    </owl:Class>
    


    <!-- http://bioontology.org/projects/ontologies/fma/fmaOwlDlComponent_2_0#Common_interosseous_artery -->

    <owl:Class rdf:about="http://bioontology.org/projects/ontologies/fma/fmaOwlDlComponent_2_0#Common_interosseous_artery">
        <owl:equivalentClass rdf:resource="http://www.ihtsdo.org/snomedct.owl#Common_interosseous_artery"/>
    </owl:Class>
    


    <!-- http://bioontology.org/projects/ontologies/fma/fmaOwlDlComponent_2_0#Common_palmar_digital_artery -->

    <owl:Class rdf:about="http://bioontology.org/projects/ontologies/fma/fmaOwlDlComponent_2_0#Common_palmar_digital_artery">
        <owl:equivalentClass rdf:resource="http://www.ihtsdo.org/snomedct.owl#Structure_of_common_palmar_digital_artery"/>
    </owl:Class>
    


    <!-- http://bioontology.org/projects/ontologies/fma/fmaOwlDlComponent_2_0#Common_synovial_tendon_sheath -->

    <owl:Class rdf:about="http://bioontology.org/projects/ontologies/fma/fmaOwlDlComponent_2_0#Common_synovial_tendon_sheath">
        <owl:equivalentClass rdf:resource="http://www.ihtsdo.org/snomedct.owl#Structure_of_common_tendon_sheath_of_flexor_muscle_of_forearm,_wrist,_hand"/>
    </owl:Class>
    


    <!-- http://bioontology.org/projects/ontologies/fma/fmaOwlDlComponent_2_0#Common_tendinous_ring -->

    <owl:Class rdf:about="http://bioontology.org/projects/ontologies/fma/fmaOwlDlComponent_2_0#Common_tendinous_ring">
        <owl:equivalentClass rdf:resource="http://www.ihtsdo.org/snomedct.owl#Structure_of_anulus_tendineus_communis"/>
    </owl:Class>
    


    <!-- http://bioontology.org/projects/ontologies/fma/fmaOwlDlComponent_2_0#Communicating_branch_of_nasociliary_nerve_with_ciliary_ganglion -->

    <owl:Class rdf:about="http://bioontology.org/projects/ontologies/fma/fmaOwlDlComponent_2_0#Communicating_branch_of_nasociliary_nerve_with_ciliary_ganglion">
        <owl:equivalentClass rdf:resource="http://www.ihtsdo.org/snomedct.owl#Structure_of_ciliary_ganglionic_branch_of_nasociliary_nerve"/>
    </owl:Class>
    


    <!-- http://bioontology.org/projects/ontologies/fma/fmaOwlDlComponent_2_0#Communicating_branch_of_radial_nerve_with_ulnar_nerve -->

    <owl:Class rdf:about="http://bioontology.org/projects/ontologies/fma/fmaOwlDlComponent_2_0#Communicating_branch_of_radial_nerve_with_ulnar_nerve">
        <owl:equivalentClass rdf:resource="http://www.ihtsdo.org/snomedct.owl#Structure_of_radial_nerve_communicating_branch_with_ulnar_nerve"/>
    </owl:Class>
    


    <!-- http://bioontology.org/projects/ontologies/fma/fmaOwlDlComponent_2_0#Communicating_branch_of_spinal_nerve -->

    <owl:Class rdf:about="http://bioontology.org/projects/ontologies/fma/fmaOwlDlComponent_2_0#Communicating_branch_of_spinal_nerve">
        <owl:equivalentClass rdf:resource="http://www.ihtsdo.org/snomedct.owl#Structure_of_spinal_nerve_communicating_branch"/>
    </owl:Class>
    


    <!-- http://bioontology.org/projects/ontologies/fma/fmaOwlDlComponent_2_0#Communicating_cell_junction -->

    <owl:Class rdf:about="http://bioontology.org/projects/ontologies/fma/fmaOwlDlComponent_2_0#Communicating_cell_junction">
        <owl:equivalentClass rdf:resource="http://www.ihtsdo.org/snomedct.owl#Gap_junction"/>
    </owl:Class>
    


    <!-- http://bioontology.org/projects/ontologies/fma/fmaOwlDlComponent_2_0#Compact_bone -->

    <owl:Class rdf:about="http://bioontology.org/projects/ontologies/fma/fmaOwlDlComponent_2_0#Compact_bone">
        <owl:equivalentClass rdf:resource="http://www.ihtsdo.org/snomedct.owl#Compact_bone_structure"/>
    </owl:Class>
    


    <!-- http://bioontology.org/projects/ontologies/fma/fmaOwlDlComponent_2_0#Composite -->

    <owl:Class rdf:about="http://bioontology.org/projects/ontologies/fma/fmaOwlDlComponent_2_0#Composite">
        <owl:equivalentClass rdf:resource="http://www.ihtsdo.org/snomedct.owl#Composite"/>
    </owl:Class>
    


    <!-- http://bioontology.org/projects/ontologies/fma/fmaOwlDlComponent_2_0#Conchal_part_of_pinna -->

    <owl:Class rdf:about="http://bioontology.org/projects/ontologies/fma/fmaOwlDlComponent_2_0#Conchal_part_of_pinna">
        <owl:equivalentClass rdf:resource="http://www.ihtsdo.org/snomedct.owl#Concha_of_ear_structure"/>
    </owl:Class>
    


    <!-- http://bioontology.org/projects/ontologies/fma/fmaOwlDlComponent_2_0#Condylar_joint -->

    <owl:Class rdf:about="http://bioontology.org/projects/ontologies/fma/fmaOwlDlComponent_2_0#Condylar_joint">
        <owl:equivalentClass rdf:resource="http://www.ihtsdo.org/snomedct.owl#Structure_of_condylar_joint"/>
    </owl:Class>
    


    <!-- http://bioontology.org/projects/ontologies/fma/fmaOwlDlComponent_2_0#Condylar_process_of_mandible -->

    <owl:Class rdf:about="http://bioontology.org/projects/ontologies/fma/fmaOwlDlComponent_2_0#Condylar_process_of_mandible">
        <owl:equivalentClass rdf:resource="http://www.ihtsdo.org/snomedct.owl#Structure_of_condyloid_process_of_mandible"/>
    </owl:Class>
    


    <!-- http://bioontology.org/projects/ontologies/fma/fmaOwlDlComponent_2_0#Condyle -->

    <owl:Class rdf:about="http://bioontology.org/projects/ontologies/fma/fmaOwlDlComponent_2_0#Condyle">
        <owl:equivalentClass rdf:resource="http://www.ihtsdo.org/snomedct.owl#Structure_of_condyle"/>
    </owl:Class>
    


    <!-- http://bioontology.org/projects/ontologies/fma/fmaOwlDlComponent_2_0#Condyle_of_femur -->

    <owl:Class rdf:about="http://bioontology.org/projects/ontologies/fma/fmaOwlDlComponent_2_0#Condyle_of_femur">
        <owl:equivalentClass rdf:resource="http://www.ihtsdo.org/snomedct.owl#Condyle_of_femur"/>
    </owl:Class>
    


    <!-- http://bioontology.org/projects/ontologies/fma/fmaOwlDlComponent_2_0#Condyle_of_humerus -->

    <owl:Class rdf:about="http://bioontology.org/projects/ontologies/fma/fmaOwlDlComponent_2_0#Condyle_of_humerus">
        <owl:equivalentClass rdf:resource="http://www.ihtsdo.org/snomedct.owl#Structure_of_condyle_of_humerus"/>
    </owl:Class>
    


    <!-- http://bioontology.org/projects/ontologies/fma/fmaOwlDlComponent_2_0#Cone_cell -->

    <owl:Class rdf:about="http://bioontology.org/projects/ontologies/fma/fmaOwlDlComponent_2_0#Cone_cell">
        <owl:equivalentClass rdf:resource="http://www.ihtsdo.org/snomedct.owl#Cone_of_retina"/>
    </owl:Class>
    


    <!-- http://bioontology.org/projects/ontologies/fma/fmaOwlDlComponent_2_0#Conjoint_tendon -->

    <owl:Class rdf:about="http://bioontology.org/projects/ontologies/fma/fmaOwlDlComponent_2_0#Conjoint_tendon">
        <owl:equivalentClass rdf:resource="http://www.ihtsdo.org/snomedct.owl#Structure_of_falx_inguinalis"/>
    </owl:Class>
    


    <!-- http://bioontology.org/projects/ontologies/fma/fmaOwlDlComponent_2_0#Conjunctiva -->

    <owl:Class rdf:about="http://bioontology.org/projects/ontologies/fma/fmaOwlDlComponent_2_0#Conjunctiva">
        <owl:equivalentClass rdf:resource="http://www.ihtsdo.org/snomedct.owl#Conjunctival_structure"/>
    </owl:Class>
    


    <!-- http://bioontology.org/projects/ontologies/fma/fmaOwlDlComponent_2_0#Conjunctival_fornix -->

    <owl:Class rdf:about="http://bioontology.org/projects/ontologies/fma/fmaOwlDlComponent_2_0#Conjunctival_fornix">
        <owl:equivalentClass rdf:resource="http://www.ihtsdo.org/snomedct.owl#Structure_of_conjunctival_fornix"/>
    </owl:Class>
    


    <!-- http://bioontology.org/projects/ontologies/fma/fmaOwlDlComponent_2_0#Conjunctival_gland -->

    <owl:Class rdf:about="http://bioontology.org/projects/ontologies/fma/fmaOwlDlComponent_2_0#Conjunctival_gland">
        <owl:equivalentClass rdf:resource="http://www.ihtsdo.org/snomedct.owl#Conjunctival_gland"/>
    </owl:Class>
    


    <!-- http://bioontology.org/projects/ontologies/fma/fmaOwlDlComponent_2_0#Connexon_complex -->

    <owl:Class rdf:about="http://bioontology.org/projects/ontologies/fma/fmaOwlDlComponent_2_0#Connexon_complex">
        <owl:equivalentClass rdf:resource="http://www.ihtsdo.org/snomedct.owl#Connexon"/>
    </owl:Class>
    


    <!-- http://bioontology.org/projects/ontologies/fma/fmaOwlDlComponent_2_0#Conoid_part_of_coracoclavicular_ligament -->

    <owl:Class rdf:about="http://bioontology.org/projects/ontologies/fma/fmaOwlDlComponent_2_0#Conoid_part_of_coracoclavicular_ligament">
        <owl:equivalentClass rdf:resource="http://www.ihtsdo.org/snomedct.owl#Structure_of_conoid_ligament"/>
    </owl:Class>
    


    <!-- http://bioontology.org/projects/ontologies/fma/fmaOwlDlComponent_2_0#Constrictor_muscle_of_pharynx -->

    <owl:Class rdf:about="http://bioontology.org/projects/ontologies/fma/fmaOwlDlComponent_2_0#Constrictor_muscle_of_pharynx">
        <owl:equivalentClass rdf:resource="http://www.ihtsdo.org/snomedct.owl#Constrictor_muscle_of_pharynx_structure"/>
    </owl:Class>
    


    <!-- http://bioontology.org/projects/ontologies/fma/fmaOwlDlComponent_2_0#Conus_medullaris -->

    <owl:Class rdf:about="http://bioontology.org/projects/ontologies/fma/fmaOwlDlComponent_2_0#Conus_medullaris">
        <owl:equivalentClass rdf:resource="http://www.ihtsdo.org/snomedct.owl#Structure_of_conus_medullaris"/>
    </owl:Class>
    


    <!-- http://bioontology.org/projects/ontologies/fma/fmaOwlDlComponent_2_0#Coraco_acromial_ligament -->

    <owl:Class rdf:about="http://bioontology.org/projects/ontologies/fma/fmaOwlDlComponent_2_0#Coraco_acromial_ligament">
        <owl:equivalentClass rdf:resource="http://www.ihtsdo.org/snomedct.owl#Structure_of_coracoacromial_ligament"/>
    </owl:Class>
    


    <!-- http://bioontology.org/projects/ontologies/fma/fmaOwlDlComponent_2_0#Coracobrachialis -->

    <owl:Class rdf:about="http://bioontology.org/projects/ontologies/fma/fmaOwlDlComponent_2_0#Coracobrachialis">
        <owl:equivalentClass rdf:resource="http://www.ihtsdo.org/snomedct.owl#Structure_of_coracobrachialis_muscle"/>
    </owl:Class>
    


    <!-- http://bioontology.org/projects/ontologies/fma/fmaOwlDlComponent_2_0#Coracobrachialis_bursa -->

    <owl:Class rdf:about="http://bioontology.org/projects/ontologies/fma/fmaOwlDlComponent_2_0#Coracobrachialis_bursa">
        <owl:equivalentClass rdf:resource="http://www.ihtsdo.org/snomedct.owl#Structure_of_bursa_of_coracobrachialis_muscle"/>
    </owl:Class>
    


    <!-- http://bioontology.org/projects/ontologies/fma/fmaOwlDlComponent_2_0#Coracoclavicular_ligament -->

    <owl:Class rdf:about="http://bioontology.org/projects/ontologies/fma/fmaOwlDlComponent_2_0#Coracoclavicular_ligament">
        <owl:equivalentClass rdf:resource="http://www.ihtsdo.org/snomedct.owl#Coracoclavicular_ligament_structure"/>
    </owl:Class>
    


    <!-- http://bioontology.org/projects/ontologies/fma/fmaOwlDlComponent_2_0#Coracohumeral_ligament -->

    <owl:Class rdf:about="http://bioontology.org/projects/ontologies/fma/fmaOwlDlComponent_2_0#Coracohumeral_ligament">
        <owl:equivalentClass rdf:resource="http://www.ihtsdo.org/snomedct.owl#Structure_of_coracohumeral_ligament"/>
    </owl:Class>
    


    <!-- http://bioontology.org/projects/ontologies/fma/fmaOwlDlComponent_2_0#Coracoid_process -->

    <owl:Class rdf:about="http://bioontology.org/projects/ontologies/fma/fmaOwlDlComponent_2_0#Coracoid_process">
        <owl:equivalentClass rdf:resource="http://www.ihtsdo.org/snomedct.owl#Structure_of_coracoid_process_of_scapula"/>
    </owl:Class>
    


    <!-- http://bioontology.org/projects/ontologies/fma/fmaOwlDlComponent_2_0#Cord_of_brachial_nerve_plexus -->

    <owl:Class rdf:about="http://bioontology.org/projects/ontologies/fma/fmaOwlDlComponent_2_0#Cord_of_brachial_nerve_plexus">
        <owl:equivalentClass rdf:resource="http://www.ihtsdo.org/snomedct.owl#Cord_of_brachial_plexus"/>
    </owl:Class>
    


    <!-- http://bioontology.org/projects/ontologies/fma/fmaOwlDlComponent_2_0#Corneal_endothelium -->

    <owl:Class rdf:about="http://bioontology.org/projects/ontologies/fma/fmaOwlDlComponent_2_0#Corneal_endothelium">
        <owl:equivalentClass rdf:resource="http://www.ihtsdo.org/snomedct.owl#Structure_of_corneal_endothelium"/>
    </owl:Class>
    


    <!-- http://bioontology.org/projects/ontologies/fma/fmaOwlDlComponent_2_0#Corneal_epithelium -->

    <owl:Class rdf:about="http://bioontology.org/projects/ontologies/fma/fmaOwlDlComponent_2_0#Corneal_epithelium">
        <owl:equivalentClass rdf:resource="http://www.ihtsdo.org/snomedct.owl#Structure_of_corneal_epithelium"/>
    </owl:Class>
    


    <!-- http://bioontology.org/projects/ontologies/fma/fmaOwlDlComponent_2_0#Corneal_vertex -->

    <owl:Class rdf:about="http://bioontology.org/projects/ontologies/fma/fmaOwlDlComponent_2_0#Corneal_vertex">
        <owl:equivalentClass rdf:resource="http://www.ihtsdo.org/snomedct.owl#Structure_of_vertex_of_cornea"/>
    </owl:Class>
    


    <!-- http://bioontology.org/projects/ontologies/fma/fmaOwlDlComponent_2_0#Corneoscleral_junction -->

    <owl:Class rdf:about="http://bioontology.org/projects/ontologies/fma/fmaOwlDlComponent_2_0#Corneoscleral_junction">
        <owl:equivalentClass rdf:resource="http://www.ihtsdo.org/snomedct.owl#Sclerocorneal_junction"/>
    </owl:Class>
    


    <!-- http://bioontology.org/projects/ontologies/fma/fmaOwlDlComponent_2_0#Corniculate_cartilage -->

    <owl:Class rdf:about="http://bioontology.org/projects/ontologies/fma/fmaOwlDlComponent_2_0#Corniculate_cartilage">
        <owl:equivalentClass rdf:resource="http://www.ihtsdo.org/snomedct.owl#Structure_of_corniculate_cartilage"/>
    </owl:Class>
    


    <!-- http://bioontology.org/projects/ontologies/fma/fmaOwlDlComponent_2_0#Cornu_of_coccyx -->

    <owl:Class rdf:about="http://bioontology.org/projects/ontologies/fma/fmaOwlDlComponent_2_0#Cornu_of_coccyx">
        <owl:equivalentClass rdf:resource="http://www.ihtsdo.org/snomedct.owl#Structure_of_horn_of_coccyx"/>
    </owl:Class>
    


    <!-- http://bioontology.org/projects/ontologies/fma/fmaOwlDlComponent_2_0#Corona_ciliaris -->

    <owl:Class rdf:about="http://bioontology.org/projects/ontologies/fma/fmaOwlDlComponent_2_0#Corona_ciliaris">
        <owl:equivalentClass rdf:resource="http://www.ihtsdo.org/snomedct.owl#Pars_plicata_structure"/>
    </owl:Class>
    


    <!-- http://bioontology.org/projects/ontologies/fma/fmaOwlDlComponent_2_0#Corona_of_glans_penis -->

    <owl:Class rdf:about="http://bioontology.org/projects/ontologies/fma/fmaOwlDlComponent_2_0#Corona_of_glans_penis">
        <owl:equivalentClass rdf:resource="http://www.ihtsdo.org/snomedct.owl#Structure_of_corona_of_penis"/>
    </owl:Class>
    


    <!-- http://bioontology.org/projects/ontologies/fma/fmaOwlDlComponent_2_0#Coronal -->

    <owl:Class rdf:about="http://bioontology.org/projects/ontologies/fma/fmaOwlDlComponent_2_0#Coronal">
        <owl:equivalentClass rdf:resource="http://www.ihtsdo.org/snomedct.owl#Coronal"/>
    </owl:Class>
    


    <!-- http://bioontology.org/projects/ontologies/fma/fmaOwlDlComponent_2_0#Coronal_plane -->

    <owl:Class rdf:about="http://bioontology.org/projects/ontologies/fma/fmaOwlDlComponent_2_0#Coronal_plane">
        <owl:equivalentClass rdf:resource="http://www.ihtsdo.org/snomedct.owl#Coronal_plane"/>
    </owl:Class>
    


    <!-- http://bioontology.org/projects/ontologies/fma/fmaOwlDlComponent_2_0#Coronal_suture -->

    <owl:Class rdf:about="http://bioontology.org/projects/ontologies/fma/fmaOwlDlComponent_2_0#Coronal_suture">
        <owl:equivalentClass rdf:resource="http://www.ihtsdo.org/snomedct.owl#Structure_of_coronal_suture_of_skull"/>
    </owl:Class>
    


    <!-- http://bioontology.org/projects/ontologies/fma/fmaOwlDlComponent_2_0#Coronoid_process_of_mandible -->

    <owl:Class rdf:about="http://bioontology.org/projects/ontologies/fma/fmaOwlDlComponent_2_0#Coronoid_process_of_mandible">
        <owl:equivalentClass rdf:resource="http://www.ihtsdo.org/snomedct.owl#Structure_of_coronoid_process_of_mandible"/>
    </owl:Class>
    


    <!-- http://bioontology.org/projects/ontologies/fma/fmaOwlDlComponent_2_0#Coronoid_process_of_ulna -->

    <owl:Class rdf:about="http://bioontology.org/projects/ontologies/fma/fmaOwlDlComponent_2_0#Coronoid_process_of_ulna">
        <owl:equivalentClass rdf:resource="http://www.ihtsdo.org/snomedct.owl#Structure_of_coronoid_process_of_ulna"/>
    </owl:Class>
    


    <!-- http://bioontology.org/projects/ontologies/fma/fmaOwlDlComponent_2_0#Corpus_cavernosum_of_clitoris -->

    <owl:Class rdf:about="http://bioontology.org/projects/ontologies/fma/fmaOwlDlComponent_2_0#Corpus_cavernosum_of_clitoris">
        <owl:equivalentClass rdf:resource="http://www.ihtsdo.org/snomedct.owl#Corpus_cavernosum_of_clitoris"/>
    </owl:Class>
    


    <!-- http://bioontology.org/projects/ontologies/fma/fmaOwlDlComponent_2_0#Corpus_luteum_of_pregnancy -->

    <owl:Class rdf:about="http://bioontology.org/projects/ontologies/fma/fmaOwlDlComponent_2_0#Corpus_luteum_of_pregnancy">
        <owl:equivalentClass rdf:resource="http://www.ihtsdo.org/snomedct.owl#Corpus_luteum_of_pregnancy"/>
    </owl:Class>
    


    <!-- http://bioontology.org/projects/ontologies/fma/fmaOwlDlComponent_2_0#Corpus_spongiosum_of_penis -->

    <owl:Class rdf:about="http://bioontology.org/projects/ontologies/fma/fmaOwlDlComponent_2_0#Corpus_spongiosum_of_penis">
        <owl:equivalentClass rdf:resource="http://www.ihtsdo.org/snomedct.owl#Corpus_spongiosum_structure"/>
    </owl:Class>
    


    <!-- http://bioontology.org/projects/ontologies/fma/fmaOwlDlComponent_2_0#Corpuscle_of_Golgi_Mazzoni -->

    <owl:Class rdf:about="http://bioontology.org/projects/ontologies/fma/fmaOwlDlComponent_2_0#Corpuscle_of_Golgi_Mazzoni">
        <owl:equivalentClass rdf:resource="http://www.ihtsdo.org/snomedct.owl#Golgi-Mazzoni_corpuscle"/>
    </owl:Class>
    


    <!-- http://bioontology.org/projects/ontologies/fma/fmaOwlDlComponent_2_0#Corrugator_supercilii -->

    <owl:Class rdf:about="http://bioontology.org/projects/ontologies/fma/fmaOwlDlComponent_2_0#Corrugator_supercilii">
        <owl:equivalentClass rdf:resource="http://www.ihtsdo.org/snomedct.owl#Structure_of_corrugator_supercilii_muscle"/>
    </owl:Class>
    


    <!-- http://bioontology.org/projects/ontologies/fma/fmaOwlDlComponent_2_0#Cortex_of_hair -->

    <owl:Class rdf:about="http://bioontology.org/projects/ontologies/fma/fmaOwlDlComponent_2_0#Cortex_of_hair">
        <owl:equivalentClass rdf:resource="http://www.ihtsdo.org/snomedct.owl#Structure_of_hair_cortex"/>
    </owl:Class>
    


    <!-- http://bioontology.org/projects/ontologies/fma/fmaOwlDlComponent_2_0#Cortex_of_lens -->

    <owl:Class rdf:about="http://bioontology.org/projects/ontologies/fma/fmaOwlDlComponent_2_0#Cortex_of_lens">
        <owl:equivalentClass rdf:resource="http://www.ihtsdo.org/snomedct.owl#Structure_of_cortex_of_lens"/>
    </owl:Class>
    


    <!-- http://bioontology.org/projects/ontologies/fma/fmaOwlDlComponent_2_0#Corticotroph -->

    <owl:Class rdf:about="http://bioontology.org/projects/ontologies/fma/fmaOwlDlComponent_2_0#Corticotroph">
        <owl:equivalentClass rdf:resource="http://www.ihtsdo.org/snomedct.owl#Pituitary_adrenocorticotropic_cell"/>
    </owl:Class>
    


    <!-- http://bioontology.org/projects/ontologies/fma/fmaOwlDlComponent_2_0#Corticotropin -->

    <owl:Class rdf:about="http://bioontology.org/projects/ontologies/fma/fmaOwlDlComponent_2_0#Corticotropin">
        <owl:equivalentClass rdf:resource="http://www.ihtsdo.org/snomedct.owl#Corticotropin_preparation"/>
    </owl:Class>
    


    <!-- http://bioontology.org/projects/ontologies/fma/fmaOwlDlComponent_2_0#Corticotropin_releasing_factor -->

    <owl:Class rdf:about="http://bioontology.org/projects/ontologies/fma/fmaOwlDlComponent_2_0#Corticotropin_releasing_factor">
        <owl:equivalentClass rdf:resource="http://www.ihtsdo.org/snomedct.owl#Corticotropin_releasing_factor_preparation"/>
    </owl:Class>
    


    <!-- http://bioontology.org/projects/ontologies/fma/fmaOwlDlComponent_2_0#Costocervical_trunk -->

    <owl:Class rdf:about="http://bioontology.org/projects/ontologies/fma/fmaOwlDlComponent_2_0#Costocervical_trunk">
        <owl:equivalentClass rdf:resource="http://www.ihtsdo.org/snomedct.owl#Structure_of_costocervical_trunk"/>
    </owl:Class>
    


    <!-- http://bioontology.org/projects/ontologies/fma/fmaOwlDlComponent_2_0#Costochondral_joint -->

    <owl:Class rdf:about="http://bioontology.org/projects/ontologies/fma/fmaOwlDlComponent_2_0#Costochondral_joint">
        <owl:equivalentClass rdf:resource="http://www.ihtsdo.org/snomedct.owl#Chondrocostal_synchondrosis_structure"/>
    </owl:Class>
    


    <!-- http://bioontology.org/projects/ontologies/fma/fmaOwlDlComponent_2_0#Costoclavicular_ligament -->

    <owl:Class rdf:about="http://bioontology.org/projects/ontologies/fma/fmaOwlDlComponent_2_0#Costoclavicular_ligament">
        <owl:equivalentClass rdf:resource="http://www.ihtsdo.org/snomedct.owl#Structure_of_costoclavicular_ligament"/>
    </owl:Class>
    


    <!-- http://bioontology.org/projects/ontologies/fma/fmaOwlDlComponent_2_0#Costotransverse_foramen -->

    <owl:Class rdf:about="http://bioontology.org/projects/ontologies/fma/fmaOwlDlComponent_2_0#Costotransverse_foramen">
        <owl:equivalentClass rdf:resource="http://www.ihtsdo.org/snomedct.owl#Costotransverse_foramen"/>
    </owl:Class>
    


    <!-- http://bioontology.org/projects/ontologies/fma/fmaOwlDlComponent_2_0#Costotransverse_joint -->

    <owl:Class rdf:about="http://bioontology.org/projects/ontologies/fma/fmaOwlDlComponent_2_0#Costotransverse_joint">
        <owl:equivalentClass rdf:resource="http://www.ihtsdo.org/snomedct.owl#Costotransverse_joint_structure"/>
    </owl:Class>
    


    <!-- http://bioontology.org/projects/ontologies/fma/fmaOwlDlComponent_2_0#Costotransverse_ligament -->

    <owl:Class rdf:about="http://bioontology.org/projects/ontologies/fma/fmaOwlDlComponent_2_0#Costotransverse_ligament">
        <owl:equivalentClass rdf:resource="http://www.ihtsdo.org/snomedct.owl#Costotransverse_ligament_structure"/>
    </owl:Class>
    


    <!-- http://bioontology.org/projects/ontologies/fma/fmaOwlDlComponent_2_0#Costoxiphoid_ligament -->

    <owl:Class rdf:about="http://bioontology.org/projects/ontologies/fma/fmaOwlDlComponent_2_0#Costoxiphoid_ligament">
        <owl:equivalentClass rdf:resource="http://www.ihtsdo.org/snomedct.owl#Structure_of_costoxiphoid_ligaments"/>
    </owl:Class>
    


    <!-- http://bioontology.org/projects/ontologies/fma/fmaOwlDlComponent_2_0#Cranial_nerve -->

    <owl:Class rdf:about="http://bioontology.org/projects/ontologies/fma/fmaOwlDlComponent_2_0#Cranial_nerve">
        <owl:equivalentClass rdf:resource="http://www.ihtsdo.org/snomedct.owl#Cranial_nerve_structure"/>
    </owl:Class>
    


    <!-- http://bioontology.org/projects/ontologies/fma/fmaOwlDlComponent_2_0#Cranial_part_of_parasympathetic_nervous_system -->

    <owl:Class rdf:about="http://bioontology.org/projects/ontologies/fma/fmaOwlDlComponent_2_0#Cranial_part_of_parasympathetic_nervous_system">
        <owl:equivalentClass rdf:resource="http://www.ihtsdo.org/snomedct.owl#Structure_of_cranial_portion_of_parasympathetic_nervous_system"/>
    </owl:Class>
    


    <!-- http://bioontology.org/projects/ontologies/fma/fmaOwlDlComponent_2_0#Cranial_synchondrosis -->

    <owl:Class rdf:about="http://bioontology.org/projects/ontologies/fma/fmaOwlDlComponent_2_0#Cranial_synchondrosis">
        <owl:equivalentClass rdf:resource="http://www.ihtsdo.org/snomedct.owl#Cranial_synchondrosis"/>
    </owl:Class>
    


    <!-- http://bioontology.org/projects/ontologies/fma/fmaOwlDlComponent_2_0#Cremasteric_artery -->

    <owl:Class rdf:about="http://bioontology.org/projects/ontologies/fma/fmaOwlDlComponent_2_0#Cremasteric_artery">
        <owl:equivalentClass rdf:resource="http://www.ihtsdo.org/snomedct.owl#Structure_of_cremasteric_artery"/>
    </owl:Class>
    


    <!-- http://bioontology.org/projects/ontologies/fma/fmaOwlDlComponent_2_0#Cremasteric_muscle -->

    <owl:Class rdf:about="http://bioontology.org/projects/ontologies/fma/fmaOwlDlComponent_2_0#Cremasteric_muscle">
        <owl:equivalentClass rdf:resource="http://www.ihtsdo.org/snomedct.owl#Structure_of_cremaster_muscle"/>
    </owl:Class>
    


    <!-- http://bioontology.org/projects/ontologies/fma/fmaOwlDlComponent_2_0#Cremasteric_vein -->

    <owl:Class rdf:about="http://bioontology.org/projects/ontologies/fma/fmaOwlDlComponent_2_0#Cremasteric_vein">
        <owl:equivalentClass rdf:resource="http://www.ihtsdo.org/snomedct.owl#Cremasteric_vein"/>
    </owl:Class>
    


    <!-- http://bioontology.org/projects/ontologies/fma/fmaOwlDlComponent_2_0#Crico_arytenoid_joint -->

    <owl:Class rdf:about="http://bioontology.org/projects/ontologies/fma/fmaOwlDlComponent_2_0#Crico_arytenoid_joint">
        <owl:equivalentClass rdf:resource="http://www.ihtsdo.org/snomedct.owl#Cricoarytenoid_articulation_structure"/>
    </owl:Class>
    


    <!-- http://bioontology.org/projects/ontologies/fma/fmaOwlDlComponent_2_0#Crico_oesophageal_tendon -->

    <owl:Class rdf:about="http://bioontology.org/projects/ontologies/fma/fmaOwlDlComponent_2_0#Crico_oesophageal_tendon">
        <owl:equivalentClass rdf:resource="http://www.ihtsdo.org/snomedct.owl#Structure_of_cricoesophageal_tendon"/>
    </owl:Class>
    


    <!-- http://bioontology.org/projects/ontologies/fma/fmaOwlDlComponent_2_0#Cricoid_cartilage -->

    <owl:Class rdf:about="http://bioontology.org/projects/ontologies/fma/fmaOwlDlComponent_2_0#Cricoid_cartilage">
        <owl:equivalentClass rdf:resource="http://www.ihtsdo.org/snomedct.owl#Cricoid_cartilage_structure"/>
    </owl:Class>
    


    <!-- http://bioontology.org/projects/ontologies/fma/fmaOwlDlComponent_2_0#Cricopharyngeal_ligament -->

    <owl:Class rdf:about="http://bioontology.org/projects/ontologies/fma/fmaOwlDlComponent_2_0#Cricopharyngeal_ligament">
        <owl:equivalentClass rdf:resource="http://www.ihtsdo.org/snomedct.owl#Structure_of_cricopharyngeal_ligament"/>
    </owl:Class>
    


    <!-- http://bioontology.org/projects/ontologies/fma/fmaOwlDlComponent_2_0#Cricothyroid_artery -->

    <owl:Class rdf:about="http://bioontology.org/projects/ontologies/fma/fmaOwlDlComponent_2_0#Cricothyroid_artery">
        <owl:equivalentClass rdf:resource="http://www.ihtsdo.org/snomedct.owl#Structure_of_cricothyroid_branch_of_superior_thyroid_artery"/>
    </owl:Class>
    


    <!-- http://bioontology.org/projects/ontologies/fma/fmaOwlDlComponent_2_0#Cricothyroid_joint -->

    <owl:Class rdf:about="http://bioontology.org/projects/ontologies/fma/fmaOwlDlComponent_2_0#Cricothyroid_joint">
        <owl:equivalentClass rdf:resource="http://www.ihtsdo.org/snomedct.owl#Cricothyroid_articulation_structure"/>
    </owl:Class>
    


    <!-- http://bioontology.org/projects/ontologies/fma/fmaOwlDlComponent_2_0#Cricothyroid_ligament -->

    <owl:Class rdf:about="http://bioontology.org/projects/ontologies/fma/fmaOwlDlComponent_2_0#Cricothyroid_ligament">
        <owl:equivalentClass rdf:resource="http://www.ihtsdo.org/snomedct.owl#Structure_of_cricothyroid_ligament"/>
    </owl:Class>
    


    <!-- http://bioontology.org/projects/ontologies/fma/fmaOwlDlComponent_2_0#Cricothyroid_muscle -->

    <owl:Class rdf:about="http://bioontology.org/projects/ontologies/fma/fmaOwlDlComponent_2_0#Cricothyroid_muscle">
        <owl:equivalentClass rdf:resource="http://www.ihtsdo.org/snomedct.owl#Structure_of_cricothyroid_muscle"/>
    </owl:Class>
    


    <!-- http://bioontology.org/projects/ontologies/fma/fmaOwlDlComponent_2_0#Cricotracheal_ligament -->

    <owl:Class rdf:about="http://bioontology.org/projects/ontologies/fma/fmaOwlDlComponent_2_0#Cricotracheal_ligament">
        <owl:equivalentClass rdf:resource="http://www.ihtsdo.org/snomedct.owl#Structure_of_cricotracheal_ligament"/>
    </owl:Class>
    


    <!-- http://bioontology.org/projects/ontologies/fma/fmaOwlDlComponent_2_0#Crista_galli -->

    <owl:Class rdf:about="http://bioontology.org/projects/ontologies/fma/fmaOwlDlComponent_2_0#Crista_galli">
        <owl:equivalentClass rdf:resource="http://www.ihtsdo.org/snomedct.owl#Structure_of_crista_galli"/>
    </owl:Class>
    


    <!-- http://bioontology.org/projects/ontologies/fma/fmaOwlDlComponent_2_0#Crus_of_clitoris -->

    <owl:Class rdf:about="http://bioontology.org/projects/ontologies/fma/fmaOwlDlComponent_2_0#Crus_of_clitoris">
        <owl:equivalentClass rdf:resource="http://www.ihtsdo.org/snomedct.owl#Structure_of_crus_of_clitoris"/>
    </owl:Class>
    


    <!-- http://bioontology.org/projects/ontologies/fma/fmaOwlDlComponent_2_0#Crus_of_helical_part_of_auricular_cartilage -->

    <owl:Class rdf:about="http://bioontology.org/projects/ontologies/fma/fmaOwlDlComponent_2_0#Crus_of_helical_part_of_auricular_cartilage">
        <owl:equivalentClass rdf:resource="http://www.ihtsdo.org/snomedct.owl#Structure_of_crus_of_helix"/>
    </owl:Class>
    


    <!-- http://bioontology.org/projects/ontologies/fma/fmaOwlDlComponent_2_0#Crus_penis -->

    <owl:Class rdf:about="http://bioontology.org/projects/ontologies/fma/fmaOwlDlComponent_2_0#Crus_penis">
        <owl:equivalentClass rdf:resource="http://www.ihtsdo.org/snomedct.owl#Crus_penis_structure"/>
    </owl:Class>
    


    <!-- http://bioontology.org/projects/ontologies/fma/fmaOwlDlComponent_2_0#Crypt_of_Lieberkuhn -->

    <owl:Class rdf:about="http://bioontology.org/projects/ontologies/fma/fmaOwlDlComponent_2_0#Crypt_of_Lieberkuhn">
        <owl:equivalentClass rdf:resource="http://www.ihtsdo.org/snomedct.owl#Crypt_of_Lieberk&#195;&#188;hn"/>
    </owl:Class>
    


    <!-- http://bioontology.org/projects/ontologies/fma/fmaOwlDlComponent_2_0#Crypt_of_Lieberkuhn_of_small_intestine -->

    <owl:Class rdf:about="http://bioontology.org/projects/ontologies/fma/fmaOwlDlComponent_2_0#Crypt_of_Lieberkuhn_of_small_intestine">
        <owl:equivalentClass rdf:resource="http://www.ihtsdo.org/snomedct.owl#Small_intestinal_crypt_of_Lieberk&#195;&#188;hn"/>
    </owl:Class>
    


    <!-- http://bioontology.org/projects/ontologies/fma/fmaOwlDlComponent_2_0#Cubital_anastomosis -->

    <owl:Class rdf:about="http://bioontology.org/projects/ontologies/fma/fmaOwlDlComponent_2_0#Cubital_anastomosis">
        <owl:equivalentClass rdf:resource="http://www.ihtsdo.org/snomedct.owl#Structure_of_arterial_rete_of_elbow_joint"/>
    </owl:Class>
    


    <!-- http://bioontology.org/projects/ontologies/fma/fmaOwlDlComponent_2_0#Cubital_lymph_node -->

    <owl:Class rdf:about="http://bioontology.org/projects/ontologies/fma/fmaOwlDlComponent_2_0#Cubital_lymph_node">
        <owl:equivalentClass rdf:resource="http://www.ihtsdo.org/snomedct.owl#Structure_of_cubital_lymph_node"/>
    </owl:Class>
    


    <!-- http://bioontology.org/projects/ontologies/fma/fmaOwlDlComponent_2_0#Cubitoradial_bursa -->

    <owl:Class rdf:about="http://bioontology.org/projects/ontologies/fma/fmaOwlDlComponent_2_0#Cubitoradial_bursa">
        <owl:equivalentClass rdf:resource="http://www.ihtsdo.org/snomedct.owl#Structure_of_interosseous_cubital_bursa"/>
    </owl:Class>
    


    <!-- http://bioontology.org/projects/ontologies/fma/fmaOwlDlComponent_2_0#Cuboid_bone -->

    <owl:Class rdf:about="http://bioontology.org/projects/ontologies/fma/fmaOwlDlComponent_2_0#Cuboid_bone">
        <owl:equivalentClass rdf:resource="http://www.ihtsdo.org/snomedct.owl#Bone_structure_of_cuboid"/>
    </owl:Class>
    


    <!-- http://bioontology.org/projects/ontologies/fma/fmaOwlDlComponent_2_0#Cuboideonavicular_joint -->

    <owl:Class rdf:about="http://bioontology.org/projects/ontologies/fma/fmaOwlDlComponent_2_0#Cuboideonavicular_joint">
        <owl:equivalentClass rdf:resource="http://www.ihtsdo.org/snomedct.owl#Cuboideonavicular_joint"/>
    </owl:Class>
    


    <!-- http://bioontology.org/projects/ontologies/fma/fmaOwlDlComponent_2_0#Cuneate_fasciculus_of_spinal_cord -->

    <owl:Class rdf:about="http://bioontology.org/projects/ontologies/fma/fmaOwlDlComponent_2_0#Cuneate_fasciculus_of_spinal_cord">
        <owl:equivalentClass rdf:resource="http://www.ihtsdo.org/snomedct.owl#Structure_of_fasciculus_cuneatus"/>
    </owl:Class>
    


    <!-- http://bioontology.org/projects/ontologies/fma/fmaOwlDlComponent_2_0#Cuneiform_bone -->

    <owl:Class rdf:about="http://bioontology.org/projects/ontologies/fma/fmaOwlDlComponent_2_0#Cuneiform_bone">
        <owl:equivalentClass rdf:resource="http://www.ihtsdo.org/snomedct.owl#Bone_structure_of_cuneiform"/>
    </owl:Class>
    


    <!-- http://bioontology.org/projects/ontologies/fma/fmaOwlDlComponent_2_0#Cuneometatarsal_interosseous_ligament -->

    <owl:Class rdf:about="http://bioontology.org/projects/ontologies/fma/fmaOwlDlComponent_2_0#Cuneometatarsal_interosseous_ligament">
        <owl:equivalentClass rdf:resource="http://www.ihtsdo.org/snomedct.owl#Structure_of_interosseous_cuneometatarsal_ligaments"/>
    </owl:Class>
    


    <!-- http://bioontology.org/projects/ontologies/fma/fmaOwlDlComponent_2_0#Cuneonavicular_joint -->

    <owl:Class rdf:about="http://bioontology.org/projects/ontologies/fma/fmaOwlDlComponent_2_0#Cuneonavicular_joint">
        <owl:equivalentClass rdf:resource="http://www.ihtsdo.org/snomedct.owl#Cuneonavicular_joint_structure"/>
    </owl:Class>
    


    <!-- http://bioontology.org/projects/ontologies/fma/fmaOwlDlComponent_2_0#Cutaneous_branch_of_obturator_nerve -->

    <owl:Class rdf:about="http://bioontology.org/projects/ontologies/fma/fmaOwlDlComponent_2_0#Cutaneous_branch_of_obturator_nerve">
        <owl:equivalentClass rdf:resource="http://www.ihtsdo.org/snomedct.owl#Structure_of_obturator_nerve_cutaneous_branch"/>
    </owl:Class>
    


    <!-- http://bioontology.org/projects/ontologies/fma/fmaOwlDlComponent_2_0#Cuticular_layer_of_tympanic_membrane -->

    <owl:Class rdf:about="http://bioontology.org/projects/ontologies/fma/fmaOwlDlComponent_2_0#Cuticular_layer_of_tympanic_membrane">
        <owl:equivalentClass rdf:resource="http://www.ihtsdo.org/snomedct.owl#Outer_epithelial_layer_of_tympanic_membrane"/>
    </owl:Class>
    


    <!-- http://bioontology.org/projects/ontologies/fma/fmaOwlDlComponent_2_0#Cylindrical -->

    <owl:Class rdf:about="http://bioontology.org/projects/ontologies/fma/fmaOwlDlComponent_2_0#Cylindrical">
        <owl:equivalentClass rdf:resource="http://www.ihtsdo.org/snomedct.owl#Cylindrical"/>
    </owl:Class>
    


    <!-- http://bioontology.org/projects/ontologies/fma/fmaOwlDlComponent_2_0#Cymba_conchae_of_pinna -->

    <owl:Class rdf:about="http://bioontology.org/projects/ontologies/fma/fmaOwlDlComponent_2_0#Cymba_conchae_of_pinna">
        <owl:equivalentClass rdf:resource="http://www.ihtsdo.org/snomedct.owl#Cymba_conchae_structure"/>
    </owl:Class>
    


    <!-- http://bioontology.org/projects/ontologies/fma/fmaOwlDlComponent_2_0#Cysteine -->

    <owl:Class rdf:about="http://bioontology.org/projects/ontologies/fma/fmaOwlDlComponent_2_0#Cysteine">
        <owl:equivalentClass rdf:resource="http://www.ihtsdo.org/snomedct.owl#Cysteine_preparation"/>
    </owl:Class>
    


    <!-- http://bioontology.org/projects/ontologies/fma/fmaOwlDlComponent_2_0#Cystic_artery -->

    <owl:Class rdf:about="http://bioontology.org/projects/ontologies/fma/fmaOwlDlComponent_2_0#Cystic_artery">
        <owl:equivalentClass rdf:resource="http://www.ihtsdo.org/snomedct.owl#Structure_of_cystic_artery"/>
    </owl:Class>
    


    <!-- http://bioontology.org/projects/ontologies/fma/fmaOwlDlComponent_2_0#Cystic_duct -->

    <owl:Class rdf:about="http://bioontology.org/projects/ontologies/fma/fmaOwlDlComponent_2_0#Cystic_duct">
        <owl:equivalentClass rdf:resource="http://www.ihtsdo.org/snomedct.owl#Cystic_duct_structure"/>
    </owl:Class>
    


    <!-- http://bioontology.org/projects/ontologies/fma/fmaOwlDlComponent_2_0#Cystic_lymph_node -->

    <owl:Class rdf:about="http://bioontology.org/projects/ontologies/fma/fmaOwlDlComponent_2_0#Cystic_lymph_node">
        <owl:equivalentClass rdf:resource="http://www.ihtsdo.org/snomedct.owl#Structure_of_cystic_lymph_node"/>
    </owl:Class>
    


    <!-- http://bioontology.org/projects/ontologies/fma/fmaOwlDlComponent_2_0#Cystic_vein -->

    <owl:Class rdf:about="http://bioontology.org/projects/ontologies/fma/fmaOwlDlComponent_2_0#Cystic_vein">
        <owl:equivalentClass rdf:resource="http://www.ihtsdo.org/snomedct.owl#Structure_of_cystic_vein"/>
    </owl:Class>
    


    <!-- http://bioontology.org/projects/ontologies/fma/fmaOwlDlComponent_2_0#Cytokine -->

    <owl:Class rdf:about="http://bioontology.org/projects/ontologies/fma/fmaOwlDlComponent_2_0#Cytokine">
        <owl:equivalentClass rdf:resource="http://www.ihtsdo.org/snomedct.owl#Cytokine"/>
    </owl:Class>
    


    <!-- http://bioontology.org/projects/ontologies/fma/fmaOwlDlComponent_2_0#Cytoplasmic_inclusion -->

    <owl:Class rdf:about="http://bioontology.org/projects/ontologies/fma/fmaOwlDlComponent_2_0#Cytoplasmic_inclusion">
        <owl:equivalentClass rdf:resource="http://www.ihtsdo.org/snomedct.owl#Cytoplasmic_inclusion"/>
    </owl:Class>
    


    <!-- http://bioontology.org/projects/ontologies/fma/fmaOwlDlComponent_2_0#Cytosine -->

    <owl:Class rdf:about="http://bioontology.org/projects/ontologies/fma/fmaOwlDlComponent_2_0#Cytosine">
        <owl:equivalentClass rdf:resource="http://www.ihtsdo.org/snomedct.owl#Cytosine"/>
    </owl:Class>
    


    <!-- http://bioontology.org/projects/ontologies/fma/fmaOwlDlComponent_2_0#Dartos_muscle -->

    <owl:Class rdf:about="http://bioontology.org/projects/ontologies/fma/fmaOwlDlComponent_2_0#Dartos_muscle">
        <owl:equivalentClass rdf:resource="http://www.ihtsdo.org/snomedct.owl#Entire_dartos_layer_of_scrotum"/>
    </owl:Class>
    


    <!-- http://bioontology.org/projects/ontologies/fma/fmaOwlDlComponent_2_0#Deep -->

    <owl:Class rdf:about="http://bioontology.org/projects/ontologies/fma/fmaOwlDlComponent_2_0#Deep">
        <owl:equivalentClass rdf:resource="http://www.ihtsdo.org/snomedct.owl#Depth"/>
    </owl:Class>
    


    <!-- http://bioontology.org/projects/ontologies/fma/fmaOwlDlComponent_2_0#Deep_anterior_cervical_lymph_node -->

    <owl:Class rdf:about="http://bioontology.org/projects/ontologies/fma/fmaOwlDlComponent_2_0#Deep_anterior_cervical_lymph_node">
        <owl:equivalentClass rdf:resource="http://www.ihtsdo.org/snomedct.owl#Structure_of_deep_anterior_cervical_lymph_node"/>
    </owl:Class>
    


    <!-- http://bioontology.org/projects/ontologies/fma/fmaOwlDlComponent_2_0#Deep_artery_of_clitoris -->

    <owl:Class rdf:about="http://bioontology.org/projects/ontologies/fma/fmaOwlDlComponent_2_0#Deep_artery_of_clitoris">
        <owl:equivalentClass rdf:resource="http://www.ihtsdo.org/snomedct.owl#Structure_of_deep_artery_of_clitoris"/>
    </owl:Class>
    


    <!-- http://bioontology.org/projects/ontologies/fma/fmaOwlDlComponent_2_0#Deep_artery_of_penis -->

    <owl:Class rdf:about="http://bioontology.org/projects/ontologies/fma/fmaOwlDlComponent_2_0#Deep_artery_of_penis">
        <owl:equivalentClass rdf:resource="http://www.ihtsdo.org/snomedct.owl#Structure_of_deep_artery_of_penis"/>
    </owl:Class>
    


    <!-- http://bioontology.org/projects/ontologies/fma/fmaOwlDlComponent_2_0#Deep_auricular_artery -->

    <owl:Class rdf:about="http://bioontology.org/projects/ontologies/fma/fmaOwlDlComponent_2_0#Deep_auricular_artery">
        <owl:equivalentClass rdf:resource="http://www.ihtsdo.org/snomedct.owl#Structure_of_deep_auricular_artery"/>
    </owl:Class>
    


    <!-- http://bioontology.org/projects/ontologies/fma/fmaOwlDlComponent_2_0#Deep_brachial_artery -->

    <owl:Class rdf:about="http://bioontology.org/projects/ontologies/fma/fmaOwlDlComponent_2_0#Deep_brachial_artery">
        <owl:equivalentClass rdf:resource="http://www.ihtsdo.org/snomedct.owl#Structure_of_deep_brachial_artery"/>
    </owl:Class>
    


    <!-- http://bioontology.org/projects/ontologies/fma/fmaOwlDlComponent_2_0#Deep_branch_of_cervical_nerve_plexus -->

    <owl:Class rdf:about="http://bioontology.org/projects/ontologies/fma/fmaOwlDlComponent_2_0#Deep_branch_of_cervical_nerve_plexus">
        <owl:equivalentClass rdf:resource="http://www.ihtsdo.org/snomedct.owl#Deep_branch_of_cervical_plexus"/>
    </owl:Class>
    


    <!-- http://bioontology.org/projects/ontologies/fma/fmaOwlDlComponent_2_0#Deep_branch_of_lateral_plantar_nerve -->

    <owl:Class rdf:about="http://bioontology.org/projects/ontologies/fma/fmaOwlDlComponent_2_0#Deep_branch_of_lateral_plantar_nerve">
        <owl:equivalentClass rdf:resource="http://www.ihtsdo.org/snomedct.owl#Structure_of_lateral_plantar_nerve_deep_branch"/>
    </owl:Class>
    


    <!-- http://bioontology.org/projects/ontologies/fma/fmaOwlDlComponent_2_0#Deep_branch_of_ulnar_nerve -->

    <owl:Class rdf:about="http://bioontology.org/projects/ontologies/fma/fmaOwlDlComponent_2_0#Deep_branch_of_ulnar_nerve">
        <owl:equivalentClass rdf:resource="http://www.ihtsdo.org/snomedct.owl#Deep_terminal_branch_of_ulnar_nerve"/>
    </owl:Class>
    


    <!-- http://bioontology.org/projects/ontologies/fma/fmaOwlDlComponent_2_0#Deep_cardiac_nerve_plexus -->

    <owl:Class rdf:about="http://bioontology.org/projects/ontologies/fma/fmaOwlDlComponent_2_0#Deep_cardiac_nerve_plexus">
        <owl:equivalentClass rdf:resource="http://www.ihtsdo.org/snomedct.owl#Deep_cardiac_plexus"/>
    </owl:Class>
    


    <!-- http://bioontology.org/projects/ontologies/fma/fmaOwlDlComponent_2_0#Deep_cervical_artery -->

    <owl:Class rdf:about="http://bioontology.org/projects/ontologies/fma/fmaOwlDlComponent_2_0#Deep_cervical_artery">
        <owl:equivalentClass rdf:resource="http://www.ihtsdo.org/snomedct.owl#Structure_of_deep_cervical_artery"/>
    </owl:Class>
    


    <!-- http://bioontology.org/projects/ontologies/fma/fmaOwlDlComponent_2_0#Deep_circumflex_iliac_artery -->

    <owl:Class rdf:about="http://bioontology.org/projects/ontologies/fma/fmaOwlDlComponent_2_0#Deep_circumflex_iliac_artery">
        <owl:equivalentClass rdf:resource="http://www.ihtsdo.org/snomedct.owl#Structure_of_deep_circumflex_iliac_artery"/>
    </owl:Class>
    


    <!-- http://bioontology.org/projects/ontologies/fma/fmaOwlDlComponent_2_0#Deep_circumflex_iliac_vein -->

    <owl:Class rdf:about="http://bioontology.org/projects/ontologies/fma/fmaOwlDlComponent_2_0#Deep_circumflex_iliac_vein">
        <owl:equivalentClass rdf:resource="http://www.ihtsdo.org/snomedct.owl#Structure_of_deep_circumflex_iliac_vein"/>
    </owl:Class>
    


    <!-- http://bioontology.org/projects/ontologies/fma/fmaOwlDlComponent_2_0#Deep_dorsal_sacrococcygeal_ligament -->

    <owl:Class rdf:about="http://bioontology.org/projects/ontologies/fma/fmaOwlDlComponent_2_0#Deep_dorsal_sacrococcygeal_ligament">
        <owl:equivalentClass rdf:resource="http://www.ihtsdo.org/snomedct.owl#Structure_of_deep_dorsal_sacrococcygeal_ligament"/>
    </owl:Class>
    


    <!-- http://bioontology.org/projects/ontologies/fma/fmaOwlDlComponent_2_0#Deep_dorsal_vein_of_clitoris -->

    <owl:Class rdf:about="http://bioontology.org/projects/ontologies/fma/fmaOwlDlComponent_2_0#Deep_dorsal_vein_of_clitoris">
        <owl:equivalentClass rdf:resource="http://www.ihtsdo.org/snomedct.owl#Structure_of_deep_dorsal_vein_of_clitoris"/>
    </owl:Class>
    


    <!-- http://bioontology.org/projects/ontologies/fma/fmaOwlDlComponent_2_0#Deep_external_pudendal_artery -->

    <owl:Class rdf:about="http://bioontology.org/projects/ontologies/fma/fmaOwlDlComponent_2_0#Deep_external_pudendal_artery">
        <owl:equivalentClass rdf:resource="http://www.ihtsdo.org/snomedct.owl#Structure_of_deep_external_pudendal_artery"/>
    </owl:Class>
    


    <!-- http://bioontology.org/projects/ontologies/fma/fmaOwlDlComponent_2_0#Deep_femoral_artery -->

    <owl:Class rdf:about="http://bioontology.org/projects/ontologies/fma/fmaOwlDlComponent_2_0#Deep_femoral_artery">
        <owl:equivalentClass rdf:resource="http://www.ihtsdo.org/snomedct.owl#Structure_of_profunda_femoris_artery"/>
    </owl:Class>
    


    <!-- http://bioontology.org/projects/ontologies/fma/fmaOwlDlComponent_2_0#Deep_femoral_vein -->

    <owl:Class rdf:about="http://bioontology.org/projects/ontologies/fma/fmaOwlDlComponent_2_0#Deep_femoral_vein">
        <owl:equivalentClass rdf:resource="http://www.ihtsdo.org/snomedct.owl#Structure_of_profunda_femoris_vein"/>
    </owl:Class>
    


    <!-- http://bioontology.org/projects/ontologies/fma/fmaOwlDlComponent_2_0#Deep_fibular_nerve -->

    <owl:Class rdf:about="http://bioontology.org/projects/ontologies/fma/fmaOwlDlComponent_2_0#Deep_fibular_nerve">
        <owl:equivalentClass rdf:resource="http://www.ihtsdo.org/snomedct.owl#Structure_of_deep_peroneal_nerve"/>
    </owl:Class>
    


    <!-- http://bioontology.org/projects/ontologies/fma/fmaOwlDlComponent_2_0#Deep_head_of_flexor_pollicis_brevis -->

    <owl:Class rdf:about="http://bioontology.org/projects/ontologies/fma/fmaOwlDlComponent_2_0#Deep_head_of_flexor_pollicis_brevis">
        <owl:equivalentClass rdf:resource="http://www.ihtsdo.org/snomedct.owl#Structure_of_deep_head_of_flexor_pollicis_brevis_muscle"/>
    </owl:Class>
    


    <!-- http://bioontology.org/projects/ontologies/fma/fmaOwlDlComponent_2_0#Deep_infrapatellar_bursa -->

    <owl:Class rdf:about="http://bioontology.org/projects/ontologies/fma/fmaOwlDlComponent_2_0#Deep_infrapatellar_bursa">
        <owl:equivalentClass rdf:resource="http://www.ihtsdo.org/snomedct.owl#Structure_of_deep_infrapatellar_bursa"/>
    </owl:Class>
    


    <!-- http://bioontology.org/projects/ontologies/fma/fmaOwlDlComponent_2_0#Deep_inguinal_lymph_node -->

    <owl:Class rdf:about="http://bioontology.org/projects/ontologies/fma/fmaOwlDlComponent_2_0#Deep_inguinal_lymph_node">
        <owl:equivalentClass rdf:resource="http://www.ihtsdo.org/snomedct.owl#Deep_inguinal_lymph_node_group"/>
    </owl:Class>
    


    <!-- http://bioontology.org/projects/ontologies/fma/fmaOwlDlComponent_2_0#Deep_inguinal_ring -->

    <owl:Class rdf:about="http://bioontology.org/projects/ontologies/fma/fmaOwlDlComponent_2_0#Deep_inguinal_ring">
        <owl:equivalentClass rdf:resource="http://www.ihtsdo.org/snomedct.owl#Structure_of_deep_inguinal_ring"/>
    </owl:Class>
    


    <!-- http://bioontology.org/projects/ontologies/fma/fmaOwlDlComponent_2_0#Deep_lateral_cervical_lymph_node -->

    <owl:Class rdf:about="http://bioontology.org/projects/ontologies/fma/fmaOwlDlComponent_2_0#Deep_lateral_cervical_lymph_node">
        <owl:equivalentClass rdf:resource="http://www.ihtsdo.org/snomedct.owl#Structure_of_deep_lateral_cervical_lymph_node"/>
    </owl:Class>
    


    <!-- http://bioontology.org/projects/ontologies/fma/fmaOwlDlComponent_2_0#Deep_layer_of_epithelium_of_ciliary_body -->

    <owl:Class rdf:about="http://bioontology.org/projects/ontologies/fma/fmaOwlDlComponent_2_0#Deep_layer_of_epithelium_of_ciliary_body">
        <owl:equivalentClass rdf:resource="http://www.ihtsdo.org/snomedct.owl#Structure_of_pigmented_layer_of_ciliary_body"/>
    </owl:Class>
    


    <!-- http://bioontology.org/projects/ontologies/fma/fmaOwlDlComponent_2_0#Deep_layer_of_temporal_fascia -->

    <owl:Class rdf:about="http://bioontology.org/projects/ontologies/fma/fmaOwlDlComponent_2_0#Deep_layer_of_temporal_fascia">
        <owl:equivalentClass rdf:resource="http://www.ihtsdo.org/snomedct.owl#Structure_of_deep_layer_of_temporal_fascia"/>
    </owl:Class>
    


    <!-- http://bioontology.org/projects/ontologies/fma/fmaOwlDlComponent_2_0#Deep_lymph_node -->

    <owl:Class rdf:about="http://bioontology.org/projects/ontologies/fma/fmaOwlDlComponent_2_0#Deep_lymph_node">
        <owl:equivalentClass rdf:resource="http://www.ihtsdo.org/snomedct.owl#Structure_of_deep_lymph_node"/>
    </owl:Class>
    


    <!-- http://bioontology.org/projects/ontologies/fma/fmaOwlDlComponent_2_0#Deep_lymphatic_vessel -->

    <owl:Class rdf:about="http://bioontology.org/projects/ontologies/fma/fmaOwlDlComponent_2_0#Deep_lymphatic_vessel">
        <owl:equivalentClass rdf:resource="http://www.ihtsdo.org/snomedct.owl#Structure_of_deep_lymphatic_vessel"/>
    </owl:Class>
    


    <!-- http://bioontology.org/projects/ontologies/fma/fmaOwlDlComponent_2_0#Deep_palmar_arterial_arch -->

    <owl:Class rdf:about="http://bioontology.org/projects/ontologies/fma/fmaOwlDlComponent_2_0#Deep_palmar_arterial_arch">
        <owl:equivalentClass rdf:resource="http://www.ihtsdo.org/snomedct.owl#Structure_of_deep_volar_arch_of_radial_artery"/>
    </owl:Class>
    


    <!-- http://bioontology.org/projects/ontologies/fma/fmaOwlDlComponent_2_0#Deep_palmar_branch_of_ulnar_artery -->

    <owl:Class rdf:about="http://bioontology.org/projects/ontologies/fma/fmaOwlDlComponent_2_0#Deep_palmar_branch_of_ulnar_artery">
        <owl:equivalentClass rdf:resource="http://www.ihtsdo.org/snomedct.owl#Structure_of_deep_palmar_branch_of_ulnar_artery"/>
    </owl:Class>
    


    <!-- http://bioontology.org/projects/ontologies/fma/fmaOwlDlComponent_2_0#Deep_parotid_lymph_node -->

    <owl:Class rdf:about="http://bioontology.org/projects/ontologies/fma/fmaOwlDlComponent_2_0#Deep_parotid_lymph_node">
        <owl:equivalentClass rdf:resource="http://www.ihtsdo.org/snomedct.owl#Deep_parotid_lymph_node"/>
    </owl:Class>
    


    <!-- http://bioontology.org/projects/ontologies/fma/fmaOwlDlComponent_2_0#Deep_part_of_parotid_gland -->

    <owl:Class rdf:about="http://bioontology.org/projects/ontologies/fma/fmaOwlDlComponent_2_0#Deep_part_of_parotid_gland">
        <owl:equivalentClass rdf:resource="http://www.ihtsdo.org/snomedct.owl#Structure_of_deep_portion_of_parotid_gland"/>
    </owl:Class>
    


    <!-- http://bioontology.org/projects/ontologies/fma/fmaOwlDlComponent_2_0#Deep_perineal_space -->

    <owl:Class rdf:about="http://bioontology.org/projects/ontologies/fma/fmaOwlDlComponent_2_0#Deep_perineal_space">
        <owl:equivalentClass rdf:resource="http://www.ihtsdo.org/snomedct.owl#Deep_perineal_space_structure"/>
    </owl:Class>
    


    <!-- http://bioontology.org/projects/ontologies/fma/fmaOwlDlComponent_2_0#Deep_plantar_artery -->

    <owl:Class rdf:about="http://bioontology.org/projects/ontologies/fma/fmaOwlDlComponent_2_0#Deep_plantar_artery">
        <owl:equivalentClass rdf:resource="http://www.ihtsdo.org/snomedct.owl#Entire_deep_plantar_branch_of_arcuate_artery"/>
    </owl:Class>
    


    <!-- http://bioontology.org/projects/ontologies/fma/fmaOwlDlComponent_2_0#Deep_popliteal_lymph_node -->

    <owl:Class rdf:about="http://bioontology.org/projects/ontologies/fma/fmaOwlDlComponent_2_0#Deep_popliteal_lymph_node">
        <owl:equivalentClass rdf:resource="http://www.ihtsdo.org/snomedct.owl#Structure_of_deep_popliteal_lymph_node"/>
    </owl:Class>
    


    <!-- http://bioontology.org/projects/ontologies/fma/fmaOwlDlComponent_2_0#Deep_temporal_artery -->

    <owl:Class rdf:about="http://bioontology.org/projects/ontologies/fma/fmaOwlDlComponent_2_0#Deep_temporal_artery">
        <owl:equivalentClass rdf:resource="http://www.ihtsdo.org/snomedct.owl#Structure_of_deep_temporal_artery"/>
    </owl:Class>
    


    <!-- http://bioontology.org/projects/ontologies/fma/fmaOwlDlComponent_2_0#Deep_temporal_nerve -->

    <owl:Class rdf:about="http://bioontology.org/projects/ontologies/fma/fmaOwlDlComponent_2_0#Deep_temporal_nerve">
        <owl:equivalentClass rdf:resource="http://www.ihtsdo.org/snomedct.owl#Structure_of_deep_temporal_nerve"/>
    </owl:Class>
    


    <!-- http://bioontology.org/projects/ontologies/fma/fmaOwlDlComponent_2_0#Deep_transverse_metacarpal_ligament -->

    <owl:Class rdf:about="http://bioontology.org/projects/ontologies/fma/fmaOwlDlComponent_2_0#Deep_transverse_metacarpal_ligament">
        <owl:equivalentClass rdf:resource="http://www.ihtsdo.org/snomedct.owl#Structure_of_deep_transverse_metacarpal_ligament"/>
    </owl:Class>
    


    <!-- http://bioontology.org/projects/ontologies/fma/fmaOwlDlComponent_2_0#Deep_transverse_metatarsal_ligament -->

    <owl:Class rdf:about="http://bioontology.org/projects/ontologies/fma/fmaOwlDlComponent_2_0#Deep_transverse_metatarsal_ligament">
        <owl:equivalentClass rdf:resource="http://www.ihtsdo.org/snomedct.owl#Structure_of_deep_transverse_metatarsal_ligament"/>
    </owl:Class>
    


    <!-- http://bioontology.org/projects/ontologies/fma/fmaOwlDlComponent_2_0#Deep_transverse_perineal_muscle -->

    <owl:Class rdf:about="http://bioontology.org/projects/ontologies/fma/fmaOwlDlComponent_2_0#Deep_transverse_perineal_muscle">
        <owl:equivalentClass rdf:resource="http://www.ihtsdo.org/snomedct.owl#Structure_of_deep_transverse_perineal_muscle"/>
    </owl:Class>
    


    <!-- http://bioontology.org/projects/ontologies/fma/fmaOwlDlComponent_2_0#Deep_vein -->

    <owl:Class rdf:about="http://bioontology.org/projects/ontologies/fma/fmaOwlDlComponent_2_0#Deep_vein">
        <owl:equivalentClass rdf:resource="http://www.ihtsdo.org/snomedct.owl#Structure_of_deep_vein"/>
    </owl:Class>
    


    <!-- http://bioontology.org/projects/ontologies/fma/fmaOwlDlComponent_2_0#Deep_vein_of_upper_limb -->

    <owl:Class rdf:about="http://bioontology.org/projects/ontologies/fma/fmaOwlDlComponent_2_0#Deep_vein_of_upper_limb">
        <owl:equivalentClass rdf:resource="http://www.ihtsdo.org/snomedct.owl#Structure_of_deep_vein_of_upper_extremity"/>
    </owl:Class>
    


    <!-- http://bioontology.org/projects/ontologies/fma/fmaOwlDlComponent_2_0#Deltoid -->

    <owl:Class rdf:about="http://bioontology.org/projects/ontologies/fma/fmaOwlDlComponent_2_0#Deltoid">
        <owl:equivalentClass rdf:resource="http://www.ihtsdo.org/snomedct.owl#Structure_of_deltoid_muscle"/>
    </owl:Class>
    


    <!-- http://bioontology.org/projects/ontologies/fma/fmaOwlDlComponent_2_0#Deltoid_part_of_pectoral_girdle -->

    <owl:Class rdf:about="http://bioontology.org/projects/ontologies/fma/fmaOwlDlComponent_2_0#Deltoid_part_of_pectoral_girdle">
        <owl:equivalentClass rdf:resource="http://www.ihtsdo.org/snomedct.owl#Deltoid_region_structure"/>
    </owl:Class>
    


    <!-- http://bioontology.org/projects/ontologies/fma/fmaOwlDlComponent_2_0#Dendrite -->

    <owl:Class rdf:about="http://bioontology.org/projects/ontologies/fma/fmaOwlDlComponent_2_0#Dendrite">
        <owl:equivalentClass rdf:resource="http://www.ihtsdo.org/snomedct.owl#Dendrite"/>
    </owl:Class>
    


    <!-- http://bioontology.org/projects/ontologies/fma/fmaOwlDlComponent_2_0#Dendritic -->

    <owl:Class rdf:about="http://bioontology.org/projects/ontologies/fma/fmaOwlDlComponent_2_0#Dendritic">
        <owl:equivalentClass rdf:resource="http://www.ihtsdo.org/snomedct.owl#Dendritic"/>
    </owl:Class>
    


    <!-- http://bioontology.org/projects/ontologies/fma/fmaOwlDlComponent_2_0#Dendritic_spine -->

    <owl:Class rdf:about="http://bioontology.org/projects/ontologies/fma/fmaOwlDlComponent_2_0#Dendritic_spine">
        <owl:equivalentClass rdf:resource="http://www.ihtsdo.org/snomedct.owl#Dendritic_spine_apparatus"/>
    </owl:Class>
    


    <!-- http://bioontology.org/projects/ontologies/fma/fmaOwlDlComponent_2_0#Dens_of_axis -->

    <owl:Class rdf:about="http://bioontology.org/projects/ontologies/fma/fmaOwlDlComponent_2_0#Dens_of_axis">
        <owl:equivalentClass rdf:resource="http://www.ihtsdo.org/snomedct.owl#Structure_of_odontoid_process_of_axis"/>
    </owl:Class>
    


    <!-- http://bioontology.org/projects/ontologies/fma/fmaOwlDlComponent_2_0#Dense_fibrillar_component_of_nucleolus -->

    <owl:Class rdf:about="http://bioontology.org/projects/ontologies/fma/fmaOwlDlComponent_2_0#Dense_fibrillar_component_of_nucleolus">
        <owl:equivalentClass rdf:resource="http://www.ihtsdo.org/snomedct.owl#Pars_amorpha_of_nucleolus"/>
    </owl:Class>
    


    <!-- http://bioontology.org/projects/ontologies/fma/fmaOwlDlComponent_2_0#Dense_regular_collagenous_tissue -->

    <owl:Class rdf:about="http://bioontology.org/projects/ontologies/fma/fmaOwlDlComponent_2_0#Dense_regular_collagenous_tissue">
        <owl:equivalentClass rdf:resource="http://www.ihtsdo.org/snomedct.owl#Dense_fibrous_connective_tissue"/>
    </owl:Class>
    


    <!-- http://bioontology.org/projects/ontologies/fma/fmaOwlDlComponent_2_0#Dense_regular_elastic_tissue -->

    <owl:Class rdf:about="http://bioontology.org/projects/ontologies/fma/fmaOwlDlComponent_2_0#Dense_regular_elastic_tissue">
        <owl:equivalentClass rdf:resource="http://www.ihtsdo.org/snomedct.owl#Dense_elastic_connective_tissue"/>
    </owl:Class>
    


    <!-- http://bioontology.org/projects/ontologies/fma/fmaOwlDlComponent_2_0#Dental_branch_of_inferior_alveolar_artery -->

    <owl:Class rdf:about="http://bioontology.org/projects/ontologies/fma/fmaOwlDlComponent_2_0#Dental_branch_of_inferior_alveolar_artery">
        <owl:equivalentClass rdf:resource="http://www.ihtsdo.org/snomedct.owl#Structure_of_dental_branch_of_inferior_alveolar_artery"/>
    </owl:Class>
    


    <!-- http://bioontology.org/projects/ontologies/fma/fmaOwlDlComponent_2_0#Denticulate_ligament -->

    <owl:Class rdf:about="http://bioontology.org/projects/ontologies/fma/fmaOwlDlComponent_2_0#Denticulate_ligament">
        <owl:equivalentClass rdf:resource="http://www.ihtsdo.org/snomedct.owl#Structure_of_dentate_ligament"/>
    </owl:Class>
    


    <!-- http://bioontology.org/projects/ontologies/fma/fmaOwlDlComponent_2_0#Dento_alveolar_joint -->

    <owl:Class rdf:about="http://bioontology.org/projects/ontologies/fma/fmaOwlDlComponent_2_0#Dento_alveolar_joint">
        <owl:equivalentClass rdf:resource="http://www.ihtsdo.org/snomedct.owl#Gomphosis_structure"/>
    </owl:Class>
    


    <!-- http://bioontology.org/projects/ontologies/fma/fmaOwlDlComponent_2_0#Deoxyribonucleic_acid -->

    <owl:Class rdf:about="http://bioontology.org/projects/ontologies/fma/fmaOwlDlComponent_2_0#Deoxyribonucleic_acid">
        <owl:equivalentClass rdf:resource="http://www.ihtsdo.org/snomedct.owl#Deoxyribonucleic_acid"/>
    </owl:Class>
    


    <!-- http://bioontology.org/projects/ontologies/fma/fmaOwlDlComponent_2_0#Depressor_anguli_oris -->

    <owl:Class rdf:about="http://bioontology.org/projects/ontologies/fma/fmaOwlDlComponent_2_0#Depressor_anguli_oris">
        <owl:equivalentClass rdf:resource="http://www.ihtsdo.org/snomedct.owl#Depressor_anguli_oris_muscle_structure"/>
    </owl:Class>
    


    <!-- http://bioontology.org/projects/ontologies/fma/fmaOwlDlComponent_2_0#Depressor_labii_inferioris -->

    <owl:Class rdf:about="http://bioontology.org/projects/ontologies/fma/fmaOwlDlComponent_2_0#Depressor_labii_inferioris">
        <owl:equivalentClass rdf:resource="http://www.ihtsdo.org/snomedct.owl#Structure_of_depressor_labii_inferioris_muscle"/>
    </owl:Class>
    


    <!-- http://bioontology.org/projects/ontologies/fma/fmaOwlDlComponent_2_0#Depressor_septi_nasi -->

    <owl:Class rdf:about="http://bioontology.org/projects/ontologies/fma/fmaOwlDlComponent_2_0#Depressor_septi_nasi">
        <owl:equivalentClass rdf:resource="http://www.ihtsdo.org/snomedct.owl#Depressor_septi"/>
    </owl:Class>
    


    <!-- http://bioontology.org/projects/ontologies/fma/fmaOwlDlComponent_2_0#Depressor_supercilii -->

    <owl:Class rdf:about="http://bioontology.org/projects/ontologies/fma/fmaOwlDlComponent_2_0#Depressor_supercilii">
        <owl:equivalentClass rdf:resource="http://www.ihtsdo.org/snomedct.owl#Structure_of_depressor_supercilii_muscle"/>
    </owl:Class>
    


    <!-- http://bioontology.org/projects/ontologies/fma/fmaOwlDlComponent_2_0#Dermal_epidermal_junction -->

    <owl:Class rdf:about="http://bioontology.org/projects/ontologies/fma/fmaOwlDlComponent_2_0#Dermal_epidermal_junction">
        <owl:equivalentClass rdf:resource="http://www.ihtsdo.org/snomedct.owl#Dermoepidermal_junction"/>
    </owl:Class>
    


    <!-- http://bioontology.org/projects/ontologies/fma/fmaOwlDlComponent_2_0#Dermal_papilla -->

    <owl:Class rdf:about="http://bioontology.org/projects/ontologies/fma/fmaOwlDlComponent_2_0#Dermal_papilla">
        <owl:equivalentClass rdf:resource="http://www.ihtsdo.org/snomedct.owl#Structure_of_dermal_papilla"/>
    </owl:Class>
    


    <!-- http://bioontology.org/projects/ontologies/fma/fmaOwlDlComponent_2_0#Dermal_ridge -->

    <owl:Class rdf:about="http://bioontology.org/projects/ontologies/fma/fmaOwlDlComponent_2_0#Dermal_ridge">
        <owl:equivalentClass rdf:resource="http://www.ihtsdo.org/snomedct.owl#Structure_of_cristae_cutis"/>
    </owl:Class>
    


    <!-- http://bioontology.org/projects/ontologies/fma/fmaOwlDlComponent_2_0#Dermatan -->

    <owl:Class rdf:about="http://bioontology.org/projects/ontologies/fma/fmaOwlDlComponent_2_0#Dermatan">
        <owl:equivalentClass rdf:resource="http://www.ihtsdo.org/snomedct.owl#Dermatan_sulfate"/>
    </owl:Class>
    


    <!-- http://bioontology.org/projects/ontologies/fma/fmaOwlDlComponent_2_0#Dermis -->

    <owl:Class rdf:about="http://bioontology.org/projects/ontologies/fma/fmaOwlDlComponent_2_0#Dermis">
        <owl:equivalentClass rdf:resource="http://www.ihtsdo.org/snomedct.owl#Dermis_structure"/>
    </owl:Class>
    


    <!-- http://bioontology.org/projects/ontologies/fma/fmaOwlDlComponent_2_0#Descending_aorta -->

    <owl:Class rdf:about="http://bioontology.org/projects/ontologies/fma/fmaOwlDlComponent_2_0#Descending_aorta">
        <owl:equivalentClass rdf:resource="http://www.ihtsdo.org/snomedct.owl#Descending_aorta_structure"/>
    </owl:Class>
    


    <!-- http://bioontology.org/projects/ontologies/fma/fmaOwlDlComponent_2_0#Descending_branch_of_hypoglossal_nerve -->

    <owl:Class rdf:about="http://bioontology.org/projects/ontologies/fma/fmaOwlDlComponent_2_0#Descending_branch_of_hypoglossal_nerve">
        <owl:equivalentClass rdf:resource="http://www.ihtsdo.org/snomedct.owl#Descendens_hypoglossi"/>
    </owl:Class>
    


    <!-- http://bioontology.org/projects/ontologies/fma/fmaOwlDlComponent_2_0#Descending_branch_of_occipital_artery -->

    <owl:Class rdf:about="http://bioontology.org/projects/ontologies/fma/fmaOwlDlComponent_2_0#Descending_branch_of_occipital_artery">
        <owl:equivalentClass rdf:resource="http://www.ihtsdo.org/snomedct.owl#Structure_of_descending_branch_of_occipital_artery"/>
    </owl:Class>
    


    <!-- http://bioontology.org/projects/ontologies/fma/fmaOwlDlComponent_2_0#Descending_genicular_artery -->

    <owl:Class rdf:about="http://bioontology.org/projects/ontologies/fma/fmaOwlDlComponent_2_0#Descending_genicular_artery">
        <owl:equivalentClass rdf:resource="http://www.ihtsdo.org/snomedct.owl#Structure_of_descending_genicular_artery"/>
    </owl:Class>
    


    <!-- http://bioontology.org/projects/ontologies/fma/fmaOwlDlComponent_2_0#Desmin -->

    <owl:Class rdf:about="http://bioontology.org/projects/ontologies/fma/fmaOwlDlComponent_2_0#Desmin">
        <owl:equivalentClass rdf:resource="http://www.ihtsdo.org/snomedct.owl#Desmin"/>
    </owl:Class>
    


    <!-- http://bioontology.org/projects/ontologies/fma/fmaOwlDlComponent_2_0#Desmosome -->

    <owl:Class rdf:about="http://bioontology.org/projects/ontologies/fma/fmaOwlDlComponent_2_0#Desmosome">
        <owl:equivalentClass rdf:resource="http://www.ihtsdo.org/snomedct.owl#Desmosome"/>
    </owl:Class>
    


    <!-- http://bioontology.org/projects/ontologies/fma/fmaOwlDlComponent_2_0#Desmosome_of_cochlear_duct -->

    <owl:Class rdf:about="http://bioontology.org/projects/ontologies/fma/fmaOwlDlComponent_2_0#Desmosome_of_cochlear_duct">
        <owl:equivalentClass rdf:resource="http://www.ihtsdo.org/snomedct.owl#Desmosome_of_cochlear_duct"/>
    </owl:Class>
    


    <!-- http://bioontology.org/projects/ontologies/fma/fmaOwlDlComponent_2_0#Diaphragmatic_lymph_node -->

    <owl:Class rdf:about="http://bioontology.org/projects/ontologies/fma/fmaOwlDlComponent_2_0#Diaphragmatic_lymph_node">
        <owl:equivalentClass rdf:resource="http://www.ihtsdo.org/snomedct.owl#Structure_of_diaphragmatic_lymph_node"/>
    </owl:Class>
    


    <!-- http://bioontology.org/projects/ontologies/fma/fmaOwlDlComponent_2_0#Diaphysis -->

    <owl:Class rdf:about="http://bioontology.org/projects/ontologies/fma/fmaOwlDlComponent_2_0#Diaphysis">
        <owl:equivalentClass rdf:resource="http://www.ihtsdo.org/snomedct.owl#Structure_of_diaphysis"/>
    </owl:Class>
    


    <!-- http://bioontology.org/projects/ontologies/fma/fmaOwlDlComponent_2_0#Diaphysis_of_clavicle -->

    <owl:Class rdf:about="http://bioontology.org/projects/ontologies/fma/fmaOwlDlComponent_2_0#Diaphysis_of_clavicle">
        <owl:equivalentClass rdf:resource="http://www.ihtsdo.org/snomedct.owl#Structure_of_shaft_of_clavicle"/>
    </owl:Class>
    


    <!-- http://bioontology.org/projects/ontologies/fma/fmaOwlDlComponent_2_0#Diaphysis_of_distal_phalanx_of_index_finger -->

    <owl:Class rdf:about="http://bioontology.org/projects/ontologies/fma/fmaOwlDlComponent_2_0#Diaphysis_of_distal_phalanx_of_index_finger">
        <owl:equivalentClass rdf:resource="http://www.ihtsdo.org/snomedct.owl#Shaft_of_distal_phalanx_of_index_finger"/>
    </owl:Class>
    


    <!-- http://bioontology.org/projects/ontologies/fma/fmaOwlDlComponent_2_0#Diaphysis_of_distal_phalanx_of_little_finger -->

    <owl:Class rdf:about="http://bioontology.org/projects/ontologies/fma/fmaOwlDlComponent_2_0#Diaphysis_of_distal_phalanx_of_little_finger">
        <owl:equivalentClass rdf:resource="http://www.ihtsdo.org/snomedct.owl#Shaft_of_distal_phalanx_of_little_finger"/>
    </owl:Class>
    


    <!-- http://bioontology.org/projects/ontologies/fma/fmaOwlDlComponent_2_0#Diaphysis_of_distal_phalanx_of_middle_finger -->

    <owl:Class rdf:about="http://bioontology.org/projects/ontologies/fma/fmaOwlDlComponent_2_0#Diaphysis_of_distal_phalanx_of_middle_finger">
        <owl:equivalentClass rdf:resource="http://www.ihtsdo.org/snomedct.owl#Shaft_of_distal_phalanx_of_middle_finger"/>
    </owl:Class>
    


    <!-- http://bioontology.org/projects/ontologies/fma/fmaOwlDlComponent_2_0#Diaphysis_of_distal_phalanx_of_ring_finger -->

    <owl:Class rdf:about="http://bioontology.org/projects/ontologies/fma/fmaOwlDlComponent_2_0#Diaphysis_of_distal_phalanx_of_ring_finger">
        <owl:equivalentClass rdf:resource="http://www.ihtsdo.org/snomedct.owl#Shaft_of_distal_phalanx_of_ring_finger"/>
    </owl:Class>
    


    <!-- http://bioontology.org/projects/ontologies/fma/fmaOwlDlComponent_2_0#Diaphysis_of_distal_phalanx_of_thumb -->

    <owl:Class rdf:about="http://bioontology.org/projects/ontologies/fma/fmaOwlDlComponent_2_0#Diaphysis_of_distal_phalanx_of_thumb">
        <owl:equivalentClass rdf:resource="http://www.ihtsdo.org/snomedct.owl#Shaft_of_distal_phalanx_of_thumb"/>
    </owl:Class>
    


    <!-- http://bioontology.org/projects/ontologies/fma/fmaOwlDlComponent_2_0#Diaphysis_of_femur -->

    <owl:Class rdf:about="http://bioontology.org/projects/ontologies/fma/fmaOwlDlComponent_2_0#Diaphysis_of_femur">
        <owl:equivalentClass rdf:resource="http://www.ihtsdo.org/snomedct.owl#Bone_structure_of_shaft_of_femur"/>
    </owl:Class>
    


    <!-- http://bioontology.org/projects/ontologies/fma/fmaOwlDlComponent_2_0#Diaphysis_of_fibula -->

    <owl:Class rdf:about="http://bioontology.org/projects/ontologies/fma/fmaOwlDlComponent_2_0#Diaphysis_of_fibula">
        <owl:equivalentClass rdf:resource="http://www.ihtsdo.org/snomedct.owl#Bone_structure_of_shaft_of_fibula"/>
    </owl:Class>
    


    <!-- http://bioontology.org/projects/ontologies/fma/fmaOwlDlComponent_2_0#Diaphysis_of_fifth_metacarpal_bone -->

    <owl:Class rdf:about="http://bioontology.org/projects/ontologies/fma/fmaOwlDlComponent_2_0#Diaphysis_of_fifth_metacarpal_bone">
        <owl:equivalentClass rdf:resource="http://www.ihtsdo.org/snomedct.owl#Structure_of_shaft_of_fifth_metacarpal_bone"/>
    </owl:Class>
    


    <!-- http://bioontology.org/projects/ontologies/fma/fmaOwlDlComponent_2_0#Diaphysis_of_fifth_metatarsal_bone -->

    <owl:Class rdf:about="http://bioontology.org/projects/ontologies/fma/fmaOwlDlComponent_2_0#Diaphysis_of_fifth_metatarsal_bone">
        <owl:equivalentClass rdf:resource="http://www.ihtsdo.org/snomedct.owl#Structure_of_shaft_of_fifth_metatarsal_bone"/>
    </owl:Class>
    


    <!-- http://bioontology.org/projects/ontologies/fma/fmaOwlDlComponent_2_0#Diaphysis_of_first_metacarpal_bone -->

    <owl:Class rdf:about="http://bioontology.org/projects/ontologies/fma/fmaOwlDlComponent_2_0#Diaphysis_of_first_metacarpal_bone">
        <owl:equivalentClass rdf:resource="http://www.ihtsdo.org/snomedct.owl#Structure_of_shaft_of_first_metacarpal_bone"/>
    </owl:Class>
    


    <!-- http://bioontology.org/projects/ontologies/fma/fmaOwlDlComponent_2_0#Diaphysis_of_first_metatarsal_bone -->

    <owl:Class rdf:about="http://bioontology.org/projects/ontologies/fma/fmaOwlDlComponent_2_0#Diaphysis_of_first_metatarsal_bone">
        <owl:equivalentClass rdf:resource="http://www.ihtsdo.org/snomedct.owl#Structure_of_shaft_of_first_metatarsal_bone"/>
    </owl:Class>
    


    <!-- http://bioontology.org/projects/ontologies/fma/fmaOwlDlComponent_2_0#Diaphysis_of_fourth_metacarpal_bone -->

    <owl:Class rdf:about="http://bioontology.org/projects/ontologies/fma/fmaOwlDlComponent_2_0#Diaphysis_of_fourth_metacarpal_bone">
        <owl:equivalentClass rdf:resource="http://www.ihtsdo.org/snomedct.owl#Structure_of_shaft_of_fourth_metacarpal_bone"/>
    </owl:Class>
    


    <!-- http://bioontology.org/projects/ontologies/fma/fmaOwlDlComponent_2_0#Diaphysis_of_fourth_metatarsal_bone -->

    <owl:Class rdf:about="http://bioontology.org/projects/ontologies/fma/fmaOwlDlComponent_2_0#Diaphysis_of_fourth_metatarsal_bone">
        <owl:equivalentClass rdf:resource="http://www.ihtsdo.org/snomedct.owl#Structure_of_shaft_of_fourth_metatarsal_bone"/>
    </owl:Class>
    


    <!-- http://bioontology.org/projects/ontologies/fma/fmaOwlDlComponent_2_0#Diaphysis_of_humerus -->

    <owl:Class rdf:about="http://bioontology.org/projects/ontologies/fma/fmaOwlDlComponent_2_0#Diaphysis_of_humerus">
        <owl:equivalentClass rdf:resource="http://www.ihtsdo.org/snomedct.owl#Bone_structure_of_shaft_of_humerus"/>
    </owl:Class>
    


    <!-- http://bioontology.org/projects/ontologies/fma/fmaOwlDlComponent_2_0#Diaphysis_of_metacarpal_bone -->

    <owl:Class rdf:about="http://bioontology.org/projects/ontologies/fma/fmaOwlDlComponent_2_0#Diaphysis_of_metacarpal_bone">
        <owl:equivalentClass rdf:resource="http://www.ihtsdo.org/snomedct.owl#Bone_structure_of_shaft_of_metacarpal"/>
    </owl:Class>
    


    <!-- http://bioontology.org/projects/ontologies/fma/fmaOwlDlComponent_2_0#Diaphysis_of_metatarsal_bone -->

    <owl:Class rdf:about="http://bioontology.org/projects/ontologies/fma/fmaOwlDlComponent_2_0#Diaphysis_of_metatarsal_bone">
        <owl:equivalentClass rdf:resource="http://www.ihtsdo.org/snomedct.owl#Bone_structure_of_shaft_of_metatarsal"/>
    </owl:Class>
    


    <!-- http://bioontology.org/projects/ontologies/fma/fmaOwlDlComponent_2_0#Diaphysis_of_middle_phalanx_of_index_finger -->

    <owl:Class rdf:about="http://bioontology.org/projects/ontologies/fma/fmaOwlDlComponent_2_0#Diaphysis_of_middle_phalanx_of_index_finger">
        <owl:equivalentClass rdf:resource="http://www.ihtsdo.org/snomedct.owl#Shaft_of_middle_phalanx_of_index_finger"/>
    </owl:Class>
    


    <!-- http://bioontology.org/projects/ontologies/fma/fmaOwlDlComponent_2_0#Diaphysis_of_middle_phalanx_of_little_finger -->

    <owl:Class rdf:about="http://bioontology.org/projects/ontologies/fma/fmaOwlDlComponent_2_0#Diaphysis_of_middle_phalanx_of_little_finger">
        <owl:equivalentClass rdf:resource="http://www.ihtsdo.org/snomedct.owl#Shaft_of_middle_phalanx_of_little_finger"/>
    </owl:Class>
    


    <!-- http://bioontology.org/projects/ontologies/fma/fmaOwlDlComponent_2_0#Diaphysis_of_middle_phalanx_of_middle_finger -->

    <owl:Class rdf:about="http://bioontology.org/projects/ontologies/fma/fmaOwlDlComponent_2_0#Diaphysis_of_middle_phalanx_of_middle_finger">
        <owl:equivalentClass rdf:resource="http://www.ihtsdo.org/snomedct.owl#Shaft_of_middle_phalanx_of_middle_finger"/>
    </owl:Class>
    


    <!-- http://bioontology.org/projects/ontologies/fma/fmaOwlDlComponent_2_0#Diaphysis_of_middle_phalanx_of_ring_finger -->

    <owl:Class rdf:about="http://bioontology.org/projects/ontologies/fma/fmaOwlDlComponent_2_0#Diaphysis_of_middle_phalanx_of_ring_finger">
        <owl:equivalentClass rdf:resource="http://www.ihtsdo.org/snomedct.owl#Shaft_of_middle_phalanx_of_ring_finger"/>
    </owl:Class>
    


    <!-- http://bioontology.org/projects/ontologies/fma/fmaOwlDlComponent_2_0#Diaphysis_of_phalanx_of_big_toe -->

    <owl:Class rdf:about="http://bioontology.org/projects/ontologies/fma/fmaOwlDlComponent_2_0#Diaphysis_of_phalanx_of_big_toe">
        <owl:equivalentClass rdf:resource="http://www.ihtsdo.org/snomedct.owl#Structure_of_shaft_of_phalanx_of_great_toe"/>
    </owl:Class>
    


    <!-- http://bioontology.org/projects/ontologies/fma/fmaOwlDlComponent_2_0#Diaphysis_of_phalanx_of_foot -->

    <owl:Class rdf:about="http://bioontology.org/projects/ontologies/fma/fmaOwlDlComponent_2_0#Diaphysis_of_phalanx_of_foot">
        <owl:equivalentClass rdf:resource="http://www.ihtsdo.org/snomedct.owl#Structure_of_shaft_of_phalanx_of_foot"/>
    </owl:Class>
    


    <!-- http://bioontology.org/projects/ontologies/fma/fmaOwlDlComponent_2_0#Diaphysis_of_phalanx_of_fourth_toe -->

    <owl:Class rdf:about="http://bioontology.org/projects/ontologies/fma/fmaOwlDlComponent_2_0#Diaphysis_of_phalanx_of_fourth_toe">
        <owl:equivalentClass rdf:resource="http://www.ihtsdo.org/snomedct.owl#Structure_of_shaft_of_phalanx_of_fourth_toe"/>
    </owl:Class>
    


    <!-- http://bioontology.org/projects/ontologies/fma/fmaOwlDlComponent_2_0#Diaphysis_of_phalanx_of_hand -->

    <owl:Class rdf:about="http://bioontology.org/projects/ontologies/fma/fmaOwlDlComponent_2_0#Diaphysis_of_phalanx_of_hand">
        <owl:equivalentClass rdf:resource="http://www.ihtsdo.org/snomedct.owl#Structure_of_shaft_of_phalanx_of_hand"/>
    </owl:Class>
    


    <!-- http://bioontology.org/projects/ontologies/fma/fmaOwlDlComponent_2_0#Diaphysis_of_phalanx_of_index_finger -->

    <owl:Class rdf:about="http://bioontology.org/projects/ontologies/fma/fmaOwlDlComponent_2_0#Diaphysis_of_phalanx_of_index_finger">
        <owl:equivalentClass rdf:resource="http://www.ihtsdo.org/snomedct.owl#Structure_of_shaft_of_phalanx_of_index_finger"/>
    </owl:Class>
    


    <!-- http://bioontology.org/projects/ontologies/fma/fmaOwlDlComponent_2_0#Diaphysis_of_phalanx_of_little_finger -->

    <owl:Class rdf:about="http://bioontology.org/projects/ontologies/fma/fmaOwlDlComponent_2_0#Diaphysis_of_phalanx_of_little_finger">
        <owl:equivalentClass rdf:resource="http://www.ihtsdo.org/snomedct.owl#Structure_of_shaft_of_phalanx_of_little_finger"/>
    </owl:Class>
    


    <!-- http://bioontology.org/projects/ontologies/fma/fmaOwlDlComponent_2_0#Diaphysis_of_phalanx_of_little_toe -->

    <owl:Class rdf:about="http://bioontology.org/projects/ontologies/fma/fmaOwlDlComponent_2_0#Diaphysis_of_phalanx_of_little_toe">
        <owl:equivalentClass rdf:resource="http://www.ihtsdo.org/snomedct.owl#Structure_of_shaft_of_phalanx_of_little_toe"/>
    </owl:Class>
    


    <!-- http://bioontology.org/projects/ontologies/fma/fmaOwlDlComponent_2_0#Diaphysis_of_phalanx_of_middle_finger -->

    <owl:Class rdf:about="http://bioontology.org/projects/ontologies/fma/fmaOwlDlComponent_2_0#Diaphysis_of_phalanx_of_middle_finger">
        <owl:equivalentClass rdf:resource="http://www.ihtsdo.org/snomedct.owl#Structure_of_shaft_of_phalanx_of_middle_finger"/>
    </owl:Class>
    


    <!-- http://bioontology.org/projects/ontologies/fma/fmaOwlDlComponent_2_0#Diaphysis_of_phalanx_of_ring_finger -->

    <owl:Class rdf:about="http://bioontology.org/projects/ontologies/fma/fmaOwlDlComponent_2_0#Diaphysis_of_phalanx_of_ring_finger">
        <owl:equivalentClass rdf:resource="http://www.ihtsdo.org/snomedct.owl#Structure_of_shaft_of_phalanx_of_ring_finger"/>
    </owl:Class>
    


    <!-- http://bioontology.org/projects/ontologies/fma/fmaOwlDlComponent_2_0#Diaphysis_of_phalanx_of_second_toe -->

    <owl:Class rdf:about="http://bioontology.org/projects/ontologies/fma/fmaOwlDlComponent_2_0#Diaphysis_of_phalanx_of_second_toe">
        <owl:equivalentClass rdf:resource="http://www.ihtsdo.org/snomedct.owl#Structure_of_shaft_of_phalanx_of_second_toe"/>
    </owl:Class>
    


    <!-- http://bioontology.org/projects/ontologies/fma/fmaOwlDlComponent_2_0#Diaphysis_of_phalanx_of_third_toe -->

    <owl:Class rdf:about="http://bioontology.org/projects/ontologies/fma/fmaOwlDlComponent_2_0#Diaphysis_of_phalanx_of_third_toe">
        <owl:equivalentClass rdf:resource="http://www.ihtsdo.org/snomedct.owl#Structure_of_shaft_of_phalanx_of_third_toe"/>
    </owl:Class>
    


    <!-- http://bioontology.org/projects/ontologies/fma/fmaOwlDlComponent_2_0#Diaphysis_of_phalanx_of_thumb -->

    <owl:Class rdf:about="http://bioontology.org/projects/ontologies/fma/fmaOwlDlComponent_2_0#Diaphysis_of_phalanx_of_thumb">
        <owl:equivalentClass rdf:resource="http://www.ihtsdo.org/snomedct.owl#Structure_of_shaft_of_phalanx_of_thumb"/>
    </owl:Class>
    


    <!-- http://bioontology.org/projects/ontologies/fma/fmaOwlDlComponent_2_0#Diaphysis_of_proximal_phalanx_of_index_finger -->

    <owl:Class rdf:about="http://bioontology.org/projects/ontologies/fma/fmaOwlDlComponent_2_0#Diaphysis_of_proximal_phalanx_of_index_finger">
        <owl:equivalentClass rdf:resource="http://www.ihtsdo.org/snomedct.owl#Shaft_of_proximal_phalanx_of_index_finger"/>
    </owl:Class>
    


    <!-- http://bioontology.org/projects/ontologies/fma/fmaOwlDlComponent_2_0#Diaphysis_of_proximal_phalanx_of_little_finger -->

    <owl:Class rdf:about="http://bioontology.org/projects/ontologies/fma/fmaOwlDlComponent_2_0#Diaphysis_of_proximal_phalanx_of_little_finger">
        <owl:equivalentClass rdf:resource="http://www.ihtsdo.org/snomedct.owl#Shaft_of_proximal_phalanx_of_little_finger"/>
    </owl:Class>
    


    <!-- http://bioontology.org/projects/ontologies/fma/fmaOwlDlComponent_2_0#Diaphysis_of_proximal_phalanx_of_middle_finger -->

    <owl:Class rdf:about="http://bioontology.org/projects/ontologies/fma/fmaOwlDlComponent_2_0#Diaphysis_of_proximal_phalanx_of_middle_finger">
        <owl:equivalentClass rdf:resource="http://www.ihtsdo.org/snomedct.owl#Shaft_of_proximal_phalanx_of_middle_finger"/>
    </owl:Class>
    


    <!-- http://bioontology.org/projects/ontologies/fma/fmaOwlDlComponent_2_0#Diaphysis_of_proximal_phalanx_of_ring_finger -->

    <owl:Class rdf:about="http://bioontology.org/projects/ontologies/fma/fmaOwlDlComponent_2_0#Diaphysis_of_proximal_phalanx_of_ring_finger">
        <owl:equivalentClass rdf:resource="http://www.ihtsdo.org/snomedct.owl#Shaft_of_proximal_phalanx_of_ring_finger"/>
    </owl:Class>
    


    <!-- http://bioontology.org/projects/ontologies/fma/fmaOwlDlComponent_2_0#Diaphysis_of_proximal_phalanx_of_thumb -->

    <owl:Class rdf:about="http://bioontology.org/projects/ontologies/fma/fmaOwlDlComponent_2_0#Diaphysis_of_proximal_phalanx_of_thumb">
        <owl:equivalentClass rdf:resource="http://www.ihtsdo.org/snomedct.owl#Shaft_of_proximal_phalanx_of_thumb"/>
    </owl:Class>
    


    <!-- http://bioontology.org/projects/ontologies/fma/fmaOwlDlComponent_2_0#Diaphysis_of_radius -->

    <owl:Class rdf:about="http://bioontology.org/projects/ontologies/fma/fmaOwlDlComponent_2_0#Diaphysis_of_radius">
        <owl:equivalentClass rdf:resource="http://www.ihtsdo.org/snomedct.owl#Bone_structure_of_shaft_of_radius"/>
    </owl:Class>
    


    <!-- http://bioontology.org/projects/ontologies/fma/fmaOwlDlComponent_2_0#Diaphysis_of_second_metacarpal_bone -->

    <owl:Class rdf:about="http://bioontology.org/projects/ontologies/fma/fmaOwlDlComponent_2_0#Diaphysis_of_second_metacarpal_bone">
        <owl:equivalentClass rdf:resource="http://www.ihtsdo.org/snomedct.owl#Structure_of_shaft_of_second_metacarpal_bone"/>
    </owl:Class>
    


    <!-- http://bioontology.org/projects/ontologies/fma/fmaOwlDlComponent_2_0#Diaphysis_of_second_metatarsal_bone -->

    <owl:Class rdf:about="http://bioontology.org/projects/ontologies/fma/fmaOwlDlComponent_2_0#Diaphysis_of_second_metatarsal_bone">
        <owl:equivalentClass rdf:resource="http://www.ihtsdo.org/snomedct.owl#Structure_of_shaft_of_second_metatarsal_bone"/>
    </owl:Class>
    


    <!-- http://bioontology.org/projects/ontologies/fma/fmaOwlDlComponent_2_0#Diaphysis_of_third_metacarpal_bone -->

    <owl:Class rdf:about="http://bioontology.org/projects/ontologies/fma/fmaOwlDlComponent_2_0#Diaphysis_of_third_metacarpal_bone">
        <owl:equivalentClass rdf:resource="http://www.ihtsdo.org/snomedct.owl#Structure_of_shaft_of_third_metacarpal_bone"/>
    </owl:Class>
    


    <!-- http://bioontology.org/projects/ontologies/fma/fmaOwlDlComponent_2_0#Diaphysis_of_third_metatarsal_bone -->

    <owl:Class rdf:about="http://bioontology.org/projects/ontologies/fma/fmaOwlDlComponent_2_0#Diaphysis_of_third_metatarsal_bone">
        <owl:equivalentClass rdf:resource="http://www.ihtsdo.org/snomedct.owl#Structure_of_shaft_of_third_metatarsal_bone"/>
    </owl:Class>
    


    <!-- http://bioontology.org/projects/ontologies/fma/fmaOwlDlComponent_2_0#Diaphysis_of_tibia -->

    <owl:Class rdf:about="http://bioontology.org/projects/ontologies/fma/fmaOwlDlComponent_2_0#Diaphysis_of_tibia">
        <owl:equivalentClass rdf:resource="http://www.ihtsdo.org/snomedct.owl#Shaft_of_tibia_unspecified"/>
    </owl:Class>
    


    <!-- http://bioontology.org/projects/ontologies/fma/fmaOwlDlComponent_2_0#Diaphysis_of_ulna -->

    <owl:Class rdf:about="http://bioontology.org/projects/ontologies/fma/fmaOwlDlComponent_2_0#Diaphysis_of_ulna">
        <owl:equivalentClass rdf:resource="http://www.ihtsdo.org/snomedct.owl#Bone_structure_of_shaft_of_ulna"/>
    </owl:Class>
    


    <!-- http://bioontology.org/projects/ontologies/fma/fmaOwlDlComponent_2_0#Diastema -->

    <owl:Class rdf:about="http://bioontology.org/projects/ontologies/fma/fmaOwlDlComponent_2_0#Diastema">
        <owl:equivalentClass rdf:resource="http://www.ihtsdo.org/snomedct.owl#Diastema_of_teeth"/>
    </owl:Class>
    


    <!-- http://bioontology.org/projects/ontologies/fma/fmaOwlDlComponent_2_0#Digastric -->

    <owl:Class rdf:about="http://bioontology.org/projects/ontologies/fma/fmaOwlDlComponent_2_0#Digastric">
        <owl:equivalentClass rdf:resource="http://www.ihtsdo.org/snomedct.owl#Digastric_muscle_structure"/>
    </owl:Class>
    


    <!-- http://bioontology.org/projects/ontologies/fma/fmaOwlDlComponent_2_0#Digit -->

    <owl:Class rdf:about="http://bioontology.org/projects/ontologies/fma/fmaOwlDlComponent_2_0#Digit">
        <owl:equivalentClass rdf:resource="http://www.ihtsdo.org/snomedct.owl#Digit_structure"/>
    </owl:Class>
    


    <!-- http://bioontology.org/projects/ontologies/fma/fmaOwlDlComponent_2_0#Dilatator_pupillae -->

    <owl:Class rdf:about="http://bioontology.org/projects/ontologies/fma/fmaOwlDlComponent_2_0#Dilatator_pupillae">
        <owl:equivalentClass rdf:resource="http://www.ihtsdo.org/snomedct.owl#Dilator_pupillae_muscle_structure"/>
    </owl:Class>
    


    <!-- http://bioontology.org/projects/ontologies/fma/fmaOwlDlComponent_2_0#Diploic_vein -->

    <owl:Class rdf:about="http://bioontology.org/projects/ontologies/fma/fmaOwlDlComponent_2_0#Diploic_vein">
        <owl:equivalentClass rdf:resource="http://www.ihtsdo.org/snomedct.owl#Structure_of_vein_of_skull"/>
    </owl:Class>
    


    <!-- http://bioontology.org/projects/ontologies/fma/fmaOwlDlComponent_2_0#Disaccharide -->

    <owl:Class rdf:about="http://bioontology.org/projects/ontologies/fma/fmaOwlDlComponent_2_0#Disaccharide">
        <owl:equivalentClass rdf:resource="http://www.ihtsdo.org/snomedct.owl#Disaccharide"/>
    </owl:Class>
    


    <!-- http://bioontology.org/projects/ontologies/fma/fmaOwlDlComponent_2_0#Distal -->

    <owl:Class rdf:about="http://bioontology.org/projects/ontologies/fma/fmaOwlDlComponent_2_0#Distal">
        <owl:equivalentClass rdf:resource="http://www.ihtsdo.org/snomedct.owl#Distal"/>
    </owl:Class>
    


    <!-- http://bioontology.org/projects/ontologies/fma/fmaOwlDlComponent_2_0#Distal_carpal_bone -->

    <owl:Class rdf:about="http://bioontology.org/projects/ontologies/fma/fmaOwlDlComponent_2_0#Distal_carpal_bone">
        <owl:equivalentClass rdf:resource="http://www.ihtsdo.org/snomedct.owl#Entire_distal_carpal_bone"/>
    </owl:Class>
    


    <!-- http://bioontology.org/projects/ontologies/fma/fmaOwlDlComponent_2_0#Distal_epiphysis -->

    <owl:Class rdf:about="http://bioontology.org/projects/ontologies/fma/fmaOwlDlComponent_2_0#Distal_epiphysis">
        <owl:equivalentClass rdf:resource="http://www.ihtsdo.org/snomedct.owl#Structure_of_distal_epiphysis"/>
    </owl:Class>
    


    <!-- http://bioontology.org/projects/ontologies/fma/fmaOwlDlComponent_2_0#Distal_epiphysis_of_distal_phalanx_of_index_finger -->

    <owl:Class rdf:about="http://bioontology.org/projects/ontologies/fma/fmaOwlDlComponent_2_0#Distal_epiphysis_of_distal_phalanx_of_index_finger">
        <owl:equivalentClass rdf:resource="http://www.ihtsdo.org/snomedct.owl#Head_of_distal_phalanx_of_index_finger"/>
    </owl:Class>
    


    <!-- http://bioontology.org/projects/ontologies/fma/fmaOwlDlComponent_2_0#Distal_epiphysis_of_distal_phalanx_of_little_finger -->

    <owl:Class rdf:about="http://bioontology.org/projects/ontologies/fma/fmaOwlDlComponent_2_0#Distal_epiphysis_of_distal_phalanx_of_little_finger">
        <owl:equivalentClass rdf:resource="http://www.ihtsdo.org/snomedct.owl#Head_of_distal_phalanx_of_little_finger"/>
    </owl:Class>
    


    <!-- http://bioontology.org/projects/ontologies/fma/fmaOwlDlComponent_2_0#Distal_epiphysis_of_distal_phalanx_of_middle_finger -->

    <owl:Class rdf:about="http://bioontology.org/projects/ontologies/fma/fmaOwlDlComponent_2_0#Distal_epiphysis_of_distal_phalanx_of_middle_finger">
        <owl:equivalentClass rdf:resource="http://www.ihtsdo.org/snomedct.owl#Head_of_distal_phalanx_of_middle_finger"/>
    </owl:Class>
    


    <!-- http://bioontology.org/projects/ontologies/fma/fmaOwlDlComponent_2_0#Distal_epiphysis_of_distal_phalanx_of_ring_finger -->

    <owl:Class rdf:about="http://bioontology.org/projects/ontologies/fma/fmaOwlDlComponent_2_0#Distal_epiphysis_of_distal_phalanx_of_ring_finger">
        <owl:equivalentClass rdf:resource="http://www.ihtsdo.org/snomedct.owl#Head_of_distal_phalanx_of_ring_finger"/>
    </owl:Class>
    


    <!-- http://bioontology.org/projects/ontologies/fma/fmaOwlDlComponent_2_0#Distal_epiphysis_of_distal_phalanx_of_thumb -->

    <owl:Class rdf:about="http://bioontology.org/projects/ontologies/fma/fmaOwlDlComponent_2_0#Distal_epiphysis_of_distal_phalanx_of_thumb">
        <owl:equivalentClass rdf:resource="http://www.ihtsdo.org/snomedct.owl#Head_of_distal_phalanx_of_thumb"/>
    </owl:Class>
    


    <!-- http://bioontology.org/projects/ontologies/fma/fmaOwlDlComponent_2_0#Distal_epiphysis_of_femur -->

    <owl:Class rdf:about="http://bioontology.org/projects/ontologies/fma/fmaOwlDlComponent_2_0#Distal_epiphysis_of_femur">
        <owl:equivalentClass rdf:resource="http://www.ihtsdo.org/snomedct.owl#Structure_of_distal_epiphysis_of_femur"/>
    </owl:Class>
    


    <!-- http://bioontology.org/projects/ontologies/fma/fmaOwlDlComponent_2_0#Distal_epiphysis_of_fibula -->

    <owl:Class rdf:about="http://bioontology.org/projects/ontologies/fma/fmaOwlDlComponent_2_0#Distal_epiphysis_of_fibula">
        <owl:equivalentClass rdf:resource="http://www.ihtsdo.org/snomedct.owl#Epiphysis_of_distal_fibula"/>
    </owl:Class>
    


    <!-- http://bioontology.org/projects/ontologies/fma/fmaOwlDlComponent_2_0#Distal_epiphysis_of_first_metacarpal_bone -->

    <owl:Class rdf:about="http://bioontology.org/projects/ontologies/fma/fmaOwlDlComponent_2_0#Distal_epiphysis_of_first_metacarpal_bone">
        <owl:equivalentClass rdf:resource="http://www.ihtsdo.org/snomedct.owl#Structure_of_head_of_first_metacarpal_bone"/>
    </owl:Class>
    


    <!-- http://bioontology.org/projects/ontologies/fma/fmaOwlDlComponent_2_0#Distal_epiphysis_of_first_metatarsal_bone -->

    <owl:Class rdf:about="http://bioontology.org/projects/ontologies/fma/fmaOwlDlComponent_2_0#Distal_epiphysis_of_first_metatarsal_bone">
        <owl:equivalentClass rdf:resource="http://www.ihtsdo.org/snomedct.owl#Structure_of_head_of_first_metatarsal_bone"/>
    </owl:Class>
    


    <!-- http://bioontology.org/projects/ontologies/fma/fmaOwlDlComponent_2_0#Distal_epiphysis_of_humerus -->

    <owl:Class rdf:about="http://bioontology.org/projects/ontologies/fma/fmaOwlDlComponent_2_0#Distal_epiphysis_of_humerus">
        <owl:equivalentClass rdf:resource="http://www.ihtsdo.org/snomedct.owl#Distal_humeral_epiphysis"/>
    </owl:Class>
    


    <!-- http://bioontology.org/projects/ontologies/fma/fmaOwlDlComponent_2_0#Distal_epiphysis_of_metacarpal_bone -->

    <owl:Class rdf:about="http://bioontology.org/projects/ontologies/fma/fmaOwlDlComponent_2_0#Distal_epiphysis_of_metacarpal_bone">
        <owl:equivalentClass rdf:resource="http://www.ihtsdo.org/snomedct.owl#Structure_of_head_of_metacarpal_bone"/>
    </owl:Class>
    


    <!-- http://bioontology.org/projects/ontologies/fma/fmaOwlDlComponent_2_0#Distal_epiphysis_of_metatarsal_bone -->

    <owl:Class rdf:about="http://bioontology.org/projects/ontologies/fma/fmaOwlDlComponent_2_0#Distal_epiphysis_of_metatarsal_bone">
        <owl:equivalentClass rdf:resource="http://www.ihtsdo.org/snomedct.owl#Structure_of_head_of_metatarsal_bone"/>
    </owl:Class>
    


    <!-- http://bioontology.org/projects/ontologies/fma/fmaOwlDlComponent_2_0#Distal_epiphysis_of_middle_phalanx_of_index_finger -->

    <owl:Class rdf:about="http://bioontology.org/projects/ontologies/fma/fmaOwlDlComponent_2_0#Distal_epiphysis_of_middle_phalanx_of_index_finger">
        <owl:equivalentClass rdf:resource="http://www.ihtsdo.org/snomedct.owl#Head_of_middle_phalanx_of_index_finger"/>
    </owl:Class>
    


    <!-- http://bioontology.org/projects/ontologies/fma/fmaOwlDlComponent_2_0#Distal_epiphysis_of_middle_phalanx_of_little_finger -->

    <owl:Class rdf:about="http://bioontology.org/projects/ontologies/fma/fmaOwlDlComponent_2_0#Distal_epiphysis_of_middle_phalanx_of_little_finger">
        <owl:equivalentClass rdf:resource="http://www.ihtsdo.org/snomedct.owl#Head_of_middle_phalanx_of_little_finger"/>
    </owl:Class>
    


    <!-- http://bioontology.org/projects/ontologies/fma/fmaOwlDlComponent_2_0#Distal_epiphysis_of_middle_phalanx_of_middle_finger -->

    <owl:Class rdf:about="http://bioontology.org/projects/ontologies/fma/fmaOwlDlComponent_2_0#Distal_epiphysis_of_middle_phalanx_of_middle_finger">
        <owl:equivalentClass rdf:resource="http://www.ihtsdo.org/snomedct.owl#Head_of_middle_phalanx_of_middle_finger"/>
    </owl:Class>
    


    <!-- http://bioontology.org/projects/ontologies/fma/fmaOwlDlComponent_2_0#Distal_epiphysis_of_middle_phalanx_of_ring_finger -->

    <owl:Class rdf:about="http://bioontology.org/projects/ontologies/fma/fmaOwlDlComponent_2_0#Distal_epiphysis_of_middle_phalanx_of_ring_finger">
        <owl:equivalentClass rdf:resource="http://www.ihtsdo.org/snomedct.owl#Head_of_middle_phalanx_of_ring_finger"/>
    </owl:Class>
    


    <!-- http://bioontology.org/projects/ontologies/fma/fmaOwlDlComponent_2_0#Distal_epiphysis_of_phalanx_of_big_toe -->

    <owl:Class rdf:about="http://bioontology.org/projects/ontologies/fma/fmaOwlDlComponent_2_0#Distal_epiphysis_of_phalanx_of_big_toe">
        <owl:equivalentClass rdf:resource="http://www.ihtsdo.org/snomedct.owl#Structure_of_head_of_phalanx_of_great_toe"/>
    </owl:Class>
    


    <!-- http://bioontology.org/projects/ontologies/fma/fmaOwlDlComponent_2_0#Distal_epiphysis_of_phalanx_of_fifth_toe -->

    <owl:Class rdf:about="http://bioontology.org/projects/ontologies/fma/fmaOwlDlComponent_2_0#Distal_epiphysis_of_phalanx_of_fifth_toe">
        <owl:equivalentClass rdf:resource="http://www.ihtsdo.org/snomedct.owl#Structure_of_head_of_phalanx_of_little_toe"/>
    </owl:Class>
    


    <!-- http://bioontology.org/projects/ontologies/fma/fmaOwlDlComponent_2_0#Distal_epiphysis_of_phalanx_of_finger -->

    <owl:Class rdf:about="http://bioontology.org/projects/ontologies/fma/fmaOwlDlComponent_2_0#Distal_epiphysis_of_phalanx_of_finger">
        <owl:equivalentClass rdf:resource="http://www.ihtsdo.org/snomedct.owl#Epiphysis_of_distal_phalanx_of_finger"/>
    </owl:Class>
    


    <!-- http://bioontology.org/projects/ontologies/fma/fmaOwlDlComponent_2_0#Distal_epiphysis_of_phalanx_of_fourth_toe -->

    <owl:Class rdf:about="http://bioontology.org/projects/ontologies/fma/fmaOwlDlComponent_2_0#Distal_epiphysis_of_phalanx_of_fourth_toe">
        <owl:equivalentClass rdf:resource="http://www.ihtsdo.org/snomedct.owl#Structure_of_head_of_phalanx_of_fourth_toe"/>
    </owl:Class>
    


    <!-- http://bioontology.org/projects/ontologies/fma/fmaOwlDlComponent_2_0#Distal_epiphysis_of_phalanx_of_hand -->

    <owl:Class rdf:about="http://bioontology.org/projects/ontologies/fma/fmaOwlDlComponent_2_0#Distal_epiphysis_of_phalanx_of_hand">
        <owl:equivalentClass rdf:resource="http://www.ihtsdo.org/snomedct.owl#Structure_of_head_of_phalanx_of_hand"/>
    </owl:Class>
    


    <!-- http://bioontology.org/projects/ontologies/fma/fmaOwlDlComponent_2_0#Distal_epiphysis_of_phalanx_of_index_finger -->

    <owl:Class rdf:about="http://bioontology.org/projects/ontologies/fma/fmaOwlDlComponent_2_0#Distal_epiphysis_of_phalanx_of_index_finger">
        <owl:equivalentClass rdf:resource="http://www.ihtsdo.org/snomedct.owl#Structure_of_head_of_phalanx_of_index_finger"/>
    </owl:Class>
    


    <!-- http://bioontology.org/projects/ontologies/fma/fmaOwlDlComponent_2_0#Distal_epiphysis_of_phalanx_of_little_finger -->

    <owl:Class rdf:about="http://bioontology.org/projects/ontologies/fma/fmaOwlDlComponent_2_0#Distal_epiphysis_of_phalanx_of_little_finger">
        <owl:equivalentClass rdf:resource="http://www.ihtsdo.org/snomedct.owl#Structure_of_head_of_phalanx_of_little_finger"/>
    </owl:Class>
    


    <!-- http://bioontology.org/projects/ontologies/fma/fmaOwlDlComponent_2_0#Distal_epiphysis_of_phalanx_of_middle_finger -->

    <owl:Class rdf:about="http://bioontology.org/projects/ontologies/fma/fmaOwlDlComponent_2_0#Distal_epiphysis_of_phalanx_of_middle_finger">
        <owl:equivalentClass rdf:resource="http://www.ihtsdo.org/snomedct.owl#Structure_of_head_of_phalanx_of_middle_finger"/>
    </owl:Class>
    


    <!-- http://bioontology.org/projects/ontologies/fma/fmaOwlDlComponent_2_0#Distal_epiphysis_of_phalanx_of_ring_finger -->

    <owl:Class rdf:about="http://bioontology.org/projects/ontologies/fma/fmaOwlDlComponent_2_0#Distal_epiphysis_of_phalanx_of_ring_finger">
        <owl:equivalentClass rdf:resource="http://www.ihtsdo.org/snomedct.owl#Structure_of_head_of_phalanx_of_ring_finger"/>
    </owl:Class>
    


    <!-- http://bioontology.org/projects/ontologies/fma/fmaOwlDlComponent_2_0#Distal_epiphysis_of_phalanx_of_second_toe -->

    <owl:Class rdf:about="http://bioontology.org/projects/ontologies/fma/fmaOwlDlComponent_2_0#Distal_epiphysis_of_phalanx_of_second_toe">
        <owl:equivalentClass rdf:resource="http://www.ihtsdo.org/snomedct.owl#Structure_of_head_of_phalanx_of_second_toe"/>
    </owl:Class>
    


    <!-- http://bioontology.org/projects/ontologies/fma/fmaOwlDlComponent_2_0#Distal_epiphysis_of_phalanx_of_third_toe -->

    <owl:Class rdf:about="http://bioontology.org/projects/ontologies/fma/fmaOwlDlComponent_2_0#Distal_epiphysis_of_phalanx_of_third_toe">
        <owl:equivalentClass rdf:resource="http://www.ihtsdo.org/snomedct.owl#Structure_of_head_of_phalanx_of_third_toe"/>
    </owl:Class>
    


    <!-- http://bioontology.org/projects/ontologies/fma/fmaOwlDlComponent_2_0#Distal_epiphysis_of_phalanx_of_thumb -->

    <owl:Class rdf:about="http://bioontology.org/projects/ontologies/fma/fmaOwlDlComponent_2_0#Distal_epiphysis_of_phalanx_of_thumb">
        <owl:equivalentClass rdf:resource="http://www.ihtsdo.org/snomedct.owl#Structure_of_head_of_phalanx_of_thumb"/>
    </owl:Class>
    


    <!-- http://bioontology.org/projects/ontologies/fma/fmaOwlDlComponent_2_0#Distal_epiphysis_of_phalanx_of_toe -->

    <owl:Class rdf:about="http://bioontology.org/projects/ontologies/fma/fmaOwlDlComponent_2_0#Distal_epiphysis_of_phalanx_of_toe">
        <owl:equivalentClass rdf:resource="http://www.ihtsdo.org/snomedct.owl#Structure_of_head_of_phalanx_of_foot"/>
    </owl:Class>
    


    <!-- http://bioontology.org/projects/ontologies/fma/fmaOwlDlComponent_2_0#Distal_epiphysis_of_proximal_phalanx_of_index_finger -->

    <owl:Class rdf:about="http://bioontology.org/projects/ontologies/fma/fmaOwlDlComponent_2_0#Distal_epiphysis_of_proximal_phalanx_of_index_finger">
        <owl:equivalentClass rdf:resource="http://www.ihtsdo.org/snomedct.owl#Head_of_proximal_phalanx_of_index_finger"/>
    </owl:Class>
    


    <!-- http://bioontology.org/projects/ontologies/fma/fmaOwlDlComponent_2_0#Distal_epiphysis_of_proximal_phalanx_of_little_finger -->

    <owl:Class rdf:about="http://bioontology.org/projects/ontologies/fma/fmaOwlDlComponent_2_0#Distal_epiphysis_of_proximal_phalanx_of_little_finger">
        <owl:equivalentClass rdf:resource="http://www.ihtsdo.org/snomedct.owl#Head_of_proximal_phalanx_of_little_finger"/>
    </owl:Class>
    


    <!-- http://bioontology.org/projects/ontologies/fma/fmaOwlDlComponent_2_0#Distal_epiphysis_of_proximal_phalanx_of_middle_finger -->

    <owl:Class rdf:about="http://bioontology.org/projects/ontologies/fma/fmaOwlDlComponent_2_0#Distal_epiphysis_of_proximal_phalanx_of_middle_finger">
        <owl:equivalentClass rdf:resource="http://www.ihtsdo.org/snomedct.owl#Head_of_proximal_phalanx_of_middle_finger"/>
    </owl:Class>
    


    <!-- http://bioontology.org/projects/ontologies/fma/fmaOwlDlComponent_2_0#Distal_epiphysis_of_proximal_phalanx_of_ring_finger -->

    <owl:Class rdf:about="http://bioontology.org/projects/ontologies/fma/fmaOwlDlComponent_2_0#Distal_epiphysis_of_proximal_phalanx_of_ring_finger">
        <owl:equivalentClass rdf:resource="http://www.ihtsdo.org/snomedct.owl#Head_of_proximal_phalanx_of_ring_finger"/>
    </owl:Class>
    


    <!-- http://bioontology.org/projects/ontologies/fma/fmaOwlDlComponent_2_0#Distal_epiphysis_of_proximal_phalanx_of_thumb -->

    <owl:Class rdf:about="http://bioontology.org/projects/ontologies/fma/fmaOwlDlComponent_2_0#Distal_epiphysis_of_proximal_phalanx_of_thumb">
        <owl:equivalentClass rdf:resource="http://www.ihtsdo.org/snomedct.owl#Head_of_proximal_phalanx_of_thumb"/>
    </owl:Class>
    


    <!-- http://bioontology.org/projects/ontologies/fma/fmaOwlDlComponent_2_0#Distal_epiphysis_of_radius -->

    <owl:Class rdf:about="http://bioontology.org/projects/ontologies/fma/fmaOwlDlComponent_2_0#Distal_epiphysis_of_radius">
        <owl:equivalentClass rdf:resource="http://www.ihtsdo.org/snomedct.owl#Structure_of_distal_epiphysis_of_radius"/>
    </owl:Class>
    


    <!-- http://bioontology.org/projects/ontologies/fma/fmaOwlDlComponent_2_0#Distal_epiphysis_of_ulna -->

    <owl:Class rdf:about="http://bioontology.org/projects/ontologies/fma/fmaOwlDlComponent_2_0#Distal_epiphysis_of_ulna">
        <owl:equivalentClass rdf:resource="http://www.ihtsdo.org/snomedct.owl#Entire_distal_end_of_ulna"/>
    </owl:Class>
    


    <!-- http://bioontology.org/projects/ontologies/fma/fmaOwlDlComponent_2_0#Distal_interphalangeal_joint_of_fourth_toe -->

    <owl:Class rdf:about="http://bioontology.org/projects/ontologies/fma/fmaOwlDlComponent_2_0#Distal_interphalangeal_joint_of_fourth_toe">
        <owl:equivalentClass rdf:resource="http://www.ihtsdo.org/snomedct.owl#Distal_interphalangeal_joint_structure_of_fourth_toe"/>
    </owl:Class>
    


    <!-- http://bioontology.org/projects/ontologies/fma/fmaOwlDlComponent_2_0#Distal_interphalangeal_joint_of_index_finger -->

    <owl:Class rdf:about="http://bioontology.org/projects/ontologies/fma/fmaOwlDlComponent_2_0#Distal_interphalangeal_joint_of_index_finger">
        <owl:equivalentClass rdf:resource="http://www.ihtsdo.org/snomedct.owl#Distal_interphalangeal_joint_structure_of_second_finger"/>
    </owl:Class>
    


    <!-- http://bioontology.org/projects/ontologies/fma/fmaOwlDlComponent_2_0#Distal_interphalangeal_joint_of_little_finger -->

    <owl:Class rdf:about="http://bioontology.org/projects/ontologies/fma/fmaOwlDlComponent_2_0#Distal_interphalangeal_joint_of_little_finger">
        <owl:equivalentClass rdf:resource="http://www.ihtsdo.org/snomedct.owl#Distal_interphalangeal_joint_structure_of_fifth_finger"/>
    </owl:Class>
    


    <!-- http://bioontology.org/projects/ontologies/fma/fmaOwlDlComponent_2_0#Distal_interphalangeal_joint_of_little_toe -->

    <owl:Class rdf:about="http://bioontology.org/projects/ontologies/fma/fmaOwlDlComponent_2_0#Distal_interphalangeal_joint_of_little_toe">
        <owl:equivalentClass rdf:resource="http://www.ihtsdo.org/snomedct.owl#Distal_interphalangeal_joint_structure_of_fifth_toe"/>
    </owl:Class>
    


    <!-- http://bioontology.org/projects/ontologies/fma/fmaOwlDlComponent_2_0#Distal_interphalangeal_joint_of_middle_finger -->

    <owl:Class rdf:about="http://bioontology.org/projects/ontologies/fma/fmaOwlDlComponent_2_0#Distal_interphalangeal_joint_of_middle_finger">
        <owl:equivalentClass rdf:resource="http://www.ihtsdo.org/snomedct.owl#Distal_interphalangeal_joint_structure_of_third_finger"/>
    </owl:Class>
    


    <!-- http://bioontology.org/projects/ontologies/fma/fmaOwlDlComponent_2_0#Distal_interphalangeal_joint_of_ring_finger -->

    <owl:Class rdf:about="http://bioontology.org/projects/ontologies/fma/fmaOwlDlComponent_2_0#Distal_interphalangeal_joint_of_ring_finger">
        <owl:equivalentClass rdf:resource="http://www.ihtsdo.org/snomedct.owl#Distal_interphalangeal_joint_structure_of_fourth_finger"/>
    </owl:Class>
    


    <!-- http://bioontology.org/projects/ontologies/fma/fmaOwlDlComponent_2_0#Distal_interphalangeal_joint_of_second_toe -->

    <owl:Class rdf:about="http://bioontology.org/projects/ontologies/fma/fmaOwlDlComponent_2_0#Distal_interphalangeal_joint_of_second_toe">
        <owl:equivalentClass rdf:resource="http://www.ihtsdo.org/snomedct.owl#Distal_interphalangeal_joint_structure_of_second_toe"/>
    </owl:Class>
    


    <!-- http://bioontology.org/projects/ontologies/fma/fmaOwlDlComponent_2_0#Distal_interphalangeal_joint_of_third_toe -->

    <owl:Class rdf:about="http://bioontology.org/projects/ontologies/fma/fmaOwlDlComponent_2_0#Distal_interphalangeal_joint_of_third_toe">
        <owl:equivalentClass rdf:resource="http://www.ihtsdo.org/snomedct.owl#Distal_interphalangeal_joint_structure_of_third_toe"/>
    </owl:Class>
    


    <!-- http://bioontology.org/projects/ontologies/fma/fmaOwlDlComponent_2_0#Distal_phalanx_of_big_toe -->

    <owl:Class rdf:about="http://bioontology.org/projects/ontologies/fma/fmaOwlDlComponent_2_0#Distal_phalanx_of_big_toe">
        <owl:equivalentClass rdf:resource="http://www.ihtsdo.org/snomedct.owl#Structure_of_distal_phalanx_of_great_toe"/>
    </owl:Class>
    


    <!-- http://bioontology.org/projects/ontologies/fma/fmaOwlDlComponent_2_0#Distal_phalanx_of_finger -->

    <owl:Class rdf:about="http://bioontology.org/projects/ontologies/fma/fmaOwlDlComponent_2_0#Distal_phalanx_of_finger">
        <owl:equivalentClass rdf:resource="http://www.ihtsdo.org/snomedct.owl#Structure_of_distal_phalanx_of_hand"/>
    </owl:Class>
    


    <!-- http://bioontology.org/projects/ontologies/fma/fmaOwlDlComponent_2_0#Distal_phalanx_of_fourth_toe -->

    <owl:Class rdf:about="http://bioontology.org/projects/ontologies/fma/fmaOwlDlComponent_2_0#Distal_phalanx_of_fourth_toe">
        <owl:equivalentClass rdf:resource="http://www.ihtsdo.org/snomedct.owl#Structure_of_distal_phalanx_of_fourth_toe"/>
    </owl:Class>
    


    <!-- http://bioontology.org/projects/ontologies/fma/fmaOwlDlComponent_2_0#Distal_phalanx_of_index_finger -->

    <owl:Class rdf:about="http://bioontology.org/projects/ontologies/fma/fmaOwlDlComponent_2_0#Distal_phalanx_of_index_finger">
        <owl:equivalentClass rdf:resource="http://www.ihtsdo.org/snomedct.owl#Structure_of_distal_phalanx_of_index_finger"/>
    </owl:Class>
    


    <!-- http://bioontology.org/projects/ontologies/fma/fmaOwlDlComponent_2_0#Distal_phalanx_of_little_finger -->

    <owl:Class rdf:about="http://bioontology.org/projects/ontologies/fma/fmaOwlDlComponent_2_0#Distal_phalanx_of_little_finger">
        <owl:equivalentClass rdf:resource="http://www.ihtsdo.org/snomedct.owl#Structure_of_distal_phalanx_of_little_finger"/>
    </owl:Class>
    


    <!-- http://bioontology.org/projects/ontologies/fma/fmaOwlDlComponent_2_0#Distal_phalanx_of_little_toe -->

    <owl:Class rdf:about="http://bioontology.org/projects/ontologies/fma/fmaOwlDlComponent_2_0#Distal_phalanx_of_little_toe">
        <owl:equivalentClass rdf:resource="http://www.ihtsdo.org/snomedct.owl#Structure_of_distal_phalanx_of_little_toe"/>
    </owl:Class>
    


    <!-- http://bioontology.org/projects/ontologies/fma/fmaOwlDlComponent_2_0#Distal_phalanx_of_middle_finger -->

    <owl:Class rdf:about="http://bioontology.org/projects/ontologies/fma/fmaOwlDlComponent_2_0#Distal_phalanx_of_middle_finger">
        <owl:equivalentClass rdf:resource="http://www.ihtsdo.org/snomedct.owl#Structure_of_distal_phalanx_of_middle_finger"/>
    </owl:Class>
    


    <!-- http://bioontology.org/projects/ontologies/fma/fmaOwlDlComponent_2_0#Distal_phalanx_of_ring_finger -->

    <owl:Class rdf:about="http://bioontology.org/projects/ontologies/fma/fmaOwlDlComponent_2_0#Distal_phalanx_of_ring_finger">
        <owl:equivalentClass rdf:resource="http://www.ihtsdo.org/snomedct.owl#Structure_of_distal_phalanx_of_ring_finger"/>
    </owl:Class>
    


    <!-- http://bioontology.org/projects/ontologies/fma/fmaOwlDlComponent_2_0#Distal_phalanx_of_second_toe -->

    <owl:Class rdf:about="http://bioontology.org/projects/ontologies/fma/fmaOwlDlComponent_2_0#Distal_phalanx_of_second_toe">
        <owl:equivalentClass rdf:resource="http://www.ihtsdo.org/snomedct.owl#Structure_of_distal_phalanx_of_second_toe"/>
    </owl:Class>
    


    <!-- http://bioontology.org/projects/ontologies/fma/fmaOwlDlComponent_2_0#Distal_phalanx_of_third_toe -->

    <owl:Class rdf:about="http://bioontology.org/projects/ontologies/fma/fmaOwlDlComponent_2_0#Distal_phalanx_of_third_toe">
        <owl:equivalentClass rdf:resource="http://www.ihtsdo.org/snomedct.owl#Structure_of_distal_phalanx_of_third_toe"/>
    </owl:Class>
    


    <!-- http://bioontology.org/projects/ontologies/fma/fmaOwlDlComponent_2_0#Distal_phalanx_of_thumb -->

    <owl:Class rdf:about="http://bioontology.org/projects/ontologies/fma/fmaOwlDlComponent_2_0#Distal_phalanx_of_thumb">
        <owl:equivalentClass rdf:resource="http://www.ihtsdo.org/snomedct.owl#Bone_structure_of_distal_phalanx_of_thumb"/>
    </owl:Class>
    


    <!-- http://bioontology.org/projects/ontologies/fma/fmaOwlDlComponent_2_0#Distal_phalanx_of_toe -->

    <owl:Class rdf:about="http://bioontology.org/projects/ontologies/fma/fmaOwlDlComponent_2_0#Distal_phalanx_of_toe">
        <owl:equivalentClass rdf:resource="http://www.ihtsdo.org/snomedct.owl#Structure_of_distal_phalanx_of_foot"/>
    </owl:Class>
    


    <!-- http://bioontology.org/projects/ontologies/fma/fmaOwlDlComponent_2_0#Distal_radio_ulnar_joint -->

    <owl:Class rdf:about="http://bioontology.org/projects/ontologies/fma/fmaOwlDlComponent_2_0#Distal_radio_ulnar_joint">
        <owl:equivalentClass rdf:resource="http://www.ihtsdo.org/snomedct.owl#Inferior_radioulnar_joint_structure"/>
    </owl:Class>
    


    <!-- http://bioontology.org/projects/ontologies/fma/fmaOwlDlComponent_2_0#Distal_tendon -->

    <owl:Class rdf:about="http://bioontology.org/projects/ontologies/fma/fmaOwlDlComponent_2_0#Distal_tendon">
        <owl:equivalentClass rdf:resource="http://www.ihtsdo.org/snomedct.owl#Structure_of_tendon_insertion"/>
    </owl:Class>
    


    <!-- http://bioontology.org/projects/ontologies/fma/fmaOwlDlComponent_2_0#Distal_third_of_diaphysis_of_ulna -->

    <owl:Class rdf:about="http://bioontology.org/projects/ontologies/fma/fmaOwlDlComponent_2_0#Distal_third_of_diaphysis_of_ulna">
        <owl:equivalentClass rdf:resource="http://www.ihtsdo.org/snomedct.owl#Entire_distal_shaft_of_ulna"/>
    </owl:Class>
    


    <!-- http://bioontology.org/projects/ontologies/fma/fmaOwlDlComponent_2_0#Dopamine -->

    <owl:Class rdf:about="http://bioontology.org/projects/ontologies/fma/fmaOwlDlComponent_2_0#Dopamine">
        <owl:equivalentClass rdf:resource="http://www.ihtsdo.org/snomedct.owl#Dopamine"/>
    </owl:Class>
    


    <!-- http://bioontology.org/projects/ontologies/fma/fmaOwlDlComponent_2_0#Dopamine_receptor -->

    <owl:Class rdf:about="http://bioontology.org/projects/ontologies/fma/fmaOwlDlComponent_2_0#Dopamine_receptor">
        <owl:equivalentClass rdf:resource="http://www.ihtsdo.org/snomedct.owl#Dopamine_receptor"/>
    </owl:Class>
    


    <!-- http://bioontology.org/projects/ontologies/fma/fmaOwlDlComponent_2_0#Dorsal -->

    <owl:Class rdf:about="http://bioontology.org/projects/ontologies/fma/fmaOwlDlComponent_2_0#Dorsal">
        <owl:equivalentClass rdf:resource="http://www.ihtsdo.org/snomedct.owl#Dorsal"/>
    </owl:Class>
    


    <!-- http://bioontology.org/projects/ontologies/fma/fmaOwlDlComponent_2_0#Dorsal_artery_of_clitoris -->

    <owl:Class rdf:about="http://bioontology.org/projects/ontologies/fma/fmaOwlDlComponent_2_0#Dorsal_artery_of_clitoris">
        <owl:equivalentClass rdf:resource="http://www.ihtsdo.org/snomedct.owl#Structure_of_dorsal_artery_of_clitoris"/>
    </owl:Class>
    


    <!-- http://bioontology.org/projects/ontologies/fma/fmaOwlDlComponent_2_0#Dorsal_artery_of_penis -->

    <owl:Class rdf:about="http://bioontology.org/projects/ontologies/fma/fmaOwlDlComponent_2_0#Dorsal_artery_of_penis">
        <owl:equivalentClass rdf:resource="http://www.ihtsdo.org/snomedct.owl#Structure_of_dorsal_artery_of_penis"/>
    </owl:Class>
    


    <!-- http://bioontology.org/projects/ontologies/fma/fmaOwlDlComponent_2_0#Dorsal_branch_of_ulnar_nerve -->

    <owl:Class rdf:about="http://bioontology.org/projects/ontologies/fma/fmaOwlDlComponent_2_0#Dorsal_branch_of_ulnar_nerve">
        <owl:equivalentClass rdf:resource="http://www.ihtsdo.org/snomedct.owl#Structure_of_ulnar_nerve_dorsal_branch"/>
    </owl:Class>
    


    <!-- http://bioontology.org/projects/ontologies/fma/fmaOwlDlComponent_2_0#Dorsal_carpal_branch_of_radial_artery -->

    <owl:Class rdf:about="http://bioontology.org/projects/ontologies/fma/fmaOwlDlComponent_2_0#Dorsal_carpal_branch_of_radial_artery">
        <owl:equivalentClass rdf:resource="http://www.ihtsdo.org/snomedct.owl#Structure_of_carpal_dorsal_branch_of_radial_artery"/>
    </owl:Class>
    


    <!-- http://bioontology.org/projects/ontologies/fma/fmaOwlDlComponent_2_0#Dorsal_carpal_branch_of_ulnar_artery -->

    <owl:Class rdf:about="http://bioontology.org/projects/ontologies/fma/fmaOwlDlComponent_2_0#Dorsal_carpal_branch_of_ulnar_artery">
        <owl:equivalentClass rdf:resource="http://www.ihtsdo.org/snomedct.owl#Structure_of_dorsal_carpal_branch_of_ulnar_artery"/>
    </owl:Class>
    


    <!-- http://bioontology.org/projects/ontologies/fma/fmaOwlDlComponent_2_0#Dorsal_cuneonavicular_ligament -->

    <owl:Class rdf:about="http://bioontology.org/projects/ontologies/fma/fmaOwlDlComponent_2_0#Dorsal_cuneonavicular_ligament">
        <owl:equivalentClass rdf:resource="http://www.ihtsdo.org/snomedct.owl#Structure_of_dorsal_cuneonavicular_ligaments"/>
    </owl:Class>
    


    <!-- http://bioontology.org/projects/ontologies/fma/fmaOwlDlComponent_2_0#Dorsal_digital_artery_of_foot -->

    <owl:Class rdf:about="http://bioontology.org/projects/ontologies/fma/fmaOwlDlComponent_2_0#Dorsal_digital_artery_of_foot">
        <owl:equivalentClass rdf:resource="http://www.ihtsdo.org/snomedct.owl#Structure_of_dorsal_digital_artery_of_foot"/>
    </owl:Class>
    


    <!-- http://bioontology.org/projects/ontologies/fma/fmaOwlDlComponent_2_0#Dorsal_digital_nerve_of_big_toe -->

    <owl:Class rdf:about="http://bioontology.org/projects/ontologies/fma/fmaOwlDlComponent_2_0#Dorsal_digital_nerve_of_big_toe">
        <owl:equivalentClass rdf:resource="http://www.ihtsdo.org/snomedct.owl#Dorsal_digital_nerve_to_great_toe"/>
    </owl:Class>
    


    <!-- http://bioontology.org/projects/ontologies/fma/fmaOwlDlComponent_2_0#Dorsal_digital_nerve_of_foot -->

    <owl:Class rdf:about="http://bioontology.org/projects/ontologies/fma/fmaOwlDlComponent_2_0#Dorsal_digital_nerve_of_foot">
        <owl:equivalentClass rdf:resource="http://www.ihtsdo.org/snomedct.owl#Dorsal_digital_nerves_of_foot"/>
    </owl:Class>
    


    <!-- http://bioontology.org/projects/ontologies/fma/fmaOwlDlComponent_2_0#Dorsal_digital_nerve_of_fourth_toe -->

    <owl:Class rdf:about="http://bioontology.org/projects/ontologies/fma/fmaOwlDlComponent_2_0#Dorsal_digital_nerve_of_fourth_toe">
        <owl:equivalentClass rdf:resource="http://www.ihtsdo.org/snomedct.owl#Dorsal_digital_nerve_to_fourth_toe"/>
    </owl:Class>
    


    <!-- http://bioontology.org/projects/ontologies/fma/fmaOwlDlComponent_2_0#Dorsal_digital_nerve_of_little_toe -->

    <owl:Class rdf:about="http://bioontology.org/projects/ontologies/fma/fmaOwlDlComponent_2_0#Dorsal_digital_nerve_of_little_toe">
        <owl:equivalentClass rdf:resource="http://www.ihtsdo.org/snomedct.owl#Dorsal_digital_nerve_to_fifth_toe"/>
    </owl:Class>
    


    <!-- http://bioontology.org/projects/ontologies/fma/fmaOwlDlComponent_2_0#Dorsal_digital_nerve_of_second_toe -->

    <owl:Class rdf:about="http://bioontology.org/projects/ontologies/fma/fmaOwlDlComponent_2_0#Dorsal_digital_nerve_of_second_toe">
        <owl:equivalentClass rdf:resource="http://www.ihtsdo.org/snomedct.owl#Dorsal_digital_nerve_to_second_toe"/>
    </owl:Class>
    


    <!-- http://bioontology.org/projects/ontologies/fma/fmaOwlDlComponent_2_0#Dorsal_digital_nerve_of_third_toe -->

    <owl:Class rdf:about="http://bioontology.org/projects/ontologies/fma/fmaOwlDlComponent_2_0#Dorsal_digital_nerve_of_third_toe">
        <owl:equivalentClass rdf:resource="http://www.ihtsdo.org/snomedct.owl#Dorsal_digital_nerve_to_third_toe"/>
    </owl:Class>
    


    <!-- http://bioontology.org/projects/ontologies/fma/fmaOwlDlComponent_2_0#Dorsal_digital_vein_of_foot -->

    <owl:Class rdf:about="http://bioontology.org/projects/ontologies/fma/fmaOwlDlComponent_2_0#Dorsal_digital_vein_of_foot">
        <owl:equivalentClass rdf:resource="http://www.ihtsdo.org/snomedct.owl#Structure_of_dorsal_digital_vein_of_foot"/>
    </owl:Class>
    


    <!-- http://bioontology.org/projects/ontologies/fma/fmaOwlDlComponent_2_0#Dorsal_fascia_of_foot -->

    <owl:Class rdf:about="http://bioontology.org/projects/ontologies/fma/fmaOwlDlComponent_2_0#Dorsal_fascia_of_foot">
        <owl:equivalentClass rdf:resource="http://www.ihtsdo.org/snomedct.owl#Structure_of_dorsal_fascia_of_foot"/>
    </owl:Class>
    


    <!-- http://bioontology.org/projects/ontologies/fma/fmaOwlDlComponent_2_0#Dorsal_fascia_of_hand -->

    <owl:Class rdf:about="http://bioontology.org/projects/ontologies/fma/fmaOwlDlComponent_2_0#Dorsal_fascia_of_hand">
        <owl:equivalentClass rdf:resource="http://www.ihtsdo.org/snomedct.owl#Structure_of_dorsal_fascia_of_hand"/>
    </owl:Class>
    


    <!-- http://bioontology.org/projects/ontologies/fma/fmaOwlDlComponent_2_0#Dorsal_funiculus_of_spinal_cord -->

    <owl:Class rdf:about="http://bioontology.org/projects/ontologies/fma/fmaOwlDlComponent_2_0#Dorsal_funiculus_of_spinal_cord">
        <owl:equivalentClass rdf:resource="http://www.ihtsdo.org/snomedct.owl#Dorsal_funiculus_structure"/>
    </owl:Class>
    


    <!-- http://bioontology.org/projects/ontologies/fma/fmaOwlDlComponent_2_0#Dorsal_gray_column_of_spinal_cord -->

    <owl:Class rdf:about="http://bioontology.org/projects/ontologies/fma/fmaOwlDlComponent_2_0#Dorsal_gray_column_of_spinal_cord">
        <owl:equivalentClass rdf:resource="http://www.ihtsdo.org/snomedct.owl#Structure_of_posterior_gray_horn_of_spinal_cord"/>
    </owl:Class>
    


    <!-- http://bioontology.org/projects/ontologies/fma/fmaOwlDlComponent_2_0#Dorsal_gray_commissure_of_spinal_cord -->

    <owl:Class rdf:about="http://bioontology.org/projects/ontologies/fma/fmaOwlDlComponent_2_0#Dorsal_gray_commissure_of_spinal_cord">
        <owl:equivalentClass rdf:resource="http://www.ihtsdo.org/snomedct.owl#Spinal_cord_posterior_gray_commissure"/>
    </owl:Class>
    


    <!-- http://bioontology.org/projects/ontologies/fma/fmaOwlDlComponent_2_0#Dorsal_intercarpal_ligament -->

    <owl:Class rdf:about="http://bioontology.org/projects/ontologies/fma/fmaOwlDlComponent_2_0#Dorsal_intercarpal_ligament">
        <owl:equivalentClass rdf:resource="http://www.ihtsdo.org/snomedct.owl#Structure_of_dorsal_intercarpal_ligaments"/>
    </owl:Class>
    


    <!-- http://bioontology.org/projects/ontologies/fma/fmaOwlDlComponent_2_0#Dorsal_intercuneiform_ligament -->

    <owl:Class rdf:about="http://bioontology.org/projects/ontologies/fma/fmaOwlDlComponent_2_0#Dorsal_intercuneiform_ligament">
        <owl:equivalentClass rdf:resource="http://www.ihtsdo.org/snomedct.owl#Structure_of_dorsal_intercuneiform_ligaments"/>
    </owl:Class>
    


    <!-- http://bioontology.org/projects/ontologies/fma/fmaOwlDlComponent_2_0#Dorsal_interosseous_of_foot -->

    <owl:Class rdf:about="http://bioontology.org/projects/ontologies/fma/fmaOwlDlComponent_2_0#Dorsal_interosseous_of_foot">
        <owl:equivalentClass rdf:resource="http://www.ihtsdo.org/snomedct.owl#Structure_of_dorsal_interosseous_muscle_of_foot"/>
    </owl:Class>
    


    <!-- http://bioontology.org/projects/ontologies/fma/fmaOwlDlComponent_2_0#Dorsal_interosseous_of_hand -->

    <owl:Class rdf:about="http://bioontology.org/projects/ontologies/fma/fmaOwlDlComponent_2_0#Dorsal_interosseous_of_hand">
        <owl:equivalentClass rdf:resource="http://www.ihtsdo.org/snomedct.owl#Structure_of_dorsal_interosseous_muscle_of_hand"/>
    </owl:Class>
    


    <!-- http://bioontology.org/projects/ontologies/fma/fmaOwlDlComponent_2_0#Dorsal_ligament_of_carpometacarpal_joint -->

    <owl:Class rdf:about="http://bioontology.org/projects/ontologies/fma/fmaOwlDlComponent_2_0#Dorsal_ligament_of_carpometacarpal_joint">
        <owl:equivalentClass rdf:resource="http://www.ihtsdo.org/snomedct.owl#Structure_of_dorsal_carpometacarpal_ligaments"/>
    </owl:Class>
    


    <!-- http://bioontology.org/projects/ontologies/fma/fmaOwlDlComponent_2_0#Dorsal_ligament_of_intermetacarpal_joint -->

    <owl:Class rdf:about="http://bioontology.org/projects/ontologies/fma/fmaOwlDlComponent_2_0#Dorsal_ligament_of_intermetacarpal_joint">
        <owl:equivalentClass rdf:resource="http://www.ihtsdo.org/snomedct.owl#Structure_of_dorsal_metacarpal_ligaments"/>
    </owl:Class>
    


    <!-- http://bioontology.org/projects/ontologies/fma/fmaOwlDlComponent_2_0#Dorsal_metatarsal_artery -->

    <owl:Class rdf:about="http://bioontology.org/projects/ontologies/fma/fmaOwlDlComponent_2_0#Dorsal_metatarsal_artery">
        <owl:equivalentClass rdf:resource="http://www.ihtsdo.org/snomedct.owl#Structure_of_dorsal_metatarsal_artery"/>
    </owl:Class>
    


    <!-- http://bioontology.org/projects/ontologies/fma/fmaOwlDlComponent_2_0#Dorsal_metatarsophalangeal_ligament -->

    <owl:Class rdf:about="http://bioontology.org/projects/ontologies/fma/fmaOwlDlComponent_2_0#Dorsal_metatarsophalangeal_ligament">
        <owl:equivalentClass rdf:resource="http://www.ihtsdo.org/snomedct.owl#Dorsal_metatarsal_ligament"/>
    </owl:Class>
    


    <!-- http://bioontology.org/projects/ontologies/fma/fmaOwlDlComponent_2_0#Dorsal_nerve_of_clitoris -->

    <owl:Class rdf:about="http://bioontology.org/projects/ontologies/fma/fmaOwlDlComponent_2_0#Dorsal_nerve_of_clitoris">
        <owl:equivalentClass rdf:resource="http://www.ihtsdo.org/snomedct.owl#Structure_of_dorsal_nerve_of_clitoris"/>
    </owl:Class>
    


    <!-- http://bioontology.org/projects/ontologies/fma/fmaOwlDlComponent_2_0#Dorsal_nerve_of_penis -->

    <owl:Class rdf:about="http://bioontology.org/projects/ontologies/fma/fmaOwlDlComponent_2_0#Dorsal_nerve_of_penis">
        <owl:equivalentClass rdf:resource="http://www.ihtsdo.org/snomedct.owl#Structure_of_dorsal_nerve_of_penis"/>
    </owl:Class>
    


    <!-- http://bioontology.org/projects/ontologies/fma/fmaOwlDlComponent_2_0#Dorsal_part_of_foot -->

    <owl:Class rdf:about="http://bioontology.org/projects/ontologies/fma/fmaOwlDlComponent_2_0#Dorsal_part_of_foot">
        <owl:equivalentClass rdf:resource="http://www.ihtsdo.org/snomedct.owl#Structure_of_dorsum_of_foot"/>
    </owl:Class>
    


    <!-- http://bioontology.org/projects/ontologies/fma/fmaOwlDlComponent_2_0#Dorsal_radiocarpal_ligament -->

    <owl:Class rdf:about="http://bioontology.org/projects/ontologies/fma/fmaOwlDlComponent_2_0#Dorsal_radiocarpal_ligament">
        <owl:equivalentClass rdf:resource="http://www.ihtsdo.org/snomedct.owl#Structure_of_dorsal_radiocarpal_ligament"/>
    </owl:Class>
    


    <!-- http://bioontology.org/projects/ontologies/fma/fmaOwlDlComponent_2_0#Dorsal_sacral_foramen -->

    <owl:Class rdf:about="http://bioontology.org/projects/ontologies/fma/fmaOwlDlComponent_2_0#Dorsal_sacral_foramen">
        <owl:equivalentClass rdf:resource="http://www.ihtsdo.org/snomedct.owl#Structure_of_dorsal_foramina_of_sacrum"/>
    </owl:Class>
    


    <!-- http://bioontology.org/projects/ontologies/fma/fmaOwlDlComponent_2_0#Dorsal_sacroiliac_ligament -->

    <owl:Class rdf:about="http://bioontology.org/projects/ontologies/fma/fmaOwlDlComponent_2_0#Dorsal_sacroiliac_ligament">
        <owl:equivalentClass rdf:resource="http://www.ihtsdo.org/snomedct.owl#Structure_of_dorsal_sacroiliac_ligaments"/>
    </owl:Class>
    


    <!-- http://bioontology.org/projects/ontologies/fma/fmaOwlDlComponent_2_0#Dorsal_scapular_artery -->

    <owl:Class rdf:about="http://bioontology.org/projects/ontologies/fma/fmaOwlDlComponent_2_0#Dorsal_scapular_artery">
        <owl:equivalentClass rdf:resource="http://www.ihtsdo.org/snomedct.owl#Structure_of_dorsal_scapular_artery"/>
    </owl:Class>
    


    <!-- http://bioontology.org/projects/ontologies/fma/fmaOwlDlComponent_2_0#Dorsal_scapular_nerve -->

    <owl:Class rdf:about="http://bioontology.org/projects/ontologies/fma/fmaOwlDlComponent_2_0#Dorsal_scapular_nerve">
        <owl:equivalentClass rdf:resource="http://www.ihtsdo.org/snomedct.owl#Structure_of_dorsal_scapular_nerve"/>
    </owl:Class>
    


    <!-- http://bioontology.org/projects/ontologies/fma/fmaOwlDlComponent_2_0#Dorsal_tarsal_ligament -->

    <owl:Class rdf:about="http://bioontology.org/projects/ontologies/fma/fmaOwlDlComponent_2_0#Dorsal_tarsal_ligament">
        <owl:equivalentClass rdf:resource="http://www.ihtsdo.org/snomedct.owl#Structure_of_dorsal_tarsal_ligaments"/>
    </owl:Class>
    


    <!-- http://bioontology.org/projects/ontologies/fma/fmaOwlDlComponent_2_0#Dorsal_tarsometatarsal_ligament -->

    <owl:Class rdf:about="http://bioontology.org/projects/ontologies/fma/fmaOwlDlComponent_2_0#Dorsal_tarsometatarsal_ligament">
        <owl:equivalentClass rdf:resource="http://www.ihtsdo.org/snomedct.owl#Structure_of_dorsal_tarsometatarsal_ligaments"/>
    </owl:Class>
    


    <!-- http://bioontology.org/projects/ontologies/fma/fmaOwlDlComponent_2_0#Dorsal_venous_arch_of_foot -->

    <owl:Class rdf:about="http://bioontology.org/projects/ontologies/fma/fmaOwlDlComponent_2_0#Dorsal_venous_arch_of_foot">
        <owl:equivalentClass rdf:resource="http://www.ihtsdo.org/snomedct.owl#Structure_of_dorsal_venous_arch_of_foot"/>
    </owl:Class>
    


    <!-- http://bioontology.org/projects/ontologies/fma/fmaOwlDlComponent_2_0#Dorsal_venous_plexus_of_foot -->

    <owl:Class rdf:about="http://bioontology.org/projects/ontologies/fma/fmaOwlDlComponent_2_0#Dorsal_venous_plexus_of_foot">
        <owl:equivalentClass rdf:resource="http://www.ihtsdo.org/snomedct.owl#Structure_of_dorsal_venous_network_of_foot"/>
    </owl:Class>
    


    <!-- http://bioontology.org/projects/ontologies/fma/fmaOwlDlComponent_2_0#Dorsal_white_commissure_of_spinal_cord -->

    <owl:Class rdf:about="http://bioontology.org/projects/ontologies/fma/fmaOwlDlComponent_2_0#Dorsal_white_commissure_of_spinal_cord">
        <owl:equivalentClass rdf:resource="http://www.ihtsdo.org/snomedct.owl#Structure_of_dorsal_white_commissure_of_spinal_cord"/>
    </owl:Class>
    


    <!-- http://bioontology.org/projects/ontologies/fma/fmaOwlDlComponent_2_0#Dorsalis_pedis_artery -->

    <owl:Class rdf:about="http://bioontology.org/projects/ontologies/fma/fmaOwlDlComponent_2_0#Dorsalis_pedis_artery">
        <owl:equivalentClass rdf:resource="http://www.ihtsdo.org/snomedct.owl#Structure_of_dorsalis_pedis_artery"/>
    </owl:Class>
    


    <!-- http://bioontology.org/projects/ontologies/fma/fmaOwlDlComponent_2_0#Dorsolateral_fasciculus_of_medulla -->

    <owl:Class rdf:about="http://bioontology.org/projects/ontologies/fma/fmaOwlDlComponent_2_0#Dorsolateral_fasciculus_of_medulla">
        <owl:equivalentClass rdf:resource="http://www.ihtsdo.org/snomedct.owl#Structure_of_dorsolateral_tract"/>
    </owl:Class>
    


    <!-- http://bioontology.org/projects/ontologies/fma/fmaOwlDlComponent_2_0#Dorsum_of_nose -->

    <owl:Class rdf:about="http://bioontology.org/projects/ontologies/fma/fmaOwlDlComponent_2_0#Dorsum_of_nose">
        <owl:equivalentClass rdf:resource="http://www.ihtsdo.org/snomedct.owl#Structure_of_dorsum_of_nose"/>
    </owl:Class>
    


    <!-- http://bioontology.org/projects/ontologies/fma/fmaOwlDlComponent_2_0#Dorsum_sellae -->

    <owl:Class rdf:about="http://bioontology.org/projects/ontologies/fma/fmaOwlDlComponent_2_0#Dorsum_sellae">
        <owl:equivalentClass rdf:resource="http://www.ihtsdo.org/snomedct.owl#Dorsum_sellae_structure"/>
    </owl:Class>
    


    <!-- http://bioontology.org/projects/ontologies/fma/fmaOwlDlComponent_2_0#Duct -->

    <owl:Class rdf:about="http://bioontology.org/projects/ontologies/fma/fmaOwlDlComponent_2_0#Duct">
        <owl:equivalentClass rdf:resource="http://www.ihtsdo.org/snomedct.owl#Duct"/>
    </owl:Class>
    


    <!-- http://bioontology.org/projects/ontologies/fma/fmaOwlDlComponent_2_0#Duct_of_epididymis -->

    <owl:Class rdf:about="http://bioontology.org/projects/ontologies/fma/fmaOwlDlComponent_2_0#Duct_of_epididymis">
        <owl:equivalentClass rdf:resource="http://www.ihtsdo.org/snomedct.owl#Epididymal_duct_structure"/>
    </owl:Class>
    


    <!-- http://bioontology.org/projects/ontologies/fma/fmaOwlDlComponent_2_0#Duct_of_salivary_gland -->

    <owl:Class rdf:about="http://bioontology.org/projects/ontologies/fma/fmaOwlDlComponent_2_0#Duct_of_salivary_gland">
        <owl:equivalentClass rdf:resource="http://www.ihtsdo.org/snomedct.owl#Salivary_duct_structure"/>
    </owl:Class>
    


    <!-- http://bioontology.org/projects/ontologies/fma/fmaOwlDlComponent_2_0#Ductus_venosus -->

    <owl:Class rdf:about="http://bioontology.org/projects/ontologies/fma/fmaOwlDlComponent_2_0#Ductus_venosus">
        <owl:equivalentClass rdf:resource="http://www.ihtsdo.org/snomedct.owl#Structure_of_ductus_venosus"/>
    </owl:Class>
    


    <!-- http://bioontology.org/projects/ontologies/fma/fmaOwlDlComponent_2_0#Dura_mater -->

    <owl:Class rdf:about="http://bioontology.org/projects/ontologies/fma/fmaOwlDlComponent_2_0#Dura_mater">
        <owl:equivalentClass rdf:resource="http://www.ihtsdo.org/snomedct.owl#Dura_mater_structure"/>
    </owl:Class>
    


    <!-- http://bioontology.org/projects/ontologies/fma/fmaOwlDlComponent_2_0#Dynein -->

    <owl:Class rdf:about="http://bioontology.org/projects/ontologies/fma/fmaOwlDlComponent_2_0#Dynein">
        <owl:equivalentClass rdf:resource="http://www.ihtsdo.org/snomedct.owl#Dynein_ATPase"/>
    </owl:Class>
    


    <!-- http://bioontology.org/projects/ontologies/fma/fmaOwlDlComponent_2_0#E_selectin -->

    <owl:Class rdf:about="http://bioontology.org/projects/ontologies/fma/fmaOwlDlComponent_2_0#E_selectin">
        <owl:equivalentClass rdf:resource="http://www.ihtsdo.org/snomedct.owl#Lymphocyte_antigen_CD62E"/>
    </owl:Class>
    


    <!-- http://bioontology.org/projects/ontologies/fma/fmaOwlDlComponent_2_0#Eccrine_sweat_gland -->

    <owl:Class rdf:about="http://bioontology.org/projects/ontologies/fma/fmaOwlDlComponent_2_0#Eccrine_sweat_gland">
        <owl:equivalentClass rdf:resource="http://www.ihtsdo.org/snomedct.owl#Eccrine_gland_structure"/>
    </owl:Class>
    


    <!-- http://bioontology.org/projects/ontologies/fma/fmaOwlDlComponent_2_0#Echinocyte -->

    <owl:Class rdf:about="http://bioontology.org/projects/ontologies/fma/fmaOwlDlComponent_2_0#Echinocyte">
        <owl:equivalentClass rdf:resource="http://www.ihtsdo.org/snomedct.owl#Burr_cell"/>
    </owl:Class>
    


    <!-- http://bioontology.org/projects/ontologies/fma/fmaOwlDlComponent_2_0#Ectoderm -->

    <owl:Class rdf:about="http://bioontology.org/projects/ontologies/fma/fmaOwlDlComponent_2_0#Ectoderm">
        <owl:equivalentClass rdf:resource="http://www.ihtsdo.org/snomedct.owl#Ectoderm_structure"/>
    </owl:Class>
    


    <!-- http://bioontology.org/projects/ontologies/fma/fmaOwlDlComponent_2_0#Efferent_ductule -->

    <owl:Class rdf:about="http://bioontology.org/projects/ontologies/fma/fmaOwlDlComponent_2_0#Efferent_ductule">
        <owl:equivalentClass rdf:resource="http://www.ihtsdo.org/snomedct.owl#Structure_of_efferent_ductule_of_testis"/>
    </owl:Class>
    


    <!-- http://bioontology.org/projects/ontologies/fma/fmaOwlDlComponent_2_0#Eighth_anterior_intercostal_artery -->

    <owl:Class rdf:about="http://bioontology.org/projects/ontologies/fma/fmaOwlDlComponent_2_0#Eighth_anterior_intercostal_artery">
        <owl:equivalentClass rdf:resource="http://www.ihtsdo.org/snomedct.owl#Eighth_anterior_intercostal_artery"/>
    </owl:Class>
    


    <!-- http://bioontology.org/projects/ontologies/fma/fmaOwlDlComponent_2_0#Eighth_anterior_intercostal_vein -->

    <owl:Class rdf:about="http://bioontology.org/projects/ontologies/fma/fmaOwlDlComponent_2_0#Eighth_anterior_intercostal_vein">
        <owl:equivalentClass rdf:resource="http://www.ihtsdo.org/snomedct.owl#Eighth_anterior_intercostal_vein"/>
    </owl:Class>
    


    <!-- http://bioontology.org/projects/ontologies/fma/fmaOwlDlComponent_2_0#Eighth_cervical_spinal_ganglion -->

    <owl:Class rdf:about="http://bioontology.org/projects/ontologies/fma/fmaOwlDlComponent_2_0#Eighth_cervical_spinal_ganglion">
        <owl:equivalentClass rdf:resource="http://www.ihtsdo.org/snomedct.owl#C8_spinal_ganglion"/>
    </owl:Class>
    


    <!-- http://bioontology.org/projects/ontologies/fma/fmaOwlDlComponent_2_0#Eighth_costal_cartilage -->

    <owl:Class rdf:about="http://bioontology.org/projects/ontologies/fma/fmaOwlDlComponent_2_0#Eighth_costal_cartilage">
        <owl:equivalentClass rdf:resource="http://www.ihtsdo.org/snomedct.owl#Structure_of_eighth_costal_cartilage"/>
    </owl:Class>
    


    <!-- http://bioontology.org/projects/ontologies/fma/fmaOwlDlComponent_2_0#Eighth_costochondral_joint -->

    <owl:Class rdf:about="http://bioontology.org/projects/ontologies/fma/fmaOwlDlComponent_2_0#Eighth_costochondral_joint">
        <owl:equivalentClass rdf:resource="http://www.ihtsdo.org/snomedct.owl#Eighth_costochondral_junction"/>
    </owl:Class>
    


    <!-- http://bioontology.org/projects/ontologies/fma/fmaOwlDlComponent_2_0#Eighth_costotransverse_joint -->

    <owl:Class rdf:about="http://bioontology.org/projects/ontologies/fma/fmaOwlDlComponent_2_0#Eighth_costotransverse_joint">
        <owl:equivalentClass rdf:resource="http://www.ihtsdo.org/snomedct.owl#Eighth_costotransverse_joint"/>
    </owl:Class>
    


    <!-- http://bioontology.org/projects/ontologies/fma/fmaOwlDlComponent_2_0#Eighth_external_intercostal_muscle -->

    <owl:Class rdf:about="http://bioontology.org/projects/ontologies/fma/fmaOwlDlComponent_2_0#Eighth_external_intercostal_muscle">
        <owl:equivalentClass rdf:resource="http://www.ihtsdo.org/snomedct.owl#Eighth_external_intercostal_muscle"/>
    </owl:Class>
    


    <!-- http://bioontology.org/projects/ontologies/fma/fmaOwlDlComponent_2_0#Eighth_innermost_intercostal_muscle -->

    <owl:Class rdf:about="http://bioontology.org/projects/ontologies/fma/fmaOwlDlComponent_2_0#Eighth_innermost_intercostal_muscle">
        <owl:equivalentClass rdf:resource="http://www.ihtsdo.org/snomedct.owl#Eighth_innermost_intercostal_muscle"/>
    </owl:Class>
    


    <!-- http://bioontology.org/projects/ontologies/fma/fmaOwlDlComponent_2_0#Eighth_intercostal_nerve -->

    <owl:Class rdf:about="http://bioontology.org/projects/ontologies/fma/fmaOwlDlComponent_2_0#Eighth_intercostal_nerve">
        <owl:equivalentClass rdf:resource="http://www.ihtsdo.org/snomedct.owl#Eighth_intercostal_nerve"/>
    </owl:Class>
    


    <!-- http://bioontology.org/projects/ontologies/fma/fmaOwlDlComponent_2_0#Eighth_internal_intercostal_muscle -->

    <owl:Class rdf:about="http://bioontology.org/projects/ontologies/fma/fmaOwlDlComponent_2_0#Eighth_internal_intercostal_muscle">
        <owl:equivalentClass rdf:resource="http://www.ihtsdo.org/snomedct.owl#Eighth_internal_intercostal_muscle"/>
    </owl:Class>
    


    <!-- http://bioontology.org/projects/ontologies/fma/fmaOwlDlComponent_2_0#Eighth_levator_costae -->

    <owl:Class rdf:about="http://bioontology.org/projects/ontologies/fma/fmaOwlDlComponent_2_0#Eighth_levator_costae">
        <owl:equivalentClass rdf:resource="http://www.ihtsdo.org/snomedct.owl#Eighth_levator_costae"/>
    </owl:Class>
    


    <!-- http://bioontology.org/projects/ontologies/fma/fmaOwlDlComponent_2_0#Eighth_posterior_intercostal_artery -->

    <owl:Class rdf:about="http://bioontology.org/projects/ontologies/fma/fmaOwlDlComponent_2_0#Eighth_posterior_intercostal_artery">
        <owl:equivalentClass rdf:resource="http://www.ihtsdo.org/snomedct.owl#Eighth_posterior_intercostal_artery"/>
    </owl:Class>
    


    <!-- http://bioontology.org/projects/ontologies/fma/fmaOwlDlComponent_2_0#Eighth_thoracic_spinal_ganglion -->

    <owl:Class rdf:about="http://bioontology.org/projects/ontologies/fma/fmaOwlDlComponent_2_0#Eighth_thoracic_spinal_ganglion">
        <owl:equivalentClass rdf:resource="http://www.ihtsdo.org/snomedct.owl#T8_spinal_ganglion"/>
    </owl:Class>
    


    <!-- http://bioontology.org/projects/ontologies/fma/fmaOwlDlComponent_2_0#Eighth_thoracic_vertebra -->

    <owl:Class rdf:about="http://bioontology.org/projects/ontologies/fma/fmaOwlDlComponent_2_0#Eighth_thoracic_vertebra">
        <owl:equivalentClass rdf:resource="http://www.ihtsdo.org/snomedct.owl#Bone_structure_of_T8"/>
    </owl:Class>
    


    <!-- http://bioontology.org/projects/ontologies/fma/fmaOwlDlComponent_2_0#Eighth_thoracic_vertebral_arch -->

    <owl:Class rdf:about="http://bioontology.org/projects/ontologies/fma/fmaOwlDlComponent_2_0#Eighth_thoracic_vertebral_arch">
        <owl:equivalentClass rdf:resource="http://www.ihtsdo.org/snomedct.owl#Structure_of_arch_of_eighth_thoracic_vertebra"/>
    </owl:Class>
    


    <!-- http://bioontology.org/projects/ontologies/fma/fmaOwlDlComponent_2_0#Eighth_thoracic_vertebral_foramen -->

    <owl:Class rdf:about="http://bioontology.org/projects/ontologies/fma/fmaOwlDlComponent_2_0#Eighth_thoracic_vertebral_foramen">
        <owl:equivalentClass rdf:resource="http://www.ihtsdo.org/snomedct.owl#T8_vertebral_foramen"/>
    </owl:Class>
    


    <!-- http://bioontology.org/projects/ontologies/fma/fmaOwlDlComponent_2_0#Elastic_fiber -->

    <owl:Class rdf:about="http://bioontology.org/projects/ontologies/fma/fmaOwlDlComponent_2_0#Elastic_fiber">
        <owl:equivalentClass rdf:resource="http://www.ihtsdo.org/snomedct.owl#Elastic_fiber"/>
    </owl:Class>
    


    <!-- http://bioontology.org/projects/ontologies/fma/fmaOwlDlComponent_2_0#Elastic_tissue -->

    <owl:Class rdf:about="http://bioontology.org/projects/ontologies/fma/fmaOwlDlComponent_2_0#Elastic_tissue">
        <owl:equivalentClass rdf:resource="http://www.ihtsdo.org/snomedct.owl#Elastic_tissue"/>
    </owl:Class>
    


    <!-- http://bioontology.org/projects/ontologies/fma/fmaOwlDlComponent_2_0#Elastin -->

    <owl:Class rdf:about="http://bioontology.org/projects/ontologies/fma/fmaOwlDlComponent_2_0#Elastin">
        <owl:equivalentClass rdf:resource="http://www.ihtsdo.org/snomedct.owl#Elastin"/>
    </owl:Class>
    


    <!-- http://bioontology.org/projects/ontologies/fma/fmaOwlDlComponent_2_0#Elbow -->

    <owl:Class rdf:about="http://bioontology.org/projects/ontologies/fma/fmaOwlDlComponent_2_0#Elbow">
        <owl:equivalentClass rdf:resource="http://www.ihtsdo.org/snomedct.owl#Elbow_region_structure"/>
    </owl:Class>
    


    <!-- http://bioontology.org/projects/ontologies/fma/fmaOwlDlComponent_2_0#Elbow_joint -->

    <owl:Class rdf:about="http://bioontology.org/projects/ontologies/fma/fmaOwlDlComponent_2_0#Elbow_joint">
        <owl:equivalentClass rdf:resource="http://www.ihtsdo.org/snomedct.owl#Elbow_joint_structure"/>
    </owl:Class>
    


    <!-- http://bioontology.org/projects/ontologies/fma/fmaOwlDlComponent_2_0#Eleventh_anterior_intercostal_artery -->

    <owl:Class rdf:about="http://bioontology.org/projects/ontologies/fma/fmaOwlDlComponent_2_0#Eleventh_anterior_intercostal_artery">
        <owl:equivalentClass rdf:resource="http://www.ihtsdo.org/snomedct.owl#Eleventh_anterior_intercostal_artery"/>
    </owl:Class>
    


    <!-- http://bioontology.org/projects/ontologies/fma/fmaOwlDlComponent_2_0#Eleventh_anterior_intercostal_vein -->

    <owl:Class rdf:about="http://bioontology.org/projects/ontologies/fma/fmaOwlDlComponent_2_0#Eleventh_anterior_intercostal_vein">
        <owl:equivalentClass rdf:resource="http://www.ihtsdo.org/snomedct.owl#Eleventh_anterior_intercostal_vein"/>
    </owl:Class>
    


    <!-- http://bioontology.org/projects/ontologies/fma/fmaOwlDlComponent_2_0#Eleventh_costal_cartilage -->

    <owl:Class rdf:about="http://bioontology.org/projects/ontologies/fma/fmaOwlDlComponent_2_0#Eleventh_costal_cartilage">
        <owl:equivalentClass rdf:resource="http://www.ihtsdo.org/snomedct.owl#Structure_of_eleventh_costal_cartilage"/>
    </owl:Class>
    


    <!-- http://bioontology.org/projects/ontologies/fma/fmaOwlDlComponent_2_0#Eleventh_costochondral_joint -->

    <owl:Class rdf:about="http://bioontology.org/projects/ontologies/fma/fmaOwlDlComponent_2_0#Eleventh_costochondral_joint">
        <owl:equivalentClass rdf:resource="http://www.ihtsdo.org/snomedct.owl#Eleventh_costochondral_junction"/>
    </owl:Class>
    


    <!-- http://bioontology.org/projects/ontologies/fma/fmaOwlDlComponent_2_0#Eleventh_external_intercostal_muscle -->

    <owl:Class rdf:about="http://bioontology.org/projects/ontologies/fma/fmaOwlDlComponent_2_0#Eleventh_external_intercostal_muscle">
        <owl:equivalentClass rdf:resource="http://www.ihtsdo.org/snomedct.owl#Eleventh_external_intercostal_muscle"/>
    </owl:Class>
    


    <!-- http://bioontology.org/projects/ontologies/fma/fmaOwlDlComponent_2_0#Eleventh_innermost_intercostal_muscle -->

    <owl:Class rdf:about="http://bioontology.org/projects/ontologies/fma/fmaOwlDlComponent_2_0#Eleventh_innermost_intercostal_muscle">
        <owl:equivalentClass rdf:resource="http://www.ihtsdo.org/snomedct.owl#Eleventh_innermost_intercostal_muscle"/>
    </owl:Class>
    


    <!-- http://bioontology.org/projects/ontologies/fma/fmaOwlDlComponent_2_0#Eleventh_intercostal_nerve -->

    <owl:Class rdf:about="http://bioontology.org/projects/ontologies/fma/fmaOwlDlComponent_2_0#Eleventh_intercostal_nerve">
        <owl:equivalentClass rdf:resource="http://www.ihtsdo.org/snomedct.owl#Eleventh_intercostal_nerve"/>
    </owl:Class>
    


    <!-- http://bioontology.org/projects/ontologies/fma/fmaOwlDlComponent_2_0#Eleventh_internal_intercostal_muscle -->

    <owl:Class rdf:about="http://bioontology.org/projects/ontologies/fma/fmaOwlDlComponent_2_0#Eleventh_internal_intercostal_muscle">
        <owl:equivalentClass rdf:resource="http://www.ihtsdo.org/snomedct.owl#Eleventh_internal_intercostal_muscle"/>
    </owl:Class>
    


    <!-- http://bioontology.org/projects/ontologies/fma/fmaOwlDlComponent_2_0#Eleventh_levator_costae -->

    <owl:Class rdf:about="http://bioontology.org/projects/ontologies/fma/fmaOwlDlComponent_2_0#Eleventh_levator_costae">
        <owl:equivalentClass rdf:resource="http://www.ihtsdo.org/snomedct.owl#Eleventh_levator_costae"/>
    </owl:Class>
    


    <!-- http://bioontology.org/projects/ontologies/fma/fmaOwlDlComponent_2_0#Eleventh_posterior_intercostal_artery -->

    <owl:Class rdf:about="http://bioontology.org/projects/ontologies/fma/fmaOwlDlComponent_2_0#Eleventh_posterior_intercostal_artery">
        <owl:equivalentClass rdf:resource="http://www.ihtsdo.org/snomedct.owl#Eleventh_posterior_intercostal_artery"/>
    </owl:Class>
    


    <!-- http://bioontology.org/projects/ontologies/fma/fmaOwlDlComponent_2_0#Eleventh_thoracic_spinal_ganglion -->

    <owl:Class rdf:about="http://bioontology.org/projects/ontologies/fma/fmaOwlDlComponent_2_0#Eleventh_thoracic_spinal_ganglion">
        <owl:equivalentClass rdf:resource="http://www.ihtsdo.org/snomedct.owl#T11_spinal_ganglion"/>
    </owl:Class>
    


    <!-- http://bioontology.org/projects/ontologies/fma/fmaOwlDlComponent_2_0#Eleventh_thoracic_vertebra -->

    <owl:Class rdf:about="http://bioontology.org/projects/ontologies/fma/fmaOwlDlComponent_2_0#Eleventh_thoracic_vertebra">
        <owl:equivalentClass rdf:resource="http://www.ihtsdo.org/snomedct.owl#Bone_structure_of_T11"/>
    </owl:Class>
    


    <!-- http://bioontology.org/projects/ontologies/fma/fmaOwlDlComponent_2_0#Eleventh_thoracic_vertebral_arch -->
[truncated: 2,370,058 more chars]
