# Supplementary material for: Logic-based assessment of the compatibility of UMLS ontology sources
Source: J Biomed Semantics. 2011 Mar 7;2(Suppl 1):S2. doi: 10.1186/2041-1480-2-S1-S2 (PMC3105494; doi:10.1186/2041-1480-2-S1-S2)
Supplement: Additional file 3 — Description of data: Disambiguated UMLS2009AA equivalence mappings (6264 from 19622) between NCI and SNOMED CT ontologies. File Format: OWL (Ontology Web Language) [file 2041-1480-2-S1-S2-S3.owl]

<?xml version="1.0"?>
<rdf:RDF xmlns="http://krono.act.uji.es/mappings/mappings_SNOMED_NCI.owl#"
     xml:base="http://krono.act.uji.es/mappings/mappings_SNOMED_NCI.owl"
     xmlns:Structure_of_Fontana="http://www.ihtsdo.org/snomedct.owl#Structure_of_Fontana&#39;"
     xmlns:Robot="http://www.ihtsdo.org/snomedct.owl#Robot,"
     xmlns:Basophil="http://www.ihtsdo.org/snomedct.owl#Basophil,"
     xmlns:umol2="http://www.ihtsdo.org/snomedct.owl#umol/24"
     xmlns:ft="http://www.ihtsdo.org/snomedct.owl#ft/"
     xmlns:Syringe="http://www.ihtsdo.org/snomedct.owl#Syringe,"
     xmlns:Partial_thromboplastin_time="http://www.ihtsdo.org/snomedct.owl#Partial_thromboplastin_time,"
     xmlns:Ranvier="http://www.ihtsdo.org/snomedct.owl#Ranvier&#39;"
     xmlns:Radiation_oncology_AND="http://www.ihtsdo.org/snomedct.owl#Radiation_oncology_AND/"
     xmlns:Race="http://www.ihtsdo.org/snomedct.owl#Race:"
     xmlns:Ommaya_reservoir="http://www.ihtsdo.org/snomedct.owl#Ommaya_reservoir,"
     xmlns:Behcet="http://www.ihtsdo.org/snomedct.owl#Behcet&#39;"
     xmlns:Sodium_measurement="http://www.ihtsdo.org/snomedct.owl#Sodium_measurement,"
     xmlns:Laparoscope="http://www.ihtsdo.org/snomedct.owl#Laparoscope,"
     xmlns:Mass="http://www.ihtsdo.org/snomedct.owl#Mass,"
     xmlns:owl="http://www.w3.org/2002/07/owl#"
     xmlns:Household_humidifier="http://www.ihtsdo.org/snomedct.owl#Household_humidifier,"
     xmlns:Semi-Fowler="http://www.ihtsdo.org/snomedct.owl#Semi-Fowler&#39;"
     xmlns:Speech="http://www.ihtsdo.org/snomedct.owl#Speech/"
     xmlns:Creatinine_measurement="http://www.ihtsdo.org/snomedct.owl#Creatinine_measurement,"
     xmlns:Canister="http://www.ihtsdo.org/snomedct.owl#Canister,"
     xmlns:ug2="http://www.ihtsdo.org/snomedct.owl#ug/"
     xmlns:Pneumocyte="http://www.ihtsdo.org/snomedct.owl#Pneumocyte,"
     xmlns:C="http://www.ihtsdo.org/snomedct.owl#C/"
     xmlns:L="http://www.ihtsdo.org/snomedct.owl#L/"
     xmlns:Tracheostomy_tube="http://www.ihtsdo.org/snomedct.owl#Tracheostomy_tube,"
     xmlns:_cells="http://www.ihtsdo.org/snomedct.owl#10*9_cells/"
     xmlns:Ashkenazi_Jew="http://www.ihtsdo.org/snomedct.owl#Ashkenazi_Jew,"
     xmlns:Family_history="http://www.ihtsdo.org/snomedct.owl#Family_history:"
     xmlns:Physiologic_monitoring_system="http://www.ihtsdo.org/snomedct.owl#Physiologic_monitoring_system,"
     xmlns:U="http://www.ihtsdo.org/snomedct.owl#U/"
     xmlns:gren="http://www.ihtsdo.org/snomedct.owl#Sj&#195;&#182;gren&#39;"
     xmlns:Milliequivalents="http://www.ihtsdo.org/snomedct.owl#Milliequivalents/"
     xmlns:ChÃƒ="http://www.ihtsdo.org/snomedct.owl#Ch&#195;&#169;"
     xmlns:Gram="http://www.ihtsdo.org/snomedct.owl#Gram/"
     xmlns:Staple="http://www.ihtsdo.org/snomedct.owl#Staple,"
     xmlns:Structure_of_parietal_layer_of_Bowman="http://www.ihtsdo.org/snomedct.owl#Structure_of_parietal_layer_of_Bowman&#39;"
     xmlns:Urinalysis_="http://www.ihtsdo.org/snomedct.owl#Urinalysis_="
     xmlns:g="http://www.ihtsdo.org/snomedct.owl#g/"
     xmlns:Structure_of_Descemet="http://www.ihtsdo.org/snomedct.owl#Structure_of_Descemet&#39;"
     xmlns:Structure_of_descending_limb_of_Henle="http://www.ihtsdo.org/snomedct.owl#Structure_of_descending_limb_of_Henle&#39;"
     xmlns:ug="http://www.ihtsdo.org/snomedct.owl#ug/24"
     xmlns:Pyrimidine-5="http://www.ihtsdo.org/snomedct.owl#Pyrimidine-5&#39;-"
     xmlns:SÃƒ="http://www.ihtsdo.org/snomedct.owl#S&#195;&#169;"
     xmlns:m="http://www.ihtsdo.org/snomedct.owl#m/"
     xmlns:Ruffini="http://www.ihtsdo.org/snomedct.owl#Ruffini&#39;"
     xmlns:Dilator="http://www.ihtsdo.org/snomedct.owl#Dilator,"
     xmlns:w="http://www.ihtsdo.org/snomedct.owl#w/"
     xmlns:Medical_record="http://www.ihtsdo.org/snomedct.owl#Medical_record,"
     xmlns:v="http://www.ihtsdo.org/snomedct.owl#v/"
     xmlns:Gastroscope="http://www.ihtsdo.org/snomedct.owl#Gastroscope,"
     xmlns:uU="http://www.ihtsdo.org/snomedct.owl#uU/"
     xmlns:g2="http://www.ihtsdo.org/snomedct.owl#g/24"
     xmlns:xsd="http://www.w3.org/2001/XMLSchema#"
     xmlns:Closed_Colles="http://www.ihtsdo.org/snomedct.owl#Closed_Colles&#39;"
     xmlns:Visible_light="http://www.ihtsdo.org/snomedct.owl#Visible_light,"
     xmlns:Megabecquerel="http://www.ihtsdo.org/snomedct.owl#Megabecquerel/"
     xmlns:Thesaurus="http://ncicb.nci.nih.gov/xml/owl/EVS/Thesaurus.owl#"
     xmlns:kg3="http://www.ihtsdo.org/snomedct.owl#kg/"
     xmlns:kg2="http://www.ihtsdo.org/snomedct.owl#mg/kg/"
     xmlns:rdf="http://www.w3.org/1999/02/22-rdf-syntax-ns#"
     xmlns:Dystrophic_calcification="http://www.ihtsdo.org/snomedct.owl#Dystrophic_calcification,"
     xmlns:Scale="http://www.ihtsdo.org/snomedct.owl#Scale,"
     xmlns:Bottle="http://www.ihtsdo.org/snomedct.owl#Bottle,"
     xmlns:Alteration_in_fluid_volume="http://www.ihtsdo.org/snomedct.owl#Alteration_in_fluid_volume:"
     xmlns:Pump="http://www.ihtsdo.org/snomedct.owl#Pump,"
     xmlns:milliliter="http://www.ihtsdo.org/snomedct.owl#Nanograms/milliliter/"
     xmlns:MilliCuries="http://www.ihtsdo.org/snomedct.owl#MilliCuries/"
     xmlns:Sphygmomanometer="http://www.ihtsdo.org/snomedct.owl#Sphygmomanometer,"
     xmlns:Tampon="http://www.ihtsdo.org/snomedct.owl#Tampon,"
     xmlns:Needle="http://www.ihtsdo.org/snomedct.owl#Needle,"
     xmlns:Bipolar_affective_disorder="http://www.ihtsdo.org/snomedct.owl#Bipolar_affective_disorder,"
     xmlns:Pelger-HuÃƒ="http://www.ihtsdo.org/snomedct.owl#Pelger-Hu&#195;&#171;"
     xmlns:Implant="http://www.ihtsdo.org/snomedct.owl#Implant,"
     xmlns:mEq="http://www.ihtsdo.org/snomedct.owl#mEq/"
     xmlns:Scalpel="http://www.ihtsdo.org/snomedct.owl#Scalpel,"
     xmlns:Probe="http://www.ihtsdo.org/snomedct.owl#Probe,"
     xmlns:Structure_of_Bowman="http://www.ihtsdo.org/snomedct.owl#Structure_of_Bowman&#39;"
     xmlns:Blood_administration_set="http://www.ihtsdo.org/snomedct.owl#Blood_administration_set,"
     xmlns:rdfs="http://www.w3.org/2000/01/rdf-schema#"
     xmlns:Packing_material="http://www.ihtsdo.org/snomedct.owl#Packing_material,"
     xmlns:mg2="http://www.ihtsdo.org/snomedct.owl#mg/24"
     xmlns:_partial_pressure="http://www.ihtsdo.org/snomedct.owl#Oxygen_measurement,_partial_pressure,"
     xmlns:Complement_assay="http://www.ihtsdo.org/snomedct.owl#Complement_assay,"
     xmlns:Bartholin="http://www.ihtsdo.org/snomedct.owl#Bartholin&#39;"
     xmlns:snomedct2="http://www.ihtsdo.org/snomedct.owl#5-"
     xmlns:Colposcope="http://www.ihtsdo.org/snomedct.owl#Colposcope,"
     xmlns:snomedct3="http://www.ihtsdo.org/snomedct.owl#8,11,14-"
     xmlns:snomedct4="http://www.ihtsdo.org/snomedct.owl#5,8,11-"
     xmlns:snomedct5="http://www.ihtsdo.org/snomedct.owl#99"
     xmlns:snomedct6="http://www.ihtsdo.org/snomedct.owl#1-"
     xmlns:snomedct7="http://www.ihtsdo.org/snomedct.owl#106"
     xmlns:Tracheostomy_button="http://www.ihtsdo.org/snomedct.owl#Tracheostomy_button,"
     xmlns:snomedct8="http://www.ihtsdo.org/snomedct.owl#14"
     xmlns:mosmol="http://www.ihtsdo.org/snomedct.owl#mosmol/"
     xmlns:Ethinyl_estradiol_="http://www.ihtsdo.org/snomedct.owl#Ethinyl_estradiol_+"
     xmlns:Freund="http://www.ihtsdo.org/snomedct.owl#Freund&#39;"
     xmlns:Condom="http://www.ihtsdo.org/snomedct.owl#Condom,"
     xmlns:Micromole="http://www.ihtsdo.org/snomedct.owl#Micromole/"
     xmlns:snomedct9="http://www.ihtsdo.org/snomedct.owl#239"
     xmlns:Speculum="http://www.ihtsdo.org/snomedct.owl#Speculum,"
     xmlns:Democratic_people="http://www.ihtsdo.org/snomedct.owl#Democratic_people&#39;"
     xmlns:_L_chain="http://www.ihtsdo.org/snomedct.owl#Immunoglobulin,_L_chain,"
     xmlns:Lamivudine="http://www.ihtsdo.org/snomedct.owl#Lamivudine+"
     xmlns:Basal_body_of_cilium_or_flagellum="http://www.ihtsdo.org/snomedct.owl#Basal_body_of_cilium_or_flagellum,"
     xmlns:Anisocytosis="http://www.ihtsdo.org/snomedct.owl#Anisocytosis,"
     xmlns:Physical_medicine_massage="http://www.ihtsdo.org/snomedct.owl#Physical_medicine_massage,"
     xmlns:Lopinavir="http://www.ihtsdo.org/snomedct.owl#Lopinavir+"
     xmlns:Structure_of_visceral_layer_of_Bowman="http://www.ihtsdo.org/snomedct.owl#Structure_of_visceral_layer_of_Bowman&#39;"
     xmlns:Microgram="http://www.ihtsdo.org/snomedct.owl#Microgram/"
     xmlns:mmol="http://www.ihtsdo.org/snomedct.owl#mmol/24"
     xmlns:Closed_fracture_of_malar_AND="http://www.ihtsdo.org/snomedct.owl#Closed_fracture_of_malar_AND/"
     xmlns:Potassium_measurement="http://www.ihtsdo.org/snomedct.owl#Potassium_measurement,"
     xmlns:meter2="http://www.ihtsdo.org/snomedct.owl#Milligram/meter2/"
     xmlns:Fowler="http://www.ihtsdo.org/snomedct.owl#Fowler&#39;"
     xmlns:Henoch-SchÃƒ="http://www.ihtsdo.org/snomedct.owl#Henoch-Sch&#195;&#182;"
     xmlns:Colonoscope="http://www.ihtsdo.org/snomedct.owl#Colonoscope,"
     xmlns:pg="http://www.ihtsdo.org/snomedct.owl#pg/"
     xmlns:Small_intestinal_crypt_of_LieberkÃƒ="http://www.ihtsdo.org/snomedct.owl#Small_intestinal_crypt_of_Lieberk&#195;&#188;"
     xmlns:Structure_of_Reil="http://www.ihtsdo.org/snomedct.owl#Structure_of_Reil&#39;"
     xmlns:Bronchoscope="http://www.ihtsdo.org/snomedct.owl#Bronchoscope,"
     xmlns:cells="http://www.ihtsdo.org/snomedct.owl#cells/"
     xmlns:Alzheimer="http://www.ihtsdo.org/snomedct.owl#Alzheimer&#39;"
     xmlns:Colony_forming_unit-granulocyte="http://www.ihtsdo.org/snomedct.owl#Colony_forming_unit-granulocyte/"
     xmlns:Unspecified_bipolar_affective_disorder="http://www.ihtsdo.org/snomedct.owl#Unspecified_bipolar_affective_disorder,"
     xmlns:Microscope="http://www.ihtsdo.org/snomedct.owl#Microscope,"
     xmlns:Stent="http://www.ihtsdo.org/snomedct.owl#Stent,"
     xmlns:Cystoscope="http://www.ihtsdo.org/snomedct.owl#Cystoscope,"
     xmlns:Eosinophil="http://www.ihtsdo.org/snomedct.owl#Eosinophil,"
     xmlns:mU="http://www.ihtsdo.org/snomedct.owl#mU/"
     xmlns:Table="http://www.ihtsdo.org/snomedct.owl#Table,"
     xmlns:Norethindrone_="http://www.ihtsdo.org/snomedct.owl#Norethindrone_+"
     xmlns:Albumin_measurement="http://www.ihtsdo.org/snomedct.owl#Albumin_measurement,"
     xmlns:Blood_gases="http://www.ihtsdo.org/snomedct.owl#Blood_gases,"
     xmlns:Unit="http://www.ihtsdo.org/snomedct.owl#Unit/"
     xmlns:Munition="http://www.ihtsdo.org/snomedct.owl#Munition,"
     xmlns:Structure_of_ascending_limb_of_Henle="http://www.ihtsdo.org/snomedct.owl#Structure_of_ascending_limb_of_Henle&#39;"
     xmlns:Immunologic_surveillance="http://www.ihtsdo.org/snomedct.owl#Immunologic_surveillance,"
     xmlns:kilogram="http://www.ihtsdo.org/snomedct.owl#Milliequivalents/kilogram/"
     xmlns:Stimulus="http://www.ihtsdo.org/snomedct.owl#Stimulus,"
     xmlns:Fracture="http://www.ihtsdo.org/snomedct.owl#Fracture,"
     xmlns:mg="http://www.ihtsdo.org/snomedct.owl#mg/"
     xmlns:mm="http://www.ihtsdo.org/snomedct.owl#mm/"
     xmlns:_type_A="http://www.ihtsdo.org/snomedct.owl#Influenzavirus,_type_A,"
     xmlns:Administration_of_substance_to_produce_immunity="http://www.ihtsdo.org/snomedct.owl#Administration_of_substance_to_produce_immunity,"
     xmlns:Pyrimethamine_="http://www.ihtsdo.org/snomedct.owl#Pyrimethamine_+"
     xmlns:Multiple_fractures="http://www.ihtsdo.org/snomedct.owl#Multiple_fractures,"
     xmlns:Conditioned_stimulus="http://www.ihtsdo.org/snomedct.owl#Conditioned_stimulus,"
     xmlns:Marriage="http://www.ihtsdo.org/snomedct.owl#Marriage,"
     xmlns:Crypt_of_LieberkÃƒ="http://www.ihtsdo.org/snomedct.owl#Crypt_of_Lieberk&#195;&#188;"
     xmlns:cfu="http://www.ihtsdo.org/snomedct.owl#cfu/"
     xmlns:kiloBecquerel="http://www.ihtsdo.org/snomedct.owl#kiloBecquerel/"
     xmlns:Toothbrush="http://www.ihtsdo.org/snomedct.owl#Toothbrush,"
     xmlns:Hallucinogen_dependence="http://www.ihtsdo.org/snomedct.owl#Hallucinogen_dependence,"
     xmlns:ng="http://www.ihtsdo.org/snomedct.owl#ng/"
     xmlns:X-ray="http://www.ihtsdo.org/snomedct.owl#X-ray:"
     xmlns:Defibrillator_paddle="http://www.ihtsdo.org/snomedct.owl#Defibrillator_paddle,"
     xmlns:snomedct20="http://www.ihtsdo.org/snomedct.owl#224"
     xmlns:Immunoglobulin="http://www.ihtsdo.org/snomedct.owl#Immunoglobulin,"
     xmlns:Cannabis_dependence="http://www.ihtsdo.org/snomedct.owl#Cannabis_dependence,"
     xmlns:Breast_prosthesis="http://www.ihtsdo.org/snomedct.owl#Breast_prosthesis,"
     xmlns:Microliter="http://www.ihtsdo.org/snomedct.owl#Microliter/"
     xmlns:Structure_of_Broca="http://www.ihtsdo.org/snomedct.owl#Structure_of_Broca&#39;"
     xmlns:Denture="http://www.ihtsdo.org/snomedct.owl#Denture,"
     xmlns:Human_papillomavirus="http://www.ihtsdo.org/snomedct.owl#Human_papillomavirus,"
     xmlns:kg="http://www.ihtsdo.org/snomedct.owl#mcg/kg/"
     xmlns:Radiation="http://www.ihtsdo.org/snomedct.owl#Radiation/"
     xmlns:fmol="http://www.ihtsdo.org/snomedct.owl#fmol/"
     xmlns:Hepatectomy="http://www.ihtsdo.org/snomedct.owl#Hepatectomy,"
     xmlns:Endoscope="http://www.ihtsdo.org/snomedct.owl#Endoscope,"
     xmlns:Place_in_family_order="http://www.ihtsdo.org/snomedct.owl#Place_in_family_order:"
     xmlns:Laryngoscope="http://www.ihtsdo.org/snomedct.owl#Laryngoscope,"
     xmlns:Milliliter="http://www.ihtsdo.org/snomedct.owl#Milliliter/"
     xmlns:Delayed_hypersensitivity_skin_test="http://www.ihtsdo.org/snomedct.owl#Delayed_hypersensitivity_skin_test,"
     xmlns:Contraceptive_diaphragm="http://www.ihtsdo.org/snomedct.owl#Contraceptive_diaphragm,"
     xmlns:Staphylococcus="http://www.ihtsdo.org/snomedct.owl#Staphylococcus,"
     xmlns:IU="http://www.ihtsdo.org/snomedct.owl#IU/"
     xmlns:km="http://www.ihtsdo.org/snomedct.owl#km/"
     xmlns:beats="http://www.ihtsdo.org/snomedct.owl#beats/"
     xmlns:Glucose_measurement="http://www.ihtsdo.org/snomedct.owl#Glucose_measurement,"
     xmlns:mL="http://www.ihtsdo.org/snomedct.owl#mL/24"
     xmlns:Waldeyer="http://www.ihtsdo.org/snomedct.owl#Waldeyer&#39;"
     xmlns:Waist="http://www.ihtsdo.org/snomedct.owl#Waist/"
     xmlns:breaths="http://www.ihtsdo.org/snomedct.owl#breaths/"
     xmlns:Calcium_measurement="http://www.ihtsdo.org/snomedct.owl#Calcium_measurement,"
     xmlns:lb="http://www.ihtsdo.org/snomedct.owl#lb/"
     xmlns:Meissner="http://www.ihtsdo.org/snomedct.owl#Meissner&#39;"
     xmlns:Hypodermic_needle="http://www.ihtsdo.org/snomedct.owl#Hypodermic_needle,"
     xmlns:Implantable_dental_prosthesis="http://www.ihtsdo.org/snomedct.owl#Implantable_dental_prosthesis,"
     xmlns:Collimator="http://www.ihtsdo.org/snomedct.owl#Collimator,"
     xmlns:Magnesium_measurement="http://www.ihtsdo.org/snomedct.owl#Magnesium_measurement,"
     xmlns:Structure_of_Meissner="http://www.ihtsdo.org/snomedct.owl#Structure_of_Meissner&#39;"
     xmlns:pmol="http://www.ihtsdo.org/snomedct.owl#pmol/"
     xmlns:ffler="http://www.ihtsdo.org/snomedct.owl#L&#195;&#182;ffler&#39;"
     xmlns:Henle="http://www.ihtsdo.org/snomedct.owl#Henle&#39;"
     xmlns:kilogram5="http://www.ihtsdo.org/snomedct.owl#Unit/kilogram/"
     xmlns:kilogram4="http://www.ihtsdo.org/snomedct.owl#International_unit/kilogram/"
     xmlns:kilogram6="http://www.ihtsdo.org/snomedct.owl#Microgram/kilogram/"
     xmlns:DTachycardia="http://www.ihtsdo.org/snomedct.owl#DTachycardia,"
     xmlns:kilogram3="http://www.ihtsdo.org/snomedct.owl#Milliliter/kilogram/"
     xmlns:Catheter="http://www.ihtsdo.org/snomedct.owl#Catheter,"
     xmlns:Goat="http://www.ihtsdo.org/snomedct.owl#Goat&#39;"
     xmlns:Root_amputation="http://www.ihtsdo.org/snomedct.owl#Root_amputation,"
     xmlns:kilogram2="http://www.ihtsdo.org/snomedct.owl#Gram/kilogram/"
     xmlns:snomedct="http://www.ihtsdo.org/snomedct.owl#"
     xmlns:CD4="http://www.ihtsdo.org/snomedct.owl#CD4+"
     xmlns:Bilirubin="http://www.ihtsdo.org/snomedct.owl#Bilirubin,"
     xmlns:CD8="http://www.ihtsdo.org/snomedct.owl#CD8+"
     xmlns:umol="http://www.ihtsdo.org/snomedct.owl#umol/"
     xmlns:nmol="http://www.ihtsdo.org/snomedct.owl#nmol/"
     xmlns:Electrophoresis="http://www.ihtsdo.org/snomedct.owl#Electrophoresis,"
     xmlns:mL2="http://www.ihtsdo.org/snomedct.owl#mL/"
     xmlns:snomedct16="http://www.ihtsdo.org/snomedct.owl#124"
     xmlns:snomedct17="http://www.ihtsdo.org/snomedct.owl#103"
     xmlns:snomedct14="http://www.ihtsdo.org/snomedct.owl#2-"
     xmlns:snomedct15="http://www.ihtsdo.org/snomedct.owl#111"
     xmlns:GBq="http://www.ihtsdo.org/snomedct.owl#GBq/"
     xmlns:snomedct12="http://www.ihtsdo.org/snomedct.owl#10*9/"
     xmlns:snomedct13="http://www.ihtsdo.org/snomedct.owl#9"
     xmlns:snomedct10="http://www.ihtsdo.org/snomedct.owl#137"
     xmlns:snomedct11="http://www.ihtsdo.org/snomedct.owl#90"
     xmlns:Physical="http://www.ihtsdo.org/snomedct.owl#Physical/"
     xmlns:snomedct19="http://www.ihtsdo.org/snomedct.owl#60"
     xmlns:snomedct18="http://www.ihtsdo.org/snomedct.owl#46"
     xmlns:Mucopolysaccharidosis="http://www.ihtsdo.org/snomedct.owl#Mucopolysaccharidosis,"
     xmlns:uIU="http://www.ihtsdo.org/snomedct.owl#uIU/"
     xmlns:Instrument="http://www.ihtsdo.org/snomedct.owl#Instrument,">
    <owl:Ontology rdf:about=""/>
    


    <!-- 
    ///////////////////////////////////////////////////////////////////////////////////////
    //
    // Classes
    //
    ///////////////////////////////////////////////////////////////////////////////////////
     -->

    


    <!-- http://ncicb.nci.nih.gov/xml/owl/EVS/Thesaurus.owl#ADCC_Assay -->

    <owl:Class rdf:about="http://ncicb.nci.nih.gov/xml/owl/EVS/Thesaurus.owl#ADCC_Assay">
        <owl:equivalentClass rdf:resource="http://www.ihtsdo.org/snomedct.owl#Antibody_dependent_cellular_cytotoxicity_assay"/>
    </owl:Class>
    


    <!-- http://ncicb.nci.nih.gov/xml/owl/EVS/Thesaurus.owl#ATPase -->

    <owl:Class rdf:about="http://ncicb.nci.nih.gov/xml/owl/EVS/Thesaurus.owl#ATPase">
        <owl:equivalentClass rdf:resource="http://www.ihtsdo.org/snomedct.owl#Adenosinetriphosphatase"/>
    </owl:Class>
    


    <!-- http://ncicb.nci.nih.gov/xml/owl/EVS/Thesaurus.owl#Abacavir -->

    <owl:Class rdf:about="http://ncicb.nci.nih.gov/xml/owl/EVS/Thesaurus.owl#Abacavir">
        <owl:equivalentClass rdf:resource="http://www.ihtsdo.org/snomedct.owl#Abacavir_sulfate"/>
    </owl:Class>
    


    <!-- http://ncicb.nci.nih.gov/xml/owl/EVS/Thesaurus.owl#Abacavir_Base -->

    <owl:Class rdf:about="http://ncicb.nci.nih.gov/xml/owl/EVS/Thesaurus.owl#Abacavir_Base">
        <owl:equivalentClass rdf:resource="http://www.ihtsdo.org/snomedct.owl#Abacavir"/>
    </owl:Class>
    


    <!-- http://ncicb.nci.nih.gov/xml/owl/EVS/Thesaurus.owl#Abbreviation -->

    <owl:Class rdf:about="http://ncicb.nci.nih.gov/xml/owl/EVS/Thesaurus.owl#Abbreviation">
        <owl:equivalentClass rdf:resource="http://www.ihtsdo.org/snomedct.owl#Abbreviation"/>
    </owl:Class>
    


    <!-- http://ncicb.nci.nih.gov/xml/owl/EVS/Thesaurus.owl#Abdominal -->

    <owl:Class rdf:about="http://ncicb.nci.nih.gov/xml/owl/EVS/Thesaurus.owl#Abdominal">
        <owl:equivalentClass rdf:resource="http://www.ihtsdo.org/snomedct.owl#Abdominal"/>
    </owl:Class>
    


    <!-- http://ncicb.nci.nih.gov/xml/owl/EVS/Thesaurus.owl#Abdominal_Aorta -->

    <owl:Class rdf:about="http://ncicb.nci.nih.gov/xml/owl/EVS/Thesaurus.owl#Abdominal_Aorta">
        <owl:equivalentClass rdf:resource="http://www.ihtsdo.org/snomedct.owl#Abdominal_aorta_structure"/>
    </owl:Class>
    


    <!-- http://ncicb.nci.nih.gov/xml/owl/EVS/Thesaurus.owl#Abdominal_Aorta_Branch -->

    <owl:Class rdf:about="http://ncicb.nci.nih.gov/xml/owl/EVS/Thesaurus.owl#Abdominal_Aorta_Branch">
        <owl:equivalentClass rdf:resource="http://www.ihtsdo.org/snomedct.owl#Branch_of_abdominal_aorta"/>
    </owl:Class>
    


    <!-- http://ncicb.nci.nih.gov/xml/owl/EVS/Thesaurus.owl#Abdominal_Cramp -->

    <owl:Class rdf:about="http://ncicb.nci.nih.gov/xml/owl/EVS/Thesaurus.owl#Abdominal_Cramp">
        <owl:equivalentClass rdf:resource="http://www.ihtsdo.org/snomedct.owl#DAbdominal_cramps"/>
    </owl:Class>
    


    <!-- http://ncicb.nci.nih.gov/xml/owl/EVS/Thesaurus.owl#Abdominal_Hysterectomy -->

    <owl:Class rdf:about="http://ncicb.nci.nih.gov/xml/owl/EVS/Thesaurus.owl#Abdominal_Hysterectomy">
        <owl:equivalentClass rdf:resource="http://www.ihtsdo.org/snomedct.owl#Abdominal_hysterectomy"/>
    </owl:Class>
    


    <!-- http://ncicb.nci.nih.gov/xml/owl/EVS/Thesaurus.owl#Abdominal_Muscle -->

    <owl:Class rdf:about="http://ncicb.nci.nih.gov/xml/owl/EVS/Thesaurus.owl#Abdominal_Muscle">
        <owl:equivalentClass rdf:resource="http://www.ihtsdo.org/snomedct.owl#Skeletal_muscle_structure_of_abdomen"/>
    </owl:Class>
    


    <!-- http://ncicb.nci.nih.gov/xml/owl/EVS/Thesaurus.owl#Abdominal_Pain -->

    <owl:Class rdf:about="http://ncicb.nci.nih.gov/xml/owl/EVS/Thesaurus.owl#Abdominal_Pain">
        <owl:equivalentClass rdf:resource="http://www.ihtsdo.org/snomedct.owl#DAbdominal_pain"/>
    </owl:Class>
    


    <!-- http://ncicb.nci.nih.gov/xml/owl/EVS/Thesaurus.owl#Abdominal_Radiography -->

    <owl:Class rdf:about="http://ncicb.nci.nih.gov/xml/owl/EVS/Thesaurus.owl#Abdominal_Radiography">
        <owl:equivalentClass rdf:resource="http://www.ihtsdo.org/snomedct.owl#Diagnostic_radiography_of_abdomen"/>
    </owl:Class>
    


    <!-- http://ncicb.nci.nih.gov/xml/owl/EVS/Thesaurus.owl#Abdominal_Skin -->

    <owl:Class rdf:about="http://ncicb.nci.nih.gov/xml/owl/EVS/Thesaurus.owl#Abdominal_Skin">
        <owl:equivalentClass rdf:resource="http://www.ihtsdo.org/snomedct.owl#Skin_structure_of_abdomen"/>
    </owl:Class>
    


    <!-- http://ncicb.nci.nih.gov/xml/owl/EVS/Thesaurus.owl#Abducens_Nerve -->

    <owl:Class rdf:about="http://ncicb.nci.nih.gov/xml/owl/EVS/Thesaurus.owl#Abducens_Nerve">
        <owl:equivalentClass rdf:resource="http://www.ihtsdo.org/snomedct.owl#Abducens_nerve_structure"/>
    </owl:Class>
    


    <!-- http://ncicb.nci.nih.gov/xml/owl/EVS/Thesaurus.owl#Abducens_Nucleus -->

    <owl:Class rdf:about="http://ncicb.nci.nih.gov/xml/owl/EVS/Thesaurus.owl#Abducens_Nucleus">
        <owl:equivalentClass rdf:resource="http://www.ihtsdo.org/snomedct.owl#Structure_of_abducens_nucleus"/>
    </owl:Class>
    


    <!-- http://ncicb.nci.nih.gov/xml/owl/EVS/Thesaurus.owl#Abducent_Nerve_Paralysis -->

    <owl:Class rdf:about="http://ncicb.nci.nih.gov/xml/owl/EVS/Thesaurus.owl#Abducent_Nerve_Paralysis">
        <owl:equivalentClass rdf:resource="http://www.ihtsdo.org/snomedct.owl#Abducens_nerve_weakness"/>
    </owl:Class>
    


    <!-- http://ncicb.nci.nih.gov/xml/owl/EVS/Thesaurus.owl#Abductor_Pollicis_Longus -->

    <owl:Class rdf:about="http://ncicb.nci.nih.gov/xml/owl/EVS/Thesaurus.owl#Abductor_Pollicis_Longus">
        <owl:equivalentClass rdf:resource="http://www.ihtsdo.org/snomedct.owl#Structure_of_abductor_pollicis_longus_muscle"/>
    </owl:Class>
    


    <!-- http://ncicb.nci.nih.gov/xml/owl/EVS/Thesaurus.owl#Abnormal -->

    <owl:Class rdf:about="http://ncicb.nci.nih.gov/xml/owl/EVS/Thesaurus.owl#Abnormal">
        <owl:equivalentClass rdf:resource="http://www.ihtsdo.org/snomedct.owl#Abnormal"/>
    </owl:Class>
    


    <!-- http://ncicb.nci.nih.gov/xml/owl/EVS/Thesaurus.owl#Abnormal_Cell -->

    <owl:Class rdf:about="http://ncicb.nci.nih.gov/xml/owl/EVS/Thesaurus.owl#Abnormal_Cell">
        <owl:equivalentClass rdf:resource="http://www.ihtsdo.org/snomedct.owl#Abnormal_cell"/>
    </owl:Class>
    


    <!-- http://ncicb.nci.nih.gov/xml/owl/EVS/Thesaurus.owl#Abnormal_Laboratory_Test -->

    <owl:Class rdf:about="http://ncicb.nci.nih.gov/xml/owl/EVS/Thesaurus.owl#Abnormal_Laboratory_Test">
        <owl:equivalentClass rdf:resource="http://www.ihtsdo.org/snomedct.owl#Abnormal_laboratory_findings"/>
    </owl:Class>
    


    <!-- http://ncicb.nci.nih.gov/xml/owl/EVS/Thesaurus.owl#Abnormal_Macrophage -->

    <owl:Class rdf:about="http://ncicb.nci.nih.gov/xml/owl/EVS/Thesaurus.owl#Abnormal_Macrophage">
        <owl:equivalentClass rdf:resource="http://www.ihtsdo.org/snomedct.owl#Abnormal_macrophage"/>
    </owl:Class>
    


    <!-- http://ncicb.nci.nih.gov/xml/owl/EVS/Thesaurus.owl#Abnormal_Megakaryocyte -->

    <owl:Class rdf:about="http://ncicb.nci.nih.gov/xml/owl/EVS/Thesaurus.owl#Abnormal_Megakaryocyte">
        <owl:equivalentClass rdf:resource="http://www.ihtsdo.org/snomedct.owl#Abnormal_megakaryocyte"/>
    </owl:Class>
    


    <!-- http://ncicb.nci.nih.gov/xml/owl/EVS/Thesaurus.owl#Abnormal_Platelet -->

    <owl:Class rdf:about="http://ncicb.nci.nih.gov/xml/owl/EVS/Thesaurus.owl#Abnormal_Platelet">
        <owl:equivalentClass rdf:resource="http://www.ihtsdo.org/snomedct.owl#Abnormal_platelet"/>
    </owl:Class>
    


    <!-- http://ncicb.nci.nih.gov/xml/owl/EVS/Thesaurus.owl#Abnormal_Red_Blood_Cell -->

    <owl:Class rdf:about="http://ncicb.nci.nih.gov/xml/owl/EVS/Thesaurus.owl#Abnormal_Red_Blood_Cell">
        <owl:equivalentClass rdf:resource="http://www.ihtsdo.org/snomedct.owl#Abnormal_red_blood_cell"/>
    </owl:Class>
    


    <!-- http://ncicb.nci.nih.gov/xml/owl/EVS/Thesaurus.owl#Abnormal_Urine_Cytology -->

    <owl:Class rdf:about="http://ncicb.nci.nih.gov/xml/owl/EVS/Thesaurus.owl#Abnormal_Urine_Cytology">
        <owl:equivalentClass rdf:resource="http://www.ihtsdo.org/snomedct.owl#Urine_cytology_abnormal"/>
    </owl:Class>
    


    <!-- http://ncicb.nci.nih.gov/xml/owl/EVS/Thesaurus.owl#Abnormal_Urine_Test_Result -->

    <owl:Class rdf:about="http://ncicb.nci.nih.gov/xml/owl/EVS/Thesaurus.owl#Abnormal_Urine_Test_Result">
        <owl:equivalentClass rdf:resource="http://www.ihtsdo.org/snomedct.owl#Urinalysis_=_abnormal"/>
    </owl:Class>
    


    <!-- http://ncicb.nci.nih.gov/xml/owl/EVS/Thesaurus.owl#Abortus -->

    <owl:Class rdf:about="http://ncicb.nci.nih.gov/xml/owl/EVS/Thesaurus.owl#Abortus">
        <owl:equivalentClass rdf:resource="http://www.ihtsdo.org/snomedct.owl#Structure_of_abortus"/>
    </owl:Class>
    


    <!-- http://ncicb.nci.nih.gov/xml/owl/EVS/Thesaurus.owl#Above-Knee_Amputation -->

    <owl:Class rdf:about="http://ncicb.nci.nih.gov/xml/owl/EVS/Thesaurus.owl#Above-Knee_Amputation">
        <owl:equivalentClass rdf:resource="http://www.ihtsdo.org/snomedct.owl#Amputation_above-knee"/>
    </owl:Class>
    


    <!-- http://ncicb.nci.nih.gov/xml/owl/EVS/Thesaurus.owl#Absent -->

    <owl:Class rdf:about="http://ncicb.nci.nih.gov/xml/owl/EVS/Thesaurus.owl#Absent">
        <owl:equivalentClass rdf:resource="http://www.ihtsdo.org/snomedct.owl#Absent"/>
    </owl:Class>
    


    <!-- http://ncicb.nci.nih.gov/xml/owl/EVS/Thesaurus.owl#Absolute -->

    <owl:Class rdf:about="http://ncicb.nci.nih.gov/xml/owl/EVS/Thesaurus.owl#Absolute">
        <owl:equivalentClass rdf:resource="http://www.ihtsdo.org/snomedct.owl#Absolute"/>
    </owl:Class>
    


    <!-- http://ncicb.nci.nih.gov/xml/owl/EVS/Thesaurus.owl#Acanthocyte -->

    <owl:Class rdf:about="http://ncicb.nci.nih.gov/xml/owl/EVS/Thesaurus.owl#Acanthocyte">
        <owl:equivalentClass rdf:resource="http://www.ihtsdo.org/snomedct.owl#Acanthocyte"/>
    </owl:Class>
    


    <!-- http://ncicb.nci.nih.gov/xml/owl/EVS/Thesaurus.owl#Acarbose -->

    <owl:Class rdf:about="http://ncicb.nci.nih.gov/xml/owl/EVS/Thesaurus.owl#Acarbose">
        <owl:equivalentClass rdf:resource="http://www.ihtsdo.org/snomedct.owl#Acarbose"/>
    </owl:Class>
    


    <!-- http://ncicb.nci.nih.gov/xml/owl/EVS/Thesaurus.owl#Accelerated_Phase -->

    <owl:Class rdf:about="http://ncicb.nci.nih.gov/xml/owl/EVS/Thesaurus.owl#Accelerated_Phase">
        <owl:equivalentClass rdf:resource="http://www.ihtsdo.org/snomedct.owl#Accelerated_phase"/>
    </owl:Class>
    


    <!-- http://ncicb.nci.nih.gov/xml/owl/EVS/Thesaurus.owl#Accepted -->

    <owl:Class rdf:about="http://ncicb.nci.nih.gov/xml/owl/EVS/Thesaurus.owl#Accepted">
        <owl:equivalentClass rdf:resource="http://www.ihtsdo.org/snomedct.owl#Accepted"/>
    </owl:Class>
    


    <!-- http://ncicb.nci.nih.gov/xml/owl/EVS/Thesaurus.owl#Access -->

    <owl:Class rdf:about="http://ncicb.nci.nih.gov/xml/owl/EVS/Thesaurus.owl#Access">
        <owl:equivalentClass rdf:resource="http://www.ihtsdo.org/snomedct.owl#Access"/>
    </owl:Class>
    


    <!-- http://ncicb.nci.nih.gov/xml/owl/EVS/Thesaurus.owl#Accessory_Nerve -->

    <owl:Class rdf:about="http://ncicb.nci.nih.gov/xml/owl/EVS/Thesaurus.owl#Accessory_Nerve">
        <owl:equivalentClass rdf:resource="http://www.ihtsdo.org/snomedct.owl#Accessory_nerve_structure"/>
    </owl:Class>
    


    <!-- http://ncicb.nci.nih.gov/xml/owl/EVS/Thesaurus.owl#Accumbens_Nucleus -->

    <owl:Class rdf:about="http://ncicb.nci.nih.gov/xml/owl/EVS/Thesaurus.owl#Accumbens_Nucleus">
        <owl:equivalentClass rdf:resource="http://www.ihtsdo.org/snomedct.owl#Nucleus_accumbens"/>
    </owl:Class>
    


    <!-- http://ncicb.nci.nih.gov/xml/owl/EVS/Thesaurus.owl#Acemetacin -->

    <owl:Class rdf:about="http://ncicb.nci.nih.gov/xml/owl/EVS/Thesaurus.owl#Acemetacin">
        <owl:equivalentClass rdf:resource="http://www.ihtsdo.org/snomedct.owl#Acemetacin"/>
    </owl:Class>
    


    <!-- http://ncicb.nci.nih.gov/xml/owl/EVS/Thesaurus.owl#Acer_rubrum -->

    <owl:Class rdf:about="http://ncicb.nci.nih.gov/xml/owl/EVS/Thesaurus.owl#Acer_rubrum">
        <owl:equivalentClass rdf:resource="http://www.ihtsdo.org/snomedct.owl#Acer_rubrum"/>
    </owl:Class>
    


    <!-- http://ncicb.nci.nih.gov/xml/owl/EVS/Thesaurus.owl#Acetarsone -->

    <owl:Class rdf:about="http://ncicb.nci.nih.gov/xml/owl/EVS/Thesaurus.owl#Acetarsone">
        <owl:equivalentClass rdf:resource="http://www.ihtsdo.org/snomedct.owl#Acetarsol"/>
    </owl:Class>
    


    <!-- http://ncicb.nci.nih.gov/xml/owl/EVS/Thesaurus.owl#Acetazolamide -->

    <owl:Class rdf:about="http://ncicb.nci.nih.gov/xml/owl/EVS/Thesaurus.owl#Acetazolamide">
        <owl:equivalentClass rdf:resource="http://www.ihtsdo.org/snomedct.owl#Acetazolamide"/>
    </owl:Class>
    


    <!-- http://ncicb.nci.nih.gov/xml/owl/EVS/Thesaurus.owl#Acetazolamide_Sodium -->

    <owl:Class rdf:about="http://ncicb.nci.nih.gov/xml/owl/EVS/Thesaurus.owl#Acetazolamide_Sodium">
        <owl:equivalentClass rdf:resource="http://www.ihtsdo.org/snomedct.owl#Acetazolamide_sodium"/>
    </owl:Class>
    


    <!-- http://ncicb.nci.nih.gov/xml/owl/EVS/Thesaurus.owl#Acetic_Acid -->

    <owl:Class rdf:about="http://ncicb.nci.nih.gov/xml/owl/EVS/Thesaurus.owl#Acetic_Acid">
        <owl:equivalentClass rdf:resource="http://www.ihtsdo.org/snomedct.owl#Acetic_acid_product"/>
    </owl:Class>
    


    <!-- http://ncicb.nci.nih.gov/xml/owl/EVS/Thesaurus.owl#Acetone -->

    <owl:Class rdf:about="http://ncicb.nci.nih.gov/xml/owl/EVS/Thesaurus.owl#Acetone">
        <owl:equivalentClass rdf:resource="http://www.ihtsdo.org/snomedct.owl#Acetone_product"/>
    </owl:Class>
    


    <!-- http://ncicb.nci.nih.gov/xml/owl/EVS/Thesaurus.owl#Acetyl_Coenzyme_A -->

    <owl:Class rdf:about="http://ncicb.nci.nih.gov/xml/owl/EVS/Thesaurus.owl#Acetyl_Coenzyme_A">
        <owl:equivalentClass rdf:resource="http://www.ihtsdo.org/snomedct.owl#Acetyl_coenzyme_A"/>
    </owl:Class>
    


    <!-- http://ncicb.nci.nih.gov/xml/owl/EVS/Thesaurus.owl#Achalasia -->

    <owl:Class rdf:about="http://ncicb.nci.nih.gov/xml/owl/EVS/Thesaurus.owl#Achalasia">
        <owl:equivalentClass rdf:resource="http://www.ihtsdo.org/snomedct.owl#Achalasia"/>
    </owl:Class>
    


    <!-- http://ncicb.nci.nih.gov/xml/owl/EVS/Thesaurus.owl#Achilles_Tendon -->

    <owl:Class rdf:about="http://ncicb.nci.nih.gov/xml/owl/EVS/Thesaurus.owl#Achilles_Tendon">
        <owl:equivalentClass rdf:resource="http://www.ihtsdo.org/snomedct.owl#Structure_of_achilles_tendon"/>
    </owl:Class>
    


    <!-- http://ncicb.nci.nih.gov/xml/owl/EVS/Thesaurus.owl#Acre -->

    <owl:Class rdf:about="http://ncicb.nci.nih.gov/xml/owl/EVS/Thesaurus.owl#Acre">
        <owl:equivalentClass rdf:resource="http://www.ihtsdo.org/snomedct.owl#acre"/>
    </owl:Class>
    


    <!-- http://ncicb.nci.nih.gov/xml/owl/EVS/Thesaurus.owl#Acrisorcin -->

    <owl:Class rdf:about="http://ncicb.nci.nih.gov/xml/owl/EVS/Thesaurus.owl#Acrisorcin">
        <owl:equivalentClass rdf:resource="http://www.ihtsdo.org/snomedct.owl#Acrisorcin"/>
    </owl:Class>
    


    <!-- http://ncicb.nci.nih.gov/xml/owl/EVS/Thesaurus.owl#Acrocephalosyndactyly -->

    <owl:Class rdf:about="http://ncicb.nci.nih.gov/xml/owl/EVS/Thesaurus.owl#Acrocephalosyndactyly">
        <owl:equivalentClass rdf:resource="http://www.ihtsdo.org/snomedct.owl#Acrocephalosyndactyly"/>
    </owl:Class>
    


    <!-- http://ncicb.nci.nih.gov/xml/owl/EVS/Thesaurus.owl#Acromial_Thoracic_Artery -->

    <owl:Class rdf:about="http://ncicb.nci.nih.gov/xml/owl/EVS/Thesaurus.owl#Acromial_Thoracic_Artery">
        <owl:equivalentClass rdf:resource="http://www.ihtsdo.org/snomedct.owl#Structure_of_thoracoacromial_artery"/>
    </owl:Class>
    


    <!-- http://ncicb.nci.nih.gov/xml/owl/EVS/Thesaurus.owl#Acromioclavicular_Joint -->

    <owl:Class rdf:about="http://ncicb.nci.nih.gov/xml/owl/EVS/Thesaurus.owl#Acromioclavicular_Joint">
        <owl:equivalentClass rdf:resource="http://www.ihtsdo.org/snomedct.owl#Acromioclavicular_joint_structure"/>
    </owl:Class>
    


    <!-- http://ncicb.nci.nih.gov/xml/owl/EVS/Thesaurus.owl#Acromion -->

    <owl:Class rdf:about="http://ncicb.nci.nih.gov/xml/owl/EVS/Thesaurus.owl#Acromion">
        <owl:equivalentClass rdf:resource="http://www.ihtsdo.org/snomedct.owl#Structure_of_acromion"/>
    </owl:Class>
    


    <!-- http://ncicb.nci.nih.gov/xml/owl/EVS/Thesaurus.owl#Actaea_spicata -->

    <owl:Class rdf:about="http://ncicb.nci.nih.gov/xml/owl/EVS/Thesaurus.owl#Actaea_spicata">
        <owl:equivalentClass rdf:resource="http://www.ihtsdo.org/snomedct.owl#Actaea_spicata"/>
    </owl:Class>
    


    <!-- http://ncicb.nci.nih.gov/xml/owl/EVS/Thesaurus.owl#Actin_Filament -->

    <owl:Class rdf:about="http://ncicb.nci.nih.gov/xml/owl/EVS/Thesaurus.owl#Actin_Filament">
        <owl:equivalentClass rdf:resource="http://www.ihtsdo.org/snomedct.owl#Filaments_of_contractile_apparatus"/>
    </owl:Class>
    


    <!-- http://ncicb.nci.nih.gov/xml/owl/EVS/Thesaurus.owl#Actinomycotic_Cerebral_Abscess -->

    <owl:Class rdf:about="http://ncicb.nci.nih.gov/xml/owl/EVS/Thesaurus.owl#Actinomycotic_Cerebral_Abscess">
        <owl:equivalentClass rdf:resource="http://www.ihtsdo.org/snomedct.owl#Actinomycotic_brain_abscess"/>
    </owl:Class>
    


    <!-- http://ncicb.nci.nih.gov/xml/owl/EVS/Thesaurus.owl#Active -->

    <owl:Class rdf:about="http://ncicb.nci.nih.gov/xml/owl/EVS/Thesaurus.owl#Active">
        <owl:equivalentClass rdf:resource="http://www.ihtsdo.org/snomedct.owl#Active"/>
    </owl:Class>
    


    <!-- http://ncicb.nci.nih.gov/xml/owl/EVS/Thesaurus.owl#Active_Caries -->

    <owl:Class rdf:about="http://ncicb.nci.nih.gov/xml/owl/EVS/Thesaurus.owl#Active_Caries">
        <owl:equivalentClass rdf:resource="http://www.ihtsdo.org/snomedct.owl#Caries_active"/>
    </owl:Class>
    


    <!-- http://ncicb.nci.nih.gov/xml/owl/EVS/Thesaurus.owl#Active_Immunization -->

    <owl:Class rdf:about="http://ncicb.nci.nih.gov/xml/owl/EVS/Thesaurus.owl#Active_Immunization">
        <owl:equivalentClass rdf:resource="http://www.ihtsdo.org/snomedct.owl#Administration_of_vaccine_to_produce_active_immunity"/>
    </owl:Class>
    


    <!-- http://ncicb.nci.nih.gov/xml/owl/EVS/Thesaurus.owl#Activity -->

    <owl:Class rdf:about="http://ncicb.nci.nih.gov/xml/owl/EVS/Thesaurus.owl#Activity">
        <owl:equivalentClass rdf:resource="http://www.ihtsdo.org/snomedct.owl#Activity"/>
    </owl:Class>
    


    <!-- http://ncicb.nci.nih.gov/xml/owl/EVS/Thesaurus.owl#Acupressure -->

    <owl:Class rdf:about="http://ncicb.nci.nih.gov/xml/owl/EVS/Thesaurus.owl#Acupressure">
        <owl:equivalentClass rdf:resource="http://www.ihtsdo.org/snomedct.owl#Acupressure"/>
    </owl:Class>
    


    <!-- http://ncicb.nci.nih.gov/xml/owl/EVS/Thesaurus.owl#Acupuncture -->

    <owl:Class rdf:about="http://ncicb.nci.nih.gov/xml/owl/EVS/Thesaurus.owl#Acupuncture">
        <owl:equivalentClass rdf:resource="http://www.ihtsdo.org/snomedct.owl#Acupuncture"/>
    </owl:Class>
    


    <!-- http://ncicb.nci.nih.gov/xml/owl/EVS/Thesaurus.owl#Acute -->

    <owl:Class rdf:about="http://ncicb.nci.nih.gov/xml/owl/EVS/Thesaurus.owl#Acute">
        <owl:equivalentClass rdf:resource="http://www.ihtsdo.org/snomedct.owl#Acuteness"/>
    </owl:Class>
    


    <!-- http://ncicb.nci.nih.gov/xml/owl/EVS/Thesaurus.owl#Acute_Disseminated_Encephalomyelitis -->

    <owl:Class rdf:about="http://ncicb.nci.nih.gov/xml/owl/EVS/Thesaurus.owl#Acute_Disseminated_Encephalomyelitis">
        <owl:equivalentClass rdf:resource="http://www.ihtsdo.org/snomedct.owl#Acute_disseminated_encephalomyelitis"/>
    </owl:Class>
    


    <!-- http://ncicb.nci.nih.gov/xml/owl/EVS/Thesaurus.owl#Acute_Infective_Polyneuritis -->

    <owl:Class rdf:about="http://ncicb.nci.nih.gov/xml/owl/EVS/Thesaurus.owl#Acute_Infective_Polyneuritis">
        <owl:equivalentClass rdf:resource="http://www.ihtsdo.org/snomedct.owl#Guillain-Barre_syndrome"/>
    </owl:Class>
    


    <!-- http://ncicb.nci.nih.gov/xml/owl/EVS/Thesaurus.owl#Acute_Monocytic_Leukemia_in_Remission -->

    <owl:Class rdf:about="http://ncicb.nci.nih.gov/xml/owl/EVS/Thesaurus.owl#Acute_Monocytic_Leukemia_in_Remission">
        <owl:equivalentClass rdf:resource="http://www.ihtsdo.org/snomedct.owl#Acute_monocytic_leukemia_in_remission"/>
    </owl:Class>
    


    <!-- http://ncicb.nci.nih.gov/xml/owl/EVS/Thesaurus.owl#Acute_Necrotizing_Encephalitis -->

    <owl:Class rdf:about="http://ncicb.nci.nih.gov/xml/owl/EVS/Thesaurus.owl#Acute_Necrotizing_Encephalitis">
        <owl:equivalentClass rdf:resource="http://www.ihtsdo.org/snomedct.owl#Acute_necrotizing_encephalitis"/>
    </owl:Class>
    


    <!-- http://ncicb.nci.nih.gov/xml/owl/EVS/Thesaurus.owl#Acute_Pain -->

    <owl:Class rdf:about="http://ncicb.nci.nih.gov/xml/owl/EVS/Thesaurus.owl#Acute_Pain">
        <owl:equivalentClass rdf:resource="http://www.ihtsdo.org/snomedct.owl#DAcute_pain"/>
    </owl:Class>
    


    <!-- http://ncicb.nci.nih.gov/xml/owl/EVS/Thesaurus.owl#Acute_Respiratory_Failure -->

    <owl:Class rdf:about="http://ncicb.nci.nih.gov/xml/owl/EVS/Thesaurus.owl#Acute_Respiratory_Failure">
        <owl:equivalentClass rdf:resource="http://www.ihtsdo.org/snomedct.owl#Acute_respiratory_failure"/>
    </owl:Class>
    


    <!-- http://ncicb.nci.nih.gov/xml/owl/EVS/Thesaurus.owl#Address -->

    <owl:Class rdf:about="http://ncicb.nci.nih.gov/xml/owl/EVS/Thesaurus.owl#Address">
        <owl:equivalentClass rdf:resource="http://www.ihtsdo.org/snomedct.owl#Address"/>
    </owl:Class>
    


    <!-- http://ncicb.nci.nih.gov/xml/owl/EVS/Thesaurus.owl#Adefovir -->

    <owl:Class rdf:about="http://ncicb.nci.nih.gov/xml/owl/EVS/Thesaurus.owl#Adefovir">
        <owl:equivalentClass rdf:resource="http://www.ihtsdo.org/snomedct.owl#Adefovir_dipivoxil"/>
    </owl:Class>
    


    <!-- http://ncicb.nci.nih.gov/xml/owl/EVS/Thesaurus.owl#Adefovir_Base -->

    <owl:Class rdf:about="http://ncicb.nci.nih.gov/xml/owl/EVS/Thesaurus.owl#Adefovir_Base">
        <owl:equivalentClass rdf:resource="http://www.ihtsdo.org/snomedct.owl#Adefovir"/>
    </owl:Class>
    


    <!-- http://ncicb.nci.nih.gov/xml/owl/EVS/Thesaurus.owl#Adenine -->

    <owl:Class rdf:about="http://ncicb.nci.nih.gov/xml/owl/EVS/Thesaurus.owl#Adenine">
        <owl:equivalentClass rdf:resource="http://www.ihtsdo.org/snomedct.owl#Adenine"/>
    </owl:Class>
    


    <!-- http://ncicb.nci.nih.gov/xml/owl/EVS/Thesaurus.owl#Adeno-Associated_Virus_Type_2 -->

    <owl:Class rdf:about="http://ncicb.nci.nih.gov/xml/owl/EVS/Thesaurus.owl#Adeno-Associated_Virus_Type_2">
        <owl:equivalentClass rdf:resource="http://www.ihtsdo.org/snomedct.owl#Adeno-associated_virus_2"/>
    </owl:Class>
    


    <!-- http://ncicb.nci.nih.gov/xml/owl/EVS/Thesaurus.owl#Adenoidectomy -->

    <owl:Class rdf:about="http://ncicb.nci.nih.gov/xml/owl/EVS/Thesaurus.owl#Adenoidectomy">
        <owl:equivalentClass rdf:resource="http://www.ihtsdo.org/snomedct.owl#Adenoid_excision"/>
    </owl:Class>
    


    <!-- http://ncicb.nci.nih.gov/xml/owl/EVS/Thesaurus.owl#Adenosine -->

    <owl:Class rdf:about="http://ncicb.nci.nih.gov/xml/owl/EVS/Thesaurus.owl#Adenosine">
        <owl:equivalentClass rdf:resource="http://www.ihtsdo.org/snomedct.owl#Adenosine_preparation"/>
    </owl:Class>
    


    <!-- http://ncicb.nci.nih.gov/xml/owl/EVS/Thesaurus.owl#Adenovirus -->

    <owl:Class rdf:about="http://ncicb.nci.nih.gov/xml/owl/EVS/Thesaurus.owl#Adenovirus">
        <owl:equivalentClass rdf:resource="http://www.ihtsdo.org/snomedct.owl#Family_Adenoviridae"/>
    </owl:Class>
    


    <!-- http://ncicb.nci.nih.gov/xml/owl/EVS/Thesaurus.owl#Adhesion -->

    <owl:Class rdf:about="http://ncicb.nci.nih.gov/xml/owl/EVS/Thesaurus.owl#Adhesion">
        <owl:equivalentClass rdf:resource="http://www.ihtsdo.org/snomedct.owl#Adhesion"/>
    </owl:Class>
    


    <!-- http://ncicb.nci.nih.gov/xml/owl/EVS/Thesaurus.owl#Adiantum_capillus_veneris -->

    <owl:Class rdf:about="http://ncicb.nci.nih.gov/xml/owl/EVS/Thesaurus.owl#Adiantum_capillus_veneris">
        <owl:equivalentClass rdf:resource="http://www.ihtsdo.org/snomedct.owl#Maiden-hair_fern"/>
    </owl:Class>
    


    <!-- http://ncicb.nci.nih.gov/xml/owl/EVS/Thesaurus.owl#Adipocyte -->

    <owl:Class rdf:about="http://ncicb.nci.nih.gov/xml/owl/EVS/Thesaurus.owl#Adipocyte">
        <owl:equivalentClass rdf:resource="http://www.ihtsdo.org/snomedct.owl#Adipocyte"/>
    </owl:Class>
    


    <!-- http://ncicb.nci.nih.gov/xml/owl/EVS/Thesaurus.owl#Adipose_Tissue -->

    <owl:Class rdf:about="http://ncicb.nci.nih.gov/xml/owl/EVS/Thesaurus.owl#Adipose_Tissue">
        <owl:equivalentClass rdf:resource="http://www.ihtsdo.org/snomedct.owl#Adipose_tissue"/>
    </owl:Class>
    


    <!-- http://ncicb.nci.nih.gov/xml/owl/EVS/Thesaurus.owl#Adjacent -->

    <owl:Class rdf:about="http://ncicb.nci.nih.gov/xml/owl/EVS/Thesaurus.owl#Adjacent">
        <owl:equivalentClass rdf:resource="http://www.ihtsdo.org/snomedct.owl#Juxta-posed"/>
    </owl:Class>
    


    <!-- http://ncicb.nci.nih.gov/xml/owl/EVS/Thesaurus.owl#Adjustment -->

    <owl:Class rdf:about="http://ncicb.nci.nih.gov/xml/owl/EVS/Thesaurus.owl#Adjustment">
        <owl:equivalentClass rdf:resource="http://www.ihtsdo.org/snomedct.owl#Adjustment_-_action"/>
    </owl:Class>
    


    <!-- http://ncicb.nci.nih.gov/xml/owl/EVS/Thesaurus.owl#Adjustment_Reaction_with_Brief_Depressive_Reaction -->

    <owl:Class rdf:about="http://ncicb.nci.nih.gov/xml/owl/EVS/Thesaurus.owl#Adjustment_Reaction_with_Brief_Depressive_Reaction">
        <owl:equivalentClass rdf:resource="http://www.ihtsdo.org/snomedct.owl#Brief_depressive_adjustment_reaction"/>
    </owl:Class>
    


    <!-- http://ncicb.nci.nih.gov/xml/owl/EVS/Thesaurus.owl#Adjustment_Reaction_with_Prolonged_Depressive_Reaction -->

    <owl:Class rdf:about="http://ncicb.nci.nih.gov/xml/owl/EVS/Thesaurus.owl#Adjustment_Reaction_with_Prolonged_Depressive_Reaction">
        <owl:equivalentClass rdf:resource="http://www.ihtsdo.org/snomedct.owl#Prolonged_depressive_adjustment_reaction"/>
    </owl:Class>
    


    <!-- http://ncicb.nci.nih.gov/xml/owl/EVS/Thesaurus.owl#Administer -->

    <owl:Class rdf:about="http://ncicb.nci.nih.gov/xml/owl/EVS/Thesaurus.owl#Administer">
        <owl:equivalentClass rdf:resource="http://www.ihtsdo.org/snomedct.owl#Administer_-_dosing_instruction_imperative"/>
    </owl:Class>
    


    <!-- http://ncicb.nci.nih.gov/xml/owl/EVS/Thesaurus.owl#Administration -->

    <owl:Class rdf:about="http://ncicb.nci.nih.gov/xml/owl/EVS/Thesaurus.owl#Administration">
        <owl:equivalentClass rdf:resource="http://www.ihtsdo.org/snomedct.owl#Administration"/>
    </owl:Class>
    


    <!-- http://ncicb.nci.nih.gov/xml/owl/EVS/Thesaurus.owl#Adolescence -->

    <owl:Class rdf:about="http://ncicb.nci.nih.gov/xml/owl/EVS/Thesaurus.owl#Adolescence">
        <owl:equivalentClass rdf:resource="http://www.ihtsdo.org/snomedct.owl#Adolescence"/>
    </owl:Class>
    


    <!-- http://ncicb.nci.nih.gov/xml/owl/EVS/Thesaurus.owl#Adolescents -->

    <owl:Class rdf:about="http://ncicb.nci.nih.gov/xml/owl/EVS/Thesaurus.owl#Adolescents">
        <owl:equivalentClass rdf:resource="http://www.ihtsdo.org/snomedct.owl#Juvenile"/>
    </owl:Class>
    


    <!-- http://ncicb.nci.nih.gov/xml/owl/EVS/Thesaurus.owl#Adrenal_Cortex -->

    <owl:Class rdf:about="http://ncicb.nci.nih.gov/xml/owl/EVS/Thesaurus.owl#Adrenal_Cortex">
        <owl:equivalentClass rdf:resource="http://www.ihtsdo.org/snomedct.owl#Adrenal_cortex_structure"/>
    </owl:Class>
    


    <!-- http://ncicb.nci.nih.gov/xml/owl/EVS/Thesaurus.owl#Adrenal_Cortex_Neoplasm -->

    <owl:Class rdf:about="http://ncicb.nci.nih.gov/xml/owl/EVS/Thesaurus.owl#Adrenal_Cortex_Neoplasm">
        <owl:equivalentClass rdf:resource="http://www.ihtsdo.org/snomedct.owl#Neoplasm_of_adrenal_cortex"/>
    </owl:Class>
    


    <!-- http://ncicb.nci.nih.gov/xml/owl/EVS/Thesaurus.owl#Adrenal_Medulla -->

    <owl:Class rdf:about="http://ncicb.nci.nih.gov/xml/owl/EVS/Thesaurus.owl#Adrenal_Medulla">
        <owl:equivalentClass rdf:resource="http://www.ihtsdo.org/snomedct.owl#Adrenal_medulla_structure"/>
    </owl:Class>
    


    <!-- http://ncicb.nci.nih.gov/xml/owl/EVS/Thesaurus.owl#Adrenal_Medulla_Neoplasm -->

    <owl:Class rdf:about="http://ncicb.nci.nih.gov/xml/owl/EVS/Thesaurus.owl#Adrenal_Medulla_Neoplasm">
        <owl:equivalentClass rdf:resource="http://www.ihtsdo.org/snomedct.owl#Neoplasm_of_adrenal_medulla"/>
    </owl:Class>
    


    <!-- http://ncicb.nci.nih.gov/xml/owl/EVS/Thesaurus.owl#Adrenalectomy -->

    <owl:Class rdf:about="http://ncicb.nci.nih.gov/xml/owl/EVS/Thesaurus.owl#Adrenalectomy">
        <owl:equivalentClass rdf:resource="http://www.ihtsdo.org/snomedct.owl#Adrenalectomy"/>
    </owl:Class>
    


    <!-- http://ncicb.nci.nih.gov/xml/owl/EVS/Thesaurus.owl#Adult_Stem_Cell -->

    <owl:Class rdf:about="http://ncicb.nci.nih.gov/xml/owl/EVS/Thesaurus.owl#Adult_Stem_Cell">
        <owl:equivalentClass rdf:resource="http://www.ihtsdo.org/snomedct.owl#Somatic_stem_cell"/>
    </owl:Class>
    


    <!-- http://ncicb.nci.nih.gov/xml/owl/EVS/Thesaurus.owl#Advanced -->

    <owl:Class rdf:about="http://ncicb.nci.nih.gov/xml/owl/EVS/Thesaurus.owl#Advanced">
        <owl:equivalentClass rdf:resource="http://www.ihtsdo.org/snomedct.owl#Advanced"/>
    </owl:Class>
    


    <!-- http://ncicb.nci.nih.gov/xml/owl/EVS/Thesaurus.owl#Advising -->

    <owl:Class rdf:about="http://ncicb.nci.nih.gov/xml/owl/EVS/Thesaurus.owl#Advising">
        <owl:equivalentClass rdf:resource="http://www.ihtsdo.org/snomedct.owl#Recommendation_-_action"/>
    </owl:Class>
    


    <!-- http://ncicb.nci.nih.gov/xml/owl/EVS/Thesaurus.owl#Advocacy -->

    <owl:Class rdf:about="http://ncicb.nci.nih.gov/xml/owl/EVS/Thesaurus.owl#Advocacy">
        <owl:equivalentClass rdf:resource="http://www.ihtsdo.org/snomedct.owl#Advocacy"/>
    </owl:Class>
    


    <!-- http://ncicb.nci.nih.gov/xml/owl/EVS/Thesaurus.owl#Aerobic_Exercise -->

    <owl:Class rdf:about="http://ncicb.nci.nih.gov/xml/owl/EVS/Thesaurus.owl#Aerobic_Exercise">
        <owl:equivalentClass rdf:resource="http://www.ihtsdo.org/snomedct.owl#Aerobic_exercises"/>
    </owl:Class>
    


    <!-- http://ncicb.nci.nih.gov/xml/owl/EVS/Thesaurus.owl#Aerosol_Dosage_Form -->

    <owl:Class rdf:about="http://ncicb.nci.nih.gov/xml/owl/EVS/Thesaurus.owl#Aerosol_Dosage_Form">
        <owl:equivalentClass rdf:resource="http://www.ihtsdo.org/snomedct.owl#Drug_aerosol"/>
    </owl:Class>
    


    <!-- http://ncicb.nci.nih.gov/xml/owl/EVS/Thesaurus.owl#Aerosol_Spray_Dosage_Form -->

    <owl:Class rdf:about="http://ncicb.nci.nih.gov/xml/owl/EVS/Thesaurus.owl#Aerosol_Spray_Dosage_Form">
        <owl:equivalentClass rdf:resource="http://www.ihtsdo.org/snomedct.owl#Aerosol_spray"/>
    </owl:Class>
    


    <!-- http://ncicb.nci.nih.gov/xml/owl/EVS/Thesaurus.owl#Aethusa_cynapium -->

    <owl:Class rdf:about="http://ncicb.nci.nih.gov/xml/owl/EVS/Thesaurus.owl#Aethusa_cynapium">
        <owl:equivalentClass rdf:resource="http://www.ihtsdo.org/snomedct.owl#Aethusa_cynapium"/>
    </owl:Class>
    


    <!-- http://ncicb.nci.nih.gov/xml/owl/EVS/Thesaurus.owl#Affected -->

    <owl:Class rdf:about="http://ncicb.nci.nih.gov/xml/owl/EVS/Thesaurus.owl#Affected">
        <owl:equivalentClass rdf:resource="http://www.ihtsdo.org/snomedct.owl#Affecting"/>
    </owl:Class>
    


    <!-- http://ncicb.nci.nih.gov/xml/owl/EVS/Thesaurus.owl#Affenpinscher -->

    <owl:Class rdf:about="http://ncicb.nci.nih.gov/xml/owl/EVS/Thesaurus.owl#Affenpinscher">
        <owl:equivalentClass rdf:resource="http://www.ihtsdo.org/snomedct.owl#Affenpinscher"/>
    </owl:Class>
    


    <!-- http://ncicb.nci.nih.gov/xml/owl/EVS/Thesaurus.owl#Affinity_Chromatography -->

    <owl:Class rdf:about="http://ncicb.nci.nih.gov/xml/owl/EVS/Thesaurus.owl#Affinity_Chromatography">
        <owl:equivalentClass rdf:resource="http://www.ihtsdo.org/snomedct.owl#Affinity_chromatography_measurement"/>
    </owl:Class>
    


    <!-- http://ncicb.nci.nih.gov/xml/owl/EVS/Thesaurus.owl#Afghan_Hound -->

    <owl:Class rdf:about="http://ncicb.nci.nih.gov/xml/owl/EVS/Thesaurus.owl#Afghan_Hound">
        <owl:equivalentClass rdf:resource="http://www.ihtsdo.org/snomedct.owl#Afghan_hound"/>
    </owl:Class>
    


    <!-- http://ncicb.nci.nih.gov/xml/owl/EVS/Thesaurus.owl#Afghanistan -->

    <owl:Class rdf:about="http://ncicb.nci.nih.gov/xml/owl/EVS/Thesaurus.owl#Afghanistan">
        <owl:equivalentClass rdf:resource="http://www.ihtsdo.org/snomedct.owl#Afghanistan"/>
    </owl:Class>
    


    <!-- http://ncicb.nci.nih.gov/xml/owl/EVS/Thesaurus.owl#Africa -->

    <owl:Class rdf:about="http://ncicb.nci.nih.gov/xml/owl/EVS/Thesaurus.owl#Africa">
        <owl:equivalentClass rdf:resource="http://www.ihtsdo.org/snomedct.owl#Africa"/>
    </owl:Class>
    


    <!-- http://ncicb.nci.nih.gov/xml/owl/EVS/Thesaurus.owl#African -->

    <owl:Class rdf:about="http://ncicb.nci.nih.gov/xml/owl/EVS/Thesaurus.owl#African">
        <owl:equivalentClass rdf:resource="http://www.ihtsdo.org/snomedct.owl#African_race"/>
    </owl:Class>
    


    <!-- http://ncicb.nci.nih.gov/xml/owl/EVS/Thesaurus.owl#African_American -->

    <owl:Class rdf:about="http://ncicb.nci.nih.gov/xml/owl/EVS/Thesaurus.owl#African_American">
        <owl:equivalentClass rdf:resource="http://www.ihtsdo.org/snomedct.owl#African_American"/>
    </owl:Class>
    


    <!-- http://ncicb.nci.nih.gov/xml/owl/EVS/Thesaurus.owl#African_Caribbean -->

    <owl:Class rdf:about="http://ncicb.nci.nih.gov/xml/owl/EVS/Thesaurus.owl#African_Caribbean">
        <owl:equivalentClass rdf:resource="http://www.ihtsdo.org/snomedct.owl#Black_Caribbean"/>
    </owl:Class>
    


    <!-- http://ncicb.nci.nih.gov/xml/owl/EVS/Thesaurus.owl#After_Exercise -->

    <owl:Class rdf:about="http://ncicb.nci.nih.gov/xml/owl/EVS/Thesaurus.owl#After_Exercise">
        <owl:equivalentClass rdf:resource="http://www.ihtsdo.org/snomedct.owl#After_exercise"/>
    </owl:Class>
    


    <!-- http://ncicb.nci.nih.gov/xml/owl/EVS/Thesaurus.owl#Afternoon -->

    <owl:Class rdf:about="http://ncicb.nci.nih.gov/xml/owl/EVS/Thesaurus.owl#Afternoon">
        <owl:equivalentClass rdf:resource="http://www.ihtsdo.org/snomedct.owl#Afternoon"/>
    </owl:Class>
    


    <!-- http://ncicb.nci.nih.gov/xml/owl/EVS/Thesaurus.owl#Against -->

    <owl:Class rdf:about="http://ncicb.nci.nih.gov/xml/owl/EVS/Thesaurus.owl#Against">
        <owl:equivalentClass rdf:resource="http://www.ihtsdo.org/snomedct.owl#Against"/>
    </owl:Class>
    


    <!-- http://ncicb.nci.nih.gov/xml/owl/EVS/Thesaurus.owl#Agarose_Gel_Electrophoresis -->

    <owl:Class rdf:about="http://ncicb.nci.nih.gov/xml/owl/EVS/Thesaurus.owl#Agarose_Gel_Electrophoresis">
        <owl:equivalentClass rdf:resource="http://www.ihtsdo.org/snomedct.owl#Electrophoresis,_agarose_gel_method"/>
    </owl:Class>
    


    <!-- http://ncicb.nci.nih.gov/xml/owl/EVS/Thesaurus.owl#Agave_americana -->

    <owl:Class rdf:about="http://ncicb.nci.nih.gov/xml/owl/EVS/Thesaurus.owl#Agave_americana">
        <owl:equivalentClass rdf:resource="http://www.ihtsdo.org/snomedct.owl#Agave_americana"/>
    </owl:Class>
    


    <!-- http://ncicb.nci.nih.gov/xml/owl/EVS/Thesaurus.owl#Age -->

    <owl:Class rdf:about="http://ncicb.nci.nih.gov/xml/owl/EVS/Thesaurus.owl#Age">
        <owl:equivalentClass rdf:resource="http://www.ihtsdo.org/snomedct.owl#Age"/>
    </owl:Class>
    


    <!-- http://ncicb.nci.nih.gov/xml/owl/EVS/Thesaurus.owl#Age_at_Menarche -->

    <owl:Class rdf:about="http://ncicb.nci.nih.gov/xml/owl/EVS/Thesaurus.owl#Age_at_Menarche">
        <owl:equivalentClass rdf:resource="http://www.ihtsdo.org/snomedct.owl#Age_at_menarche"/>
    </owl:Class>
    


    <!-- http://ncicb.nci.nih.gov/xml/owl/EVS/Thesaurus.owl#Agent -->

    <owl:Class rdf:about="http://ncicb.nci.nih.gov/xml/owl/EVS/Thesaurus.owl#Agent">
        <owl:equivalentClass rdf:resource="http://www.ihtsdo.org/snomedct.owl#Agent"/>
    </owl:Class>
    


    <!-- http://ncicb.nci.nih.gov/xml/owl/EVS/Thesaurus.owl#Agent_Orange -->

    <owl:Class rdf:about="http://ncicb.nci.nih.gov/xml/owl/EVS/Thesaurus.owl#Agent_Orange">
        <owl:equivalentClass rdf:resource="http://www.ihtsdo.org/snomedct.owl#Agent_Orange"/>
    </owl:Class>
    


    <!-- http://ncicb.nci.nih.gov/xml/owl/EVS/Thesaurus.owl#Ailanthus_glandulosus -->

    <owl:Class rdf:about="http://ncicb.nci.nih.gov/xml/owl/EVS/Thesaurus.owl#Ailanthus_glandulosus">
        <owl:equivalentClass rdf:resource="http://www.ihtsdo.org/snomedct.owl#Ailanthus_altissima"/>
    </owl:Class>
    


    <!-- http://ncicb.nci.nih.gov/xml/owl/EVS/Thesaurus.owl#Air -->

    <owl:Class rdf:about="http://ncicb.nci.nih.gov/xml/owl/EVS/Thesaurus.owl#Air">
        <owl:equivalentClass rdf:resource="http://www.ihtsdo.org/snomedct.owl#Medical_air"/>
    </owl:Class>
    


    <!-- http://ncicb.nci.nih.gov/xml/owl/EVS/Thesaurus.owl#Air_Embolism -->

    <owl:Class rdf:about="http://ncicb.nci.nih.gov/xml/owl/EVS/Thesaurus.owl#Air_Embolism">
        <owl:equivalentClass rdf:resource="http://www.ihtsdo.org/snomedct.owl#Air_embolism"/>
    </owl:Class>
    


    <!-- http://ncicb.nci.nih.gov/xml/owl/EVS/Thesaurus.owl#Airedale_Terrier -->

    <owl:Class rdf:about="http://ncicb.nci.nih.gov/xml/owl/EVS/Thesaurus.owl#Airedale_Terrier">
        <owl:equivalentClass rdf:resource="http://www.ihtsdo.org/snomedct.owl#Airedale_terrier"/>
    </owl:Class>
    


    <!-- http://ncicb.nci.nih.gov/xml/owl/EVS/Thesaurus.owl#Airway_Obstruction -->

    <owl:Class rdf:about="http://ncicb.nci.nih.gov/xml/owl/EVS/Thesaurus.owl#Airway_Obstruction">
        <owl:equivalentClass rdf:resource="http://www.ihtsdo.org/snomedct.owl#Respiratory_obstruction"/>
    </owl:Class>
    


    <!-- http://ncicb.nci.nih.gov/xml/owl/EVS/Thesaurus.owl#Alabama -->

    <owl:Class rdf:about="http://ncicb.nci.nih.gov/xml/owl/EVS/Thesaurus.owl#Alabama">
        <owl:equivalentClass rdf:resource="http://www.ihtsdo.org/snomedct.owl#Alabama"/>
    </owl:Class>
    


    <!-- http://ncicb.nci.nih.gov/xml/owl/EVS/Thesaurus.owl#Alanine_Aminotransferase_Measurement -->

    <owl:Class rdf:about="http://ncicb.nci.nih.gov/xml/owl/EVS/Thesaurus.owl#Alanine_Aminotransferase_Measurement">
        <owl:equivalentClass rdf:resource="http://www.ihtsdo.org/snomedct.owl#Alanine_aminotransferase_measurement"/>
    </owl:Class>
    


    <!-- http://ncicb.nci.nih.gov/xml/owl/EVS/Thesaurus.owl#Alaska -->

    <owl:Class rdf:about="http://ncicb.nci.nih.gov/xml/owl/EVS/Thesaurus.owl#Alaska">
        <owl:equivalentClass rdf:resource="http://www.ihtsdo.org/snomedct.owl#Alaska"/>
    </owl:Class>
    


    <!-- http://ncicb.nci.nih.gov/xml/owl/EVS/Thesaurus.owl#Alaskan_Malamute -->

    <owl:Class rdf:about="http://ncicb.nci.nih.gov/xml/owl/EVS/Thesaurus.owl#Alaskan_Malamute">
        <owl:equivalentClass rdf:resource="http://www.ihtsdo.org/snomedct.owl#Alaskan_malamute"/>
    </owl:Class>
    


    <!-- http://ncicb.nci.nih.gov/xml/owl/EVS/Thesaurus.owl#Albania -->

    <owl:Class rdf:about="http://ncicb.nci.nih.gov/xml/owl/EVS/Thesaurus.owl#Albania">
        <owl:equivalentClass rdf:resource="http://www.ihtsdo.org/snomedct.owl#Albania"/>
    </owl:Class>
    


    <!-- http://ncicb.nci.nih.gov/xml/owl/EVS/Thesaurus.owl#Albendazole -->

    <owl:Class rdf:about="http://ncicb.nci.nih.gov/xml/owl/EVS/Thesaurus.owl#Albendazole">
        <owl:equivalentClass rdf:resource="http://www.ihtsdo.org/snomedct.owl#Albendazole"/>
    </owl:Class>
    


    <!-- http://ncicb.nci.nih.gov/xml/owl/EVS/Thesaurus.owl#Albumin_Measurement -->

    <owl:Class rdf:about="http://ncicb.nci.nih.gov/xml/owl/EVS/Thesaurus.owl#Albumin_Measurement">
        <owl:equivalentClass rdf:resource="http://www.ihtsdo.org/snomedct.owl#Albumin_measurement"/>
    </owl:Class>
    


    <!-- http://ncicb.nci.nih.gov/xml/owl/EVS/Thesaurus.owl#Albuterol -->

    <owl:Class rdf:about="http://ncicb.nci.nih.gov/xml/owl/EVS/Thesaurus.owl#Albuterol">
        <owl:equivalentClass rdf:resource="http://www.ihtsdo.org/snomedct.owl#Albuterol"/>
    </owl:Class>
    


    <!-- http://ncicb.nci.nih.gov/xml/owl/EVS/Thesaurus.owl#Albuterol_Sulfate -->

    <owl:Class rdf:about="http://ncicb.nci.nih.gov/xml/owl/EVS/Thesaurus.owl#Albuterol_Sulfate">
        <owl:equivalentClass rdf:resource="http://www.ihtsdo.org/snomedct.owl#Albuterol_sulfate"/>
    </owl:Class>
    


    <!-- http://ncicb.nci.nih.gov/xml/owl/EVS/Thesaurus.owl#Alcohol_Consumption -->

    <owl:Class rdf:about="http://ncicb.nci.nih.gov/xml/owl/EVS/Thesaurus.owl#Alcohol_Consumption">
        <owl:equivalentClass rdf:resource="http://www.ihtsdo.org/snomedct.owl#Alcohol_intake"/>
    </owl:Class>
    


    <!-- http://ncicb.nci.nih.gov/xml/owl/EVS/Thesaurus.owl#Alcoholic_Polyneuropathy -->

    <owl:Class rdf:about="http://ncicb.nci.nih.gov/xml/owl/EVS/Thesaurus.owl#Alcoholic_Polyneuropathy">
        <owl:equivalentClass rdf:resource="http://www.ihtsdo.org/snomedct.owl#Alcoholic_polyneuropathy"/>
    </owl:Class>
    


    <!-- http://ncicb.nci.nih.gov/xml/owl/EVS/Thesaurus.owl#Aldosterone -->

    <owl:Class rdf:about="http://ncicb.nci.nih.gov/xml/owl/EVS/Thesaurus.owl#Aldosterone">
        <owl:equivalentClass rdf:resource="http://www.ihtsdo.org/snomedct.owl#Aldosterone"/>
    </owl:Class>
    


    <!-- http://ncicb.nci.nih.gov/xml/owl/EVS/Thesaurus.owl#Alendronate_Sodium -->

    <owl:Class rdf:about="http://ncicb.nci.nih.gov/xml/owl/EVS/Thesaurus.owl#Alendronate_Sodium">
        <owl:equivalentClass rdf:resource="http://www.ihtsdo.org/snomedct.owl#Alendronate_sodium"/>
    </owl:Class>
    


    <!-- http://ncicb.nci.nih.gov/xml/owl/EVS/Thesaurus.owl#Alendronic_Acid -->

    <owl:Class rdf:about="http://ncicb.nci.nih.gov/xml/owl/EVS/Thesaurus.owl#Alendronic_Acid">
        <owl:equivalentClass rdf:resource="http://www.ihtsdo.org/snomedct.owl#Alendronic_acid"/>
    </owl:Class>
    


    <!-- http://ncicb.nci.nih.gov/xml/owl/EVS/Thesaurus.owl#Aleut -->

    <owl:Class rdf:about="http://ncicb.nci.nih.gov/xml/owl/EVS/Thesaurus.owl#Aleut">
        <owl:equivalentClass rdf:resource="http://www.ihtsdo.org/snomedct.owl#Aleuts"/>
    </owl:Class>
    


    <!-- http://ncicb.nci.nih.gov/xml/owl/EVS/Thesaurus.owl#Alfalfa_Sprout -->

    <owl:Class rdf:about="http://ncicb.nci.nih.gov/xml/owl/EVS/Thesaurus.owl#Alfalfa_Sprout">
        <owl:equivalentClass rdf:resource="http://www.ihtsdo.org/snomedct.owl#Alfalfa_sprout"/>
    </owl:Class>
    


    <!-- http://ncicb.nci.nih.gov/xml/owl/EVS/Thesaurus.owl#Algeria -->

    <owl:Class rdf:about="http://ncicb.nci.nih.gov/xml/owl/EVS/Thesaurus.owl#Algeria">
        <owl:equivalentClass rdf:resource="http://www.ihtsdo.org/snomedct.owl#Algeria"/>
    </owl:Class>
    


    <!-- http://ncicb.nci.nih.gov/xml/owl/EVS/Thesaurus.owl#Alkaline_Phosphatase -->

    <owl:Class rdf:about="http://ncicb.nci.nih.gov/xml/owl/EVS/Thesaurus.owl#Alkaline_Phosphatase">
        <owl:equivalentClass rdf:resource="http://www.ihtsdo.org/snomedct.owl#Alkaline_phosphatase"/>
    </owl:Class>
    


    <!-- http://ncicb.nci.nih.gov/xml/owl/EVS/Thesaurus.owl#Alkaline_Phosphatase_Measurement -->

    <owl:Class rdf:about="http://ncicb.nci.nih.gov/xml/owl/EVS/Thesaurus.owl#Alkaline_Phosphatase_Measurement">
        <owl:equivalentClass rdf:resource="http://www.ihtsdo.org/snomedct.owl#Alkaline_phosphatase_measurement"/>
    </owl:Class>
    


    <!-- http://ncicb.nci.nih.gov/xml/owl/EVS/Thesaurus.owl#Alkylating_Agent -->

    <owl:Class rdf:about="http://ncicb.nci.nih.gov/xml/owl/EVS/Thesaurus.owl#Alkylating_Agent">
        <owl:equivalentClass rdf:resource="http://www.ihtsdo.org/snomedct.owl#Alkylating_agent"/>
    </owl:Class>
    


    <!-- http://ncicb.nci.nih.gov/xml/owl/EVS/Thesaurus.owl#All -->

    <owl:Class rdf:about="http://ncicb.nci.nih.gov/xml/owl/EVS/Thesaurus.owl#All">
        <owl:equivalentClass rdf:resource="http://www.ihtsdo.org/snomedct.owl#All"/>
    </owl:Class>
    


    <!-- http://ncicb.nci.nih.gov/xml/owl/EVS/Thesaurus.owl#Allantois -->

    <owl:Class rdf:about="http://ncicb.nci.nih.gov/xml/owl/EVS/Thesaurus.owl#Allantois">
        <owl:equivalentClass rdf:resource="http://www.ihtsdo.org/snomedct.owl#Structure_of_allantois"/>
    </owl:Class>
    


    <!-- http://ncicb.nci.nih.gov/xml/owl/EVS/Thesaurus.owl#Allium -->

    <owl:Class rdf:about="http://ncicb.nci.nih.gov/xml/owl/EVS/Thesaurus.owl#Allium">
        <owl:equivalentClass rdf:resource="http://www.ihtsdo.org/snomedct.owl#Allium"/>
    </owl:Class>
    


    <!-- http://ncicb.nci.nih.gov/xml/owl/EVS/Thesaurus.owl#Allogeneic_Bone_Marrow_Transplantation -->

    <owl:Class rdf:about="http://ncicb.nci.nih.gov/xml/owl/EVS/Thesaurus.owl#Allogeneic_Bone_Marrow_Transplantation">
        <owl:equivalentClass rdf:resource="http://www.ihtsdo.org/snomedct.owl#Allogeneic_bone_marrow_transplantation"/>
    </owl:Class>
    


    <!-- http://ncicb.nci.nih.gov/xml/owl/EVS/Thesaurus.owl#Allyl_Isothiocyanate -->

    <owl:Class rdf:about="http://ncicb.nci.nih.gov/xml/owl/EVS/Thesaurus.owl#Allyl_Isothiocyanate">
        <owl:equivalentClass rdf:resource="http://www.ihtsdo.org/snomedct.owl#Allyl_isothiocyanate"/>
    </owl:Class>
    


    <!-- http://ncicb.nci.nih.gov/xml/owl/EVS/Thesaurus.owl#Alnus_glutinosa -->

    <owl:Class rdf:about="http://ncicb.nci.nih.gov/xml/owl/EVS/Thesaurus.owl#Alnus_glutinosa">
        <owl:equivalentClass rdf:resource="http://www.ihtsdo.org/snomedct.owl#Alnus_glutinosa"/>
    </owl:Class>
    


    <!-- http://ncicb.nci.nih.gov/xml/owl/EVS/Thesaurus.owl#Alpha-carotene -->

    <owl:Class rdf:about="http://ncicb.nci.nih.gov/xml/owl/EVS/Thesaurus.owl#Alpha-carotene">
        <owl:equivalentClass rdf:resource="http://www.ihtsdo.org/snomedct.owl#alpha-Carotene"/>
    </owl:Class>
    


    <!-- http://ncicb.nci.nih.gov/xml/owl/EVS/Thesaurus.owl#Alpha_Cell -->

    <owl:Class rdf:about="http://ncicb.nci.nih.gov/xml/owl/EVS/Thesaurus.owl#Alpha_Cell">
        <owl:equivalentClass rdf:resource="http://www.ihtsdo.org/snomedct.owl#Structure_of_alpha_Cell_of_islet"/>
    </owl:Class>
    


    <!-- http://ncicb.nci.nih.gov/xml/owl/EVS/Thesaurus.owl#Alpha_Naphthyl_Acetate_Esterase_Staining_Method -->

    <owl:Class rdf:about="http://ncicb.nci.nih.gov/xml/owl/EVS/Thesaurus.owl#Alpha_Naphthyl_Acetate_Esterase_Staining_Method">
        <owl:equivalentClass rdf:resource="http://www.ihtsdo.org/snomedct.owl#Alpha-naphthyl_acetate_esterase_stain_method"/>
    </owl:Class>
    


    <!-- http://ncicb.nci.nih.gov/xml/owl/EVS/Thesaurus.owl#Alpha_Naphthyl_Butyrate_Esterase_Staining_Method -->

    <owl:Class rdf:about="http://ncicb.nci.nih.gov/xml/owl/EVS/Thesaurus.owl#Alpha_Naphthyl_Butyrate_Esterase_Staining_Method">
        <owl:equivalentClass rdf:resource="http://www.ihtsdo.org/snomedct.owl#Butyrate_esterase_stain_method"/>
    </owl:Class>
    


    <!-- http://ncicb.nci.nih.gov/xml/owl/EVS/Thesaurus.owl#Alpha_Radiation -->

    <owl:Class rdf:about="http://ncicb.nci.nih.gov/xml/owl/EVS/Thesaurus.owl#Alpha_Radiation">
        <owl:equivalentClass rdf:resource="http://www.ihtsdo.org/snomedct.owl#Alpha_radiation"/>
    </owl:Class>
    


    <!-- http://ncicb.nci.nih.gov/xml/owl/EVS/Thesaurus.owl#Alphanumeric -->

    <owl:Class rdf:about="http://ncicb.nci.nih.gov/xml/owl/EVS/Thesaurus.owl#Alphanumeric">
        <owl:equivalentClass rdf:resource="http://www.ihtsdo.org/snomedct.owl#Alphanumeric_entity"/>
    </owl:Class>
    


    <!-- http://ncicb.nci.nih.gov/xml/owl/EVS/Thesaurus.owl#Alpharetrovirus -->

    <owl:Class rdf:about="http://ncicb.nci.nih.gov/xml/owl/EVS/Thesaurus.owl#Alpharetrovirus">
        <owl:equivalentClass rdf:resource="http://www.ihtsdo.org/snomedct.owl#Genus_Alpharetrovirus"/>
    </owl:Class>
    


    <!-- http://ncicb.nci.nih.gov/xml/owl/EVS/Thesaurus.owl#Alprostadil -->

    <owl:Class rdf:about="http://ncicb.nci.nih.gov/xml/owl/EVS/Thesaurus.owl#Alprostadil">
        <owl:equivalentClass rdf:resource="http://www.ihtsdo.org/snomedct.owl#Prostaglandin_Egt1lt_preparation"/>
    </owl:Class>
    


    <!-- http://ncicb.nci.nih.gov/xml/owl/EVS/Thesaurus.owl#Alveolar_Cell_Type_I -->

    <owl:Class rdf:about="http://ncicb.nci.nih.gov/xml/owl/EVS/Thesaurus.owl#Alveolar_Cell_Type_I">
        <owl:equivalentClass rdf:resource="http://www.ihtsdo.org/snomedct.owl#Pneumocyte,_type_1"/>
    </owl:Class>
    


    <!-- http://ncicb.nci.nih.gov/xml/owl/EVS/Thesaurus.owl#Alveolar_Cell_Type_II -->

    <owl:Class rdf:about="http://ncicb.nci.nih.gov/xml/owl/EVS/Thesaurus.owl#Alveolar_Cell_Type_II">
        <owl:equivalentClass rdf:resource="http://www.ihtsdo.org/snomedct.owl#Pneumocyte,_type_2"/>
    </owl:Class>
    


    <!-- http://ncicb.nci.nih.gov/xml/owl/EVS/Thesaurus.owl#Alveolar_Epithelium -->

    <owl:Class rdf:about="http://ncicb.nci.nih.gov/xml/owl/EVS/Thesaurus.owl#Alveolar_Epithelium">
        <owl:equivalentClass rdf:resource="http://www.ihtsdo.org/snomedct.owl#Structure_of_alveolar_epithelium"/>
    </owl:Class>
    


    <!-- http://ncicb.nci.nih.gov/xml/owl/EVS/Thesaurus.owl#Alveolar_Macrophage -->

    <owl:Class rdf:about="http://ncicb.nci.nih.gov/xml/owl/EVS/Thesaurus.owl#Alveolar_Macrophage">
        <owl:equivalentClass rdf:resource="http://www.ihtsdo.org/snomedct.owl#Alveolar_macrophage"/>
    </owl:Class>
    


    <!-- http://ncicb.nci.nih.gov/xml/owl/EVS/Thesaurus.owl#Alveolar_Sac -->

    <owl:Class rdf:about="http://ncicb.nci.nih.gov/xml/owl/EVS/Thesaurus.owl#Alveolar_Sac">
        <owl:equivalentClass rdf:resource="http://www.ihtsdo.org/snomedct.owl#Structure_of_alveolar_sac_of_lung"/>
    </owl:Class>
    


    <!-- http://ncicb.nci.nih.gov/xml/owl/EVS/Thesaurus.owl#Alveolar_Wall -->

    <owl:Class rdf:about="http://ncicb.nci.nih.gov/xml/owl/EVS/Thesaurus.owl#Alveolar_Wall">
        <owl:equivalentClass rdf:resource="http://www.ihtsdo.org/snomedct.owl#Alveolar_wall_structure"/>
    </owl:Class>
    


    <!-- http://ncicb.nci.nih.gov/xml/owl/EVS/Thesaurus.owl#Alveus -->

    <owl:Class rdf:about="http://ncicb.nci.nih.gov/xml/owl/EVS/Thesaurus.owl#Alveus">
        <owl:equivalentClass rdf:resource="http://www.ihtsdo.org/snomedct.owl#Structure_of_alveus_of_hippocampus"/>
    </owl:Class>
    


    <!-- http://ncicb.nci.nih.gov/xml/owl/EVS/Thesaurus.owl#Alzheimer_s_Disease -->

    <owl:Class rdf:about="http://ncicb.nci.nih.gov/xml/owl/EVS/Thesaurus.owl#Alzheimer_s_Disease">
        <owl:equivalentClass rdf:resource="http://www.ihtsdo.org/snomedct.owl#Alzheimer&#39;s_disease"/>
    </owl:Class>
    


    <!-- http://ncicb.nci.nih.gov/xml/owl/EVS/Thesaurus.owl#Ambient_Cistern -->

    <owl:Class rdf:about="http://ncicb.nci.nih.gov/xml/owl/EVS/Thesaurus.owl#Ambient_Cistern">
        <owl:equivalentClass rdf:resource="http://www.ihtsdo.org/snomedct.owl#Cisterna_superioris"/>
    </owl:Class>
    


    <!-- http://ncicb.nci.nih.gov/xml/owl/EVS/Thesaurus.owl#Ambulatory_Care_Facility -->

    <owl:Class rdf:about="http://ncicb.nci.nih.gov/xml/owl/EVS/Thesaurus.owl#Ambulatory_Care_Facility">
        <owl:equivalentClass rdf:resource="http://www.ihtsdo.org/snomedct.owl#Ambulatory_care_site"/>
    </owl:Class>
    


    <!-- http://ncicb.nci.nih.gov/xml/owl/EVS/Thesaurus.owl#Ambulatory_Surgical_Procedure -->

    <owl:Class rdf:about="http://ncicb.nci.nih.gov/xml/owl/EVS/Thesaurus.owl#Ambulatory_Surgical_Procedure">
        <owl:equivalentClass rdf:resource="http://www.ihtsdo.org/snomedct.owl#Ambulatory_surgery"/>
    </owl:Class>
    


    <!-- http://ncicb.nci.nih.gov/xml/owl/EVS/Thesaurus.owl#American_Cocker_Spaniel -->

    <owl:Class rdf:about="http://ncicb.nci.nih.gov/xml/owl/EVS/Thesaurus.owl#American_Cocker_Spaniel">
        <owl:equivalentClass rdf:resource="http://www.ihtsdo.org/snomedct.owl#American_cocker_spaniel"/>
    </owl:Class>
    


    <!-- http://ncicb.nci.nih.gov/xml/owl/EVS/Thesaurus.owl#American_Cutaneous_Leishmaniasis -->

    <owl:Class rdf:about="http://ncicb.nci.nih.gov/xml/owl/EVS/Thesaurus.owl#American_Cutaneous_Leishmaniasis">
        <owl:equivalentClass rdf:resource="http://www.ihtsdo.org/snomedct.owl#American_mucocutaneous_leishmaniasis"/>
    </owl:Class>
    


    <!-- http://ncicb.nci.nih.gov/xml/owl/EVS/Thesaurus.owl#American_Eskimo_Dog -->

    <owl:Class rdf:about="http://ncicb.nci.nih.gov/xml/owl/EVS/Thesaurus.owl#American_Eskimo_Dog">
        <owl:equivalentClass rdf:resource="http://www.ihtsdo.org/snomedct.owl#American_eskimo_dog"/>
    </owl:Class>
    


    <!-- http://ncicb.nci.nih.gov/xml/owl/EVS/Thesaurus.owl#American_Foxhound -->

    <owl:Class rdf:about="http://ncicb.nci.nih.gov/xml/owl/EVS/Thesaurus.owl#American_Foxhound">
        <owl:equivalentClass rdf:resource="http://www.ihtsdo.org/snomedct.owl#American_foxhound"/>
    </owl:Class>
    


    <!-- http://ncicb.nci.nih.gov/xml/owl/EVS/Thesaurus.owl#American_Indian -->

    <owl:Class rdf:about="http://ncicb.nci.nih.gov/xml/owl/EVS/Thesaurus.owl#American_Indian">
        <owl:equivalentClass rdf:resource="http://www.ihtsdo.org/snomedct.owl#American_Indian_race"/>
    </owl:Class>
    


    <!-- http://ncicb.nci.nih.gov/xml/owl/EVS/Thesaurus.owl#American_Indian_or_Alaska_Native -->

    <owl:Class rdf:about="http://ncicb.nci.nih.gov/xml/owl/EVS/Thesaurus.owl#American_Indian_or_Alaska_Native">
        <owl:equivalentClass rdf:resource="http://www.ihtsdo.org/snomedct.owl#American_Indian_or_Alaska_native"/>
    </owl:Class>
    


    <!-- http://ncicb.nci.nih.gov/xml/owl/EVS/Thesaurus.owl#American_Water_Spaniel -->

    <owl:Class rdf:about="http://ncicb.nci.nih.gov/xml/owl/EVS/Thesaurus.owl#American_Water_Spaniel">
        <owl:equivalentClass rdf:resource="http://www.ihtsdo.org/snomedct.owl#American_water_spaniel"/>
    </owl:Class>
    


    <!-- http://ncicb.nci.nih.gov/xml/owl/EVS/Thesaurus.owl#Amifostine -->

    <owl:Class rdf:about="http://ncicb.nci.nih.gov/xml/owl/EVS/Thesaurus.owl#Amifostine">
        <owl:equivalentClass rdf:resource="http://www.ihtsdo.org/snomedct.owl#Amifostine"/>
    </owl:Class>
    


    <!-- http://ncicb.nci.nih.gov/xml/owl/EVS/Thesaurus.owl#Aminohippurate_Sodium -->

    <owl:Class rdf:about="http://ncicb.nci.nih.gov/xml/owl/EVS/Thesaurus.owl#Aminohippurate_Sodium">
        <owl:equivalentClass rdf:resource="http://www.ihtsdo.org/snomedct.owl#Aminohippurate_sodium"/>
    </owl:Class>
    


    <!-- http://ncicb.nci.nih.gov/xml/owl/EVS/Thesaurus.owl#Ammi_visnaga -->

    <owl:Class rdf:about="http://ncicb.nci.nih.gov/xml/owl/EVS/Thesaurus.owl#Ammi_visnaga">
        <owl:equivalentClass rdf:resource="http://www.ihtsdo.org/snomedct.owl#Ammi_visnaga"/>
    </owl:Class>
    


    <!-- http://ncicb.nci.nih.gov/xml/owl/EVS/Thesaurus.owl#Amniocentesis -->

    <owl:Class rdf:about="http://ncicb.nci.nih.gov/xml/owl/EVS/Thesaurus.owl#Amniocentesis">
        <owl:equivalentClass rdf:resource="http://www.ihtsdo.org/snomedct.owl#Diagnostic_amniocentesis"/>
    </owl:Class>
    


    <!-- http://ncicb.nci.nih.gov/xml/owl/EVS/Thesaurus.owl#Amnion -->

    <owl:Class rdf:about="http://ncicb.nci.nih.gov/xml/owl/EVS/Thesaurus.owl#Amnion">
        <owl:equivalentClass rdf:resource="http://www.ihtsdo.org/snomedct.owl#Structure_of_amnion"/>
    </owl:Class>
    


    <!-- http://ncicb.nci.nih.gov/xml/owl/EVS/Thesaurus.owl#Amniotic_Cavity -->

    <owl:Class rdf:about="http://ncicb.nci.nih.gov/xml/owl/EVS/Thesaurus.owl#Amniotic_Cavity">
        <owl:equivalentClass rdf:resource="http://www.ihtsdo.org/snomedct.owl#Structure_of_amniotic_cavity"/>
    </owl:Class>
    


    <!-- http://ncicb.nci.nih.gov/xml/owl/EVS/Thesaurus.owl#Amodiaquine -->

    <owl:Class rdf:about="http://ncicb.nci.nih.gov/xml/owl/EVS/Thesaurus.owl#Amodiaquine">
        <owl:equivalentClass rdf:resource="http://www.ihtsdo.org/snomedct.owl#Amodiaquin"/>
    </owl:Class>
    


    <!-- http://ncicb.nci.nih.gov/xml/owl/EVS/Thesaurus.owl#Amodiaquine_Hydrochloride -->

    <owl:Class rdf:about="http://ncicb.nci.nih.gov/xml/owl/EVS/Thesaurus.owl#Amodiaquine_Hydrochloride">
        <owl:equivalentClass rdf:resource="http://www.ihtsdo.org/snomedct.owl#Amodiaquine_hydrochloride"/>
    </owl:Class>
    


    <!-- http://ncicb.nci.nih.gov/xml/owl/EVS/Thesaurus.owl#Amosite_Asbestos -->

    <owl:Class rdf:about="http://ncicb.nci.nih.gov/xml/owl/EVS/Thesaurus.owl#Amosite_Asbestos">
        <owl:equivalentClass rdf:resource="http://www.ihtsdo.org/snomedct.owl#Amosite"/>
    </owl:Class>
    


    <!-- http://ncicb.nci.nih.gov/xml/owl/EVS/Thesaurus.owl#Ampere -->

    <owl:Class rdf:about="http://ncicb.nci.nih.gov/xml/owl/EVS/Thesaurus.owl#Ampere">
        <owl:equivalentClass rdf:resource="http://www.ihtsdo.org/snomedct.owl#A_-_ampere"/>
    </owl:Class>
    


    <!-- http://ncicb.nci.nih.gov/xml/owl/EVS/Thesaurus.owl#Amphiarthrosis -->

    <owl:Class rdf:about="http://ncicb.nci.nih.gov/xml/owl/EVS/Thesaurus.owl#Amphiarthrosis">
        <owl:equivalentClass rdf:resource="http://www.ihtsdo.org/snomedct.owl#Symphysis_structure"/>
    </owl:Class>
    


    <!-- http://ncicb.nci.nih.gov/xml/owl/EVS/Thesaurus.owl#Amphibian -->

    <owl:Class rdf:about="http://ncicb.nci.nih.gov/xml/owl/EVS/Thesaurus.owl#Amphibian">
        <owl:equivalentClass rdf:resource="http://www.ihtsdo.org/snomedct.owl#Class_Amphibia"/>
    </owl:Class>
    


    <!-- http://ncicb.nci.nih.gov/xml/owl/EVS/Thesaurus.owl#Ampullary_Crest -->

    <owl:Class rdf:about="http://ncicb.nci.nih.gov/xml/owl/EVS/Thesaurus.owl#Ampullary_Crest">
        <owl:equivalentClass rdf:resource="http://www.ihtsdo.org/snomedct.owl#Structure_of_crista_ampullaris"/>
    </owl:Class>
    


    <!-- http://ncicb.nci.nih.gov/xml/owl/EVS/Thesaurus.owl#Amputation -->

    <owl:Class rdf:about="http://ncicb.nci.nih.gov/xml/owl/EVS/Thesaurus.owl#Amputation">
        <owl:equivalentClass rdf:resource="http://www.ihtsdo.org/snomedct.owl#Amputation"/>
    </owl:Class>
    


    <!-- http://ncicb.nci.nih.gov/xml/owl/EVS/Thesaurus.owl#Amputation_of_Foot -->

    <owl:Class rdf:about="http://ncicb.nci.nih.gov/xml/owl/EVS/Thesaurus.owl#Amputation_of_Foot">
        <owl:equivalentClass rdf:resource="http://www.ihtsdo.org/snomedct.owl#Amputation_of_foot_NOS"/>
    </owl:Class>
    


    <!-- http://ncicb.nci.nih.gov/xml/owl/EVS/Thesaurus.owl#Amputation_of_Leg_Through_Tibia_and_Fibula -->

    <owl:Class rdf:about="http://ncicb.nci.nih.gov/xml/owl/EVS/Thesaurus.owl#Amputation_of_Leg_Through_Tibia_and_Fibula">
        <owl:equivalentClass rdf:resource="http://www.ihtsdo.org/snomedct.owl#Amputation_of_leg_through_tibia_and_fibula"/>
    </owl:Class>
    


    <!-- http://ncicb.nci.nih.gov/xml/owl/EVS/Thesaurus.owl#Amputation_of_Penis -->

    <owl:Class rdf:about="http://ncicb.nci.nih.gov/xml/owl/EVS/Thesaurus.owl#Amputation_of_Penis">
        <owl:equivalentClass rdf:resource="http://www.ihtsdo.org/snomedct.owl#Amputation_of_penis"/>
    </owl:Class>
    


    <!-- http://ncicb.nci.nih.gov/xml/owl/EVS/Thesaurus.owl#Amputation_of_Toe -->

    <owl:Class rdf:about="http://ncicb.nci.nih.gov/xml/owl/EVS/Thesaurus.owl#Amputation_of_Toe">
        <owl:equivalentClass rdf:resource="http://www.ihtsdo.org/snomedct.owl#Amputation_of_toe"/>
    </owl:Class>
    


    <!-- http://ncicb.nci.nih.gov/xml/owl/EVS/Thesaurus.owl#Amsacrine -->

    <owl:Class rdf:about="http://ncicb.nci.nih.gov/xml/owl/EVS/Thesaurus.owl#Amsacrine">
        <owl:equivalentClass rdf:resource="http://www.ihtsdo.org/snomedct.owl#Amsacrine"/>
    </owl:Class>
    


    <!-- http://ncicb.nci.nih.gov/xml/owl/EVS/Thesaurus.owl#Amygdaloid_Body -->

    <owl:Class rdf:about="http://ncicb.nci.nih.gov/xml/owl/EVS/Thesaurus.owl#Amygdaloid_Body">
        <owl:equivalentClass rdf:resource="http://www.ihtsdo.org/snomedct.owl#Amygdaloid_structure"/>
    </owl:Class>
    


    <!-- http://ncicb.nci.nih.gov/xml/owl/EVS/Thesaurus.owl#Amylase -->

    <owl:Class rdf:about="http://ncicb.nci.nih.gov/xml/owl/EVS/Thesaurus.owl#Amylase">
        <owl:equivalentClass rdf:resource="http://www.ihtsdo.org/snomedct.owl#Amylase"/>
    </owl:Class>
    


    <!-- http://ncicb.nci.nih.gov/xml/owl/EVS/Thesaurus.owl#Amylase_Measurement -->

    <owl:Class rdf:about="http://ncicb.nci.nih.gov/xml/owl/EVS/Thesaurus.owl#Amylase_Measurement">
        <owl:equivalentClass rdf:resource="http://www.ihtsdo.org/snomedct.owl#Amylase_measurement"/>
    </owl:Class>
    


    <!-- http://ncicb.nci.nih.gov/xml/owl/EVS/Thesaurus.owl#Amyloidoma -->

    <owl:Class rdf:about="http://ncicb.nci.nih.gov/xml/owl/EVS/Thesaurus.owl#Amyloidoma">
        <owl:equivalentClass rdf:resource="http://www.ihtsdo.org/snomedct.owl#Nodular_amyloidosis"/>
    </owl:Class>
    


    <!-- http://ncicb.nci.nih.gov/xml/owl/EVS/Thesaurus.owl#Amyloidosis -->

    <owl:Class rdf:about="http://ncicb.nci.nih.gov/xml/owl/EVS/Thesaurus.owl#Amyloidosis">
        <owl:equivalentClass rdf:resource="http://www.ihtsdo.org/snomedct.owl#Amyloidosis"/>
    </owl:Class>
    


    <!-- http://ncicb.nci.nih.gov/xml/owl/EVS/Thesaurus.owl#Amylopectin -->

    <owl:Class rdf:about="http://ncicb.nci.nih.gov/xml/owl/EVS/Thesaurus.owl#Amylopectin">
        <owl:equivalentClass rdf:resource="http://www.ihtsdo.org/snomedct.owl#Amylopectin"/>
    </owl:Class>
    


    <!-- http://ncicb.nci.nih.gov/xml/owl/EVS/Thesaurus.owl#Amylose -->

    <owl:Class rdf:about="http://ncicb.nci.nih.gov/xml/owl/EVS/Thesaurus.owl#Amylose">
        <owl:equivalentClass rdf:resource="http://www.ihtsdo.org/snomedct.owl#Amylose"/>
    </owl:Class>
    


    <!-- http://ncicb.nci.nih.gov/xml/owl/EVS/Thesaurus.owl#Anagallis_arvensis -->

    <owl:Class rdf:about="http://ncicb.nci.nih.gov/xml/owl/EVS/Thesaurus.owl#Anagallis_arvensis">
        <owl:equivalentClass rdf:resource="http://www.ihtsdo.org/snomedct.owl#Anagallis_arvensis"/>
    </owl:Class>
    


    <!-- http://ncicb.nci.nih.gov/xml/owl/EVS/Thesaurus.owl#Anal_Membrane -->

    <owl:Class rdf:about="http://ncicb.nci.nih.gov/xml/owl/EVS/Thesaurus.owl#Anal_Membrane">
        <owl:equivalentClass rdf:resource="http://www.ihtsdo.org/snomedct.owl#Structure_of_anal_membrane"/>
    </owl:Class>
    


    <!-- http://ncicb.nci.nih.gov/xml/owl/EVS/Thesaurus.owl#Anal_Region -->

    <owl:Class rdf:about="http://ncicb.nci.nih.gov/xml/owl/EVS/Thesaurus.owl#Anal_Region">
        <owl:equivalentClass rdf:resource="http://www.ihtsdo.org/snomedct.owl#Perianal_region_structure"/>
    </owl:Class>
    


    <!-- http://ncicb.nci.nih.gov/xml/owl/EVS/Thesaurus.owl#Analgesic_and_Antipyretic -->

    <owl:Class rdf:about="http://ncicb.nci.nih.gov/xml/owl/EVS/Thesaurus.owl#Analgesic_and_Antipyretic">
        <owl:equivalentClass rdf:resource="http://www.ihtsdo.org/snomedct.owl#Analgesic_AND_antipyretic_product"/>
    </owl:Class>
    


    <!-- http://ncicb.nci.nih.gov/xml/owl/EVS/Thesaurus.owl#Anatolian_Shepherd_Dog -->

    <owl:Class rdf:about="http://ncicb.nci.nih.gov/xml/owl/EVS/Thesaurus.owl#Anatolian_Shepherd_Dog">
        <owl:equivalentClass rdf:resource="http://www.ihtsdo.org/snomedct.owl#Anatolian_shepherd_dog_breed"/>
    </owl:Class>
    


    <!-- http://ncicb.nci.nih.gov/xml/owl/EVS/Thesaurus.owl#Andorra -->

    <owl:Class rdf:about="http://ncicb.nci.nih.gov/xml/owl/EVS/Thesaurus.owl#Andorra">
        <owl:equivalentClass rdf:resource="http://www.ihtsdo.org/snomedct.owl#Andorra"/>
    </owl:Class>
    


    <!-- http://ncicb.nci.nih.gov/xml/owl/EVS/Thesaurus.owl#Androstanolone -->

    <owl:Class rdf:about="http://ncicb.nci.nih.gov/xml/owl/EVS/Thesaurus.owl#Androstanolone">
        <owl:equivalentClass rdf:resource="http://www.ihtsdo.org/snomedct.owl#Dihydrotestosterone"/>
    </owl:Class>
    


    <!-- http://ncicb.nci.nih.gov/xml/owl/EVS/Thesaurus.owl#Anesthesia_Procedure -->

    <owl:Class rdf:about="http://ncicb.nci.nih.gov/xml/owl/EVS/Thesaurus.owl#Anesthesia_Procedure">
        <owl:equivalentClass rdf:resource="http://www.ihtsdo.org/snomedct.owl#Administration_of_anesthesia"/>
    </owl:Class>
    


    <!-- http://ncicb.nci.nih.gov/xml/owl/EVS/Thesaurus.owl#Aneurysm -->

    <owl:Class rdf:about="http://ncicb.nci.nih.gov/xml/owl/EVS/Thesaurus.owl#Aneurysm">
        <owl:equivalentClass rdf:resource="http://www.ihtsdo.org/snomedct.owl#Aneurysm"/>
    </owl:Class>
    


    <!-- http://ncicb.nci.nih.gov/xml/owl/EVS/Thesaurus.owl#Angiogenesis_Inhibitor -->

    <owl:Class rdf:about="http://ncicb.nci.nih.gov/xml/owl/EVS/Thesaurus.owl#Angiogenesis_Inhibitor">
        <owl:equivalentClass rdf:resource="http://www.ihtsdo.org/snomedct.owl#Angiogenesis_inhibitor"/>
    </owl:Class>
    


    <!-- http://ncicb.nci.nih.gov/xml/owl/EVS/Thesaurus.owl#Angiography -->

    <owl:Class rdf:about="http://ncicb.nci.nih.gov/xml/owl/EVS/Thesaurus.owl#Angiography">
        <owl:equivalentClass rdf:resource="http://www.ihtsdo.org/snomedct.owl#Angiography"/>
    </owl:Class>
    


    <!-- http://ncicb.nci.nih.gov/xml/owl/EVS/Thesaurus.owl#Angioplasty -->

    <owl:Class rdf:about="http://ncicb.nci.nih.gov/xml/owl/EVS/Thesaurus.owl#Angioplasty">
        <owl:equivalentClass rdf:resource="http://www.ihtsdo.org/snomedct.owl#Angioplasty_of_blood_vessel"/>
    </owl:Class>
    


    <!-- http://ncicb.nci.nih.gov/xml/owl/EVS/Thesaurus.owl#Angle -->

    <owl:Class rdf:about="http://ncicb.nci.nih.gov/xml/owl/EVS/Thesaurus.owl#Angle">
        <owl:equivalentClass rdf:resource="http://www.ihtsdo.org/snomedct.owl#Angular"/>
    </owl:Class>
    


    <!-- http://ncicb.nci.nih.gov/xml/owl/EVS/Thesaurus.owl#Angola -->

    <owl:Class rdf:about="http://ncicb.nci.nih.gov/xml/owl/EVS/Thesaurus.owl#Angola">
        <owl:equivalentClass rdf:resource="http://www.ihtsdo.org/snomedct.owl#Angola"/>
    </owl:Class>
    


    <!-- http://ncicb.nci.nih.gov/xml/owl/EVS/Thesaurus.owl#Angstrom -->

    <owl:Class rdf:about="http://ncicb.nci.nih.gov/xml/owl/EVS/Thesaurus.owl#Angstrom">
        <owl:equivalentClass rdf:resource="http://www.ihtsdo.org/snomedct.owl#angstrom"/>
    </owl:Class>
    


    <!-- http://ncicb.nci.nih.gov/xml/owl/EVS/Thesaurus.owl#Anguilla -->

    <owl:Class rdf:about="http://ncicb.nci.nih.gov/xml/owl/EVS/Thesaurus.owl#Anguilla">
        <owl:equivalentClass rdf:resource="http://www.ihtsdo.org/snomedct.owl#Anguilla_island"/>
    </owl:Class>
    


    <!-- http://ncicb.nci.nih.gov/xml/owl/EVS/Thesaurus.owl#Angular_Artery -->

    <owl:Class rdf:about="http://ncicb.nci.nih.gov/xml/owl/EVS/Thesaurus.owl#Angular_Artery">
        <owl:equivalentClass rdf:resource="http://www.ihtsdo.org/snomedct.owl#Structure_of_angular_artery"/>
    </owl:Class>
    


    <!-- http://ncicb.nci.nih.gov/xml/owl/EVS/Thesaurus.owl#Angular_Gyrus -->

    <owl:Class rdf:about="http://ncicb.nci.nih.gov/xml/owl/EVS/Thesaurus.owl#Angular_Gyrus">
        <owl:equivalentClass rdf:resource="http://www.ihtsdo.org/snomedct.owl#Structure_of_angular_gyrus"/>
    </owl:Class>
    


    <!-- http://ncicb.nci.nih.gov/xml/owl/EVS/Thesaurus.owl#Animal -->

    <owl:Class rdf:about="http://ncicb.nci.nih.gov/xml/owl/EVS/Thesaurus.owl#Animal">
        <owl:equivalentClass rdf:resource="http://www.ihtsdo.org/snomedct.owl#Animal"/>
    </owl:Class>
    


    <!-- http://ncicb.nci.nih.gov/xml/owl/EVS/Thesaurus.owl#Animal_Husbandry -->

    <owl:Class rdf:about="http://ncicb.nci.nih.gov/xml/owl/EVS/Thesaurus.owl#Animal_Husbandry">
        <owl:equivalentClass rdf:resource="http://www.ihtsdo.org/snomedct.owl#Animal_husbandry"/>
    </owl:Class>
    


    <!-- http://ncicb.nci.nih.gov/xml/owl/EVS/Thesaurus.owl#Animal_Virus -->

    <owl:Class rdf:about="http://ncicb.nci.nih.gov/xml/owl/EVS/Thesaurus.owl#Animal_Virus">
        <owl:equivalentClass rdf:resource="http://www.ihtsdo.org/snomedct.owl#Animal_virus"/>
    </owl:Class>
    


    <!-- http://ncicb.nci.nih.gov/xml/owl/EVS/Thesaurus.owl#Anisocytosis -->

    <owl:Class rdf:about="http://ncicb.nci.nih.gov/xml/owl/EVS/Thesaurus.owl#Anisocytosis">
        <owl:equivalentClass rdf:resource="http://www.ihtsdo.org/snomedct.owl#Anisocytosis,_red_cells"/>
    </owl:Class>
    


    <!-- http://ncicb.nci.nih.gov/xml/owl/EVS/Thesaurus.owl#Anisotropine_Methylbromide -->

    <owl:Class rdf:about="http://ncicb.nci.nih.gov/xml/owl/EVS/Thesaurus.owl#Anisotropine_Methylbromide">
        <owl:equivalentClass rdf:resource="http://www.ihtsdo.org/snomedct.owl#Anisotropine_methylbromide"/>
    </owl:Class>
    


    <!-- http://ncicb.nci.nih.gov/xml/owl/EVS/Thesaurus.owl#Ankle_Joint -->

    <owl:Class rdf:about="http://ncicb.nci.nih.gov/xml/owl/EVS/Thesaurus.owl#Ankle_Joint">
        <owl:equivalentClass rdf:resource="http://www.ihtsdo.org/snomedct.owl#Ankle_joint_structure"/>
    </owl:Class>
    


    <!-- http://ncicb.nci.nih.gov/xml/owl/EVS/Thesaurus.owl#Ankle_Skin -->

    <owl:Class rdf:about="http://ncicb.nci.nih.gov/xml/owl/EVS/Thesaurus.owl#Ankle_Skin">
        <owl:equivalentClass rdf:resource="http://www.ihtsdo.org/snomedct.owl#Skin_structure_of_ankle"/>
    </owl:Class>
    


    <!-- http://ncicb.nci.nih.gov/xml/owl/EVS/Thesaurus.owl#Ann_Arbor_Lymphoma_Staging_System -->

    <owl:Class rdf:about="http://ncicb.nci.nih.gov/xml/owl/EVS/Thesaurus.owl#Ann_Arbor_Lymphoma_Staging_System">
        <owl:equivalentClass rdf:resource="http://www.ihtsdo.org/snomedct.owl#Ann_Arbor_lymphoma_staging_system"/>
    </owl:Class>
    


    <!-- http://ncicb.nci.nih.gov/xml/owl/EVS/Thesaurus.owl#Annual -->

    <owl:Class rdf:about="http://ncicb.nci.nih.gov/xml/owl/EVS/Thesaurus.owl#Annual">
        <owl:equivalentClass rdf:resource="http://www.ihtsdo.org/snomedct.owl#Annual"/>
    </owl:Class>
    


    <!-- http://ncicb.nci.nih.gov/xml/owl/EVS/Thesaurus.owl#Anomia -->

    <owl:Class rdf:about="http://ncicb.nci.nih.gov/xml/owl/EVS/Thesaurus.owl#Anomia">
        <owl:equivalentClass rdf:resource="http://www.ihtsdo.org/snomedct.owl#Anomic_aphasia"/>
    </owl:Class>
    


    <!-- http://ncicb.nci.nih.gov/xml/owl/EVS/Thesaurus.owl#Anorexia -->

    <owl:Class rdf:about="http://ncicb.nci.nih.gov/xml/owl/EVS/Thesaurus.owl#Anorexia">
        <owl:equivalentClass rdf:resource="http://www.ihtsdo.org/snomedct.owl#DAnorexia"/>
    </owl:Class>
    


    <!-- http://ncicb.nci.nih.gov/xml/owl/EVS/Thesaurus.owl#Anorexia_Nervosa -->

    <owl:Class rdf:about="http://ncicb.nci.nih.gov/xml/owl/EVS/Thesaurus.owl#Anorexia_Nervosa">
        <owl:equivalentClass rdf:resource="http://www.ihtsdo.org/snomedct.owl#Anorexia_nervosa"/>
    </owl:Class>
    


    <!-- http://ncicb.nci.nih.gov/xml/owl/EVS/Thesaurus.owl#Anorexiant -->

    <owl:Class rdf:about="http://ncicb.nci.nih.gov/xml/owl/EVS/Thesaurus.owl#Anorexiant">
        <owl:equivalentClass rdf:resource="http://www.ihtsdo.org/snomedct.owl#Anorexiant_product"/>
    </owl:Class>
    


    <!-- http://ncicb.nci.nih.gov/xml/owl/EVS/Thesaurus.owl#Antarctica -->

    <owl:Class rdf:about="http://ncicb.nci.nih.gov/xml/owl/EVS/Thesaurus.owl#Antarctica">
        <owl:equivalentClass rdf:resource="http://www.ihtsdo.org/snomedct.owl#Antarctica"/>
    </owl:Class>
    


    <!-- http://ncicb.nci.nih.gov/xml/owl/EVS/Thesaurus.owl#Anterior -->

    <owl:Class rdf:about="http://ncicb.nci.nih.gov/xml/owl/EVS/Thesaurus.owl#Anterior">
        <owl:equivalentClass rdf:resource="http://www.ihtsdo.org/snomedct.owl#Anterior"/>
    </owl:Class>
    


    <!-- http://ncicb.nci.nih.gov/xml/owl/EVS/Thesaurus.owl#Anterior_Abdominal_Wall_Muscle -->

    <owl:Class rdf:about="http://ncicb.nci.nih.gov/xml/owl/EVS/Thesaurus.owl#Anterior_Abdominal_Wall_Muscle">
        <owl:equivalentClass rdf:resource="http://www.ihtsdo.org/snomedct.owl#Structure_of_anterior_muscle_of_abdomen"/>
    </owl:Class>
    


    <!-- http://ncicb.nci.nih.gov/xml/owl/EVS/Thesaurus.owl#Anterior_Cardinal_Vein -->

    <owl:Class rdf:about="http://ncicb.nci.nih.gov/xml/owl/EVS/Thesaurus.owl#Anterior_Cardinal_Vein">
        <owl:equivalentClass rdf:resource="http://www.ihtsdo.org/snomedct.owl#Structure_of_anterior_cardinal_vein"/>
    </owl:Class>
    


    <!-- http://ncicb.nci.nih.gov/xml/owl/EVS/Thesaurus.owl#Anterior_Cerebral_Artery -->

    <owl:Class rdf:about="http://ncicb.nci.nih.gov/xml/owl/EVS/Thesaurus.owl#Anterior_Cerebral_Artery">
        <owl:equivalentClass rdf:resource="http://www.ihtsdo.org/snomedct.owl#Structure_of_anterior_cerebral_artery"/>
    </owl:Class>
    


    <!-- http://ncicb.nci.nih.gov/xml/owl/EVS/Thesaurus.owl#Anterior_Chamber_of_the_Eye -->

    <owl:Class rdf:about="http://ncicb.nci.nih.gov/xml/owl/EVS/Thesaurus.owl#Anterior_Chamber_of_the_Eye">
        <owl:equivalentClass rdf:resource="http://www.ihtsdo.org/snomedct.owl#Anterior_chamber_of_eye_structure"/>
    </owl:Class>
    


    <!-- http://ncicb.nci.nih.gov/xml/owl/EVS/Thesaurus.owl#Anterior_Choroidal_Artery -->

    <owl:Class rdf:about="http://ncicb.nci.nih.gov/xml/owl/EVS/Thesaurus.owl#Anterior_Choroidal_Artery">
        <owl:equivalentClass rdf:resource="http://www.ihtsdo.org/snomedct.owl#Structure_of_anterior_choroidal_artery"/>
    </owl:Class>
    


    <!-- http://ncicb.nci.nih.gov/xml/owl/EVS/Thesaurus.owl#Anterior_Commissure -->

    <owl:Class rdf:about="http://ncicb.nci.nih.gov/xml/owl/EVS/Thesaurus.owl#Anterior_Commissure">
        <owl:equivalentClass rdf:resource="http://www.ihtsdo.org/snomedct.owl#Structure_of_anterior_commissure"/>
    </owl:Class>
    


    <!-- http://ncicb.nci.nih.gov/xml/owl/EVS/Thesaurus.owl#Anterior_Cruciate_Ligament -->

    <owl:Class rdf:about="http://ncicb.nci.nih.gov/xml/owl/EVS/Thesaurus.owl#Anterior_Cruciate_Ligament">
        <owl:equivalentClass rdf:resource="http://www.ihtsdo.org/snomedct.owl#Structure_of_anterior_cruciate_ligament_of_knee_joint"/>
    </owl:Class>
    


    <!-- http://ncicb.nci.nih.gov/xml/owl/EVS/Thesaurus.owl#Anterior_Eye_Segment -->

    <owl:Class rdf:about="http://ncicb.nci.nih.gov/xml/owl/EVS/Thesaurus.owl#Anterior_Eye_Segment">
        <owl:equivalentClass rdf:resource="http://www.ihtsdo.org/snomedct.owl#Anterior_eyeball_segment_structure"/>
    </owl:Class>
    


    <!-- http://ncicb.nci.nih.gov/xml/owl/EVS/Thesaurus.owl#Anterior_Fossa -->

    <owl:Class rdf:about="http://ncicb.nci.nih.gov/xml/owl/EVS/Thesaurus.owl#Anterior_Fossa">
        <owl:equivalentClass rdf:resource="http://www.ihtsdo.org/snomedct.owl#Structure_of_anterior_fossa_of_cranial_cavity"/>
    </owl:Class>
    


    <!-- http://ncicb.nci.nih.gov/xml/owl/EVS/Thesaurus.owl#Anterior_Inferior_Cerebellar_Artery -->

    <owl:Class rdf:about="http://ncicb.nci.nih.gov/xml/owl/EVS/Thesaurus.owl#Anterior_Inferior_Cerebellar_Artery">
        <owl:equivalentClass rdf:resource="http://www.ihtsdo.org/snomedct.owl#Structure_of_anterior_inferior_cerebellar_artery"/>
    </owl:Class>
    


    <!-- http://ncicb.nci.nih.gov/xml/owl/EVS/Thesaurus.owl#Anterior_Lobe_of_the_Pituitary_Gland -->

    <owl:Class rdf:about="http://ncicb.nci.nih.gov/xml/owl/EVS/Thesaurus.owl#Anterior_Lobe_of_the_Pituitary_Gland">
        <owl:equivalentClass rdf:resource="http://www.ihtsdo.org/snomedct.owl#Adenohypophysis_structure"/>
    </owl:Class>
    


    <!-- http://ncicb.nci.nih.gov/xml/owl/EVS/Thesaurus.owl#Anterior_Longitudinal_Ligament -->

    <owl:Class rdf:about="http://ncicb.nci.nih.gov/xml/owl/EVS/Thesaurus.owl#Anterior_Longitudinal_Ligament">
        <owl:equivalentClass rdf:resource="http://www.ihtsdo.org/snomedct.owl#Anterior_longitudinal_ligament_structure"/>
    </owl:Class>
    


    <!-- http://ncicb.nci.nih.gov/xml/owl/EVS/Thesaurus.owl#Anterior_Median_Fissure_of_Spinal_Cord -->

    <owl:Class rdf:about="http://ncicb.nci.nih.gov/xml/owl/EVS/Thesaurus.owl#Anterior_Median_Fissure_of_Spinal_Cord">
        <owl:equivalentClass rdf:resource="http://www.ihtsdo.org/snomedct.owl#Structure_of_anterior_median_fissure_of_spinal_cord"/>
    </owl:Class>
    


    <!-- http://ncicb.nci.nih.gov/xml/owl/EVS/Thesaurus.owl#Anterior_Mediastinotomy -->

    <owl:Class rdf:about="http://ncicb.nci.nih.gov/xml/owl/EVS/Thesaurus.owl#Anterior_Mediastinotomy">
        <owl:equivalentClass rdf:resource="http://www.ihtsdo.org/snomedct.owl#Anterior_mediastinotomy"/>
    </owl:Class>
    


    <!-- http://ncicb.nci.nih.gov/xml/owl/EVS/Thesaurus.owl#Anterior_Mediastinum -->

    <owl:Class rdf:about="http://ncicb.nci.nih.gov/xml/owl/EVS/Thesaurus.owl#Anterior_Mediastinum">
        <owl:equivalentClass rdf:resource="http://www.ihtsdo.org/snomedct.owl#Structure_of_anterior_mediastinum"/>
    </owl:Class>
    


    <!-- http://ncicb.nci.nih.gov/xml/owl/EVS/Thesaurus.owl#Anterior_Parietal_Artery -->

    <owl:Class rdf:about="http://ncicb.nci.nih.gov/xml/owl/EVS/Thesaurus.owl#Anterior_Parietal_Artery">
        <owl:equivalentClass rdf:resource="http://www.ihtsdo.org/snomedct.owl#Structure_of_anterior_parietal_artery"/>
    </owl:Class>
    


    <!-- http://ncicb.nci.nih.gov/xml/owl/EVS/Thesaurus.owl#Anterior_Pole_of_the_Lens -->

    <owl:Class rdf:about="http://ncicb.nci.nih.gov/xml/owl/EVS/Thesaurus.owl#Anterior_Pole_of_the_Lens">
        <owl:equivalentClass rdf:resource="http://www.ihtsdo.org/snomedct.owl#Structure_of_anterior_pole_of_lens"/>
    </owl:Class>
    


    <!-- http://ncicb.nci.nih.gov/xml/owl/EVS/Thesaurus.owl#Anterior_Quadrigeminal_Body -->

    <owl:Class rdf:about="http://ncicb.nci.nih.gov/xml/owl/EVS/Thesaurus.owl#Anterior_Quadrigeminal_Body">
        <owl:equivalentClass rdf:resource="http://www.ihtsdo.org/snomedct.owl#Structure_of_superior_colliculus_of_corpora_quadrigemina"/>
    </owl:Class>
    


    <!-- http://ncicb.nci.nih.gov/xml/owl/EVS/Thesaurus.owl#Anterior_Surface_of_the_Epiglottis -->

    <owl:Class rdf:about="http://ncicb.nci.nih.gov/xml/owl/EVS/Thesaurus.owl#Anterior_Surface_of_the_Epiglottis">
        <owl:equivalentClass rdf:resource="http://www.ihtsdo.org/snomedct.owl#Structure_of_anterior_surface_of_epiglottis"/>
    </owl:Class>
    


    <!-- http://ncicb.nci.nih.gov/xml/owl/EVS/Thesaurus.owl#Anterior_Surface_of_the_Kidney -->

    <owl:Class rdf:about="http://ncicb.nci.nih.gov/xml/owl/EVS/Thesaurus.owl#Anterior_Surface_of_the_Kidney">
        <owl:equivalentClass rdf:resource="http://www.ihtsdo.org/snomedct.owl#Structure_of_anterior_surface_of_kidney"/>
    </owl:Class>
    


    <!-- http://ncicb.nci.nih.gov/xml/owl/EVS/Thesaurus.owl#Anterior_Surface_of_the_Lens -->

    <owl:Class rdf:about="http://ncicb.nci.nih.gov/xml/owl/EVS/Thesaurus.owl#Anterior_Surface_of_the_Lens">
        <owl:equivalentClass rdf:resource="http://www.ihtsdo.org/snomedct.owl#Structure_of_anterior_surface_of_lens"/>
    </owl:Class>
    


    <!-- http://ncicb.nci.nih.gov/xml/owl/EVS/Thesaurus.owl#Anterior_Temporal_Artery -->

    <owl:Class rdf:about="http://ncicb.nci.nih.gov/xml/owl/EVS/Thesaurus.owl#Anterior_Temporal_Artery">
        <owl:equivalentClass rdf:resource="http://www.ihtsdo.org/snomedct.owl#Structure_of_anterior_temporal_artery"/>
    </owl:Class>
    


    <!-- http://ncicb.nci.nih.gov/xml/owl/EVS/Thesaurus.owl#Anterior_Tibial_Artery -->

    <owl:Class rdf:about="http://ncicb.nci.nih.gov/xml/owl/EVS/Thesaurus.owl#Anterior_Tibial_Artery">
        <owl:equivalentClass rdf:resource="http://www.ihtsdo.org/snomedct.owl#Structure_of_anterior_tibial_artery"/>
    </owl:Class>
    


    <!-- http://ncicb.nci.nih.gov/xml/owl/EVS/Thesaurus.owl#Anterior_Tibial_Artery_Branch -->

    <owl:Class rdf:about="http://ncicb.nci.nih.gov/xml/owl/EVS/Thesaurus.owl#Anterior_Tibial_Artery_Branch">
        <owl:equivalentClass rdf:resource="http://www.ihtsdo.org/snomedct.owl#Branch_of_anterior_tibial_artery"/>
    </owl:Class>
    


    <!-- http://ncicb.nci.nih.gov/xml/owl/EVS/Thesaurus.owl#Anterior_Tibial_Vein -->

    <owl:Class rdf:about="http://ncicb.nci.nih.gov/xml/owl/EVS/Thesaurus.owl#Anterior_Tibial_Vein">
        <owl:equivalentClass rdf:resource="http://www.ihtsdo.org/snomedct.owl#Structure_of_anterior_tibial_vein"/>
    </owl:Class>
    


    <!-- http://ncicb.nci.nih.gov/xml/owl/EVS/Thesaurus.owl#Anterior_Wall_of_the_Bladder -->

    <owl:Class rdf:about="http://ncicb.nci.nih.gov/xml/owl/EVS/Thesaurus.owl#Anterior_Wall_of_the_Bladder">
        <owl:equivalentClass rdf:resource="http://www.ihtsdo.org/snomedct.owl#Structure_of_anterior_wall_of_urinary_bladder"/>
    </owl:Class>
    


    <!-- http://ncicb.nci.nih.gov/xml/owl/EVS/Thesaurus.owl#Anterior_Wall_of_the_Nasopharynx -->

    <owl:Class rdf:about="http://ncicb.nci.nih.gov/xml/owl/EVS/Thesaurus.owl#Anterior_Wall_of_the_Nasopharynx">
        <owl:equivalentClass rdf:resource="http://www.ihtsdo.org/snomedct.owl#Structure_of_anterior_wall_of_nasopharynx"/>
    </owl:Class>
    


    <!-- http://ncicb.nci.nih.gov/xml/owl/EVS/Thesaurus.owl#Anterolateral -->

    <owl:Class rdf:about="http://ncicb.nci.nih.gov/xml/owl/EVS/Thesaurus.owl#Anterolateral">
        <owl:equivalentClass rdf:resource="http://www.ihtsdo.org/snomedct.owl#Anterolateral"/>
    </owl:Class>
    


    <!-- http://ncicb.nci.nih.gov/xml/owl/EVS/Thesaurus.owl#Anthoxanthum_odoratum -->

    <owl:Class rdf:about="http://ncicb.nci.nih.gov/xml/owl/EVS/Thesaurus.owl#Anthoxanthum_odoratum">
        <owl:equivalentClass rdf:resource="http://www.ihtsdo.org/snomedct.owl#Anthoxanthum_odoratum"/>
    </owl:Class>
    


    <!-- http://ncicb.nci.nih.gov/xml/owl/EVS/Thesaurus.owl#Anthracene -->

    <owl:Class rdf:about="http://ncicb.nci.nih.gov/xml/owl/EVS/Thesaurus.owl#Anthracene">
        <owl:equivalentClass rdf:resource="http://www.ihtsdo.org/snomedct.owl#Anthracene"/>
    </owl:Class>
    


    <!-- http://ncicb.nci.nih.gov/xml/owl/EVS/Thesaurus.owl#Anti-Androgen -->

    <owl:Class rdf:about="http://ncicb.nci.nih.gov/xml/owl/EVS/Thesaurus.owl#Anti-Androgen">
        <owl:equivalentClass rdf:resource="http://www.ihtsdo.org/snomedct.owl#Anti-androgens"/>
    </owl:Class>
    


    <!-- http://ncicb.nci.nih.gov/xml/owl/EVS/Thesaurus.owl#Anti-asthmatic_Agent -->

    <owl:Class rdf:about="http://ncicb.nci.nih.gov/xml/owl/EVS/Thesaurus.owl#Anti-asthmatic_Agent">
        <owl:equivalentClass rdf:resource="http://www.ihtsdo.org/snomedct.owl#Antiasthmatic_agent"/>
    </owl:Class>
    


    <!-- http://ncicb.nci.nih.gov/xml/owl/EVS/Thesaurus.owl#Antiarrhythmic_Agent -->

    <owl:Class rdf:about="http://ncicb.nci.nih.gov/xml/owl/EVS/Thesaurus.owl#Antiarrhythmic_Agent">
        <owl:equivalentClass rdf:resource="http://www.ihtsdo.org/snomedct.owl#Antiarrhythmic_drug"/>
    </owl:Class>
    


    <!-- http://ncicb.nci.nih.gov/xml/owl/EVS/Thesaurus.owl#Antibiotic_Prophylaxis -->

    <owl:Class rdf:about="http://ncicb.nci.nih.gov/xml/owl/EVS/Thesaurus.owl#Antibiotic_Prophylaxis">
        <owl:equivalentClass rdf:resource="http://www.ihtsdo.org/snomedct.owl#Antibiotic_prophylaxis"/>
    </owl:Class>
    


    <!-- http://ncicb.nci.nih.gov/xml/owl/EVS/Thesaurus.owl#Antibiotic_Therapy -->

    <owl:Class rdf:about="http://ncicb.nci.nih.gov/xml/owl/EVS/Thesaurus.owl#Antibiotic_Therapy">
        <owl:equivalentClass rdf:resource="http://www.ihtsdo.org/snomedct.owl#Antibiotic_therapy"/>
    </owl:Class>
    


    <!-- http://ncicb.nci.nih.gov/xml/owl/EVS/Thesaurus.owl#Antibody_Titer -->

    <owl:Class rdf:about="http://ncicb.nci.nih.gov/xml/owl/EVS/Thesaurus.owl#Antibody_Titer">
        <owl:equivalentClass rdf:resource="http://www.ihtsdo.org/snomedct.owl#Antibody_titer_measurement"/>
    </owl:Class>
    


    <!-- http://ncicb.nci.nih.gov/xml/owl/EVS/Thesaurus.owl#Anticonvulsant_Therapy -->

    <owl:Class rdf:about="http://ncicb.nci.nih.gov/xml/owl/EVS/Thesaurus.owl#Anticonvulsant_Therapy">
        <owl:equivalentClass rdf:resource="http://www.ihtsdo.org/snomedct.owl#Anticonvulsant_therapy"/>
    </owl:Class>
    


    <!-- http://ncicb.nci.nih.gov/xml/owl/EVS/Thesaurus.owl#Antifungal_Agent -->

    <owl:Class rdf:about="http://ncicb.nci.nih.gov/xml/owl/EVS/Thesaurus.owl#Antifungal_Agent">
        <owl:equivalentClass rdf:resource="http://www.ihtsdo.org/snomedct.owl#Antifungal"/>
    </owl:Class>
    


    <!-- http://ncicb.nci.nih.gov/xml/owl/EVS/Thesaurus.owl#Antigen_Proliferation_Assay -->

    <owl:Class rdf:about="http://ncicb.nci.nih.gov/xml/owl/EVS/Thesaurus.owl#Antigen_Proliferation_Assay">
        <owl:equivalentClass rdf:resource="http://www.ihtsdo.org/snomedct.owl#Antigen_proliferation_assay"/>
    </owl:Class>
    


    <!-- http://ncicb.nci.nih.gov/xml/owl/EVS/Thesaurus.owl#Antigua_and_Barbuda -->

    <owl:Class rdf:about="http://ncicb.nci.nih.gov/xml/owl/EVS/Thesaurus.owl#Antigua_and_Barbuda">
        <owl:equivalentClass rdf:resource="http://www.ihtsdo.org/snomedct.owl#Antigua_and_Barbuda"/>
    </owl:Class>
    


    <!-- http://ncicb.nci.nih.gov/xml/owl/EVS/Thesaurus.owl#Antihelix -->

    <owl:Class rdf:about="http://ncicb.nci.nih.gov/xml/owl/EVS/Thesaurus.owl#Antihelix">
        <owl:equivalentClass rdf:resource="http://www.ihtsdo.org/snomedct.owl#Antihelix_structure"/>
    </owl:Class>
    


    <!-- http://ncicb.nci.nih.gov/xml/owl/EVS/Thesaurus.owl#Antihelminthic_Agent -->

    <owl:Class rdf:about="http://ncicb.nci.nih.gov/xml/owl/EVS/Thesaurus.owl#Antihelminthic_Agent">
        <owl:equivalentClass rdf:resource="http://www.ihtsdo.org/snomedct.owl#Anthelmintic"/>
    </owl:Class>
    


    <!-- http://ncicb.nci.nih.gov/xml/owl/EVS/Thesaurus.owl#Antimalarial_Agent -->

    <owl:Class rdf:about="http://ncicb.nci.nih.gov/xml/owl/EVS/Thesaurus.owl#Antimalarial_Agent">
        <owl:equivalentClass rdf:resource="http://www.ihtsdo.org/snomedct.owl#Antimalarial_agent"/>
    </owl:Class>
    


    <!-- http://ncicb.nci.nih.gov/xml/owl/EVS/Thesaurus.owl#Antimetabolite -->

    <owl:Class rdf:about="http://ncicb.nci.nih.gov/xml/owl/EVS/Thesaurus.owl#Antimetabolite">
        <owl:equivalentClass rdf:resource="http://www.ihtsdo.org/snomedct.owl#Antimetabolite"/>
    </owl:Class>
    


    <!-- http://ncicb.nci.nih.gov/xml/owl/EVS/Thesaurus.owl#Antimicrobial_Solution -->

    <owl:Class rdf:about="http://ncicb.nci.nih.gov/xml/owl/EVS/Thesaurus.owl#Antimicrobial_Solution">
        <owl:equivalentClass rdf:resource="http://www.ihtsdo.org/snomedct.owl#Antibacterial_drugs"/>
    </owl:Class>
    


    <!-- http://ncicb.nci.nih.gov/xml/owl/EVS/Thesaurus.owl#Antimitotic_Agent -->

    <owl:Class rdf:about="http://ncicb.nci.nih.gov/xml/owl/EVS/Thesaurus.owl#Antimitotic_Agent">
        <owl:equivalentClass rdf:resource="http://www.ihtsdo.org/snomedct.owl#Antimitotic_agent"/>
    </owl:Class>
    


    <!-- http://ncicb.nci.nih.gov/xml/owl/EVS/Thesaurus.owl#Antineoplastic_Antibiotic -->

    <owl:Class rdf:about="http://ncicb.nci.nih.gov/xml/owl/EVS/Thesaurus.owl#Antineoplastic_Antibiotic">
        <owl:equivalentClass rdf:resource="http://www.ihtsdo.org/snomedct.owl#Antineoplastic_antibiotic"/>
    </owl:Class>
    


    <!-- http://ncicb.nci.nih.gov/xml/owl/EVS/Thesaurus.owl#Antiparasitic_Agent -->

    <owl:Class rdf:about="http://ncicb.nci.nih.gov/xml/owl/EVS/Thesaurus.owl#Antiparasitic_Agent">
        <owl:equivalentClass rdf:resource="http://www.ihtsdo.org/snomedct.owl#Parasiticidal_preparations"/>
    </owl:Class>
    


    <!-- http://ncicb.nci.nih.gov/xml/owl/EVS/Thesaurus.owl#Antiprotozoal_Agent -->

    <owl:Class rdf:about="http://ncicb.nci.nih.gov/xml/owl/EVS/Thesaurus.owl#Antiprotozoal_Agent">
        <owl:equivalentClass rdf:resource="http://www.ihtsdo.org/snomedct.owl#Antiprotozoal_agent"/>
    </owl:Class>
    


    <!-- http://ncicb.nci.nih.gov/xml/owl/EVS/Thesaurus.owl#Antitragus -->

    <owl:Class rdf:about="http://ncicb.nci.nih.gov/xml/owl/EVS/Thesaurus.owl#Antitragus">
        <owl:equivalentClass rdf:resource="http://www.ihtsdo.org/snomedct.owl#Antitragus_structure"/>
    </owl:Class>
    


    <!-- http://ncicb.nci.nih.gov/xml/owl/EVS/Thesaurus.owl#Antitubercular_Agent -->

    <owl:Class rdf:about="http://ncicb.nci.nih.gov/xml/owl/EVS/Thesaurus.owl#Antitubercular_Agent">
        <owl:equivalentClass rdf:resource="http://www.ihtsdo.org/snomedct.owl#Antituberculosis_agent"/>
    </owl:Class>
    


    <!-- http://ncicb.nci.nih.gov/xml/owl/EVS/Thesaurus.owl#Antiviral_Therapy -->

    <owl:Class rdf:about="http://ncicb.nci.nih.gov/xml/owl/EVS/Thesaurus.owl#Antiviral_Therapy">
        <owl:equivalentClass rdf:resource="http://www.ihtsdo.org/snomedct.owl#Antiviral_therapy"/>
    </owl:Class>
    


    <!-- http://ncicb.nci.nih.gov/xml/owl/EVS/Thesaurus.owl#Aorta -->

    <owl:Class rdf:about="http://ncicb.nci.nih.gov/xml/owl/EVS/Thesaurus.owl#Aorta">
        <owl:equivalentClass rdf:resource="http://www.ihtsdo.org/snomedct.owl#Aortic_structure"/>
    </owl:Class>
    


    <!-- http://ncicb.nci.nih.gov/xml/owl/EVS/Thesaurus.owl#Aortic_Valve -->

    <owl:Class rdf:about="http://ncicb.nci.nih.gov/xml/owl/EVS/Thesaurus.owl#Aortic_Valve">
        <owl:equivalentClass rdf:resource="http://www.ihtsdo.org/snomedct.owl#Aortic_valve_structure"/>
    </owl:Class>
    


    <!-- http://ncicb.nci.nih.gov/xml/owl/EVS/Thesaurus.owl#Aortic_Valve_Replacement -->

    <owl:Class rdf:about="http://ncicb.nci.nih.gov/xml/owl/EVS/Thesaurus.owl#Aortic_Valve_Replacement">
        <owl:equivalentClass rdf:resource="http://www.ihtsdo.org/snomedct.owl#Aortic_valve_replacement_NOS"/>
    </owl:Class>
    


    <!-- http://ncicb.nci.nih.gov/xml/owl/EVS/Thesaurus.owl#Apache -->

    <owl:Class rdf:about="http://ncicb.nci.nih.gov/xml/owl/EVS/Thesaurus.owl#Apache">
        <owl:equivalentClass rdf:resource="http://www.ihtsdo.org/snomedct.owl#Apache"/>
    </owl:Class>
    


    <!-- http://ncicb.nci.nih.gov/xml/owl/EVS/Thesaurus.owl#Apartment -->

    <owl:Class rdf:about="http://ncicb.nci.nih.gov/xml/owl/EVS/Thesaurus.owl#Apartment">
        <owl:equivalentClass rdf:resource="http://www.ihtsdo.org/snomedct.owl#Apartment"/>
    </owl:Class>
    


    <!-- http://ncicb.nci.nih.gov/xml/owl/EVS/Thesaurus.owl#Apex_of_the_Heart -->

    <owl:Class rdf:about="http://ncicb.nci.nih.gov/xml/owl/EVS/Thesaurus.owl#Apex_of_the_Heart">
        <owl:equivalentClass rdf:resource="http://www.ihtsdo.org/snomedct.owl#Structure_of_apex_of_heart"/>
    </owl:Class>
    


    <!-- http://ncicb.nci.nih.gov/xml/owl/EVS/Thesaurus.owl#Apex_of_the_Lung -->

    <owl:Class rdf:about="http://ncicb.nci.nih.gov/xml/owl/EVS/Thesaurus.owl#Apex_of_the_Lung">
        <owl:equivalentClass rdf:resource="http://www.ihtsdo.org/snomedct.owl#Structure_of_apex_of_lung"/>
    </owl:Class>
    


    <!-- http://ncicb.nci.nih.gov/xml/owl/EVS/Thesaurus.owl#Apex_of_the_Tongue -->

    <owl:Class rdf:about="http://ncicb.nci.nih.gov/xml/owl/EVS/Thesaurus.owl#Apex_of_the_Tongue">
        <owl:equivalentClass rdf:resource="http://www.ihtsdo.org/snomedct.owl#Structure_of_tip_of_tongue"/>
    </owl:Class>
    


    <!-- http://ncicb.nci.nih.gov/xml/owl/EVS/Thesaurus.owl#Aphasia -->

    <owl:Class rdf:about="http://ncicb.nci.nih.gov/xml/owl/EVS/Thesaurus.owl#Aphasia">
        <owl:equivalentClass rdf:resource="http://www.ihtsdo.org/snomedct.owl#Aphasia"/>
    </owl:Class>
    


    <!-- http://ncicb.nci.nih.gov/xml/owl/EVS/Thesaurus.owl#Apical -->

    <owl:Class rdf:about="http://ncicb.nci.nih.gov/xml/owl/EVS/Thesaurus.owl#Apical">
        <owl:equivalentClass rdf:resource="http://www.ihtsdo.org/snomedct.owl#Apical"/>
    </owl:Class>
    


    <!-- http://ncicb.nci.nih.gov/xml/owl/EVS/Thesaurus.owl#Apicectomy -->

    <owl:Class rdf:about="http://ncicb.nci.nih.gov/xml/owl/EVS/Thesaurus.owl#Apicectomy">
        <owl:equivalentClass rdf:resource="http://www.ihtsdo.org/snomedct.owl#Root_amputation,_per_root"/>
    </owl:Class>
    


    <!-- http://ncicb.nci.nih.gov/xml/owl/EVS/Thesaurus.owl#Apnea -->

    <owl:Class rdf:about="http://ncicb.nci.nih.gov/xml/owl/EVS/Thesaurus.owl#Apnea">
        <owl:equivalentClass rdf:resource="http://www.ihtsdo.org/snomedct.owl#DApnea"/>
    </owl:Class>
    


    <!-- http://ncicb.nci.nih.gov/xml/owl/EVS/Thesaurus.owl#Apocrine_Metaplasia -->

    <owl:Class rdf:about="http://ncicb.nci.nih.gov/xml/owl/EVS/Thesaurus.owl#Apocrine_Metaplasia">
        <owl:equivalentClass rdf:resource="http://www.ihtsdo.org/snomedct.owl#Apocrine_metaplasia"/>
    </owl:Class>
    


    <!-- http://ncicb.nci.nih.gov/xml/owl/EVS/Thesaurus.owl#Apocrine_Metaplasia_of_Breast -->

    <owl:Class rdf:about="http://ncicb.nci.nih.gov/xml/owl/EVS/Thesaurus.owl#Apocrine_Metaplasia_of_Breast">
        <owl:equivalentClass rdf:resource="http://www.ihtsdo.org/snomedct.owl#Apocrine_metaplasia_of_breast"/>
    </owl:Class>
    


    <!-- http://ncicb.nci.nih.gov/xml/owl/EVS/Thesaurus.owl#Apocrine_Sweat_Gland -->

    <owl:Class rdf:about="http://ncicb.nci.nih.gov/xml/owl/EVS/Thesaurus.owl#Apocrine_Sweat_Gland">
        <owl:equivalentClass rdf:resource="http://www.ihtsdo.org/snomedct.owl#Apocrine_sweat_gland_structure"/>
    </owl:Class>
    


    <!-- http://ncicb.nci.nih.gov/xml/owl/EVS/Thesaurus.owl#Apocynum_androsaemifolium -->

    <owl:Class rdf:about="http://ncicb.nci.nih.gov/xml/owl/EVS/Thesaurus.owl#Apocynum_androsaemifolium">
        <owl:equivalentClass rdf:resource="http://www.ihtsdo.org/snomedct.owl#Apocynum_androsaemifolium"/>
    </owl:Class>
    


    <!-- http://ncicb.nci.nih.gov/xml/owl/EVS/Thesaurus.owl#Apocynum_cannabinum -->

    <owl:Class rdf:about="http://ncicb.nci.nih.gov/xml/owl/EVS/Thesaurus.owl#Apocynum_cannabinum">
        <owl:equivalentClass rdf:resource="http://www.ihtsdo.org/snomedct.owl#Apocynum_cannabinum"/>
    </owl:Class>
    


    <!-- http://ncicb.nci.nih.gov/xml/owl/EVS/Thesaurus.owl#Aponeurosis -->

    <owl:Class rdf:about="http://ncicb.nci.nih.gov/xml/owl/EVS/Thesaurus.owl#Aponeurosis">
        <owl:equivalentClass rdf:resource="http://www.ihtsdo.org/snomedct.owl#Aponeurosis_structure"/>
    </owl:Class>
    


    <!-- http://ncicb.nci.nih.gov/xml/owl/EVS/Thesaurus.owl#Apoptosis_Pathway -->

    <owl:Class rdf:about="http://ncicb.nci.nih.gov/xml/owl/EVS/Thesaurus.owl#Apoptosis_Pathway">
        <owl:equivalentClass rdf:resource="http://www.ihtsdo.org/snomedct.owl#Apoptosis"/>
    </owl:Class>
    


    <!-- http://ncicb.nci.nih.gov/xml/owl/EVS/Thesaurus.owl#Appearance -->

    <owl:Class rdf:about="http://ncicb.nci.nih.gov/xml/owl/EVS/Thesaurus.owl#Appearance">
        <owl:equivalentClass rdf:resource="http://www.ihtsdo.org/snomedct.owl#Appearances"/>
    </owl:Class>
    


    <!-- http://ncicb.nci.nih.gov/xml/owl/EVS/Thesaurus.owl#Appendectomy -->

    <owl:Class rdf:about="http://ncicb.nci.nih.gov/xml/owl/EVS/Thesaurus.owl#Appendectomy">
        <owl:equivalentClass rdf:resource="http://www.ihtsdo.org/snomedct.owl#Appendectomy"/>
    </owl:Class>
    


    <!-- http://ncicb.nci.nih.gov/xml/owl/EVS/Thesaurus.owl#Appendicular_Skeleton -->

    <owl:Class rdf:about="http://ncicb.nci.nih.gov/xml/owl/EVS/Thesaurus.owl#Appendicular_Skeleton">
        <owl:equivalentClass rdf:resource="http://www.ihtsdo.org/snomedct.owl#Structure_of_appendicular_skeleton"/>
    </owl:Class>
    


    <!-- http://ncicb.nci.nih.gov/xml/owl/EVS/Thesaurus.owl#Apple -->

    <owl:Class rdf:about="http://ncicb.nci.nih.gov/xml/owl/EVS/Thesaurus.owl#Apple">
        <owl:equivalentClass rdf:resource="http://www.ihtsdo.org/snomedct.owl#Apple_-_dietary"/>
    </owl:Class>
    


    <!-- http://ncicb.nci.nih.gov/xml/owl/EVS/Thesaurus.owl#Apple_Juice -->

    <owl:Class rdf:about="http://ncicb.nci.nih.gov/xml/owl/EVS/Thesaurus.owl#Apple_Juice">
        <owl:equivalentClass rdf:resource="http://www.ihtsdo.org/snomedct.owl#Apple_juice"/>
    </owl:Class>
    


    <!-- http://ncicb.nci.nih.gov/xml/owl/EVS/Thesaurus.owl#Applesauce -->

    <owl:Class rdf:about="http://ncicb.nci.nih.gov/xml/owl/EVS/Thesaurus.owl#Applesauce">
        <owl:equivalentClass rdf:resource="http://www.ihtsdo.org/snomedct.owl#Applesauce"/>
    </owl:Class>
    


    <!-- http://ncicb.nci.nih.gov/xml/owl/EVS/Thesaurus.owl#Application -->

    <owl:Class rdf:about="http://ncicb.nci.nih.gov/xml/owl/EVS/Thesaurus.owl#Application">
        <owl:equivalentClass rdf:resource="http://www.ihtsdo.org/snomedct.owl#Application"/>
    </owl:Class>
    


    <!-- http://ncicb.nci.nih.gov/xml/owl/EVS/Thesaurus.owl#Approved -->

    <owl:Class rdf:about="http://ncicb.nci.nih.gov/xml/owl/EVS/Thesaurus.owl#Approved">
        <owl:equivalentClass rdf:resource="http://www.ihtsdo.org/snomedct.owl#Approved"/>
    </owl:Class>
    


    <!-- http://ncicb.nci.nih.gov/xml/owl/EVS/Thesaurus.owl#Approximate -->

    <owl:Class rdf:about="http://ncicb.nci.nih.gov/xml/owl/EVS/Thesaurus.owl#Approximate">
        <owl:equivalentClass rdf:resource="http://www.ihtsdo.org/snomedct.owl#Approximate"/>
    </owl:Class>
    


    <!-- http://ncicb.nci.nih.gov/xml/owl/EVS/Thesaurus.owl#Apricot -->

    <owl:Class rdf:about="http://ncicb.nci.nih.gov/xml/owl/EVS/Thesaurus.owl#Apricot">
        <owl:equivalentClass rdf:resource="http://www.ihtsdo.org/snomedct.owl#Apricot_-_dietary"/>
    </owl:Class>
    


    <!-- http://ncicb.nci.nih.gov/xml/owl/EVS/Thesaurus.owl#Aqueduct_of_Sylvius -->

    <owl:Class rdf:about="http://ncicb.nci.nih.gov/xml/owl/EVS/Thesaurus.owl#Aqueduct_of_Sylvius">
        <owl:equivalentClass rdf:resource="http://www.ihtsdo.org/snomedct.owl#Structure_of_cerebral_aqueduct"/>
    </owl:Class>
    


    <!-- http://ncicb.nci.nih.gov/xml/owl/EVS/Thesaurus.owl#Aqueous_Humor -->

    <owl:Class rdf:about="http://ncicb.nci.nih.gov/xml/owl/EVS/Thesaurus.owl#Aqueous_Humor">
        <owl:equivalentClass rdf:resource="http://www.ihtsdo.org/snomedct.owl#Structure_of_aqueous_humor"/>
    </owl:Class>
    


    <!-- http://ncicb.nci.nih.gov/xml/owl/EVS/Thesaurus.owl#Aquilegia_vulgaris -->

    <owl:Class rdf:about="http://ncicb.nci.nih.gov/xml/owl/EVS/Thesaurus.owl#Aquilegia_vulgaris">
        <owl:equivalentClass rdf:resource="http://www.ihtsdo.org/snomedct.owl#Aquilegia_vulgaris"/>
    </owl:Class>
    


    <!-- http://ncicb.nci.nih.gov/xml/owl/EVS/Thesaurus.owl#Arabinose -->

    <owl:Class rdf:about="http://ncicb.nci.nih.gov/xml/owl/EVS/Thesaurus.owl#Arabinose">
        <owl:equivalentClass rdf:resource="http://www.ihtsdo.org/snomedct.owl#Arabinose"/>
    </owl:Class>
    


    <!-- http://ncicb.nci.nih.gov/xml/owl/EVS/Thesaurus.owl#Arachidic_Acid -->

    <owl:Class rdf:about="http://ncicb.nci.nih.gov/xml/owl/EVS/Thesaurus.owl#Arachidic_Acid">
        <owl:equivalentClass rdf:resource="http://www.ihtsdo.org/snomedct.owl#Arachidic_acid"/>
    </owl:Class>
    


    <!-- http://ncicb.nci.nih.gov/xml/owl/EVS/Thesaurus.owl#Arachidonic_Acid -->

    <owl:Class rdf:about="http://ncicb.nci.nih.gov/xml/owl/EVS/Thesaurus.owl#Arachidonic_Acid">
        <owl:equivalentClass rdf:resource="http://www.ihtsdo.org/snomedct.owl#Arachidonic_acid"/>
    </owl:Class>
    


    <!-- http://ncicb.nci.nih.gov/xml/owl/EVS/Thesaurus.owl#Arachnoid_Cyst -->

    <owl:Class rdf:about="http://ncicb.nci.nih.gov/xml/owl/EVS/Thesaurus.owl#Arachnoid_Cyst">
        <owl:equivalentClass rdf:resource="http://www.ihtsdo.org/snomedct.owl#Arachnoid_cyst"/>
    </owl:Class>
    


    <!-- http://ncicb.nci.nih.gov/xml/owl/EVS/Thesaurus.owl#Arachnoid_Villus -->

    <owl:Class rdf:about="http://ncicb.nci.nih.gov/xml/owl/EVS/Thesaurus.owl#Arachnoid_Villus">
        <owl:equivalentClass rdf:resource="http://www.ihtsdo.org/snomedct.owl#Pacchionian_granulation"/>
    </owl:Class>
    


    <!-- http://ncicb.nci.nih.gov/xml/owl/EVS/Thesaurus.owl#Arachnoiditis -->

    <owl:Class rdf:about="http://ncicb.nci.nih.gov/xml/owl/EVS/Thesaurus.owl#Arachnoiditis">
        <owl:equivalentClass rdf:resource="http://www.ihtsdo.org/snomedct.owl#Arachnoiditis"/>
    </owl:Class>
    


    <!-- http://ncicb.nci.nih.gov/xml/owl/EVS/Thesaurus.owl#Arch_of_the_Vertebra -->

    <owl:Class rdf:about="http://ncicb.nci.nih.gov/xml/owl/EVS/Thesaurus.owl#Arch_of_the_Vertebra">
        <owl:equivalentClass rdf:resource="http://www.ihtsdo.org/snomedct.owl#Structure_of_arch_of_vertebra"/>
    </owl:Class>
    


    <!-- http://ncicb.nci.nih.gov/xml/owl/EVS/Thesaurus.owl#Archaea -->

    <owl:Class rdf:about="http://ncicb.nci.nih.gov/xml/owl/EVS/Thesaurus.owl#Archaea">
        <owl:equivalentClass rdf:resource="http://www.ihtsdo.org/snomedct.owl#Superkingdom_Archaea"/>
    </owl:Class>
    


    <!-- http://ncicb.nci.nih.gov/xml/owl/EVS/Thesaurus.owl#Arcuate_Nucleus -->

    <owl:Class rdf:about="http://ncicb.nci.nih.gov/xml/owl/EVS/Thesaurus.owl#Arcuate_Nucleus">
        <owl:equivalentClass rdf:resource="http://www.ihtsdo.org/snomedct.owl#Structure_of_nucleus_infundibularis_hypothalami"/>
    </owl:Class>
    


    <!-- http://ncicb.nci.nih.gov/xml/owl/EVS/Thesaurus.owl#Area -->

    <owl:Class rdf:about="http://ncicb.nci.nih.gov/xml/owl/EVS/Thesaurus.owl#Area">
        <owl:equivalentClass rdf:resource="http://www.ihtsdo.org/snomedct.owl#Area"/>
    </owl:Class>
    


    <!-- http://ncicb.nci.nih.gov/xml/owl/EVS/Thesaurus.owl#Area_of_Broca -->

    <owl:Class rdf:about="http://ncicb.nci.nih.gov/xml/owl/EVS/Thesaurus.owl#Area_of_Broca">
        <owl:equivalentClass rdf:resource="http://www.ihtsdo.org/snomedct.owl#Structure_of_Broca&#39;s_area"/>
    </owl:Class>
    


    <!-- http://ncicb.nci.nih.gov/xml/owl/EVS/Thesaurus.owl#Area_under_Curve -->

    <owl:Class rdf:about="http://ncicb.nci.nih.gov/xml/owl/EVS/Thesaurus.owl#Area_under_Curve">
        <owl:equivalentClass rdf:resource="http://www.ihtsdo.org/snomedct.owl#Area_under_the_curve"/>
    </owl:Class>
    


    <!-- http://ncicb.nci.nih.gov/xml/owl/EVS/Thesaurus.owl#Areca -->

    <owl:Class rdf:about="http://ncicb.nci.nih.gov/xml/owl/EVS/Thesaurus.owl#Areca">
        <owl:equivalentClass rdf:resource="http://www.ihtsdo.org/snomedct.owl#Areca"/>
    </owl:Class>
    


    <!-- http://ncicb.nci.nih.gov/xml/owl/EVS/Thesaurus.owl#Arenavirus -->

    <owl:Class rdf:about="http://ncicb.nci.nih.gov/xml/owl/EVS/Thesaurus.owl#Arenavirus">
        <owl:equivalentClass rdf:resource="http://www.ihtsdo.org/snomedct.owl#Genus_Arenavirus"/>
    </owl:Class>
    


    <!-- http://ncicb.nci.nih.gov/xml/owl/EVS/Thesaurus.owl#Areola -->

    <owl:Class rdf:about="http://ncicb.nci.nih.gov/xml/owl/EVS/Thesaurus.owl#Areola">
        <owl:equivalentClass rdf:resource="http://www.ihtsdo.org/snomedct.owl#Areola_structure"/>
    </owl:Class>
    


    <!-- http://ncicb.nci.nih.gov/xml/owl/EVS/Thesaurus.owl#Arformoterol_Tartrate -->

    <owl:Class rdf:about="http://ncicb.nci.nih.gov/xml/owl/EVS/Thesaurus.owl#Arformoterol_Tartrate">
        <owl:equivalentClass rdf:resource="http://www.ihtsdo.org/snomedct.owl#Arformoterol_tartrate"/>
    </owl:Class>
    


    <!-- http://ncicb.nci.nih.gov/xml/owl/EVS/Thesaurus.owl#Argemone_mexicana -->

    <owl:Class rdf:about="http://ncicb.nci.nih.gov/xml/owl/EVS/Thesaurus.owl#Argemone_mexicana">
        <owl:equivalentClass rdf:resource="http://www.ihtsdo.org/snomedct.owl#Argemone_mexicana"/>
    </owl:Class>
    


    <!-- http://ncicb.nci.nih.gov/xml/owl/EVS/Thesaurus.owl#Argentina -->

    <owl:Class rdf:about="http://ncicb.nci.nih.gov/xml/owl/EVS/Thesaurus.owl#Argentina">
        <owl:equivalentClass rdf:resource="http://www.ihtsdo.org/snomedct.owl#Argentina"/>
    </owl:Class>
    


    <!-- http://ncicb.nci.nih.gov/xml/owl/EVS/Thesaurus.owl#Arizona -->

    <owl:Class rdf:about="http://ncicb.nci.nih.gov/xml/owl/EVS/Thesaurus.owl#Arizona">
        <owl:equivalentClass rdf:resource="http://www.ihtsdo.org/snomedct.owl#Arizona_-_US_state"/>
    </owl:Class>
    


    <!-- http://ncicb.nci.nih.gov/xml/owl/EVS/Thesaurus.owl#Arkansas -->

    <owl:Class rdf:about="http://ncicb.nci.nih.gov/xml/owl/EVS/Thesaurus.owl#Arkansas">
        <owl:equivalentClass rdf:resource="http://www.ihtsdo.org/snomedct.owl#Arkansas"/>
    </owl:Class>
    


    <!-- http://ncicb.nci.nih.gov/xml/owl/EVS/Thesaurus.owl#Arm -->

    <owl:Class rdf:about="http://ncicb.nci.nih.gov/xml/owl/EVS/Thesaurus.owl#Arm">
        <owl:equivalentClass rdf:resource="http://www.ihtsdo.org/snomedct.owl#Upper_limb_structure"/>
    </owl:Class>
    


    <!-- http://ncicb.nci.nih.gov/xml/owl/EVS/Thesaurus.owl#Arm_Skin -->

    <owl:Class rdf:about="http://ncicb.nci.nih.gov/xml/owl/EVS/Thesaurus.owl#Arm_Skin">
        <owl:equivalentClass rdf:resource="http://www.ihtsdo.org/snomedct.owl#Skin_structure_of_upper_arm"/>
    </owl:Class>
    


    <!-- http://ncicb.nci.nih.gov/xml/owl/EVS/Thesaurus.owl#Armadillo -->

    <owl:Class rdf:about="http://ncicb.nci.nih.gov/xml/owl/EVS/Thesaurus.owl#Armadillo">
        <owl:equivalentClass rdf:resource="http://www.ihtsdo.org/snomedct.owl#Family_dasypodidae"/>
    </owl:Class>
    


    <!-- http://ncicb.nci.nih.gov/xml/owl/EVS/Thesaurus.owl#Armenia -->

    <owl:Class rdf:about="http://ncicb.nci.nih.gov/xml/owl/EVS/Thesaurus.owl#Armenia">
        <owl:equivalentClass rdf:resource="http://www.ihtsdo.org/snomedct.owl#Armenia"/>
    </owl:Class>
    


    <!-- http://ncicb.nci.nih.gov/xml/owl/EVS/Thesaurus.owl#Armenian -->

    <owl:Class rdf:about="http://ncicb.nci.nih.gov/xml/owl/EVS/Thesaurus.owl#Armenian">
        <owl:equivalentClass rdf:resource="http://www.ihtsdo.org/snomedct.owl#Armenians"/>
    </owl:Class>
    


    <!-- http://ncicb.nci.nih.gov/xml/owl/EVS/Thesaurus.owl#Arnica -->

    <owl:Class rdf:about="http://ncicb.nci.nih.gov/xml/owl/EVS/Thesaurus.owl#Arnica">
        <owl:equivalentClass rdf:resource="http://www.ihtsdo.org/snomedct.owl#Arnica"/>
    </owl:Class>
    


    <!-- http://ncicb.nci.nih.gov/xml/owl/EVS/Thesaurus.owl#Aromatic_Hydrocarbon -->

    <owl:Class rdf:about="http://ncicb.nci.nih.gov/xml/owl/EVS/Thesaurus.owl#Aromatic_Hydrocarbon">
        <owl:equivalentClass rdf:resource="http://www.ihtsdo.org/snomedct.owl#Aromatic_hydrocarbon"/>
    </owl:Class>
    


    <!-- http://ncicb.nci.nih.gov/xml/owl/EVS/Thesaurus.owl#Arrangement -->

    <owl:Class rdf:about="http://ncicb.nci.nih.gov/xml/owl/EVS/Thesaurus.owl#Arrangement">
        <owl:equivalentClass rdf:resource="http://www.ihtsdo.org/snomedct.owl#With_configuration"/>
    </owl:Class>
    


    <!-- http://ncicb.nci.nih.gov/xml/owl/EVS/Thesaurus.owl#Arrest -->

    <owl:Class rdf:about="http://ncicb.nci.nih.gov/xml/owl/EVS/Thesaurus.owl#Arrest">
        <owl:equivalentClass rdf:resource="http://www.ihtsdo.org/snomedct.owl#Arrested"/>
    </owl:Class>
    


    <!-- http://ncicb.nci.nih.gov/xml/owl/EVS/Thesaurus.owl#Art_Therapy -->

    <owl:Class rdf:about="http://ncicb.nci.nih.gov/xml/owl/EVS/Thesaurus.owl#Art_Therapy">
        <owl:equivalentClass rdf:resource="http://www.ihtsdo.org/snomedct.owl#Art_therapy"/>
    </owl:Class>
    


    <!-- http://ncicb.nci.nih.gov/xml/owl/EVS/Thesaurus.owl#Artemether -->

    <owl:Class rdf:about="http://ncicb.nci.nih.gov/xml/owl/EVS/Thesaurus.owl#Artemether">
        <owl:equivalentClass rdf:resource="http://www.ihtsdo.org/snomedct.owl#Artemether"/>
    </owl:Class>
    


    <!-- http://ncicb.nci.nih.gov/xml/owl/EVS/Thesaurus.owl#Arterial_Blood_Gas_Measurement -->

    <owl:Class rdf:about="http://ncicb.nci.nih.gov/xml/owl/EVS/Thesaurus.owl#Arterial_Blood_Gas_Measurement">
        <owl:equivalentClass rdf:resource="http://www.ihtsdo.org/snomedct.owl#Blood_gases,_arterial_measurement"/>
    </owl:Class>
    


    <!-- http://ncicb.nci.nih.gov/xml/owl/EVS/Thesaurus.owl#Arteriography -->

    <owl:Class rdf:about="http://ncicb.nci.nih.gov/xml/owl/EVS/Thesaurus.owl#Arteriography">
        <owl:equivalentClass rdf:resource="http://www.ihtsdo.org/snomedct.owl#Arteriography"/>
    </owl:Class>
    


    <!-- http://ncicb.nci.nih.gov/xml/owl/EVS/Thesaurus.owl#Arteriole -->

    <owl:Class rdf:about="http://ncicb.nci.nih.gov/xml/owl/EVS/Thesaurus.owl#Arteriole">
        <owl:equivalentClass rdf:resource="http://www.ihtsdo.org/snomedct.owl#Structure_of_arteriole"/>
    </owl:Class>
    


    <!-- http://ncicb.nci.nih.gov/xml/owl/EVS/Thesaurus.owl#Arteriovenous_Shunt -->

    <owl:Class rdf:about="http://ncicb.nci.nih.gov/xml/owl/EVS/Thesaurus.owl#Arteriovenous_Shunt">
        <owl:equivalentClass rdf:resource="http://www.ihtsdo.org/snomedct.owl#Structure_of_anatomic_arteriovenous_anastomosis"/>
    </owl:Class>
    


    <!-- http://ncicb.nci.nih.gov/xml/owl/EVS/Thesaurus.owl#Arteriovenous_Shunt_Procedure -->

    <owl:Class rdf:about="http://ncicb.nci.nih.gov/xml/owl/EVS/Thesaurus.owl#Arteriovenous_Shunt_Procedure">
        <owl:equivalentClass rdf:resource="http://www.ihtsdo.org/snomedct.owl#Arteriovenous_shunt_NOS"/>
    </owl:Class>
    


    <!-- http://ncicb.nci.nih.gov/xml/owl/EVS/Thesaurus.owl#Artery -->

    <owl:Class rdf:about="http://ncicb.nci.nih.gov/xml/owl/EVS/Thesaurus.owl#Artery">
        <owl:equivalentClass rdf:resource="http://www.ihtsdo.org/snomedct.owl#Arterial_structure"/>
    </owl:Class>
    


    <!-- http://ncicb.nci.nih.gov/xml/owl/EVS/Thesaurus.owl#Artesunate -->

    <owl:Class rdf:about="http://ncicb.nci.nih.gov/xml/owl/EVS/Thesaurus.owl#Artesunate">
        <owl:equivalentClass rdf:resource="http://www.ihtsdo.org/snomedct.owl#Artesunate"/>
    </owl:Class>
    


    <!-- http://ncicb.nci.nih.gov/xml/owl/EVS/Thesaurus.owl#Arthrodesis -->

    <owl:Class rdf:about="http://ncicb.nci.nih.gov/xml/owl/EVS/Thesaurus.owl#Arthrodesis">
        <owl:equivalentClass rdf:resource="http://www.ihtsdo.org/snomedct.owl#Arthrodesis"/>
    </owl:Class>
    


    <!-- http://ncicb.nci.nih.gov/xml/owl/EVS/Thesaurus.owl#Arthroplasty -->

    <owl:Class rdf:about="http://ncicb.nci.nih.gov/xml/owl/EVS/Thesaurus.owl#Arthroplasty">
        <owl:equivalentClass rdf:resource="http://www.ihtsdo.org/snomedct.owl#Reconstruction_of_joint"/>
    </owl:Class>
    


    <!-- http://ncicb.nci.nih.gov/xml/owl/EVS/Thesaurus.owl#Arthroplasty_of_the_Knee -->

    <owl:Class rdf:about="http://ncicb.nci.nih.gov/xml/owl/EVS/Thesaurus.owl#Arthroplasty_of_the_Knee">
        <owl:equivalentClass rdf:resource="http://www.ihtsdo.org/snomedct.owl#Arthroplasty_of_knee"/>
    </owl:Class>
    


    <!-- http://ncicb.nci.nih.gov/xml/owl/EVS/Thesaurus.owl#Arthroscopy -->

    <owl:Class rdf:about="http://ncicb.nci.nih.gov/xml/owl/EVS/Thesaurus.owl#Arthroscopy">
        <owl:equivalentClass rdf:resource="http://www.ihtsdo.org/snomedct.owl#Arthroscopy"/>
    </owl:Class>
    


    <!-- http://ncicb.nci.nih.gov/xml/owl/EVS/Thesaurus.owl#Articular_Bone_Surface -->

    <owl:Class rdf:about="http://ncicb.nci.nih.gov/xml/owl/EVS/Thesaurus.owl#Articular_Bone_Surface">
        <owl:equivalentClass rdf:resource="http://www.ihtsdo.org/snomedct.owl#Structure_of_articular_surface_of_bone"/>
    </owl:Class>
    


    <!-- http://ncicb.nci.nih.gov/xml/owl/EVS/Thesaurus.owl#Articular_Cartilage -->

    <owl:Class rdf:about="http://ncicb.nci.nih.gov/xml/owl/EVS/Thesaurus.owl#Articular_Cartilage">
        <owl:equivalentClass rdf:resource="http://www.ihtsdo.org/snomedct.owl#Structure_of_articular_cartilage"/>
    </owl:Class>
    


    <!-- http://ncicb.nci.nih.gov/xml/owl/EVS/Thesaurus.owl#Artificial -->

    <owl:Class rdf:about="http://ncicb.nci.nih.gov/xml/owl/EVS/Thesaurus.owl#Artificial">
        <owl:equivalentClass rdf:resource="http://www.ihtsdo.org/snomedct.owl#Artificial"/>
    </owl:Class>
    


    <!-- http://ncicb.nci.nih.gov/xml/owl/EVS/Thesaurus.owl#Artificial_Insemination -->

    <owl:Class rdf:about="http://ncicb.nci.nih.gov/xml/owl/EVS/Thesaurus.owl#Artificial_Insemination">
        <owl:equivalentClass rdf:resource="http://www.ihtsdo.org/snomedct.owl#Artificial_insemination"/>
    </owl:Class>
    


    <!-- http://ncicb.nci.nih.gov/xml/owl/EVS/Thesaurus.owl#Aruba -->

    <owl:Class rdf:about="http://ncicb.nci.nih.gov/xml/owl/EVS/Thesaurus.owl#Aruba">
        <owl:equivalentClass rdf:resource="http://www.ihtsdo.org/snomedct.owl#Aruba"/>
    </owl:Class>
    


    <!-- http://ncicb.nci.nih.gov/xml/owl/EVS/Thesaurus.owl#Aryepiglottic_Muscle -->

    <owl:Class rdf:about="http://ncicb.nci.nih.gov/xml/owl/EVS/Thesaurus.owl#Aryepiglottic_Muscle">
        <owl:equivalentClass rdf:resource="http://www.ihtsdo.org/snomedct.owl#Structure_of_aryepiglottic_muscle"/>
    </owl:Class>
    


    <!-- http://ncicb.nci.nih.gov/xml/owl/EVS/Thesaurus.owl#Aryldialkylphosphatase -->

    <owl:Class rdf:about="http://ncicb.nci.nih.gov/xml/owl/EVS/Thesaurus.owl#Aryldialkylphosphatase">
        <owl:equivalentClass rdf:resource="http://www.ihtsdo.org/snomedct.owl#Aryldialkylphosphatase"/>
    </owl:Class>
    


    <!-- http://ncicb.nci.nih.gov/xml/owl/EVS/Thesaurus.owl#Arylesterase -->

    <owl:Class rdf:about="http://ncicb.nci.nih.gov/xml/owl/EVS/Thesaurus.owl#Arylesterase">
        <owl:equivalentClass rdf:resource="http://www.ihtsdo.org/snomedct.owl#Arylesterase"/>
    </owl:Class>
    


    <!-- http://ncicb.nci.nih.gov/xml/owl/EVS/Thesaurus.owl#Arytenoid_Cartilage -->

    <owl:Class rdf:about="http://ncicb.nci.nih.gov/xml/owl/EVS/Thesaurus.owl#Arytenoid_Cartilage">
        <owl:equivalentClass rdf:resource="http://www.ihtsdo.org/snomedct.owl#Arytenoid_cartilage_structure"/>
    </owl:Class>
    


    <!-- http://ncicb.nci.nih.gov/xml/owl/EVS/Thesaurus.owl#As_Directed_for -->

    <owl:Class rdf:about="http://ncicb.nci.nih.gov/xml/owl/EVS/Thesaurus.owl#As_Directed_for">
        <owl:equivalentClass rdf:resource="http://www.ihtsdo.org/snomedct.owl#As_directed_for"/>
    </owl:Class>
    


    <!-- http://ncicb.nci.nih.gov/xml/owl/EVS/Thesaurus.owl#As_Needed_for -->

    <owl:Class rdf:about="http://ncicb.nci.nih.gov/xml/owl/EVS/Thesaurus.owl#As_Needed_for">
        <owl:equivalentClass rdf:resource="http://www.ihtsdo.org/snomedct.owl#As_needed_for"/>
    </owl:Class>
    


    <!-- http://ncicb.nci.nih.gov/xml/owl/EVS/Thesaurus.owl#As_Required -->

    <owl:Class rdf:about="http://ncicb.nci.nih.gov/xml/owl/EVS/Thesaurus.owl#As_Required">
        <owl:equivalentClass rdf:resource="http://www.ihtsdo.org/snomedct.owl#As_required"/>
    </owl:Class>
    


    <!-- http://ncicb.nci.nih.gov/xml/owl/EVS/Thesaurus.owl#Asarum_canadense -->

    <owl:Class rdf:about="http://ncicb.nci.nih.gov/xml/owl/EVS/Thesaurus.owl#Asarum_canadense">
        <owl:equivalentClass rdf:resource="http://www.ihtsdo.org/snomedct.owl#Asarum_canadense"/>
    </owl:Class>
    


    <!-- http://ncicb.nci.nih.gov/xml/owl/EVS/Thesaurus.owl#Asbestos -->

    <owl:Class rdf:about="http://ncicb.nci.nih.gov/xml/owl/EVS/Thesaurus.owl#Asbestos">
        <owl:equivalentClass rdf:resource="http://www.ihtsdo.org/snomedct.owl#Asbestos"/>
    </owl:Class>
    


    <!-- http://ncicb.nci.nih.gov/xml/owl/EVS/Thesaurus.owl#Ascending_Colon -->

    <owl:Class rdf:about="http://ncicb.nci.nih.gov/xml/owl/EVS/Thesaurus.owl#Ascending_Colon">
        <owl:equivalentClass rdf:resource="http://www.ihtsdo.org/snomedct.owl#Ascending_colon_structure"/>
    </owl:Class>
    


    <!-- http://ncicb.nci.nih.gov/xml/owl/EVS/Thesaurus.owl#Ascending_Limb_of_the_Henle_s_Loop -->

    <owl:Class rdf:about="http://ncicb.nci.nih.gov/xml/owl/EVS/Thesaurus.owl#Ascending_Limb_of_the_Henle_s_Loop">
        <owl:equivalentClass rdf:resource="http://www.ihtsdo.org/snomedct.owl#Structure_of_ascending_limb_of_Henle&#39;s_loop"/>
    </owl:Class>
    


    <!-- http://ncicb.nci.nih.gov/xml/owl/EVS/Thesaurus.owl#Ascending_Spinal_Cord_Tract -->

    <owl:Class rdf:about="http://ncicb.nci.nih.gov/xml/owl/EVS/Thesaurus.owl#Ascending_Spinal_Cord_Tract">
        <owl:equivalentClass rdf:resource="http://www.ihtsdo.org/snomedct.owl#Ascending_spinal_cord_tract"/>
    </owl:Class>
    


    <!-- http://ncicb.nci.nih.gov/xml/owl/EVS/Thesaurus.owl#Asclepias_syriaca -->

    <owl:Class rdf:about="http://ncicb.nci.nih.gov/xml/owl/EVS/Thesaurus.owl#Asclepias_syriaca">
        <owl:equivalentClass rdf:resource="http://www.ihtsdo.org/snomedct.owl#Asclepias_syriaca"/>
    </owl:Class>
    


    <!-- http://ncicb.nci.nih.gov/xml/owl/EVS/Thesaurus.owl#Ascorbic_Acid -->

    <owl:Class rdf:about="http://ncicb.nci.nih.gov/xml/owl/EVS/Thesaurus.owl#Ascorbic_Acid">
        <owl:equivalentClass rdf:resource="http://www.ihtsdo.org/snomedct.owl#Vitamin_C_preparation"/>
    </owl:Class>
    


    <!-- http://ncicb.nci.nih.gov/xml/owl/EVS/Thesaurus.owl#Aseptic -->

    <owl:Class rdf:about="http://ncicb.nci.nih.gov/xml/owl/EVS/Thesaurus.owl#Aseptic">
        <owl:equivalentClass rdf:resource="http://www.ihtsdo.org/snomedct.owl#Aseptic"/>
    </owl:Class>
    


    <!-- http://ncicb.nci.nih.gov/xml/owl/EVS/Thesaurus.owl#Aseptic_Necrosis_of_Bone -->

    <owl:Class rdf:about="http://ncicb.nci.nih.gov/xml/owl/EVS/Thesaurus.owl#Aseptic_Necrosis_of_Bone">
        <owl:equivalentClass rdf:resource="http://www.ihtsdo.org/snomedct.owl#Aseptic_necrosis_of_bone"/>
    </owl:Class>
    


    <!-- http://ncicb.nci.nih.gov/xml/owl/EVS/Thesaurus.owl#Ashkenazi_Jew -->

    <owl:Class rdf:about="http://ncicb.nci.nih.gov/xml/owl/EVS/Thesaurus.owl#Ashkenazi_Jew">
        <owl:equivalentClass rdf:resource="http://www.ihtsdo.org/snomedct.owl#Ashkenazi_Jew,_follower_of_religion"/>
    </owl:Class>
    


    <!-- http://ncicb.nci.nih.gov/xml/owl/EVS/Thesaurus.owl#Asia -->

    <owl:Class rdf:about="http://ncicb.nci.nih.gov/xml/owl/EVS/Thesaurus.owl#Asia">
        <owl:equivalentClass rdf:resource="http://www.ihtsdo.org/snomedct.owl#Asia"/>
    </owl:Class>
    


    <!-- http://ncicb.nci.nih.gov/xml/owl/EVS/Thesaurus.owl#Asian -->

    <owl:Class rdf:about="http://ncicb.nci.nih.gov/xml/owl/EVS/Thesaurus.owl#Asian">
        <owl:equivalentClass rdf:resource="http://www.ihtsdo.org/snomedct.owl#Oriental"/>
    </owl:Class>
    


    <!-- http://ncicb.nci.nih.gov/xml/owl/EVS/Thesaurus.owl#Asian_Desert_Cutaneous_Leishmaniasis -->

    <owl:Class rdf:about="http://ncicb.nci.nih.gov/xml/owl/EVS/Thesaurus.owl#Asian_Desert_Cutaneous_Leishmaniasis">
        <owl:equivalentClass rdf:resource="http://www.ihtsdo.org/snomedct.owl#Asian_desert_cutaneous_leishmaniasis"/>
    </owl:Class>
    


    <!-- http://ncicb.nci.nih.gov/xml/owl/EVS/Thesaurus.owl#Asimina_triloba -->

    <owl:Class rdf:about="http://ncicb.nci.nih.gov/xml/owl/EVS/Thesaurus.owl#Asimina_triloba">
        <owl:equivalentClass rdf:resource="http://www.ihtsdo.org/snomedct.owl#Asimina_triloba"/>
    </owl:Class>
    


    <!-- http://ncicb.nci.nih.gov/xml/owl/EVS/Thesaurus.owl#Asparagus -->

    <owl:Class rdf:about="http://ncicb.nci.nih.gov/xml/owl/EVS/Thesaurus.owl#Asparagus">
        <owl:equivalentClass rdf:resource="http://www.ihtsdo.org/snomedct.owl#Asparagus"/>
    </owl:Class>
    


    <!-- http://ncicb.nci.nih.gov/xml/owl/EVS/Thesaurus.owl#Aspartate_Carbamoyltransferase -->

    <owl:Class rdf:about="http://ncicb.nci.nih.gov/xml/owl/EVS/Thesaurus.owl#Aspartate_Carbamoyltransferase">
        <owl:equivalentClass rdf:resource="http://www.ihtsdo.org/snomedct.owl#Aspartate_carbamoyltransferase"/>
    </owl:Class>
    


    <!-- http://ncicb.nci.nih.gov/xml/owl/EVS/Thesaurus.owl#Aspiration -->

    <owl:Class rdf:about="http://ncicb.nci.nih.gov/xml/owl/EVS/Thesaurus.owl#Aspiration">
        <owl:equivalentClass rdf:resource="http://www.ihtsdo.org/snomedct.owl#Aspiration"/>
    </owl:Class>
    


    <!-- http://ncicb.nci.nih.gov/xml/owl/EVS/Thesaurus.owl#Aspiration_of_Breast -->

    <owl:Class rdf:about="http://ncicb.nci.nih.gov/xml/owl/EVS/Thesaurus.owl#Aspiration_of_Breast">
        <owl:equivalentClass rdf:resource="http://www.ihtsdo.org/snomedct.owl#Aspiration_of_breast"/>
    </owl:Class>
    


    <!-- http://ncicb.nci.nih.gov/xml/owl/EVS/Thesaurus.owl#Assay -->

    <owl:Class rdf:about="http://ncicb.nci.nih.gov/xml/owl/EVS/Thesaurus.owl#Assay">
        <owl:equivalentClass rdf:resource="http://www.ihtsdo.org/snomedct.owl#Assay"/>
    </owl:Class>
    


    <!-- http://ncicb.nci.nih.gov/xml/owl/EVS/Thesaurus.owl#Assessed -->

    <owl:Class rdf:about="http://ncicb.nci.nih.gov/xml/owl/EVS/Thesaurus.owl#Assessed">
        <owl:equivalentClass rdf:resource="http://www.ihtsdo.org/snomedct.owl#Examination_-_action"/>
    </owl:Class>
    


    <!-- http://ncicb.nci.nih.gov/xml/owl/EVS/Thesaurus.owl#Associated -->

    <owl:Class rdf:about="http://ncicb.nci.nih.gov/xml/owl/EVS/Thesaurus.owl#Associated">
        <owl:equivalentClass rdf:resource="http://www.ihtsdo.org/snomedct.owl#Associated_with"/>
    </owl:Class>
    


    <!-- http://ncicb.nci.nih.gov/xml/owl/EVS/Thesaurus.owl#Asthenia -->

    <owl:Class rdf:about="http://ncicb.nci.nih.gov/xml/owl/EVS/Thesaurus.owl#Asthenia">
        <owl:equivalentClass rdf:resource="http://www.ihtsdo.org/snomedct.owl#DAsthenia"/>
    </owl:Class>
    


    <!-- http://ncicb.nci.nih.gov/xml/owl/EVS/Thesaurus.owl#Asthma -->

    <owl:Class rdf:about="http://ncicb.nci.nih.gov/xml/owl/EVS/Thesaurus.owl#Asthma">
        <owl:equivalentClass rdf:resource="http://www.ihtsdo.org/snomedct.owl#Asthma_NOS"/>
    </owl:Class>
    


    <!-- http://ncicb.nci.nih.gov/xml/owl/EVS/Thesaurus.owl#Astragalus -->

    <owl:Class rdf:about="http://ncicb.nci.nih.gov/xml/owl/EVS/Thesaurus.owl#Astragalus">
        <owl:equivalentClass rdf:resource="http://www.ihtsdo.org/snomedct.owl#Bone_structure_of_talus"/>
    </owl:Class>
    


    <!-- http://ncicb.nci.nih.gov/xml/owl/EVS/Thesaurus.owl#Astringent -->

    <owl:Class rdf:about="http://ncicb.nci.nih.gov/xml/owl/EVS/Thesaurus.owl#Astringent">
        <owl:equivalentClass rdf:resource="http://www.ihtsdo.org/snomedct.owl#Astringent_drug"/>
    </owl:Class>
    


    <!-- http://ncicb.nci.nih.gov/xml/owl/EVS/Thesaurus.owl#Astrocyte -->

    <owl:Class rdf:about="http://ncicb.nci.nih.gov/xml/owl/EVS/Thesaurus.owl#Astrocyte">
        <owl:equivalentClass rdf:resource="http://www.ihtsdo.org/snomedct.owl#Astrocyte"/>
    </owl:Class>
    


    <!-- http://ncicb.nci.nih.gov/xml/owl/EVS/Thesaurus.owl#Asymmetry -->

    <owl:Class rdf:about="http://ncicb.nci.nih.gov/xml/owl/EVS/Thesaurus.owl#Asymmetry">
        <owl:equivalentClass rdf:resource="http://www.ihtsdo.org/snomedct.owl#Asymmetry"/>
    </owl:Class>
    


    <!-- http://ncicb.nci.nih.gov/xml/owl/EVS/Thesaurus.owl#At_Rest -->

    <owl:Class rdf:about="http://ncicb.nci.nih.gov/xml/owl/EVS/Thesaurus.owl#At_Rest">
        <owl:equivalentClass rdf:resource="http://www.ihtsdo.org/snomedct.owl#At_rest"/>
    </owl:Class>
    


    <!-- http://ncicb.nci.nih.gov/xml/owl/EVS/Thesaurus.owl#Ataxia -->

    <owl:Class rdf:about="http://ncicb.nci.nih.gov/xml/owl/EVS/Thesaurus.owl#Ataxia">
        <owl:equivalentClass rdf:resource="http://www.ihtsdo.org/snomedct.owl#DAtaxia"/>
    </owl:Class>
    


    <!-- http://ncicb.nci.nih.gov/xml/owl/EVS/Thesaurus.owl#Atlanto-axial_Joint -->

    <owl:Class rdf:about="http://ncicb.nci.nih.gov/xml/owl/EVS/Thesaurus.owl#Atlanto-axial_Joint">
        <owl:equivalentClass rdf:resource="http://www.ihtsdo.org/snomedct.owl#Structure_of_atlantoaxial_joint"/>
    </owl:Class>
    


    <!-- http://ncicb.nci.nih.gov/xml/owl/EVS/Thesaurus.owl#Atlanto-occipital_Joint -->

    <owl:Class rdf:about="http://ncicb.nci.nih.gov/xml/owl/EVS/Thesaurus.owl#Atlanto-occipital_Joint">
        <owl:equivalentClass rdf:resource="http://www.ihtsdo.org/snomedct.owl#Atlantooccipital_joint_structure"/>
    </owl:Class>
    


    <!-- http://ncicb.nci.nih.gov/xml/owl/EVS/Thesaurus.owl#Atlas_of_the_Vertebra -->

    <owl:Class rdf:about="http://ncicb.nci.nih.gov/xml/owl/EVS/Thesaurus.owl#Atlas_of_the_Vertebra">
        <owl:equivalentClass rdf:resource="http://www.ihtsdo.org/snomedct.owl#Bone_structure_of_atlas"/>
    </owl:Class>
    


    <!-- http://ncicb.nci.nih.gov/xml/owl/EVS/Thesaurus.owl#Atmosphere_Pressure -->

    <owl:Class rdf:about="http://ncicb.nci.nih.gov/xml/owl/EVS/Thesaurus.owl#Atmosphere_Pressure">
        <owl:equivalentClass rdf:resource="http://www.ihtsdo.org/snomedct.owl#atmosphere"/>
    </owl:Class>
    


    <!-- http://ncicb.nci.nih.gov/xml/owl/EVS/Thesaurus.owl#Atomic_Mass_Unit -->

    <owl:Class rdf:about="http://ncicb.nci.nih.gov/xml/owl/EVS/Thesaurus.owl#Atomic_Mass_Unit">
        <owl:equivalentClass rdf:resource="http://www.ihtsdo.org/snomedct.owl#Unit_of_atomic_mass"/>
    </owl:Class>
    


    <!-- http://ncicb.nci.nih.gov/xml/owl/EVS/Thesaurus.owl#Atonic_Epilepsy -->

    <owl:Class rdf:about="http://ncicb.nci.nih.gov/xml/owl/EVS/Thesaurus.owl#Atonic_Epilepsy">
        <owl:equivalentClass rdf:resource="http://www.ihtsdo.org/snomedct.owl#Epileptic_seizures_-_atonic"/>
    </owl:Class>
    


    <!-- http://ncicb.nci.nih.gov/xml/owl/EVS/Thesaurus.owl#Atovoquone -->

    <owl:Class rdf:about="http://ncicb.nci.nih.gov/xml/owl/EVS/Thesaurus.owl#Atovoquone">
        <owl:equivalentClass rdf:resource="http://www.ihtsdo.org/snomedct.owl#Atovaquone"/>
    </owl:Class>
    


    <!-- http://ncicb.nci.nih.gov/xml/owl/EVS/Thesaurus.owl#Atrioventricular_Bundle -->

    <owl:Class rdf:about="http://ncicb.nci.nih.gov/xml/owl/EVS/Thesaurus.owl#Atrioventricular_Bundle">
        <owl:equivalentClass rdf:resource="http://www.ihtsdo.org/snomedct.owl#Atrioventricular_bundle_structure"/>
    </owl:Class>
    


    <!-- http://ncicb.nci.nih.gov/xml/owl/EVS/Thesaurus.owl#Atrioventricular_Node -->

    <owl:Class rdf:about="http://ncicb.nci.nih.gov/xml/owl/EVS/Thesaurus.owl#Atrioventricular_Node">
        <owl:equivalentClass rdf:resource="http://www.ihtsdo.org/snomedct.owl#Structure_of_atrioventricular_node"/>
    </owl:Class>
    


    <!-- http://ncicb.nci.nih.gov/xml/owl/EVS/Thesaurus.owl#Attending_Physician -->

    <owl:Class rdf:about="http://ncicb.nci.nih.gov/xml/owl/EVS/Thesaurus.owl#Attending_Physician">
        <owl:equivalentClass rdf:resource="http://www.ihtsdo.org/snomedct.owl#Attending_physician"/>
    </owl:Class>
    


    <!-- http://ncicb.nci.nih.gov/xml/owl/EVS/Thesaurus.owl#Attention_Deficit_Disorder -->

    <owl:Class rdf:about="http://ncicb.nci.nih.gov/xml/owl/EVS/Thesaurus.owl#Attention_Deficit_Disorder">
        <owl:equivalentClass rdf:resource="http://www.ihtsdo.org/snomedct.owl#Undifferentiated_attention_deficit_disorder"/>
    </owl:Class>
    


    <!-- http://ncicb.nci.nih.gov/xml/owl/EVS/Thesaurus.owl#Attenuated -->

    <owl:Class rdf:about="http://ncicb.nci.nih.gov/xml/owl/EVS/Thesaurus.owl#Attenuated">
        <owl:equivalentClass rdf:resource="http://www.ihtsdo.org/snomedct.owl#Attenuated_by"/>
    </owl:Class>
    


    <!-- http://ncicb.nci.nih.gov/xml/owl/EVS/Thesaurus.owl#Attomole -->

    <owl:Class rdf:about="http://ncicb.nci.nih.gov/xml/owl/EVS/Thesaurus.owl#Attomole">
        <owl:equivalentClass rdf:resource="http://www.ihtsdo.org/snomedct.owl#attomole"/>
    </owl:Class>
    


    <!-- http://ncicb.nci.nih.gov/xml/owl/EVS/Thesaurus.owl#Attorney -->

    <owl:Class rdf:about="http://ncicb.nci.nih.gov/xml/owl/EVS/Thesaurus.owl#Attorney">
        <owl:equivalentClass rdf:resource="http://www.ihtsdo.org/snomedct.owl#Barrister"/>
    </owl:Class>
    


    <!-- http://ncicb.nci.nih.gov/xml/owl/EVS/Thesaurus.owl#Atypia_Suspicious_for_Malignancy -->

    <owl:Class rdf:about="http://ncicb.nci.nih.gov/xml/owl/EVS/Thesaurus.owl#Atypia_Suspicious_for_Malignancy">
        <owl:equivalentClass rdf:resource="http://www.ihtsdo.org/snomedct.owl#Atypia_suspicious_for_malignancy"/>
    </owl:Class>
    


    <!-- http://ncicb.nci.nih.gov/xml/owl/EVS/Thesaurus.owl#Atypical_Apocrine_Metaplasia -->

    <owl:Class rdf:about="http://ncicb.nci.nih.gov/xml/owl/EVS/Thesaurus.owl#Atypical_Apocrine_Metaplasia">
        <owl:equivalentClass rdf:resource="http://www.ihtsdo.org/snomedct.owl#Atypical_apocrine_metaplasia"/>
    </owl:Class>
    


    <!-- http://ncicb.nci.nih.gov/xml/owl/EVS/Thesaurus.owl#Atypical_Cells_of_Uncertain_Significance -->

    <owl:Class rdf:about="http://ncicb.nci.nih.gov/xml/owl/EVS/Thesaurus.owl#Atypical_Cells_of_Uncertain_Significance">
        <owl:equivalentClass rdf:resource="http://www.ihtsdo.org/snomedct.owl#Atypical_cells_of_undetermined_significance"/>
    </owl:Class>
    


    <!-- http://ncicb.nci.nih.gov/xml/owl/EVS/Thesaurus.owl#Atypical_Endocervical_Glandular_Cells_of_Uncertain_Significance -->

    <owl:Class rdf:about="http://ncicb.nci.nih.gov/xml/owl/EVS/Thesaurus.owl#Atypical_Endocervical_Glandular_Cells_of_Uncertain_Significance">
        <owl:equivalentClass rdf:resource="http://www.ihtsdo.org/snomedct.owl#Atypical_endocervical_cells_of_undetermined_significance"/>
    </owl:Class>
    


    <!-- http://ncicb.nci.nih.gov/xml/owl/EVS/Thesaurus.owl#Atypical_Endometrial_Glandular_Cells_of_Uncertain_Significance -->

    <owl:Class rdf:about="http://ncicb.nci.nih.gov/xml/owl/EVS/Thesaurus.owl#Atypical_Endometrial_Glandular_Cells_of_Uncertain_Significance">
        <owl:equivalentClass rdf:resource="http://www.ihtsdo.org/snomedct.owl#Atypical_endometrial_cells_of_undetermined_significance"/>
    </owl:Class>
    


    <!-- http://ncicb.nci.nih.gov/xml/owl/EVS/Thesaurus.owl#Atypical_Endometrial_Hyperplasia -->

    <owl:Class rdf:about="http://ncicb.nci.nih.gov/xml/owl/EVS/Thesaurus.owl#Atypical_Endometrial_Hyperplasia">
        <owl:equivalentClass rdf:resource="http://www.ihtsdo.org/snomedct.owl#Atypical_endometrial_hyperplasia"/>
    </owl:Class>
    


    <!-- http://ncicb.nci.nih.gov/xml/owl/EVS/Thesaurus.owl#Atypical_Gastric_Metaplasia -->

    <owl:Class rdf:about="http://ncicb.nci.nih.gov/xml/owl/EVS/Thesaurus.owl#Atypical_Gastric_Metaplasia">
        <owl:equivalentClass rdf:resource="http://www.ihtsdo.org/snomedct.owl#Atypical_gastric_metaplasia"/>
    </owl:Class>
    


    <!-- http://ncicb.nci.nih.gov/xml/owl/EVS/Thesaurus.owl#Atypical_Glandular_Cells_of_Uncertain_Significance -->

    <owl:Class rdf:about="http://ncicb.nci.nih.gov/xml/owl/EVS/Thesaurus.owl#Atypical_Glandular_Cells_of_Uncertain_Significance">
        <owl:equivalentClass rdf:resource="http://www.ihtsdo.org/snomedct.owl#Atypical_glandular_cells_of_undetermined_significance"/>
    </owl:Class>
    


    <!-- http://ncicb.nci.nih.gov/xml/owl/EVS/Thesaurus.owl#Atypical_Lymphocyte_Count -->

    <owl:Class rdf:about="http://ncicb.nci.nih.gov/xml/owl/EVS/Thesaurus.owl#Atypical_Lymphocyte_Count">
        <owl:equivalentClass rdf:resource="http://www.ihtsdo.org/snomedct.owl#Reactive_lymphocyte_count"/>
    </owl:Class>
    


    <!-- http://ncicb.nci.nih.gov/xml/owl/EVS/Thesaurus.owl#Atypical_Metaplasia -->

    <owl:Class rdf:about="http://ncicb.nci.nih.gov/xml/owl/EVS/Thesaurus.owl#Atypical_Metaplasia">
        <owl:equivalentClass rdf:resource="http://www.ihtsdo.org/snomedct.owl#Atypical_metaplasia"/>
    </owl:Class>
    


    <!-- http://ncicb.nci.nih.gov/xml/owl/EVS/Thesaurus.owl#Atypical_Regeneration -->

    <owl:Class rdf:about="http://ncicb.nci.nih.gov/xml/owl/EVS/Thesaurus.owl#Atypical_Regeneration">
        <owl:equivalentClass rdf:resource="http://www.ihtsdo.org/snomedct.owl#Atypical_regeneration"/>
    </owl:Class>
    


    <!-- http://ncicb.nci.nih.gov/xml/owl/EVS/Thesaurus.owl#Atypical_Squamous_Cell_of_Undetermined_Significance -->

    <owl:Class rdf:about="http://ncicb.nci.nih.gov/xml/owl/EVS/Thesaurus.owl#Atypical_Squamous_Cell_of_Undetermined_Significance">
        <owl:equivalentClass rdf:resource="http://www.ihtsdo.org/snomedct.owl#Atypical_squamous_cells_of_undetermined_significance"/>
    </owl:Class>
    


    <!-- http://ncicb.nci.nih.gov/xml/owl/EVS/Thesaurus.owl#Atypical_Squamous_Metaplasia -->

    <owl:Class rdf:about="http://ncicb.nci.nih.gov/xml/owl/EVS/Thesaurus.owl#Atypical_Squamous_Metaplasia">
        <owl:equivalentClass rdf:resource="http://www.ihtsdo.org/snomedct.owl#Atypical_squamous_metaplasia"/>
    </owl:Class>
    


    <!-- http://ncicb.nci.nih.gov/xml/owl/EVS/Thesaurus.owl#Audiologist -->

    <owl:Class rdf:about="http://ncicb.nci.nih.gov/xml/owl/EVS/Thesaurus.owl#Audiologist">
        <owl:equivalentClass rdf:resource="http://www.ihtsdo.org/snomedct.owl#Audiologist"/>
    </owl:Class>
    


    <!-- http://ncicb.nci.nih.gov/xml/owl/EVS/Thesaurus.owl#Audiometric_Test -->

    <owl:Class rdf:about="http://ncicb.nci.nih.gov/xml/owl/EVS/Thesaurus.owl#Audiometric_Test">
        <owl:equivalentClass rdf:resource="http://www.ihtsdo.org/snomedct.owl#Audiometric_test"/>
    </owl:Class>
    


    <!-- http://ncicb.nci.nih.gov/xml/owl/EVS/Thesaurus.owl#Auditory -->

    <owl:Class rdf:about="http://ncicb.nci.nih.gov/xml/owl/EVS/Thesaurus.owl#Auditory">
        <owl:equivalentClass rdf:resource="http://www.ihtsdo.org/snomedct.owl#Auditory"/>
    </owl:Class>
    


    <!-- http://ncicb.nci.nih.gov/xml/owl/EVS/Thesaurus.owl#Auditory_Cortex -->

    <owl:Class rdf:about="http://ncicb.nci.nih.gov/xml/owl/EVS/Thesaurus.owl#Auditory_Cortex">
        <owl:equivalentClass rdf:resource="http://www.ihtsdo.org/snomedct.owl#Auditory_area_of_cortex"/>
    </owl:Class>
    


    <!-- http://ncicb.nci.nih.gov/xml/owl/EVS/Thesaurus.owl#Auditory_Ossicle -->

    <owl:Class rdf:about="http://ncicb.nci.nih.gov/xml/owl/EVS/Thesaurus.owl#Auditory_Ossicle">
        <owl:equivalentClass rdf:resource="http://www.ihtsdo.org/snomedct.owl#Ear_ossicle_structure"/>
    </owl:Class>
    


    <!-- http://ncicb.nci.nih.gov/xml/owl/EVS/Thesaurus.owl#Auditory_System -->

    <owl:Class rdf:about="http://ncicb.nci.nih.gov/xml/owl/EVS/Thesaurus.owl#Auditory_System">
        <owl:equivalentClass rdf:resource="http://www.ihtsdo.org/snomedct.owl#Structure_of_auditory_system"/>
    </owl:Class>
    


    <!-- http://ncicb.nci.nih.gov/xml/owl/EVS/Thesaurus.owl#Aunt -->

    <owl:Class rdf:about="http://ncicb.nci.nih.gov/xml/owl/EVS/Thesaurus.owl#Aunt">
        <owl:equivalentClass rdf:resource="http://www.ihtsdo.org/snomedct.owl#Aunt"/>
    </owl:Class>
    


    <!-- http://ncicb.nci.nih.gov/xml/owl/EVS/Thesaurus.owl#Auricle -->

    <owl:Class rdf:about="http://ncicb.nci.nih.gov/xml/owl/EVS/Thesaurus.owl#Auricle">
        <owl:equivalentClass rdf:resource="http://www.ihtsdo.org/snomedct.owl#Outer_ear"/>
    </owl:Class>
    


    <!-- http://ncicb.nci.nih.gov/xml/owl/EVS/Thesaurus.owl#Auricular_Route_of_Drug_Administration -->

    <owl:Class rdf:about="http://ncicb.nci.nih.gov/xml/owl/EVS/Thesaurus.owl#Auricular_Route_of_Drug_Administration">
        <owl:equivalentClass rdf:resource="http://www.ihtsdo.org/snomedct.owl#Otic_route"/>
    </owl:Class>
    


    <!-- http://ncicb.nci.nih.gov/xml/owl/EVS/Thesaurus.owl#Australia -->

    <owl:Class rdf:about="http://ncicb.nci.nih.gov/xml/owl/EVS/Thesaurus.owl#Australia">
        <owl:equivalentClass rdf:resource="http://www.ihtsdo.org/snomedct.owl#Australia"/>
    </owl:Class>
    


    <!-- http://ncicb.nci.nih.gov/xml/owl/EVS/Thesaurus.owl#Australian_Cattle_Dog -->

    <owl:Class rdf:about="http://ncicb.nci.nih.gov/xml/owl/EVS/Thesaurus.owl#Australian_Cattle_Dog">
        <owl:equivalentClass rdf:resource="http://www.ihtsdo.org/snomedct.owl#Australian_cattle_dog"/>
    </owl:Class>
    


    <!-- http://ncicb.nci.nih.gov/xml/owl/EVS/Thesaurus.owl#Australian_Shepherd -->

    <owl:Class rdf:about="http://ncicb.nci.nih.gov/xml/owl/EVS/Thesaurus.owl#Australian_Shepherd">
        <owl:equivalentClass rdf:resource="http://www.ihtsdo.org/snomedct.owl#Australian_Shepherd_dog_breed"/>
    </owl:Class>
    


    <!-- http://ncicb.nci.nih.gov/xml/owl/EVS/Thesaurus.owl#Australian_Terrier -->

    <owl:Class rdf:about="http://ncicb.nci.nih.gov/xml/owl/EVS/Thesaurus.owl#Australian_Terrier">
        <owl:equivalentClass rdf:resource="http://www.ihtsdo.org/snomedct.owl#Australian_terrier"/>
    </owl:Class>
    


    <!-- http://ncicb.nci.nih.gov/xml/owl/EVS/Thesaurus.owl#Austria -->

    <owl:Class rdf:about="http://ncicb.nci.nih.gov/xml/owl/EVS/Thesaurus.owl#Austria">
        <owl:equivalentClass rdf:resource="http://www.ihtsdo.org/snomedct.owl#Austria"/>
    </owl:Class>
    


    <!-- http://ncicb.nci.nih.gov/xml/owl/EVS/Thesaurus.owl#Author -->

    <owl:Class rdf:about="http://ncicb.nci.nih.gov/xml/owl/EVS/Thesaurus.owl#Author">
        <owl:equivalentClass rdf:resource="http://www.ihtsdo.org/snomedct.owl#Author"/>
    </owl:Class>
    


    <!-- http://ncicb.nci.nih.gov/xml/owl/EVS/Thesaurus.owl#Autoantibody -->

    <owl:Class rdf:about="http://ncicb.nci.nih.gov/xml/owl/EVS/Thesaurus.owl#Autoantibody">
        <owl:equivalentClass rdf:resource="http://www.ihtsdo.org/snomedct.owl#Autoantibody"/>
    </owl:Class>
    


    <!-- http://ncicb.nci.nih.gov/xml/owl/EVS/Thesaurus.owl#Autoantigen -->

    <owl:Class rdf:about="http://ncicb.nci.nih.gov/xml/owl/EVS/Thesaurus.owl#Autoantigen">
        <owl:equivalentClass rdf:resource="http://www.ihtsdo.org/snomedct.owl#Autoantigen"/>
    </owl:Class>
    


    <!-- http://ncicb.nci.nih.gov/xml/owl/EVS/Thesaurus.owl#Autoimmune_Process -->

    <owl:Class rdf:about="http://ncicb.nci.nih.gov/xml/owl/EVS/Thesaurus.owl#Autoimmune_Process">
        <owl:equivalentClass rdf:resource="http://www.ihtsdo.org/snomedct.owl#Autoimmune"/>
    </owl:Class>
    


    <!-- http://ncicb.nci.nih.gov/xml/owl/EVS/Thesaurus.owl#Autologous -->

    <owl:Class rdf:about="http://ncicb.nci.nih.gov/xml/owl/EVS/Thesaurus.owl#Autologous">
        <owl:equivalentClass rdf:resource="http://www.ihtsdo.org/snomedct.owl#Autologous"/>
    </owl:Class>
    


    <!-- http://ncicb.nci.nih.gov/xml/owl/EVS/Thesaurus.owl#Autologous_Bone_Marrow_Transplantation -->

    <owl:Class rdf:about="http://ncicb.nci.nih.gov/xml/owl/EVS/Thesaurus.owl#Autologous_Bone_Marrow_Transplantation">
        <owl:equivalentClass rdf:resource="http://www.ihtsdo.org/snomedct.owl#Autologous_bone_marrow_transplant"/>
    </owl:Class>
    


    <!-- http://ncicb.nci.nih.gov/xml/owl/EVS/Thesaurus.owl#Automatic -->

    <owl:Class rdf:about="http://ncicb.nci.nih.gov/xml/owl/EVS/Thesaurus.owl#Automatic">
        <owl:equivalentClass rdf:resource="http://www.ihtsdo.org/snomedct.owl#Automated"/>
    </owl:Class>
    


    <!-- http://ncicb.nci.nih.gov/xml/owl/EVS/Thesaurus.owl#Autonomic_Ganglion -->

    <owl:Class rdf:about="http://ncicb.nci.nih.gov/xml/owl/EVS/Thesaurus.owl#Autonomic_Ganglion">
        <owl:equivalentClass rdf:resource="http://www.ihtsdo.org/snomedct.owl#Autonomic_plexus_ganglia_structure"/>
    </owl:Class>
    


    <!-- http://ncicb.nci.nih.gov/xml/owl/EVS/Thesaurus.owl#Autonomic_Nervous_System -->

    <owl:Class rdf:about="http://ncicb.nci.nih.gov/xml/owl/EVS/Thesaurus.owl#Autonomic_Nervous_System">
        <owl:equivalentClass rdf:resource="http://www.ihtsdo.org/snomedct.owl#Autonomic_nervous_system_structure"/>
    </owl:Class>
    


    <!-- http://ncicb.nci.nih.gov/xml/owl/EVS/Thesaurus.owl#Autonomic_Neuropathy -->

    <owl:Class rdf:about="http://ncicb.nci.nih.gov/xml/owl/EVS/Thesaurus.owl#Autonomic_Neuropathy">
        <owl:equivalentClass rdf:resource="http://www.ihtsdo.org/snomedct.owl#Autonomic_neuropathy"/>
    </owl:Class>
    


    <!-- http://ncicb.nci.nih.gov/xml/owl/EVS/Thesaurus.owl#Autopsy -->

    <owl:Class rdf:about="http://ncicb.nci.nih.gov/xml/owl/EVS/Thesaurus.owl#Autopsy">
        <owl:equivalentClass rdf:resource="http://www.ihtsdo.org/snomedct.owl#Autopsy_examination"/>
    </owl:Class>
    


    <!-- http://ncicb.nci.nih.gov/xml/owl/EVS/Thesaurus.owl#Autotransfusion -->

    <owl:Class rdf:about="http://ncicb.nci.nih.gov/xml/owl/EVS/Thesaurus.owl#Autotransfusion">
        <owl:equivalentClass rdf:resource="http://www.ihtsdo.org/snomedct.owl#Autotransfusion"/>
    </owl:Class>
    


    <!-- http://ncicb.nci.nih.gov/xml/owl/EVS/Thesaurus.owl#Available -->

    <owl:Class rdf:about="http://ncicb.nci.nih.gov/xml/owl/EVS/Thesaurus.owl#Available">
        <owl:equivalentClass rdf:resource="http://www.ihtsdo.org/snomedct.owl#Availability_of"/>
    </owl:Class>
    


    <!-- http://ncicb.nci.nih.gov/xml/owl/EVS/Thesaurus.owl#Avascular_Necrosis_of_Bone -->

    <owl:Class rdf:about="http://ncicb.nci.nih.gov/xml/owl/EVS/Thesaurus.owl#Avascular_Necrosis_of_Bone">
        <owl:equivalentClass rdf:resource="http://www.ihtsdo.org/snomedct.owl#Avascular_necrosis_of_bone"/>
    </owl:Class>
    


    <!-- http://ncicb.nci.nih.gov/xml/owl/EVS/Thesaurus.owl#Avena -->

    <owl:Class rdf:about="http://ncicb.nci.nih.gov/xml/owl/EVS/Thesaurus.owl#Avena">
        <owl:equivalentClass rdf:resource="http://www.ihtsdo.org/snomedct.owl#Avena"/>
    </owl:Class>
    


    <!-- http://ncicb.nci.nih.gov/xml/owl/EVS/Thesaurus.owl#Avian_Influenza_Virus -->

    <owl:Class rdf:about="http://ncicb.nci.nih.gov/xml/owl/EVS/Thesaurus.owl#Avian_Influenza_Virus">
        <owl:equivalentClass rdf:resource="http://www.ihtsdo.org/snomedct.owl#Influenzavirus,_type_A,_avian"/>
    </owl:Class>
    


    <!-- http://ncicb.nci.nih.gov/xml/owl/EVS/Thesaurus.owl#Avocado -->

    <owl:Class rdf:about="http://ncicb.nci.nih.gov/xml/owl/EVS/Thesaurus.owl#Avocado">
        <owl:equivalentClass rdf:resource="http://www.ihtsdo.org/snomedct.owl#Avocado_-_dietary"/>
    </owl:Class>
    


    <!-- http://ncicb.nci.nih.gov/xml/owl/EVS/Thesaurus.owl#Axial -->

    <owl:Class rdf:about="http://ncicb.nci.nih.gov/xml/owl/EVS/Thesaurus.owl#Axial">
        <owl:equivalentClass rdf:resource="http://www.ihtsdo.org/snomedct.owl#Axial"/>
    </owl:Class>
    


    <!-- http://ncicb.nci.nih.gov/xml/owl/EVS/Thesaurus.owl#Axial_Skeleton -->

    <owl:Class rdf:about="http://ncicb.nci.nih.gov/xml/owl/EVS/Thesaurus.owl#Axial_Skeleton">
        <owl:equivalentClass rdf:resource="http://www.ihtsdo.org/snomedct.owl#Axial_skeleton_structure"/>
    </owl:Class>
    


    <!-- http://ncicb.nci.nih.gov/xml/owl/EVS/Thesaurus.owl#Axillary -->

    <owl:Class rdf:about="http://ncicb.nci.nih.gov/xml/owl/EVS/Thesaurus.owl#Axillary">
        <owl:equivalentClass rdf:resource="http://www.ihtsdo.org/snomedct.owl#Axillary"/>
    </owl:Class>
    


    <!-- http://ncicb.nci.nih.gov/xml/owl/EVS/Thesaurus.owl#Axillary_Artery -->

    <owl:Class rdf:about="http://ncicb.nci.nih.gov/xml/owl/EVS/Thesaurus.owl#Axillary_Artery">
        <owl:equivalentClass rdf:resource="http://www.ihtsdo.org/snomedct.owl#Structure_of_axillary_artery"/>
    </owl:Class>
    


    <!-- http://ncicb.nci.nih.gov/xml/owl/EVS/Thesaurus.owl#Axillary_Artery_Branch -->

    <owl:Class rdf:about="http://ncicb.nci.nih.gov/xml/owl/EVS/Thesaurus.owl#Axillary_Artery_Branch">
        <owl:equivalentClass rdf:resource="http://www.ihtsdo.org/snomedct.owl#Branch_of_axillary_artery"/>
    </owl:Class>
    


    <!-- http://ncicb.nci.nih.gov/xml/owl/EVS/Thesaurus.owl#Axillary_Lymph_Node -->

    <owl:Class rdf:about="http://ncicb.nci.nih.gov/xml/owl/EVS/Thesaurus.owl#Axillary_Lymph_Node">
        <owl:equivalentClass rdf:resource="http://www.ihtsdo.org/snomedct.owl#Axillary_lymph_node_group"/>
    </owl:Class>
    


    <!-- http://ncicb.nci.nih.gov/xml/owl/EVS/Thesaurus.owl#Axillary_Nerve -->

    <owl:Class rdf:about="http://ncicb.nci.nih.gov/xml/owl/EVS/Thesaurus.owl#Axillary_Nerve">
        <owl:equivalentClass rdf:resource="http://www.ihtsdo.org/snomedct.owl#Structure_of_axillary_nerve"/>
    </owl:Class>
    


    <!-- http://ncicb.nci.nih.gov/xml/owl/EVS/Thesaurus.owl#Axillary_Node_Biopsy -->

    <owl:Class rdf:about="http://ncicb.nci.nih.gov/xml/owl/EVS/Thesaurus.owl#Axillary_Node_Biopsy">
        <owl:equivalentClass rdf:resource="http://www.ihtsdo.org/snomedct.owl#Biopsy_of_axillary_lymph_node"/>
    </owl:Class>
    


    <!-- http://ncicb.nci.nih.gov/xml/owl/EVS/Thesaurus.owl#Axillary_Tail_of_the_Breast -->

    <owl:Class rdf:about="http://ncicb.nci.nih.gov/xml/owl/EVS/Thesaurus.owl#Axillary_Tail_of_the_Breast">
        <owl:equivalentClass rdf:resource="http://www.ihtsdo.org/snomedct.owl#Structure_of_axillary_tail_of_breast"/>
    </owl:Class>
    


    <!-- http://ncicb.nci.nih.gov/xml/owl/EVS/Thesaurus.owl#Axis_of_the_Vertebra -->

    <owl:Class rdf:about="http://ncicb.nci.nih.gov/xml/owl/EVS/Thesaurus.owl#Axis_of_the_Vertebra">
        <owl:equivalentClass rdf:resource="http://www.ihtsdo.org/snomedct.owl#Bone_structure_of_axis"/>
    </owl:Class>
    


    <!-- http://ncicb.nci.nih.gov/xml/owl/EVS/Thesaurus.owl#Azauridine_Triacetate -->

    <owl:Class rdf:about="http://ncicb.nci.nih.gov/xml/owl/EVS/Thesaurus.owl#Azauridine_Triacetate">
        <owl:equivalentClass rdf:resource="http://www.ihtsdo.org/snomedct.owl#Azaribine"/>
    </owl:Class>
    


    <!-- http://ncicb.nci.nih.gov/xml/owl/EVS/Thesaurus.owl#Azerbaijan -->

    <owl:Class rdf:about="http://ncicb.nci.nih.gov/xml/owl/EVS/Thesaurus.owl#Azerbaijan">
        <owl:equivalentClass rdf:resource="http://www.ihtsdo.org/snomedct.owl#Azerbaijan"/>
    </owl:Class>
    


    <!-- http://ncicb.nci.nih.gov/xml/owl/EVS/Thesaurus.owl#Aztreonam -->

    <owl:Class rdf:about="http://ncicb.nci.nih.gov/xml/owl/EVS/Thesaurus.owl#Aztreonam">
        <owl:equivalentClass rdf:resource="http://www.ihtsdo.org/snomedct.owl#Aztreonam"/>
    </owl:Class>
    


    <!-- http://ncicb.nci.nih.gov/xml/owl/EVS/Thesaurus.owl#B-Lymphocyte -->

    <owl:Class rdf:about="http://ncicb.nci.nih.gov/xml/owl/EVS/Thesaurus.owl#B-Lymphocyte">
        <owl:equivalentClass rdf:resource="http://www.ihtsdo.org/snomedct.owl#B_lymphocyte"/>
    </owl:Class>
    


    <!-- http://ncicb.nci.nih.gov/xml/owl/EVS/Thesaurus.owl#Baboon -->

    <owl:Class rdf:about="http://ncicb.nci.nih.gov/xml/owl/EVS/Thesaurus.owl#Baboon">
        <owl:equivalentClass rdf:resource="http://www.ihtsdo.org/snomedct.owl#Genus_Papio"/>
    </owl:Class>
    


    <!-- http://ncicb.nci.nih.gov/xml/owl/EVS/Thesaurus.owl#Back -->

    <owl:Class rdf:about="http://ncicb.nci.nih.gov/xml/owl/EVS/Thesaurus.owl#Back">
        <owl:equivalentClass rdf:resource="http://www.ihtsdo.org/snomedct.owl#Back_region"/>
    </owl:Class>
    


    <!-- http://ncicb.nci.nih.gov/xml/owl/EVS/Thesaurus.owl#Bacteria -->

    <owl:Class rdf:about="http://ncicb.nci.nih.gov/xml/owl/EVS/Thesaurus.owl#Bacteria">
        <owl:equivalentClass rdf:resource="http://www.ihtsdo.org/snomedct.owl#Bacterium"/>
    </owl:Class>
    


    <!-- http://ncicb.nci.nih.gov/xml/owl/EVS/Thesaurus.owl#Bacterial_Count -->

    <owl:Class rdf:about="http://ncicb.nci.nih.gov/xml/owl/EVS/Thesaurus.owl#Bacterial_Count">
        <owl:equivalentClass rdf:resource="http://www.ihtsdo.org/snomedct.owl#Bacterial_count"/>
    </owl:Class>
    


    <!-- http://ncicb.nci.nih.gov/xml/owl/EVS/Thesaurus.owl#Bacterial_Infection -->

    <owl:Class rdf:about="http://ncicb.nci.nih.gov/xml/owl/EVS/Thesaurus.owl#Bacterial_Infection">
        <owl:equivalentClass rdf:resource="http://www.ihtsdo.org/snomedct.owl#Bacterial_infection_NOS"/>
    </owl:Class>
    


    <!-- http://ncicb.nci.nih.gov/xml/owl/EVS/Thesaurus.owl#Bacterial_Protein -->

    <owl:Class rdf:about="http://ncicb.nci.nih.gov/xml/owl/EVS/Thesaurus.owl#Bacterial_Protein">
        <owl:equivalentClass rdf:resource="http://www.ihtsdo.org/snomedct.owl#Bacterial_protein"/>
    </owl:Class>
    


    <!-- http://ncicb.nci.nih.gov/xml/owl/EVS/Thesaurus.owl#Bacteriophage -->

    <owl:Class rdf:about="http://ncicb.nci.nih.gov/xml/owl/EVS/Thesaurus.owl#Bacteriophage">
        <owl:equivalentClass rdf:resource="http://www.ihtsdo.org/snomedct.owl#Bacterial_virus"/>
    </owl:Class>
    


    <!-- http://ncicb.nci.nih.gov/xml/owl/EVS/Thesaurus.owl#Baculoviridae -->

    <owl:Class rdf:about="http://ncicb.nci.nih.gov/xml/owl/EVS/Thesaurus.owl#Baculoviridae">
        <owl:equivalentClass rdf:resource="http://www.ihtsdo.org/snomedct.owl#Family_Baculoviridae"/>
    </owl:Class>
    


    <!-- http://ncicb.nci.nih.gov/xml/owl/EVS/Thesaurus.owl#Bahamas -->

    <owl:Class rdf:about="http://ncicb.nci.nih.gov/xml/owl/EVS/Thesaurus.owl#Bahamas">
        <owl:equivalentClass rdf:resource="http://www.ihtsdo.org/snomedct.owl#Bahamas"/>
    </owl:Class>
    


    <!-- http://ncicb.nci.nih.gov/xml/owl/EVS/Thesaurus.owl#Bahrain -->

    <owl:Class rdf:about="http://ncicb.nci.nih.gov/xml/owl/EVS/Thesaurus.owl#Bahrain">
        <owl:equivalentClass rdf:resource="http://www.ihtsdo.org/snomedct.owl#Bahrain"/>
    </owl:Class>
    


    <!-- http://ncicb.nci.nih.gov/xml/owl/EVS/Thesaurus.owl#Balance -->

    <owl:Class rdf:about="http://ncicb.nci.nih.gov/xml/owl/EVS/Thesaurus.owl#Balance">
        <owl:equivalentClass rdf:resource="http://www.ihtsdo.org/snomedct.owl#Ability_to_balance"/>
    </owl:Class>
    


    <!-- http://ncicb.nci.nih.gov/xml/owl/EVS/Thesaurus.owl#Balsalazide -->

    <owl:Class rdf:about="http://ncicb.nci.nih.gov/xml/owl/EVS/Thesaurus.owl#Balsalazide">
        <owl:equivalentClass rdf:resource="http://www.ihtsdo.org/snomedct.owl#Balsalazide"/>
    </owl:Class>
    


    <!-- http://ncicb.nci.nih.gov/xml/owl/EVS/Thesaurus.owl#Banana -->

    <owl:Class rdf:about="http://ncicb.nci.nih.gov/xml/owl/EVS/Thesaurus.owl#Banana">
        <owl:equivalentClass rdf:resource="http://www.ihtsdo.org/snomedct.owl#Banana"/>
    </owl:Class>
    


    <!-- http://ncicb.nci.nih.gov/xml/owl/EVS/Thesaurus.owl#Band_Cell -->

    <owl:Class rdf:about="http://ncicb.nci.nih.gov/xml/owl/EVS/Thesaurus.owl#Band_Cell">
        <owl:equivalentClass rdf:resource="http://www.ihtsdo.org/snomedct.owl#Stab_form"/>
    </owl:Class>
    


    <!-- http://ncicb.nci.nih.gov/xml/owl/EVS/Thesaurus.owl#Bangladesh -->

    <owl:Class rdf:about="http://ncicb.nci.nih.gov/xml/owl/EVS/Thesaurus.owl#Bangladesh">
        <owl:equivalentClass rdf:resource="http://www.ihtsdo.org/snomedct.owl#Bangladesh"/>
    </owl:Class>
    


    <!-- http://ncicb.nci.nih.gov/xml/owl/EVS/Thesaurus.owl#Bank -->

    <owl:Class rdf:about="http://ncicb.nci.nih.gov/xml/owl/EVS/Thesaurus.owl#Bank">
        <owl:equivalentClass rdf:resource="http://www.ihtsdo.org/snomedct.owl#Bank"/>
    </owl:Class>
    


    <!-- http://ncicb.nci.nih.gov/xml/owl/EVS/Thesaurus.owl#Bar_Dosage_Form -->

    <owl:Class rdf:about="http://ncicb.nci.nih.gov/xml/owl/EVS/Thesaurus.owl#Bar_Dosage_Form">
        <owl:equivalentClass rdf:resource="http://www.ihtsdo.org/snomedct.owl#Bar_dose_form"/>
    </owl:Class>
    


    <!-- http://ncicb.nci.nih.gov/xml/owl/EVS/Thesaurus.owl#Barbados -->

    <owl:Class rdf:about="http://ncicb.nci.nih.gov/xml/owl/EVS/Thesaurus.owl#Barbados">
        <owl:equivalentClass rdf:resource="http://www.ihtsdo.org/snomedct.owl#Barbados"/>
    </owl:Class>
    


    <!-- http://ncicb.nci.nih.gov/xml/owl/EVS/Thesaurus.owl#Barium_Enema -->

    <owl:Class rdf:about="http://ncicb.nci.nih.gov/xml/owl/EVS/Thesaurus.owl#Barium_Enema">
        <owl:equivalentClass rdf:resource="http://www.ihtsdo.org/snomedct.owl#Lower_gastrointestinal_series"/>
    </owl:Class>
    


    <!-- http://ncicb.nci.nih.gov/xml/owl/EVS/Thesaurus.owl#Bartholin_s_Gland -->

    <owl:Class rdf:about="http://ncicb.nci.nih.gov/xml/owl/EVS/Thesaurus.owl#Bartholin_s_Gland">
        <owl:equivalentClass rdf:resource="http://www.ihtsdo.org/snomedct.owl#Bartholin&#39;s_gland_structure"/>
    </owl:Class>
    


    <!-- http://ncicb.nci.nih.gov/xml/owl/EVS/Thesaurus.owl#Basal_Body -->

    <owl:Class rdf:about="http://ncicb.nci.nih.gov/xml/owl/EVS/Thesaurus.owl#Basal_Body">
        <owl:equivalentClass rdf:resource="http://www.ihtsdo.org/snomedct.owl#Basal_body_of_cilium_or_flagellum,_not_bacterial"/>
    </owl:Class>
    


    <!-- http://ncicb.nci.nih.gov/xml/owl/EVS/Thesaurus.owl#Basal_Cell_Hyperplasia -->

    <owl:Class rdf:about="http://ncicb.nci.nih.gov/xml/owl/EVS/Thesaurus.owl#Basal_Cell_Hyperplasia">
        <owl:equivalentClass rdf:resource="http://www.ihtsdo.org/snomedct.owl#Basal_cell_hyperplasia"/>
    </owl:Class>
    


    <!-- http://ncicb.nci.nih.gov/xml/owl/EVS/Thesaurus.owl#Basal_Ganglia -->

    <owl:Class rdf:about="http://ncicb.nci.nih.gov/xml/owl/EVS/Thesaurus.owl#Basal_Ganglia">
        <owl:equivalentClass rdf:resource="http://www.ihtsdo.org/snomedct.owl#Basal_ganglion_structure"/>
    </owl:Class>
    


    <!-- http://ncicb.nci.nih.gov/xml/owl/EVS/Thesaurus.owl#Base_of_the_Heart -->

    <owl:Class rdf:about="http://ncicb.nci.nih.gov/xml/owl/EVS/Thesaurus.owl#Base_of_the_Heart">
        <owl:equivalentClass rdf:resource="http://www.ihtsdo.org/snomedct.owl#Structure_of_base_of_heart"/>
    </owl:Class>
    


    <!-- http://ncicb.nci.nih.gov/xml/owl/EVS/Thesaurus.owl#Base_of_the_Lung -->

    <owl:Class rdf:about="http://ncicb.nci.nih.gov/xml/owl/EVS/Thesaurus.owl#Base_of_the_Lung">
        <owl:equivalentClass rdf:resource="http://www.ihtsdo.org/snomedct.owl#Structure_of_base_of_lung"/>
    </owl:Class>
    


    <!-- http://ncicb.nci.nih.gov/xml/owl/EVS/Thesaurus.owl#Base_of_the_Skull -->

    <owl:Class rdf:about="http://ncicb.nci.nih.gov/xml/owl/EVS/Thesaurus.owl#Base_of_the_Skull">
        <owl:equivalentClass rdf:resource="http://www.ihtsdo.org/snomedct.owl#Base_of_skull_structure"/>
    </owl:Class>
    


    <!-- http://ncicb.nci.nih.gov/xml/owl/EVS/Thesaurus.owl#Basenji -->

    <owl:Class rdf:about="http://ncicb.nci.nih.gov/xml/owl/EVS/Thesaurus.owl#Basenji">
        <owl:equivalentClass rdf:resource="http://www.ihtsdo.org/snomedct.owl#Basenji"/>
    </owl:Class>
    


    <!-- http://ncicb.nci.nih.gov/xml/owl/EVS/Thesaurus.owl#Basilar_Artery -->

    <owl:Class rdf:about="http://ncicb.nci.nih.gov/xml/owl/EVS/Thesaurus.owl#Basilar_Artery">
        <owl:equivalentClass rdf:resource="http://www.ihtsdo.org/snomedct.owl#Structure_of_basilar_artery"/>
    </owl:Class>
    


    <!-- http://ncicb.nci.nih.gov/xml/owl/EVS/Thesaurus.owl#Basophil -->

    <owl:Class rdf:about="http://ncicb.nci.nih.gov/xml/owl/EVS/Thesaurus.owl#Basophil">
        <owl:equivalentClass rdf:resource="http://www.ihtsdo.org/snomedct.owl#Basophil,_segmented"/>
    </owl:Class>
    


    <!-- http://ncicb.nci.nih.gov/xml/owl/EVS/Thesaurus.owl#Basophilia -->

    <owl:Class rdf:about="http://ncicb.nci.nih.gov/xml/owl/EVS/Thesaurus.owl#Basophilia">
        <owl:equivalentClass rdf:resource="http://www.ihtsdo.org/snomedct.owl#Basophilia"/>
    </owl:Class>
    


    <!-- http://ncicb.nci.nih.gov/xml/owl/EVS/Thesaurus.owl#Basset_Hound -->

    <owl:Class rdf:about="http://ncicb.nci.nih.gov/xml/owl/EVS/Thesaurus.owl#Basset_Hound">
        <owl:equivalentClass rdf:resource="http://www.ihtsdo.org/snomedct.owl#Basset_hound"/>
    </owl:Class>
    


    <!-- http://ncicb.nci.nih.gov/xml/owl/EVS/Thesaurus.owl#Beagle -->

    <owl:Class rdf:about="http://ncicb.nci.nih.gov/xml/owl/EVS/Thesaurus.owl#Beagle">
        <owl:equivalentClass rdf:resource="http://www.ihtsdo.org/snomedct.owl#Beagle"/>
    </owl:Class>
    


    <!-- http://ncicb.nci.nih.gov/xml/owl/EVS/Thesaurus.owl#Bean -->

    <owl:Class rdf:about="http://ncicb.nci.nih.gov/xml/owl/EVS/Thesaurus.owl#Bean">
        <owl:equivalentClass rdf:resource="http://www.ihtsdo.org/snomedct.owl#Bean"/>
    </owl:Class>
    


    <!-- http://ncicb.nci.nih.gov/xml/owl/EVS/Thesaurus.owl#Bearded_Collie -->

    <owl:Class rdf:about="http://ncicb.nci.nih.gov/xml/owl/EVS/Thesaurus.owl#Bearded_Collie">
        <owl:equivalentClass rdf:resource="http://www.ihtsdo.org/snomedct.owl#Bearded_collie"/>
    </owl:Class>
    


    <!-- http://ncicb.nci.nih.gov/xml/owl/EVS/Thesaurus.owl#Beats_per_Minute -->

    <owl:Class rdf:about="http://ncicb.nci.nih.gov/xml/owl/EVS/Thesaurus.owl#Beats_per_Minute">
        <owl:equivalentClass rdf:resource="http://www.ihtsdo.org/snomedct.owl#beats/min"/>
    </owl:Class>
    


    <!-- http://ncicb.nci.nih.gov/xml/owl/EVS/Thesaurus.owl#Beck_Depression_Inventory -->

    <owl:Class rdf:about="http://ncicb.nci.nih.gov/xml/owl/EVS/Thesaurus.owl#Beck_Depression_Inventory">
        <owl:equivalentClass rdf:resource="http://www.ihtsdo.org/snomedct.owl#Beck_depression_inventory"/>
    </owl:Class>
    


    <!-- http://ncicb.nci.nih.gov/xml/owl/EVS/Thesaurus.owl#Becquerel -->

    <owl:Class rdf:about="http://ncicb.nci.nih.gov/xml/owl/EVS/Thesaurus.owl#Becquerel">
        <owl:equivalentClass rdf:resource="http://www.ihtsdo.org/snomedct.owl#Bq"/>
    </owl:Class>
    


    <!-- http://ncicb.nci.nih.gov/xml/owl/EVS/Thesaurus.owl#Becquerel_per_Microliter -->

    <owl:Class rdf:about="http://ncicb.nci.nih.gov/xml/owl/EVS/Thesaurus.owl#Becquerel_per_Microliter">
        <owl:equivalentClass rdf:resource="http://www.ihtsdo.org/snomedct.owl#kiloBecquerel/milliliter"/>
    </owl:Class>
    


    <!-- http://ncicb.nci.nih.gov/xml/owl/EVS/Thesaurus.owl#Bed_Device_Component -->

    <owl:Class rdf:about="http://ncicb.nci.nih.gov/xml/owl/EVS/Thesaurus.owl#Bed_Device_Component">
        <owl:equivalentClass rdf:resource="http://www.ihtsdo.org/snomedct.owl#Bed"/>
    </owl:Class>
    


    <!-- http://ncicb.nci.nih.gov/xml/owl/EVS/Thesaurus.owl#Bed_Rest -->

    <owl:Class rdf:about="http://ncicb.nci.nih.gov/xml/owl/EVS/Thesaurus.owl#Bed_Rest">
        <owl:equivalentClass rdf:resource="http://www.ihtsdo.org/snomedct.owl#Bedrest"/>
    </owl:Class>
    


    <!-- http://ncicb.nci.nih.gov/xml/owl/EVS/Thesaurus.owl#Bedlington_Terrier -->

    <owl:Class rdf:about="http://ncicb.nci.nih.gov/xml/owl/EVS/Thesaurus.owl#Bedlington_Terrier">
        <owl:equivalentClass rdf:resource="http://www.ihtsdo.org/snomedct.owl#Bedlington_terrier"/>
    </owl:Class>
    


    <!-- http://ncicb.nci.nih.gov/xml/owl/EVS/Thesaurus.owl#Beef -->

    <owl:Class rdf:about="http://ncicb.nci.nih.gov/xml/owl/EVS/Thesaurus.owl#Beef">
        <owl:equivalentClass rdf:resource="http://www.ihtsdo.org/snomedct.owl#Beef"/>
    </owl:Class>
    


    <!-- http://ncicb.nci.nih.gov/xml/owl/EVS/Thesaurus.owl#Before_Exercise -->

    <owl:Class rdf:about="http://ncicb.nci.nih.gov/xml/owl/EVS/Thesaurus.owl#Before_Exercise">
        <owl:equivalentClass rdf:resource="http://www.ihtsdo.org/snomedct.owl#Before_exercise"/>
    </owl:Class>
    


    <!-- http://ncicb.nci.nih.gov/xml/owl/EVS/Thesaurus.owl#Before_Meals -->

    <owl:Class rdf:about="http://ncicb.nci.nih.gov/xml/owl/EVS/Thesaurus.owl#Before_Meals">
        <owl:equivalentClass rdf:resource="http://www.ihtsdo.org/snomedct.owl#Before_meal"/>
    </owl:Class>
    


    <!-- http://ncicb.nci.nih.gov/xml/owl/EVS/Thesaurus.owl#Behcet_s_Syndrome -->

    <owl:Class rdf:about="http://ncicb.nci.nih.gov/xml/owl/EVS/Thesaurus.owl#Behcet_s_Syndrome">
        <owl:equivalentClass rdf:resource="http://www.ihtsdo.org/snomedct.owl#Behcet&#39;s_syndrome"/>
    </owl:Class>
    


    <!-- http://ncicb.nci.nih.gov/xml/owl/EVS/Thesaurus.owl#Belarus -->

    <owl:Class rdf:about="http://ncicb.nci.nih.gov/xml/owl/EVS/Thesaurus.owl#Belarus">
        <owl:equivalentClass rdf:resource="http://www.ihtsdo.org/snomedct.owl#Belorussia"/>
    </owl:Class>
    


    <!-- http://ncicb.nci.nih.gov/xml/owl/EVS/Thesaurus.owl#Belgian_Malinois -->

    <owl:Class rdf:about="http://ncicb.nci.nih.gov/xml/owl/EVS/Thesaurus.owl#Belgian_Malinois">
        <owl:equivalentClass rdf:resource="http://www.ihtsdo.org/snomedct.owl#Belgian_malinois_dog"/>
    </owl:Class>
    


    <!-- http://ncicb.nci.nih.gov/xml/owl/EVS/Thesaurus.owl#Belgian_Sheepdog -->

    <owl:Class rdf:about="http://ncicb.nci.nih.gov/xml/owl/EVS/Thesaurus.owl#Belgian_Sheepdog">
        <owl:equivalentClass rdf:resource="http://www.ihtsdo.org/snomedct.owl#Belgian_sheepdog"/>
    </owl:Class>
    


    <!-- http://ncicb.nci.nih.gov/xml/owl/EVS/Thesaurus.owl#Belgian_Tervuren -->

    <owl:Class rdf:about="http://ncicb.nci.nih.gov/xml/owl/EVS/Thesaurus.owl#Belgian_Tervuren">
        <owl:equivalentClass rdf:resource="http://www.ihtsdo.org/snomedct.owl#Belgian_tervuren_dog"/>
    </owl:Class>
    


    <!-- http://ncicb.nci.nih.gov/xml/owl/EVS/Thesaurus.owl#Belgium -->

    <owl:Class rdf:about="http://ncicb.nci.nih.gov/xml/owl/EVS/Thesaurus.owl#Belgium">
        <owl:equivalentClass rdf:resource="http://www.ihtsdo.org/snomedct.owl#Belgium"/>
    </owl:Class>
    


    <!-- http://ncicb.nci.nih.gov/xml/owl/EVS/Thesaurus.owl#Belize -->

    <owl:Class rdf:about="http://ncicb.nci.nih.gov/xml/owl/EVS/Thesaurus.owl#Belize">
        <owl:equivalentClass rdf:resource="http://www.ihtsdo.org/snomedct.owl#Belize"/>
    </owl:Class>
    


    <!-- http://ncicb.nci.nih.gov/xml/owl/EVS/Thesaurus.owl#Bemiparin_Sodium -->

    <owl:Class rdf:about="http://ncicb.nci.nih.gov/xml/owl/EVS/Thesaurus.owl#Bemiparin_Sodium">
        <owl:equivalentClass rdf:resource="http://www.ihtsdo.org/snomedct.owl#Bemiparin_sodium"/>
    </owl:Class>
    


    <!-- http://ncicb.nci.nih.gov/xml/owl/EVS/Thesaurus.owl#Bendamustine -->

    <owl:Class rdf:about="http://ncicb.nci.nih.gov/xml/owl/EVS/Thesaurus.owl#Bendamustine">
        <owl:equivalentClass rdf:resource="http://www.ihtsdo.org/snomedct.owl#Bendamustine"/>
    </owl:Class>
    


    <!-- http://ncicb.nci.nih.gov/xml/owl/EVS/Thesaurus.owl#Bendamustine_Hydrochloride -->

    <owl:Class rdf:about="http://ncicb.nci.nih.gov/xml/owl/EVS/Thesaurus.owl#Bendamustine_Hydrochloride">
        <owl:equivalentClass rdf:resource="http://www.ihtsdo.org/snomedct.owl#Bendamustine_hydrochloride"/>
    </owl:Class>
    


    <!-- http://ncicb.nci.nih.gov/xml/owl/EVS/Thesaurus.owl#Benign -->

    <owl:Class rdf:about="http://ncicb.nci.nih.gov/xml/owl/EVS/Thesaurus.owl#Benign">
        <owl:equivalentClass rdf:resource="http://www.ihtsdo.org/snomedct.owl#Benign"/>
    </owl:Class>
    


    <!-- http://ncicb.nci.nih.gov/xml/owl/EVS/Thesaurus.owl#Benign_Adrenal_Cortex_Neoplasm -->

    <owl:Class rdf:about="http://ncicb.nci.nih.gov/xml/owl/EVS/Thesaurus.owl#Benign_Adrenal_Cortex_Neoplasm">
        <owl:equivalentClass rdf:resource="http://www.ihtsdo.org/snomedct.owl#Benign_neoplasm_of_adrenal_cortex"/>
    </owl:Class>
    


    <!-- http://ncicb.nci.nih.gov/xml/owl/EVS/Thesaurus.owl#Benign_Adrenal_Gland_Neoplasm -->

    <owl:Class rdf:about="http://ncicb.nci.nih.gov/xml/owl/EVS/Thesaurus.owl#Benign_Adrenal_Gland_Neoplasm">
        <owl:equivalentClass rdf:resource="http://www.ihtsdo.org/snomedct.owl#Benign_neoplasm_of_adrenal_gland"/>
    </owl:Class>
    


    <!-- http://ncicb.nci.nih.gov/xml/owl/EVS/Thesaurus.owl#Benign_Adrenal_Medulla_Neoplasm -->

    <owl:Class rdf:about="http://ncicb.nci.nih.gov/xml/owl/EVS/Thesaurus.owl#Benign_Adrenal_Medulla_Neoplasm">
        <owl:equivalentClass rdf:resource="http://www.ihtsdo.org/snomedct.owl#Benign_neoplasm_of_adrenal_medulla"/>
    </owl:Class>
    


    <!-- http://ncicb.nci.nih.gov/xml/owl/EVS/Thesaurus.owl#Benign_Anal_Neoplasm -->

    <owl:Class rdf:about="http://ncicb.nci.nih.gov/xml/owl/EVS/Thesaurus.owl#Benign_Anal_Neoplasm">
        <owl:equivalentClass rdf:resource="http://www.ihtsdo.org/snomedct.owl#Benign_neoplasm_of_anus"/>
    </owl:Class>
    


    <!-- http://ncicb.nci.nih.gov/xml/owl/EVS/Thesaurus.owl#Benign_Appendix_Neoplasm -->

    <owl:Class rdf:about="http://ncicb.nci.nih.gov/xml/owl/EVS/Thesaurus.owl#Benign_Appendix_Neoplasm">
        <owl:equivalentClass rdf:resource="http://www.ihtsdo.org/snomedct.owl#Benign_neoplasm_of_appendix"/>
    </owl:Class>
    


    <!-- http://ncicb.nci.nih.gov/xml/owl/EVS/Thesaurus.owl#Benign_Brain_Stem_Neoplasm -->

    <owl:Class rdf:about="http://ncicb.nci.nih.gov/xml/owl/EVS/Thesaurus.owl#Benign_Brain_Stem_Neoplasm">
        <owl:equivalentClass rdf:resource="http://www.ihtsdo.org/snomedct.owl#Benign_neoplasm_of_brain_stem"/>
    </owl:Class>
    


    <!-- http://ncicb.nci.nih.gov/xml/owl/EVS/Thesaurus.owl#Benign_Buccal_Mucosa_Neoplasm -->

    <owl:Class rdf:about="http://ncicb.nci.nih.gov/xml/owl/EVS/Thesaurus.owl#Benign_Buccal_Mucosa_Neoplasm">
        <owl:equivalentClass rdf:resource="http://www.ihtsdo.org/snomedct.owl#Benign_neoplasm_of_buccal_mucosa"/>
    </owl:Class>
    


    <!-- http://ncicb.nci.nih.gov/xml/owl/EVS/Thesaurus.owl#Benign_Cecum_Neoplasm -->

    <owl:Class rdf:about="http://ncicb.nci.nih.gov/xml/owl/EVS/Thesaurus.owl#Benign_Cecum_Neoplasm">
        <owl:equivalentClass rdf:resource="http://www.ihtsdo.org/snomedct.owl#Benign_neoplasm_of_cecum"/>
    </owl:Class>
    


    <!-- http://ncicb.nci.nih.gov/xml/owl/EVS/Thesaurus.owl#Benign_Cerebellar_Neoplasm -->

    <owl:Class rdf:about="http://ncicb.nci.nih.gov/xml/owl/EVS/Thesaurus.owl#Benign_Cerebellar_Neoplasm">
        <owl:equivalentClass rdf:resource="http://www.ihtsdo.org/snomedct.owl#Benign_neoplasm_of_cerebellum"/>
    </owl:Class>
    


    <!-- http://ncicb.nci.nih.gov/xml/owl/EVS/Thesaurus.owl#Benign_Choroid_Neoplasm -->

    <owl:Class rdf:about="http://ncicb.nci.nih.gov/xml/owl/EVS/Thesaurus.owl#Benign_Choroid_Neoplasm">
        <owl:equivalentClass rdf:resource="http://www.ihtsdo.org/snomedct.owl#Benign_neoplasm_of_choroid"/>
    </owl:Class>
    


    <!-- http://ncicb.nci.nih.gov/xml/owl/EVS/Thesaurus.owl#Benign_Ciliary_Body_Neoplasm -->

    <owl:Class rdf:about="http://ncicb.nci.nih.gov/xml/owl/EVS/Thesaurus.owl#Benign_Ciliary_Body_Neoplasm">
        <owl:equivalentClass rdf:resource="http://www.ihtsdo.org/snomedct.owl#Benign_neoplasm_of_ciliary_body"/>
    </owl:Class>
    


    <!-- http://ncicb.nci.nih.gov/xml/owl/EVS/Thesaurus.owl#Benign_Colon_Neoplasm -->

    <owl:Class rdf:about="http://ncicb.nci.nih.gov/xml/owl/EVS/Thesaurus.owl#Benign_Colon_Neoplasm">
        <owl:equivalentClass rdf:resource="http://www.ihtsdo.org/snomedct.owl#Benign_neoplasm_of_colon"/>
    </owl:Class>
    


    <!-- http://ncicb.nci.nih.gov/xml/owl/EVS/Thesaurus.owl#Benign_Colorectal_Neoplasm -->

    <owl:Class rdf:about="http://ncicb.nci.nih.gov/xml/owl/EVS/Thesaurus.owl#Benign_Colorectal_Neoplasm">
        <owl:equivalentClass rdf:resource="http://www.ihtsdo.org/snomedct.owl#Benign_neoplasm_of_large_intestine"/>
    </owl:Class>
    


    <!-- http://ncicb.nci.nih.gov/xml/owl/EVS/Thesaurus.owl#Benign_Conjunctival_Neoplasm -->

    <owl:Class rdf:about="http://ncicb.nci.nih.gov/xml/owl/EVS/Thesaurus.owl#Benign_Conjunctival_Neoplasm">
        <owl:equivalentClass rdf:resource="http://www.ihtsdo.org/snomedct.owl#Benign_neoplasm_of_conjunctiva"/>
    </owl:Class>
    


    <!-- http://ncicb.nci.nih.gov/xml/owl/EVS/Thesaurus.owl#Benign_Corneal_Neoplasm -->

    <owl:Class rdf:about="http://ncicb.nci.nih.gov/xml/owl/EVS/Thesaurus.owl#Benign_Corneal_Neoplasm">
        <owl:equivalentClass rdf:resource="http://www.ihtsdo.org/snomedct.owl#Benign_neoplasm_of_cornea"/>
    </owl:Class>
    


    <!-- http://ncicb.nci.nih.gov/xml/owl/EVS/Thesaurus.owl#Benign_Duodenal_Neoplasm -->

    <owl:Class rdf:about="http://ncicb.nci.nih.gov/xml/owl/EVS/Thesaurus.owl#Benign_Duodenal_Neoplasm">
        <owl:equivalentClass rdf:resource="http://www.ihtsdo.org/snomedct.owl#Benign_neoplasm_of_duodenum"/>
    </owl:Class>
    


    <!-- http://ncicb.nci.nih.gov/xml/owl/EVS/Thesaurus.owl#Benign_Epicardial_Neoplasm -->

    <owl:Class rdf:about="http://ncicb.nci.nih.gov/xml/owl/EVS/Thesaurus.owl#Benign_Epicardial_Neoplasm">
        <owl:equivalentClass rdf:resource="http://www.ihtsdo.org/snomedct.owl#Benign_neoplasm_of_epicardium"/>
    </owl:Class>
    


    <!-- http://ncicb.nci.nih.gov/xml/owl/EVS/Thesaurus.owl#Benign_Epiglottis_Neoplasm -->

    <owl:Class rdf:about="http://ncicb.nci.nih.gov/xml/owl/EVS/Thesaurus.owl#Benign_Epiglottis_Neoplasm">
        <owl:equivalentClass rdf:resource="http://www.ihtsdo.org/snomedct.owl#Benign_neoplasm_of_epiglottis"/>
    </owl:Class>
    


    <!-- http://ncicb.nci.nih.gov/xml/owl/EVS/Thesaurus.owl#Benign_Essential_Hypertension -->

    <owl:Class rdf:about="http://ncicb.nci.nih.gov/xml/owl/EVS/Thesaurus.owl#Benign_Essential_Hypertension">
        <owl:equivalentClass rdf:resource="http://www.ihtsdo.org/snomedct.owl#Benign_essential_hypertension"/>
    </owl:Class>
    


    <!-- http://ncicb.nci.nih.gov/xml/owl/EVS/Thesaurus.owl#Benign_External_Ear_Neoplasm -->

    <owl:Class rdf:about="http://ncicb.nci.nih.gov/xml/owl/EVS/Thesaurus.owl#Benign_External_Ear_Neoplasm">
        <owl:equivalentClass rdf:resource="http://www.ihtsdo.org/snomedct.owl#Benign_tumor_of_external_ear"/>
    </owl:Class>
    


    <!-- http://ncicb.nci.nih.gov/xml/owl/EVS/Thesaurus.owl#Benign_Frontal_Sinus_Neoplasm -->

    <owl:Class rdf:about="http://ncicb.nci.nih.gov/xml/owl/EVS/Thesaurus.owl#Benign_Frontal_Sinus_Neoplasm">
        <owl:equivalentClass rdf:resource="http://www.ihtsdo.org/snomedct.owl#Benign_neoplasm_of_frontal_sinus"/>
    </owl:Class>
    


    <!-- http://ncicb.nci.nih.gov/xml/owl/EVS/Thesaurus.owl#Benign_Glottis_Neoplasm -->

    <owl:Class rdf:about="http://ncicb.nci.nih.gov/xml/owl/EVS/Thesaurus.owl#Benign_Glottis_Neoplasm">
        <owl:equivalentClass rdf:resource="http://www.ihtsdo.org/snomedct.owl#Benign_neoplasm_of_glottis"/>
    </owl:Class>
    


    <!-- http://ncicb.nci.nih.gov/xml/owl/EVS/Thesaurus.owl#Benign_Hard_Palate_Neoplasm -->

    <owl:Class rdf:about="http://ncicb.nci.nih.gov/xml/owl/EVS/Thesaurus.owl#Benign_Hard_Palate_Neoplasm">
        <owl:equivalentClass rdf:resource="http://www.ihtsdo.org/snomedct.owl#Benign_neoplasm_of_hard_palate"/>
    </owl:Class>
    


    <!-- http://ncicb.nci.nih.gov/xml/owl/EVS/Thesaurus.owl#Benign_Hypopharyngeal_Neoplasm -->

    <owl:Class rdf:about="http://ncicb.nci.nih.gov/xml/owl/EVS/Thesaurus.owl#Benign_Hypopharyngeal_Neoplasm">
        <owl:equivalentClass rdf:resource="http://www.ihtsdo.org/snomedct.owl#Benign_neoplasm_of_hypopharynx"/>
    </owl:Class>
    


    <!-- http://ncicb.nci.nih.gov/xml/owl/EVS/Thesaurus.owl#Benign_Intestinal_Neoplasm -->

    <owl:Class rdf:about="http://ncicb.nci.nih.gov/xml/owl/EVS/Thesaurus.owl#Benign_Intestinal_Neoplasm">
        <owl:equivalentClass rdf:resource="http://www.ihtsdo.org/snomedct.owl#Benign_neoplasm_of_intestinal_tract"/>
    </owl:Class>
    


    <!-- http://ncicb.nci.nih.gov/xml/owl/EVS/Thesaurus.owl#Benign_Iris_Neoplasm -->

    <owl:Class rdf:about="http://ncicb.nci.nih.gov/xml/owl/EVS/Thesaurus.owl#Benign_Iris_Neoplasm">
        <owl:equivalentClass rdf:resource="http://www.ihtsdo.org/snomedct.owl#Benign_tumor_of_iris"/>
    </owl:Class>
    


    <!-- http://ncicb.nci.nih.gov/xml/owl/EVS/Thesaurus.owl#Benign_Lacrimal_Duct_Neoplasm -->

    <owl:Class rdf:about="http://ncicb.nci.nih.gov/xml/owl/EVS/Thesaurus.owl#Benign_Lacrimal_Duct_Neoplasm">
        <owl:equivalentClass rdf:resource="http://www.ihtsdo.org/snomedct.owl#Benign_neoplasm_lacrimal_duct_NOS"/>
    </owl:Class>
    


    <!-- http://ncicb.nci.nih.gov/xml/owl/EVS/Thesaurus.owl#Benign_Lacrimal_Gland_Neoplasm -->

    <owl:Class rdf:about="http://ncicb.nci.nih.gov/xml/owl/EVS/Thesaurus.owl#Benign_Lacrimal_Gland_Neoplasm">
        <owl:equivalentClass rdf:resource="http://www.ihtsdo.org/snomedct.owl#Benign_neoplasm_of_lacrimal_gland"/>
    </owl:Class>
    


    <!-- http://ncicb.nci.nih.gov/xml/owl/EVS/Thesaurus.owl#Benign_Lip_Neoplasm -->

    <owl:Class rdf:about="http://ncicb.nci.nih.gov/xml/owl/EVS/Thesaurus.owl#Benign_Lip_Neoplasm">
        <owl:equivalentClass rdf:resource="http://www.ihtsdo.org/snomedct.owl#Benign_neoplasm_of_lip"/>
    </owl:Class>
    


    <!-- http://ncicb.nci.nih.gov/xml/owl/EVS/Thesaurus.owl#Benign_Lung_Hilum_Neoplasm -->

    <owl:Class rdf:about="http://ncicb.nci.nih.gov/xml/owl/EVS/Thesaurus.owl#Benign_Lung_Hilum_Neoplasm">
        <owl:equivalentClass rdf:resource="http://www.ihtsdo.org/snomedct.owl#Benign_neoplasm_of_hilus_of_lung"/>
    </owl:Class>
    


    <!-- http://ncicb.nci.nih.gov/xml/owl/EVS/Thesaurus.owl#Benign_Lung_Neoplasm -->

    <owl:Class rdf:about="http://ncicb.nci.nih.gov/xml/owl/EVS/Thesaurus.owl#Benign_Lung_Neoplasm">
        <owl:equivalentClass rdf:resource="http://www.ihtsdo.org/snomedct.owl#Benign_neoplasm_of_lung"/>
    </owl:Class>
    


    <!-- http://ncicb.nci.nih.gov/xml/owl/EVS/Thesaurus.owl#Benign_Lymph_Node_Neoplasm -->

    <owl:Class rdf:about="http://ncicb.nci.nih.gov/xml/owl/EVS/Thesaurus.owl#Benign_Lymph_Node_Neoplasm">
        <owl:equivalentClass rdf:resource="http://www.ihtsdo.org/snomedct.owl#Benign_neoplasm_of_lymph_node"/>
    </owl:Class>
    


    <!-- http://ncicb.nci.nih.gov/xml/owl/EVS/Thesaurus.owl#Benign_Major_Salivary_Gland_Neoplasm -->

    <owl:Class rdf:about="http://ncicb.nci.nih.gov/xml/owl/EVS/Thesaurus.owl#Benign_Major_Salivary_Gland_Neoplasm">
        <owl:equivalentClass rdf:resource="http://www.ihtsdo.org/snomedct.owl#Benign_neoplasm_of_major_salivary_gland"/>
    </owl:Class>
    


    <!-- http://ncicb.nci.nih.gov/xml/owl/EVS/Thesaurus.owl#Benign_Maxillary_Sinus_Neoplasm -->

    <owl:Class rdf:about="http://ncicb.nci.nih.gov/xml/owl/EVS/Thesaurus.owl#Benign_Maxillary_Sinus_Neoplasm">
        <owl:equivalentClass rdf:resource="http://www.ihtsdo.org/snomedct.owl#Benign_neoplasm_of_maxillary_sinus"/>
    </owl:Class>
    


    <!-- http://ncicb.nci.nih.gov/xml/owl/EVS/Thesaurus.owl#Benign_Middle_Ear_Neoplasm -->

    <owl:Class rdf:about="http://ncicb.nci.nih.gov/xml/owl/EVS/Thesaurus.owl#Benign_Middle_Ear_Neoplasm">
        <owl:equivalentClass rdf:resource="http://www.ihtsdo.org/snomedct.owl#Benign_neoplasm_of_middle_ear"/>
    </owl:Class>
    


    <!-- http://ncicb.nci.nih.gov/xml/owl/EVS/Thesaurus.owl#Benign_Minor_Salivary_Gland_Neoplasm -->

    <owl:Class rdf:about="http://ncicb.nci.nih.gov/xml/owl/EVS/Thesaurus.owl#Benign_Minor_Salivary_Gland_Neoplasm">
        <owl:equivalentClass rdf:resource="http://www.ihtsdo.org/snomedct.owl#Benign_neoplasm_of_minor_salivary_gland"/>
    </owl:Class>
    


    <!-- http://ncicb.nci.nih.gov/xml/owl/EVS/Thesaurus.owl#Benign_Nasal_Cavity_Neoplasm -->

    <owl:Class rdf:about="http://ncicb.nci.nih.gov/xml/owl/EVS/Thesaurus.owl#Benign_Nasal_Cavity_Neoplasm">
        <owl:equivalentClass rdf:resource="http://www.ihtsdo.org/snomedct.owl#Benign_neoplasm_of_nasal_cavity"/>
    </owl:Class>
    


    <!-- http://ncicb.nci.nih.gov/xml/owl/EVS/Thesaurus.owl#Benign_Neck_Neoplasm -->

    <owl:Class rdf:about="http://ncicb.nci.nih.gov/xml/owl/EVS/Thesaurus.owl#Benign_Neck_Neoplasm">
        <owl:equivalentClass rdf:resource="http://www.ihtsdo.org/snomedct.owl#Benign_neoplasm_of_neck"/>
    </owl:Class>
    


    <!-- http://ncicb.nci.nih.gov/xml/owl/EVS/Thesaurus.owl#Benign_Neoplasm_of_Lower_Jaw_Bone -->

    <owl:Class rdf:about="http://ncicb.nci.nih.gov/xml/owl/EVS/Thesaurus.owl#Benign_Neoplasm_of_Lower_Jaw_Bone">
        <owl:equivalentClass rdf:resource="http://www.ihtsdo.org/snomedct.owl#Benign_neoplasm_of_lower_jaw_bone_NOS"/>
    </owl:Class>
    


    <!-- http://ncicb.nci.nih.gov/xml/owl/EVS/Thesaurus.owl#Benign_Orbit_Neoplasm -->

    <owl:Class rdf:about="http://ncicb.nci.nih.gov/xml/owl/EVS/Thesaurus.owl#Benign_Orbit_Neoplasm">
        <owl:equivalentClass rdf:resource="http://www.ihtsdo.org/snomedct.owl#Benign_neoplasm_of_orbit"/>
    </owl:Class>
    


    <!-- http://ncicb.nci.nih.gov/xml/owl/EVS/Thesaurus.owl#Benign_Palate_Neoplasm -->

    <owl:Class rdf:about="http://ncicb.nci.nih.gov/xml/owl/EVS/Thesaurus.owl#Benign_Palate_Neoplasm">
        <owl:equivalentClass rdf:resource="http://www.ihtsdo.org/snomedct.owl#Benign_neoplasm_of_palate"/>
    </owl:Class>
    


    <!-- http://ncicb.nci.nih.gov/xml/owl/EVS/Thesaurus.owl#Benign_Parathyroid_Neoplasm -->

    <owl:Class rdf:about="http://ncicb.nci.nih.gov/xml/owl/EVS/Thesaurus.owl#Benign_Parathyroid_Neoplasm">
        <owl:equivalentClass rdf:resource="http://www.ihtsdo.org/snomedct.owl#Benign_neoplasm_of_parathyroid_gland"/>
    </owl:Class>
    


    <!-- http://ncicb.nci.nih.gov/xml/owl/EVS/Thesaurus.owl#Benign_Parotid_Gland_Neoplasm -->

    <owl:Class rdf:about="http://ncicb.nci.nih.gov/xml/owl/EVS/Thesaurus.owl#Benign_Parotid_Gland_Neoplasm">
        <owl:equivalentClass rdf:resource="http://www.ihtsdo.org/snomedct.owl#Benign_neoplasm_of_parotid_gland"/>
    </owl:Class>
    


    <!-- http://ncicb.nci.nih.gov/xml/owl/EVS/Thesaurus.owl#Benign_Pineal_Region_Neoplasm -->

    <owl:Class rdf:about="http://ncicb.nci.nih.gov/xml/owl/EVS/Thesaurus.owl#Benign_Pineal_Region_Neoplasm">
        <owl:equivalentClass rdf:resource="http://www.ihtsdo.org/snomedct.owl#Benign_neoplasm_of_pineal_gland"/>
    </owl:Class>
    


    <!-- http://ncicb.nci.nih.gov/xml/owl/EVS/Thesaurus.owl#Benign_Pituitary_Gland_Neoplasm -->

    <owl:Class rdf:about="http://ncicb.nci.nih.gov/xml/owl/EVS/Thesaurus.owl#Benign_Pituitary_Gland_Neoplasm">
        <owl:equivalentClass rdf:resource="http://www.ihtsdo.org/snomedct.owl#Benign_neoplasm_of_pituitary_gland"/>
    </owl:Class>
    


    <!-- http://ncicb.nci.nih.gov/xml/owl/EVS/Thesaurus.owl#Benign_Pleural_Neoplasm -->

    <owl:Class rdf:about="http://ncicb.nci.nih.gov/xml/owl/EVS/Thesaurus.owl#Benign_Pleural_Neoplasm">
        <owl:equivalentClass rdf:resource="http://www.ihtsdo.org/snomedct.owl#Benign_neoplasm_of_pleura"/>
    </owl:Class>
    


    <!-- http://ncicb.nci.nih.gov/xml/owl/EVS/Thesaurus.owl#Benign_Pyriform_Fossa_Neoplasm -->

    <owl:Class rdf:about="http://ncicb.nci.nih.gov/xml/owl/EVS/Thesaurus.owl#Benign_Pyriform_Fossa_Neoplasm">
        <owl:equivalentClass rdf:resource="http://www.ihtsdo.org/snomedct.owl#Benign_neoplasm_of_pyriform_sinus"/>
    </owl:Class>
    


    <!-- http://ncicb.nci.nih.gov/xml/owl/EVS/Thesaurus.owl#Benign_Rectal_Neoplasm -->

    <owl:Class rdf:about="http://ncicb.nci.nih.gov/xml/owl/EVS/Thesaurus.owl#Benign_Rectal_Neoplasm">
        <owl:equivalentClass rdf:resource="http://www.ihtsdo.org/snomedct.owl#Benign_neoplasm_of_rectum"/>
    </owl:Class>
    


    <!-- http://ncicb.nci.nih.gov/xml/owl/EVS/Thesaurus.owl#Benign_Renal_Pelvis_Neoplasm -->

    <owl:Class rdf:about="http://ncicb.nci.nih.gov/xml/owl/EVS/Thesaurus.owl#Benign_Renal_Pelvis_Neoplasm">
        <owl:equivalentClass rdf:resource="http://www.ihtsdo.org/snomedct.owl#Benign_neoplasm_of_renal_pelvis"/>
    </owl:Class>
    


    <!-- http://ncicb.nci.nih.gov/xml/owl/EVS/Thesaurus.owl#Benign_Respiratory_Tract_Neoplasm -->

    <owl:Class rdf:about="http://ncicb.nci.nih.gov/xml/owl/EVS/Thesaurus.owl#Benign_Respiratory_Tract_Neoplasm">
        <owl:equivalentClass rdf:resource="http://www.ihtsdo.org/snomedct.owl#Benign_neoplasm_of_respiratory_tract"/>
    </owl:Class>
    


    <!-- http://ncicb.nci.nih.gov/xml/owl/EVS/Thesaurus.owl#Benign_Retinal_Neoplasm -->

    <owl:Class rdf:about="http://ncicb.nci.nih.gov/xml/owl/EVS/Thesaurus.owl#Benign_Retinal_Neoplasm">
        <owl:equivalentClass rdf:resource="http://www.ihtsdo.org/snomedct.owl#Benign_neoplasm_of_retina"/>
    </owl:Class>
    


    <!-- http://ncicb.nci.nih.gov/xml/owl/EVS/Thesaurus.owl#Benign_Secondary_Hypertension -->

    <owl:Class rdf:about="http://ncicb.nci.nih.gov/xml/owl/EVS/Thesaurus.owl#Benign_Secondary_Hypertension">
        <owl:equivalentClass rdf:resource="http://www.ihtsdo.org/snomedct.owl#Secondary_benign_hypertension"/>
    </owl:Class>
    


    <!-- http://ncicb.nci.nih.gov/xml/owl/EVS/Thesaurus.owl#Benign_Small_Intestinal_Neoplasm -->

    <owl:Class rdf:about="http://ncicb.nci.nih.gov/xml/owl/EVS/Thesaurus.owl#Benign_Small_Intestinal_Neoplasm">
        <owl:equivalentClass rdf:resource="http://www.ihtsdo.org/snomedct.owl#Benign_neoplasm_of_small_intestine"/>
    </owl:Class>
    


    <!-- http://ncicb.nci.nih.gov/xml/owl/EVS/Thesaurus.owl#Benign_Sphenoid_Sinus_Neoplasm -->

    <owl:Class rdf:about="http://ncicb.nci.nih.gov/xml/owl/EVS/Thesaurus.owl#Benign_Sphenoid_Sinus_Neoplasm">
        <owl:equivalentClass rdf:resource="http://www.ihtsdo.org/snomedct.owl#Benign_neoplasm_of_sphenoidal_sinus"/>
    </owl:Class>
    


    <!-- http://ncicb.nci.nih.gov/xml/owl/EVS/Thesaurus.owl#Benign_Sternal_Neoplasm -->

    <owl:Class rdf:about="http://ncicb.nci.nih.gov/xml/owl/EVS/Thesaurus.owl#Benign_Sternal_Neoplasm">
        <owl:equivalentClass rdf:resource="http://www.ihtsdo.org/snomedct.owl#Benign_neoplasm_of_sternum"/>
    </owl:Class>
    


    <!-- http://ncicb.nci.nih.gov/xml/owl/EVS/Thesaurus.owl#Benign_Subglottis_Neoplasm -->

    <owl:Class rdf:about="http://ncicb.nci.nih.gov/xml/owl/EVS/Thesaurus.owl#Benign_Subglottis_Neoplasm">
        <owl:equivalentClass rdf:resource="http://www.ihtsdo.org/snomedct.owl#Benign_neoplasm_of_subglottis"/>
    </owl:Class>
    


    <!-- http://ncicb.nci.nih.gov/xml/owl/EVS/Thesaurus.owl#Benign_Sublingual_Gland_Neoplasm -->

    <owl:Class rdf:about="http://ncicb.nci.nih.gov/xml/owl/EVS/Thesaurus.owl#Benign_Sublingual_Gland_Neoplasm">
        <owl:equivalentClass rdf:resource="http://www.ihtsdo.org/snomedct.owl#Benign_neoplasm_of_sublingual_gland"/>
    </owl:Class>
    


    <!-- http://ncicb.nci.nih.gov/xml/owl/EVS/Thesaurus.owl#Benign_Submandibular_Gland_Neoplasm -->

    <owl:Class rdf:about="http://ncicb.nci.nih.gov/xml/owl/EVS/Thesaurus.owl#Benign_Submandibular_Gland_Neoplasm">
        <owl:equivalentClass rdf:resource="http://www.ihtsdo.org/snomedct.owl#Benign_neoplasm_of_submaxillary_gland"/>
    </owl:Class>
    


    <!-- http://ncicb.nci.nih.gov/xml/owl/EVS/Thesaurus.owl#Benign_Supraglottis_Neoplasm -->

    <owl:Class rdf:about="http://ncicb.nci.nih.gov/xml/owl/EVS/Thesaurus.owl#Benign_Supraglottis_Neoplasm">
        <owl:equivalentClass rdf:resource="http://www.ihtsdo.org/snomedct.owl#Benign_neoplasm_of_supraglottis"/>
    </owl:Class>
    


    <!-- http://ncicb.nci.nih.gov/xml/owl/EVS/Thesaurus.owl#Benign_Thyroid_Neoplasm -->

    <owl:Class rdf:about="http://ncicb.nci.nih.gov/xml/owl/EVS/Thesaurus.owl#Benign_Thyroid_Neoplasm">
        <owl:equivalentClass rdf:resource="http://www.ihtsdo.org/snomedct.owl#Benign_neoplasm_of_thyroid_gland"/>
    </owl:Class>
    


    <!-- http://ncicb.nci.nih.gov/xml/owl/EVS/Thesaurus.owl#Benign_Tongue_Neoplasm -->

    <owl:Class rdf:about="http://ncicb.nci.nih.gov/xml/owl/EVS/Thesaurus.owl#Benign_Tongue_Neoplasm">
        <owl:equivalentClass rdf:resource="http://www.ihtsdo.org/snomedct.owl#Benign_neoplasm_of_tongue"/>
    </owl:Class>
    


    <!-- http://ncicb.nci.nih.gov/xml/owl/EVS/Thesaurus.owl#Benign_Tracheal_Neoplasm -->

    <owl:Class rdf:about="http://ncicb.nci.nih.gov/xml/owl/EVS/Thesaurus.owl#Benign_Tracheal_Neoplasm">
        <owl:equivalentClass rdf:resource="http://www.ihtsdo.org/snomedct.owl#Benign_neoplasm_of_trachea"/>
    </owl:Class>
    


    <!-- http://ncicb.nci.nih.gov/xml/owl/EVS/Thesaurus.owl#Benign_Ureter_Neoplasm -->

    <owl:Class rdf:about="http://ncicb.nci.nih.gov/xml/owl/EVS/Thesaurus.owl#Benign_Ureter_Neoplasm">
        <owl:equivalentClass rdf:resource="http://www.ihtsdo.org/snomedct.owl#Benign_neoplasm_of_ureter"/>
    </owl:Class>
    


    <!-- http://ncicb.nci.nih.gov/xml/owl/EVS/Thesaurus.owl#Benign_Uvula_Neoplasm -->

    <owl:Class rdf:about="http://ncicb.nci.nih.gov/xml/owl/EVS/Thesaurus.owl#Benign_Uvula_Neoplasm">
        <owl:equivalentClass rdf:resource="http://www.ihtsdo.org/snomedct.owl#Benign_neoplasm_of_uvula"/>
    </owl:Class>
    


    <!-- http://ncicb.nci.nih.gov/xml/owl/EVS/Thesaurus.owl#Benin_Republic -->

    <owl:Class rdf:about="http://ncicb.nci.nih.gov/xml/owl/EVS/Thesaurus.owl#Benin_Republic">
        <owl:equivalentClass rdf:resource="http://www.ihtsdo.org/snomedct.owl#Benin"/>
    </owl:Class>
    


    <!-- http://ncicb.nci.nih.gov/xml/owl/EVS/Thesaurus.owl#Beri_Beri -->

    <owl:Class rdf:about="http://ncicb.nci.nih.gov/xml/owl/EVS/Thesaurus.owl#Beri_Beri">
        <owl:equivalentClass rdf:resource="http://www.ihtsdo.org/snomedct.owl#Beriberi"/>
    </owl:Class>
    


    <!-- http://ncicb.nci.nih.gov/xml/owl/EVS/Thesaurus.owl#Bermuda -->

    <owl:Class rdf:about="http://ncicb.nci.nih.gov/xml/owl/EVS/Thesaurus.owl#Bermuda">
        <owl:equivalentClass rdf:resource="http://www.ihtsdo.org/snomedct.owl#Bermuda"/>
    </owl:Class>
    


    <!-- http://ncicb.nci.nih.gov/xml/owl/EVS/Thesaurus.owl#Bernese_Mountain_Dog -->

    <owl:Class rdf:about="http://ncicb.nci.nih.gov/xml/owl/EVS/Thesaurus.owl#Bernese_Mountain_Dog">
        <owl:equivalentClass rdf:resource="http://www.ihtsdo.org/snomedct.owl#Bernese_mountain_dog"/>
    </owl:Class>
    


    <!-- http://ncicb.nci.nih.gov/xml/owl/EVS/Thesaurus.owl#Berry_Aneurysm -->

    <owl:Class rdf:about="http://ncicb.nci.nih.gov/xml/owl/EVS/Thesaurus.owl#Berry_Aneurysm">
        <owl:equivalentClass rdf:resource="http://www.ihtsdo.org/snomedct.owl#Saccular_aneurysm"/>
    </owl:Class>
    


    <!-- http://ncicb.nci.nih.gov/xml/owl/EVS/Thesaurus.owl#Beryllium_Oxide -->

    <owl:Class rdf:about="http://ncicb.nci.nih.gov/xml/owl/EVS/Thesaurus.owl#Beryllium_Oxide">
        <owl:equivalentClass rdf:resource="http://www.ihtsdo.org/snomedct.owl#Beryllium_oxide"/>
    </owl:Class>
    


    <!-- http://ncicb.nci.nih.gov/xml/owl/EVS/Thesaurus.owl#Beta-2-Microglobulin_Protein -->

    <owl:Class rdf:about="http://ncicb.nci.nih.gov/xml/owl/EVS/Thesaurus.owl#Beta-2-Microglobulin_Protein">
        <owl:equivalentClass rdf:resource="http://www.ihtsdo.org/snomedct.owl#Beta-2-microglobulin"/>
    </owl:Class>
    


    <!-- http://ncicb.nci.nih.gov/xml/owl/EVS/Thesaurus.owl#Beta-Lactam_Antibiotic -->

    <owl:Class rdf:about="http://ncicb.nci.nih.gov/xml/owl/EVS/Thesaurus.owl#Beta-Lactam_Antibiotic">
        <owl:equivalentClass rdf:resource="http://www.ihtsdo.org/snomedct.owl#beta-Lactam_antibiotic"/>
    </owl:Class>
    


    <!-- http://ncicb.nci.nih.gov/xml/owl/EVS/Thesaurus.owl#Beta-Lactamase -->

    <owl:Class rdf:about="http://ncicb.nci.nih.gov/xml/owl/EVS/Thesaurus.owl#Beta-Lactamase">
        <owl:equivalentClass rdf:resource="http://www.ihtsdo.org/snomedct.owl#Penicillinase"/>
    </owl:Class>
    


    <!-- http://ncicb.nci.nih.gov/xml/owl/EVS/Thesaurus.owl#Beta-Propiolactone -->

    <owl:Class rdf:about="http://ncicb.nci.nih.gov/xml/owl/EVS/Thesaurus.owl#Beta-Propiolactone">
        <owl:equivalentClass rdf:resource="http://www.ihtsdo.org/snomedct.owl#b-_Propiolactone"/>
    </owl:Class>
    


    <!-- http://ncicb.nci.nih.gov/xml/owl/EVS/Thesaurus.owl#Beta_Carotene -->

    <owl:Class rdf:about="http://ncicb.nci.nih.gov/xml/owl/EVS/Thesaurus.owl#Beta_Carotene">
        <owl:equivalentClass rdf:resource="http://www.ihtsdo.org/snomedct.owl#Beta-carotene_product"/>
    </owl:Class>
    


    <!-- http://ncicb.nci.nih.gov/xml/owl/EVS/Thesaurus.owl#Beta_Cell -->

    <owl:Class rdf:about="http://ncicb.nci.nih.gov/xml/owl/EVS/Thesaurus.owl#Beta_Cell">
        <owl:equivalentClass rdf:resource="http://www.ihtsdo.org/snomedct.owl#Structure_of_beta_Cell_of_islet"/>
    </owl:Class>
    


    <!-- http://ncicb.nci.nih.gov/xml/owl/EVS/Thesaurus.owl#Beta_Endorphin -->

    <owl:Class rdf:about="http://ncicb.nci.nih.gov/xml/owl/EVS/Thesaurus.owl#Beta_Endorphin">
        <owl:equivalentClass rdf:resource="http://www.ihtsdo.org/snomedct.owl#beta_Endorphin"/>
    </owl:Class>
    


    <!-- http://ncicb.nci.nih.gov/xml/owl/EVS/Thesaurus.owl#Beta_Radiation -->

    <owl:Class rdf:about="http://ncicb.nci.nih.gov/xml/owl/EVS/Thesaurus.owl#Beta_Radiation">
        <owl:equivalentClass rdf:resource="http://www.ihtsdo.org/snomedct.owl#Beta_radiation"/>
    </owl:Class>
    


    <!-- http://ncicb.nci.nih.gov/xml/owl/EVS/Thesaurus.owl#Betamethasone -->

    <owl:Class rdf:about="http://ncicb.nci.nih.gov/xml/owl/EVS/Thesaurus.owl#Betamethasone">
        <owl:equivalentClass rdf:resource="http://www.ihtsdo.org/snomedct.owl#Betamethasone_preparation"/>
    </owl:Class>
    


    <!-- http://ncicb.nci.nih.gov/xml/owl/EVS/Thesaurus.owl#Betaretrovirus -->

    <owl:Class rdf:about="http://ncicb.nci.nih.gov/xml/owl/EVS/Thesaurus.owl#Betaretrovirus">
        <owl:equivalentClass rdf:resource="http://www.ihtsdo.org/snomedct.owl#Genus_Betaretrovirus"/>
    </owl:Class>
    


    <!-- http://ncicb.nci.nih.gov/xml/owl/EVS/Thesaurus.owl#Better -->

    <owl:Class rdf:about="http://ncicb.nci.nih.gov/xml/owl/EVS/Thesaurus.owl#Better">
        <owl:equivalentClass rdf:resource="http://www.ihtsdo.org/snomedct.owl#Better"/>
    </owl:Class>
    


    <!-- http://ncicb.nci.nih.gov/xml/owl/EVS/Thesaurus.owl#Between_Meals -->

    <owl:Class rdf:about="http://ncicb.nci.nih.gov/xml/owl/EVS/Thesaurus.owl#Between_Meals">
        <owl:equivalentClass rdf:resource="http://www.ihtsdo.org/snomedct.owl#Between_meals"/>
    </owl:Class>
    


    <!-- http://ncicb.nci.nih.gov/xml/owl/EVS/Thesaurus.owl#Bexarotene -->

    <owl:Class rdf:about="http://ncicb.nci.nih.gov/xml/owl/EVS/Thesaurus.owl#Bexarotene">
        <owl:equivalentClass rdf:resource="http://www.ihtsdo.org/snomedct.owl#Bexarotene"/>
    </owl:Class>
    


    <!-- http://ncicb.nci.nih.gov/xml/owl/EVS/Thesaurus.owl#Bhutan -->

    <owl:Class rdf:about="http://ncicb.nci.nih.gov/xml/owl/EVS/Thesaurus.owl#Bhutan">
        <owl:equivalentClass rdf:resource="http://www.ihtsdo.org/snomedct.owl#Bhutan"/>
    </owl:Class>
    


    <!-- http://ncicb.nci.nih.gov/xml/owl/EVS/Thesaurus.owl#Bhutanese -->

    <owl:Class rdf:about="http://ncicb.nci.nih.gov/xml/owl/EVS/Thesaurus.owl#Bhutanese">
        <owl:equivalentClass rdf:resource="http://www.ihtsdo.org/snomedct.owl#Bhutanese"/>
    </owl:Class>
    


    <!-- http://ncicb.nci.nih.gov/xml/owl/EVS/Thesaurus.owl#Biceps -->

    <owl:Class rdf:about="http://ncicb.nci.nih.gov/xml/owl/EVS/Thesaurus.owl#Biceps">
        <owl:equivalentClass rdf:resource="http://www.ihtsdo.org/snomedct.owl#Biceps_brachii_muscle_structure"/>
    </owl:Class>
    


    <!-- http://ncicb.nci.nih.gov/xml/owl/EVS/Thesaurus.owl#Biceps_Femoris -->

    <owl:Class rdf:about="http://ncicb.nci.nih.gov/xml/owl/EVS/Thesaurus.owl#Biceps_Femoris">
        <owl:equivalentClass rdf:resource="http://www.ihtsdo.org/snomedct.owl#Biceps_femoris_muscle_structure"/>
    </owl:Class>
    


    <!-- http://ncicb.nci.nih.gov/xml/owl/EVS/Thesaurus.owl#Bichon_Frise -->

    <owl:Class rdf:about="http://ncicb.nci.nih.gov/xml/owl/EVS/Thesaurus.owl#Bichon_Frise">
        <owl:equivalentClass rdf:resource="http://www.ihtsdo.org/snomedct.owl#Bichons_frise_dog"/>
    </owl:Class>
    


    <!-- http://ncicb.nci.nih.gov/xml/owl/EVS/Thesaurus.owl#Bicuspid_Tooth -->

    <owl:Class rdf:about="http://ncicb.nci.nih.gov/xml/owl/EVS/Thesaurus.owl#Bicuspid_Tooth">
        <owl:equivalentClass rdf:resource="http://www.ihtsdo.org/snomedct.owl#Structure_of_premolar_tooth"/>
    </owl:Class>
    


    <!-- http://ncicb.nci.nih.gov/xml/owl/EVS/Thesaurus.owl#Bilaminar_Embryonic_Disc -->

    <owl:Class rdf:about="http://ncicb.nci.nih.gov/xml/owl/EVS/Thesaurus.owl#Bilaminar_Embryonic_Disc">
        <owl:equivalentClass rdf:resource="http://www.ihtsdo.org/snomedct.owl#Bilaminar_embryonic_disc"/>
    </owl:Class>
    


    <!-- http://ncicb.nci.nih.gov/xml/owl/EVS/Thesaurus.owl#Bilateral_Oophorectomy -->

    <owl:Class rdf:about="http://ncicb.nci.nih.gov/xml/owl/EVS/Thesaurus.owl#Bilateral_Oophorectomy">
        <owl:equivalentClass rdf:resource="http://www.ihtsdo.org/snomedct.owl#Bilateral_oophorectomy"/>
    </owl:Class>
    


    <!-- http://ncicb.nci.nih.gov/xml/owl/EVS/Thesaurus.owl#Bilateral_Partial_Salpingectomy -->

    <owl:Class rdf:about="http://ncicb.nci.nih.gov/xml/owl/EVS/Thesaurus.owl#Bilateral_Partial_Salpingectomy">
        <owl:equivalentClass rdf:resource="http://www.ihtsdo.org/snomedct.owl#Bilateral_partial_salpingectomy"/>
    </owl:Class>
    


    <!-- http://ncicb.nci.nih.gov/xml/owl/EVS/Thesaurus.owl#Bilateral_Reduction_Mammoplasty -->

    <owl:Class rdf:about="http://ncicb.nci.nih.gov/xml/owl/EVS/Thesaurus.owl#Bilateral_Reduction_Mammoplasty">
        <owl:equivalentClass rdf:resource="http://www.ihtsdo.org/snomedct.owl#Bilateral_reduction_mammoplasty"/>
    </owl:Class>
    


    <!-- http://ncicb.nci.nih.gov/xml/owl/EVS/Thesaurus.owl#Bilateral_Salpingectomy_with_Oophorectomy -->

    <owl:Class rdf:about="http://ncicb.nci.nih.gov/xml/owl/EVS/Thesaurus.owl#Bilateral_Salpingectomy_with_Oophorectomy">
        <owl:equivalentClass rdf:resource="http://www.ihtsdo.org/snomedct.owl#Bilateral_salpingectomy_with_oophorectomy"/>
    </owl:Class>
    


    <!-- http://ncicb.nci.nih.gov/xml/owl/EVS/Thesaurus.owl#Bile_Canaliculus -->

    <owl:Class rdf:about="http://ncicb.nci.nih.gov/xml/owl/EVS/Thesaurus.owl#Bile_Canaliculus">
        <owl:equivalentClass rdf:resource="http://www.ihtsdo.org/snomedct.owl#Structure_of_bile_canaliculus"/>
    </owl:Class>
    


    <!-- http://ncicb.nci.nih.gov/xml/owl/EVS/Thesaurus.owl#Bile_Duct -->

    <owl:Class rdf:about="http://ncicb.nci.nih.gov/xml/owl/EVS/Thesaurus.owl#Bile_Duct">
        <owl:equivalentClass rdf:resource="http://www.ihtsdo.org/snomedct.owl#Bile_duct_structure"/>
    </owl:Class>
    


    <!-- http://ncicb.nci.nih.gov/xml/owl/EVS/Thesaurus.owl#Bile_Pigment -->

    <owl:Class rdf:about="http://ncicb.nci.nih.gov/xml/owl/EVS/Thesaurus.owl#Bile_Pigment">
        <owl:equivalentClass rdf:resource="http://www.ihtsdo.org/snomedct.owl#Bile_pigment"/>
    </owl:Class>
    


    <!-- http://ncicb.nci.nih.gov/xml/owl/EVS/Thesaurus.owl#Biliary_Tract_Surgery -->

    <owl:Class rdf:about="http://ncicb.nci.nih.gov/xml/owl/EVS/Thesaurus.owl#Biliary_Tract_Surgery">
        <owl:equivalentClass rdf:resource="http://www.ihtsdo.org/snomedct.owl#Operation_on_biliary_tract"/>
    </owl:Class>
    


    <!-- http://ncicb.nci.nih.gov/xml/owl/EVS/Thesaurus.owl#Bilirubin -->

    <owl:Class rdf:about="http://ncicb.nci.nih.gov/xml/owl/EVS/Thesaurus.owl#Bilirubin">
        <owl:equivalentClass rdf:resource="http://www.ihtsdo.org/snomedct.owl#Bilirubin"/>
    </owl:Class>
    


    <!-- http://ncicb.nci.nih.gov/xml/owl/EVS/Thesaurus.owl#Billion_Cells_per_Liter -->

    <owl:Class rdf:about="http://ncicb.nci.nih.gov/xml/owl/EVS/Thesaurus.owl#Billion_Cells_per_Liter">
        <owl:equivalentClass rdf:resource="http://www.ihtsdo.org/snomedct.owl#10*9_cells/L"/>
    </owl:Class>
    


    <!-- http://ncicb.nci.nih.gov/xml/owl/EVS/Thesaurus.owl#Billion_per_Liter -->

    <owl:Class rdf:about="http://ncicb.nci.nih.gov/xml/owl/EVS/Thesaurus.owl#Billion_per_Liter">
        <owl:equivalentClass rdf:resource="http://www.ihtsdo.org/snomedct.owl#10*9/L"/>
    </owl:Class>
    


    <!-- http://ncicb.nci.nih.gov/xml/owl/EVS/Thesaurus.owl#Billroth_II_Procedure -->

    <owl:Class rdf:about="http://ncicb.nci.nih.gov/xml/owl/EVS/Thesaurus.owl#Billroth_II_Procedure">
        <owl:equivalentClass rdf:resource="http://www.ihtsdo.org/snomedct.owl#Resection_of_stomach_with_gastrojejunal_anastomosis"/>
    </owl:Class>
    


    <!-- http://ncicb.nci.nih.gov/xml/owl/EVS/Thesaurus.owl#Billroth_I_Procedure -->

    <owl:Class rdf:about="http://ncicb.nci.nih.gov/xml/owl/EVS/Thesaurus.owl#Billroth_I_Procedure">
        <owl:equivalentClass rdf:resource="http://www.ihtsdo.org/snomedct.owl#Distal_subtotal_gastrectomy"/>
    </owl:Class>
    


    <!-- http://ncicb.nci.nih.gov/xml/owl/EVS/Thesaurus.owl#Bioassay -->

    <owl:Class rdf:about="http://ncicb.nci.nih.gov/xml/owl/EVS/Thesaurus.owl#Bioassay">
        <owl:equivalentClass rdf:resource="http://www.ihtsdo.org/snomedct.owl#Bioassay"/>
    </owl:Class>
    


    <!-- http://ncicb.nci.nih.gov/xml/owl/EVS/Thesaurus.owl#Bioavailable -->

    <owl:Class rdf:about="http://ncicb.nci.nih.gov/xml/owl/EVS/Thesaurus.owl#Bioavailable">
        <owl:equivalentClass rdf:resource="http://www.ihtsdo.org/snomedct.owl#Bioavailable"/>
    </owl:Class>
    


    <!-- http://ncicb.nci.nih.gov/xml/owl/EVS/Thesaurus.owl#Biochemical -->

    <owl:Class rdf:about="http://ncicb.nci.nih.gov/xml/owl/EVS/Thesaurus.owl#Biochemical">
        <owl:equivalentClass rdf:resource="http://www.ihtsdo.org/snomedct.owl#Biochemical"/>
    </owl:Class>
    


    <!-- http://ncicb.nci.nih.gov/xml/owl/EVS/Thesaurus.owl#Biofeedback -->

    <owl:Class rdf:about="http://ncicb.nci.nih.gov/xml/owl/EVS/Thesaurus.owl#Biofeedback">
        <owl:equivalentClass rdf:resource="http://www.ihtsdo.org/snomedct.owl#Biofeedback_procedure"/>
    </owl:Class>
    


    <!-- http://ncicb.nci.nih.gov/xml/owl/EVS/Thesaurus.owl#Bioflavonoid -->

    <owl:Class rdf:about="http://ncicb.nci.nih.gov/xml/owl/EVS/Thesaurus.owl#Bioflavonoid">
        <owl:equivalentClass rdf:resource="http://www.ihtsdo.org/snomedct.owl#Bioflavonoid_preparation"/>
    </owl:Class>
    


    <!-- http://ncicb.nci.nih.gov/xml/owl/EVS/Thesaurus.owl#Biological -->

    <owl:Class rdf:about="http://ncicb.nci.nih.gov/xml/owl/EVS/Thesaurus.owl#Biological">
        <owl:equivalentClass rdf:resource="http://www.ihtsdo.org/snomedct.owl#Biologic"/>
    </owl:Class>
    


    <!-- http://ncicb.nci.nih.gov/xml/owl/EVS/Thesaurus.owl#Biological_Relative -->

    <owl:Class rdf:about="http://ncicb.nci.nih.gov/xml/owl/EVS/Thesaurus.owl#Biological_Relative">
        <owl:equivalentClass rdf:resource="http://www.ihtsdo.org/snomedct.owl#Blood_relative"/>
    </owl:Class>
    


    <!-- http://ncicb.nci.nih.gov/xml/owl/EVS/Thesaurus.owl#Biopolymer -->

    <owl:Class rdf:about="http://ncicb.nci.nih.gov/xml/owl/EVS/Thesaurus.owl#Biopolymer">
        <owl:equivalentClass rdf:resource="http://www.ihtsdo.org/snomedct.owl#Biopolymer"/>
    </owl:Class>
    


    <!-- http://ncicb.nci.nih.gov/xml/owl/EVS/Thesaurus.owl#Biopsy -->

    <owl:Class rdf:about="http://ncicb.nci.nih.gov/xml/owl/EVS/Thesaurus.owl#Biopsy">
        <owl:equivalentClass rdf:resource="http://www.ihtsdo.org/snomedct.owl#Biopsy"/>
    </owl:Class>
    


    <!-- http://ncicb.nci.nih.gov/xml/owl/EVS/Thesaurus.owl#Biopsy_Specimen -->

    <owl:Class rdf:about="http://ncicb.nci.nih.gov/xml/owl/EVS/Thesaurus.owl#Biopsy_Specimen">
        <owl:equivalentClass rdf:resource="http://www.ihtsdo.org/snomedct.owl#Biopsy_sample"/>
    </owl:Class>
    


    <!-- http://ncicb.nci.nih.gov/xml/owl/EVS/Thesaurus.owl#Biopsy_of_Anus -->

    <owl:Class rdf:about="http://ncicb.nci.nih.gov/xml/owl/EVS/Thesaurus.owl#Biopsy_of_Anus">
        <owl:equivalentClass rdf:resource="http://www.ihtsdo.org/snomedct.owl#Biopsy_of_anus"/>
    </owl:Class>
    


    <!-- http://ncicb.nci.nih.gov/xml/owl/EVS/Thesaurus.owl#Biopsy_of_Bile_Duct -->

    <owl:Class rdf:about="http://ncicb.nci.nih.gov/xml/owl/EVS/Thesaurus.owl#Biopsy_of_Bile_Duct">
        <owl:equivalentClass rdf:resource="http://www.ihtsdo.org/snomedct.owl#Biopsy_of_bile_ducts"/>
    </owl:Class>
    


    <!-- http://ncicb.nci.nih.gov/xml/owl/EVS/Thesaurus.owl#Biopsy_of_Bladder -->

    <owl:Class rdf:about="http://ncicb.nci.nih.gov/xml/owl/EVS/Thesaurus.owl#Biopsy_of_Bladder">
        <owl:equivalentClass rdf:resource="http://www.ihtsdo.org/snomedct.owl#Biopsy_of_bladder"/>
    </owl:Class>
    


    <!-- http://ncicb.nci.nih.gov/xml/owl/EVS/Thesaurus.owl#Biopsy_of_Bone -->

    <owl:Class rdf:about="http://ncicb.nci.nih.gov/xml/owl/EVS/Thesaurus.owl#Biopsy_of_Bone">
        <owl:equivalentClass rdf:resource="http://www.ihtsdo.org/snomedct.owl#Biopsy_of_bone"/>
    </owl:Class>
    


    <!-- http://ncicb.nci.nih.gov/xml/owl/EVS/Thesaurus.owl#Biopsy_of_Breast -->

    <owl:Class rdf:about="http://ncicb.nci.nih.gov/xml/owl/EVS/Thesaurus.owl#Biopsy_of_Breast">
        <owl:equivalentClass rdf:resource="http://www.ihtsdo.org/snomedct.owl#Biopsy_of_breast"/>
    </owl:Class>
    


    <!-- http://ncicb.nci.nih.gov/xml/owl/EVS/Thesaurus.owl#Biopsy_of_Colon -->

    <owl:Class rdf:about="http://ncicb.nci.nih.gov/xml/owl/EVS/Thesaurus.owl#Biopsy_of_Colon">
        <owl:equivalentClass rdf:resource="http://www.ihtsdo.org/snomedct.owl#Biopsy_of_colon"/>
    </owl:Class>
    


    <!-- http://ncicb.nci.nih.gov/xml/owl/EVS/Thesaurus.owl#Biopsy_of_Conjunctiva -->

    <owl:Class rdf:about="http://ncicb.nci.nih.gov/xml/owl/EVS/Thesaurus.owl#Biopsy_of_Conjunctiva">
        <owl:equivalentClass rdf:resource="http://www.ihtsdo.org/snomedct.owl#Conjunctival_biopsy"/>
    </owl:Class>
    


    <!-- http://ncicb.nci.nih.gov/xml/owl/EVS/Thesaurus.owl#Biopsy_of_Duodenum -->

    <owl:Class rdf:about="http://ncicb.nci.nih.gov/xml/owl/EVS/Thesaurus.owl#Biopsy_of_Duodenum">
        <owl:equivalentClass rdf:resource="http://www.ihtsdo.org/snomedct.owl#Biopsy_of_duodenum"/>
    </owl:Class>
    


    <!-- http://ncicb.nci.nih.gov/xml/owl/EVS/Thesaurus.owl#Biopsy_of_Heart -->

    <owl:Class rdf:about="http://ncicb.nci.nih.gov/xml/owl/EVS/Thesaurus.owl#Biopsy_of_Heart">
        <owl:equivalentClass rdf:resource="http://www.ihtsdo.org/snomedct.owl#Biopsy_of_heart"/>
    </owl:Class>
    


    <!-- http://ncicb.nci.nih.gov/xml/owl/EVS/Thesaurus.owl#Biopsy_of_Jejunum -->

    <owl:Class rdf:about="http://ncicb.nci.nih.gov/xml/owl/EVS/Thesaurus.owl#Biopsy_of_Jejunum">
        <owl:equivalentClass rdf:resource="http://www.ihtsdo.org/snomedct.owl#Biopsy_of_jejunum"/>
    </owl:Class>
    


    <!-- http://ncicb.nci.nih.gov/xml/owl/EVS/Thesaurus.owl#Biopsy_of_Larynx -->

    <owl:Class rdf:about="http://ncicb.nci.nih.gov/xml/owl/EVS/Thesaurus.owl#Biopsy_of_Larynx">
        <owl:equivalentClass rdf:resource="http://www.ihtsdo.org/snomedct.owl#Biopsy_of_larynx"/>
    </owl:Class>
    


    <!-- http://ncicb.nci.nih.gov/xml/owl/EVS/Thesaurus.owl#Biopsy_of_Lip -->

    <owl:Class rdf:about="http://ncicb.nci.nih.gov/xml/owl/EVS/Thesaurus.owl#Biopsy_of_Lip">
        <owl:equivalentClass rdf:resource="http://www.ihtsdo.org/snomedct.owl#Biopsy_of_lip"/>
    </owl:Class>
    


    <!-- http://ncicb.nci.nih.gov/xml/owl/EVS/Thesaurus.owl#Biopsy_of_Mouth -->

    <owl:Class rdf:about="http://ncicb.nci.nih.gov/xml/owl/EVS/Thesaurus.owl#Biopsy_of_Mouth">
        <owl:equivalentClass rdf:resource="http://www.ihtsdo.org/snomedct.owl#Biopsy_of_mouth"/>
    </owl:Class>
    


    <!-- http://ncicb.nci.nih.gov/xml/owl/EVS/Thesaurus.owl#Biopsy_of_Nasopharynx -->

    <owl:Class rdf:about="http://ncicb.nci.nih.gov/xml/owl/EVS/Thesaurus.owl#Biopsy_of_Nasopharynx">
        <owl:equivalentClass rdf:resource="http://www.ihtsdo.org/snomedct.owl#Biopsy_of_nasopharynx"/>
    </owl:Class>
    


    <!-- http://ncicb.nci.nih.gov/xml/owl/EVS/Thesaurus.owl#Biopsy_of_Nose -->

    <owl:Class rdf:about="http://ncicb.nci.nih.gov/xml/owl/EVS/Thesaurus.owl#Biopsy_of_Nose">
        <owl:equivalentClass rdf:resource="http://www.ihtsdo.org/snomedct.owl#Biopsy_of_nose"/>
    </owl:Class>
    


    <!-- http://ncicb.nci.nih.gov/xml/owl/EVS/Thesaurus.owl#Biopsy_of_Palate -->

    <owl:Class rdf:about="http://ncicb.nci.nih.gov/xml/owl/EVS/Thesaurus.owl#Biopsy_of_Palate">
        <owl:equivalentClass rdf:resource="http://www.ihtsdo.org/snomedct.owl#Biopsy_of_palate"/>
    </owl:Class>
    


    <!-- http://ncicb.nci.nih.gov/xml/owl/EVS/Thesaurus.owl#Biopsy_of_Pancreas -->

    <owl:Class rdf:about="http://ncicb.nci.nih.gov/xml/owl/EVS/Thesaurus.owl#Biopsy_of_Pancreas">
        <owl:equivalentClass rdf:resource="http://www.ihtsdo.org/snomedct.owl#Biopsy_of_pancreas"/>
    </owl:Class>
    


    <!-- http://ncicb.nci.nih.gov/xml/owl/EVS/Thesaurus.owl#Biopsy_of_Parathyroid_Gland -->

    <owl:Class rdf:about="http://ncicb.nci.nih.gov/xml/owl/EVS/Thesaurus.owl#Biopsy_of_Parathyroid_Gland">
        <owl:equivalentClass rdf:resource="http://www.ihtsdo.org/snomedct.owl#Biopsy_of_parathyroid_gland"/>
    </owl:Class>
    


    <!-- http://ncicb.nci.nih.gov/xml/owl/EVS/Thesaurus.owl#Biopsy_of_Pericardium -->

    <owl:Class rdf:about="http://ncicb.nci.nih.gov/xml/owl/EVS/Thesaurus.owl#Biopsy_of_Pericardium">
        <owl:equivalentClass rdf:resource="http://www.ihtsdo.org/snomedct.owl#Pericardial_biopsy"/>
    </owl:Class>
    


    <!-- http://ncicb.nci.nih.gov/xml/owl/EVS/Thesaurus.owl#Biopsy_of_Peritoneum -->

    <owl:Class rdf:about="http://ncicb.nci.nih.gov/xml/owl/EVS/Thesaurus.owl#Biopsy_of_Peritoneum">
        <owl:equivalentClass rdf:resource="http://www.ihtsdo.org/snomedct.owl#Biopsy_of_peritoneum"/>
    </owl:Class>
    


    <!-- http://ncicb.nci.nih.gov/xml/owl/EVS/Thesaurus.owl#Biopsy_of_Pharyngeal_Tonsil -->

    <owl:Class rdf:about="http://ncicb.nci.nih.gov/xml/owl/EVS/Thesaurus.owl#Biopsy_of_Pharyngeal_Tonsil">
        <owl:equivalentClass rdf:resource="http://www.ihtsdo.org/snomedct.owl#Biopsy_of_adenoids"/>
    </owl:Class>
    


    <!-- http://ncicb.nci.nih.gov/xml/owl/EVS/Thesaurus.owl#Biopsy_of_Prostate -->

    <owl:Class rdf:about="http://ncicb.nci.nih.gov/xml/owl/EVS/Thesaurus.owl#Biopsy_of_Prostate">
        <owl:equivalentClass rdf:resource="http://www.ihtsdo.org/snomedct.owl#Biopsy_of_prostate"/>
    </owl:Class>
    


    <!-- http://ncicb.nci.nih.gov/xml/owl/EVS/Thesaurus.owl#Biopsy_of_Pylorus -->

    <owl:Class rdf:about="http://ncicb.nci.nih.gov/xml/owl/EVS/Thesaurus.owl#Biopsy_of_Pylorus">
        <owl:equivalentClass rdf:resource="http://www.ihtsdo.org/snomedct.owl#Biopsy_of_pylorus"/>
    </owl:Class>
    


    <!-- http://ncicb.nci.nih.gov/xml/owl/EVS/Thesaurus.owl#Biopsy_of_Salivary_Gland -->

    <owl:Class rdf:about="http://ncicb.nci.nih.gov/xml/owl/EVS/Thesaurus.owl#Biopsy_of_Salivary_Gland">
        <owl:equivalentClass rdf:resource="http://www.ihtsdo.org/snomedct.owl#Biopsy_of_salivary_gland"/>
    </owl:Class>
    


    <!-- http://ncicb.nci.nih.gov/xml/owl/EVS/Thesaurus.owl#Biopsy_of_Small_Intestine -->

    <owl:Class rdf:about="http://ncicb.nci.nih.gov/xml/owl/EVS/Thesaurus.owl#Biopsy_of_Small_Intestine">
        <owl:equivalentClass rdf:resource="http://www.ihtsdo.org/snomedct.owl#Biopsy_of_small_intestine"/>
    </owl:Class>
    


    <!-- http://ncicb.nci.nih.gov/xml/owl/EVS/Thesaurus.owl#Biopsy_of_Temporal_Artery -->

    <owl:Class rdf:about="http://ncicb.nci.nih.gov/xml/owl/EVS/Thesaurus.owl#Biopsy_of_Temporal_Artery">
        <owl:equivalentClass rdf:resource="http://www.ihtsdo.org/snomedct.owl#Biopsy_of_temporal_artery"/>
    </owl:Class>
    


    <!-- http://ncicb.nci.nih.gov/xml/owl/EVS/Thesaurus.owl#Biopsy_of_Testis -->

    <owl:Class rdf:about="http://ncicb.nci.nih.gov/xml/owl/EVS/Thesaurus.owl#Biopsy_of_Testis">
        <owl:equivalentClass rdf:resource="http://www.ihtsdo.org/snomedct.owl#Biopsy_of_testis"/>
    </owl:Class>
    


    <!-- http://ncicb.nci.nih.gov/xml/owl/EVS/Thesaurus.owl#Biopsy_of_Thyroid_Gland -->

    <owl:Class rdf:about="http://ncicb.nci.nih.gov/xml/owl/EVS/Thesaurus.owl#Biopsy_of_Thyroid_Gland">
        <owl:equivalentClass rdf:resource="http://www.ihtsdo.org/snomedct.owl#Biopsy_of_thyroid"/>
    </owl:Class>
    


    <!-- http://ncicb.nci.nih.gov/xml/owl/EVS/Thesaurus.owl#Biopsy_of_Tongue -->

    <owl:Class rdf:about="http://ncicb.nci.nih.gov/xml/owl/EVS/Thesaurus.owl#Biopsy_of_Tongue">
        <owl:equivalentClass rdf:resource="http://www.ihtsdo.org/snomedct.owl#Biopsy_of_tongue"/>
    </owl:Class>
    


    <!-- http://ncicb.nci.nih.gov/xml/owl/EVS/Thesaurus.owl#Biopsy_of_Trachea -->

    <owl:Class rdf:about="http://ncicb.nci.nih.gov/xml/owl/EVS/Thesaurus.owl#Biopsy_of_Trachea">
        <owl:equivalentClass rdf:resource="http://www.ihtsdo.org/snomedct.owl#Biopsy_of_trachea"/>
    </owl:Class>
    


    <!-- http://ncicb.nci.nih.gov/xml/owl/EVS/Thesaurus.owl#Biopsy_of_Urethra -->

    <owl:Class rdf:about="http://ncicb.nci.nih.gov/xml/owl/EVS/Thesaurus.owl#Biopsy_of_Urethra">
        <owl:equivalentClass rdf:resource="http://www.ihtsdo.org/snomedct.owl#Biopsy_of_urethra"/>
    </owl:Class>
    


    <!-- http://ncicb.nci.nih.gov/xml/owl/EVS/Thesaurus.owl#Biotin -->

    <owl:Class rdf:about="http://ncicb.nci.nih.gov/xml/owl/EVS/Thesaurus.owl#Biotin">
        <owl:equivalentClass rdf:resource="http://www.ihtsdo.org/snomedct.owl#Biotin_preparation"/>
    </owl:Class>
    


    <!-- http://ncicb.nci.nih.gov/xml/owl/EVS/Thesaurus.owl#Biperiden -->

    <owl:Class rdf:about="http://ncicb.nci.nih.gov/xml/owl/EVS/Thesaurus.owl#Biperiden">
        <owl:equivalentClass rdf:resource="http://www.ihtsdo.org/snomedct.owl#Biperiden"/>
    </owl:Class>
    


    <!-- http://ncicb.nci.nih.gov/xml/owl/EVS/Thesaurus.owl#Biperiden_Hydrochloride -->

    <owl:Class rdf:about="http://ncicb.nci.nih.gov/xml/owl/EVS/Thesaurus.owl#Biperiden_Hydrochloride">
        <owl:equivalentClass rdf:resource="http://www.ihtsdo.org/snomedct.owl#Biperiden_hydrochloride"/>
    </owl:Class>
    


    <!-- http://ncicb.nci.nih.gov/xml/owl/EVS/Thesaurus.owl#Biperiden_Lactate -->

    <owl:Class rdf:about="http://ncicb.nci.nih.gov/xml/owl/EVS/Thesaurus.owl#Biperiden_Lactate">
        <owl:equivalentClass rdf:resource="http://www.ihtsdo.org/snomedct.owl#Biperiden_lactate"/>
    </owl:Class>
    


    <!-- http://ncicb.nci.nih.gov/xml/owl/EVS/Thesaurus.owl#Biphasic -->

    <owl:Class rdf:about="http://ncicb.nci.nih.gov/xml/owl/EVS/Thesaurus.owl#Biphasic">
        <owl:equivalentClass rdf:resource="http://www.ihtsdo.org/snomedct.owl#Biphasic"/>
    </owl:Class>
    


    <!-- http://ncicb.nci.nih.gov/xml/owl/EVS/Thesaurus.owl#Bipolar_Depression -->

    <owl:Class rdf:about="http://ncicb.nci.nih.gov/xml/owl/EVS/Thesaurus.owl#Bipolar_Depression">
        <owl:equivalentClass rdf:resource="http://www.ihtsdo.org/snomedct.owl#Bipolar_affective_disorder,_current_episode_depression"/>
    </owl:Class>
    


    <!-- http://ncicb.nci.nih.gov/xml/owl/EVS/Thesaurus.owl#Bipolar_Disorder -->

    <owl:Class rdf:about="http://ncicb.nci.nih.gov/xml/owl/EVS/Thesaurus.owl#Bipolar_Disorder">
        <owl:equivalentClass rdf:resource="http://www.ihtsdo.org/snomedct.owl#Unspecified_bipolar_affective_disorder,_NOS"/>
    </owl:Class>
    


    <!-- http://ncicb.nci.nih.gov/xml/owl/EVS/Thesaurus.owl#Bird -->

    <owl:Class rdf:about="http://ncicb.nci.nih.gov/xml/owl/EVS/Thesaurus.owl#Bird">
        <owl:equivalentClass rdf:resource="http://www.ihtsdo.org/snomedct.owl#Class_Aves"/>
    </owl:Class>
    


    <!-- http://ncicb.nci.nih.gov/xml/owl/EVS/Thesaurus.owl#Birth -->

    <owl:Class rdf:about="http://ncicb.nci.nih.gov/xml/owl/EVS/Thesaurus.owl#Birth">
        <owl:equivalentClass rdf:resource="http://www.ihtsdo.org/snomedct.owl#Birth"/>
    </owl:Class>
    


    <!-- http://ncicb.nci.nih.gov/xml/owl/EVS/Thesaurus.owl#Birth_Date -->

    <owl:Class rdf:about="http://ncicb.nci.nih.gov/xml/owl/EVS/Thesaurus.owl#Birth_Date">
        <owl:equivalentClass rdf:resource="http://www.ihtsdo.org/snomedct.owl#Date_of_birth_of_recipient_of_care"/>
    </owl:Class>
    


    <!-- http://ncicb.nci.nih.gov/xml/owl/EVS/Thesaurus.owl#Bis_Chloromethyl_Ether -->

    <owl:Class rdf:about="http://ncicb.nci.nih.gov/xml/owl/EVS/Thesaurus.owl#Bis_Chloromethyl_Ether">
        <owl:equivalentClass rdf:resource="http://www.ihtsdo.org/snomedct.owl#bis-Chloro_methyl_ether"/>
    </owl:Class>
    


    <!-- http://ncicb.nci.nih.gov/xml/owl/EVS/Thesaurus.owl#Bitolterol -->

    <owl:Class rdf:about="http://ncicb.nci.nih.gov/xml/owl/EVS/Thesaurus.owl#Bitolterol">
        <owl:equivalentClass rdf:resource="http://www.ihtsdo.org/snomedct.owl#Bitolterol"/>
    </owl:Class>
    


    <!-- http://ncicb.nci.nih.gov/xml/owl/EVS/Thesaurus.owl#Bitolterol_Mesylate -->

    <owl:Class rdf:about="http://ncicb.nci.nih.gov/xml/owl/EVS/Thesaurus.owl#Bitolterol_Mesylate">
        <owl:equivalentClass rdf:resource="http://www.ihtsdo.org/snomedct.owl#Bitolterol_mesylate"/>
    </owl:Class>
    


    <!-- http://ncicb.nci.nih.gov/xml/owl/EVS/Thesaurus.owl#Black_and_Tan_Coonhound -->

    <owl:Class rdf:about="http://ncicb.nci.nih.gov/xml/owl/EVS/Thesaurus.owl#Black_and_Tan_Coonhound">
        <owl:equivalentClass rdf:resource="http://www.ihtsdo.org/snomedct.owl#Black_and_tan_coonhound"/>
    </owl:Class>
    


    <!-- http://ncicb.nci.nih.gov/xml/owl/EVS/Thesaurus.owl#Blackberry -->

    <owl:Class rdf:about="http://ncicb.nci.nih.gov/xml/owl/EVS/Thesaurus.owl#Blackberry">
        <owl:equivalentClass rdf:resource="http://www.ihtsdo.org/snomedct.owl#Blackberries"/>
    </owl:Class>
    


    <!-- http://ncicb.nci.nih.gov/xml/owl/EVS/Thesaurus.owl#Blackfeet -->

    <owl:Class rdf:about="http://ncicb.nci.nih.gov/xml/owl/EVS/Thesaurus.owl#Blackfeet">
        <owl:equivalentClass rdf:resource="http://www.ihtsdo.org/snomedct.owl#Blackfeet"/>
    </owl:Class>
    


    <!-- http://ncicb.nci.nih.gov/xml/owl/EVS/Thesaurus.owl#Bladder_Fundus -->

    <owl:Class rdf:about="http://ncicb.nci.nih.gov/xml/owl/EVS/Thesaurus.owl#Bladder_Fundus">
        <owl:equivalentClass rdf:resource="http://www.ihtsdo.org/snomedct.owl#Structure_of_fundus_of_urinary_bladder"/>
    </owl:Class>
    


    <!-- http://ncicb.nci.nih.gov/xml/owl/EVS/Thesaurus.owl#Bladder_Irrigation -->

    <owl:Class rdf:about="http://ncicb.nci.nih.gov/xml/owl/EVS/Thesaurus.owl#Bladder_Irrigation">
        <owl:equivalentClass rdf:resource="http://www.ihtsdo.org/snomedct.owl#Irrigation_of_urinary_bladder"/>
    </owl:Class>
    


    <!-- http://ncicb.nci.nih.gov/xml/owl/EVS/Thesaurus.owl#Bladder_Transitional_Cell -->

    <owl:Class rdf:about="http://ncicb.nci.nih.gov/xml/owl/EVS/Thesaurus.owl#Bladder_Transitional_Cell">
        <owl:equivalentClass rdf:resource="http://www.ihtsdo.org/snomedct.owl#Urinary_tract_transitional_epithelial_cell"/>
    </owl:Class>
    


    <!-- http://ncicb.nci.nih.gov/xml/owl/EVS/Thesaurus.owl#Bladder_Transitional_Cell_Epithelium -->

    <owl:Class rdf:about="http://ncicb.nci.nih.gov/xml/owl/EVS/Thesaurus.owl#Bladder_Transitional_Cell_Epithelium">
        <owl:equivalentClass rdf:resource="http://www.ihtsdo.org/snomedct.owl#Urinary_bladder_transitional_epithelium"/>
    </owl:Class>
    


    <!-- http://ncicb.nci.nih.gov/xml/owl/EVS/Thesaurus.owl#Bladder_Trigone -->

    <owl:Class rdf:about="http://ncicb.nci.nih.gov/xml/owl/EVS/Thesaurus.owl#Bladder_Trigone">
        <owl:equivalentClass rdf:resource="http://www.ihtsdo.org/snomedct.owl#Trigonal_structure"/>
    </owl:Class>
    


    <!-- http://ncicb.nci.nih.gov/xml/owl/EVS/Thesaurus.owl#Bladder_Wall -->

    <owl:Class rdf:about="http://ncicb.nci.nih.gov/xml/owl/EVS/Thesaurus.owl#Bladder_Wall">
        <owl:equivalentClass rdf:resource="http://www.ihtsdo.org/snomedct.owl#Structure_of_wall_of_urinary_bladder"/>
    </owl:Class>
    


    <!-- http://ncicb.nci.nih.gov/xml/owl/EVS/Thesaurus.owl#Blast_Cells_Present -->

    <owl:Class rdf:about="http://ncicb.nci.nih.gov/xml/owl/EVS/Thesaurus.owl#Blast_Cells_Present">
        <owl:equivalentClass rdf:resource="http://www.ihtsdo.org/snomedct.owl#Blast_cells_present"/>
    </owl:Class>
    


    <!-- http://ncicb.nci.nih.gov/xml/owl/EVS/Thesaurus.owl#Blastocyst -->

    <owl:Class rdf:about="http://ncicb.nci.nih.gov/xml/owl/EVS/Thesaurus.owl#Blastocyst">
        <owl:equivalentClass rdf:resource="http://www.ihtsdo.org/snomedct.owl#Blastocyst_structure"/>
    </owl:Class>
    


    <!-- http://ncicb.nci.nih.gov/xml/owl/EVS/Thesaurus.owl#Blastomere -->

    <owl:Class rdf:about="http://ncicb.nci.nih.gov/xml/owl/EVS/Thesaurus.owl#Blastomere">
        <owl:equivalentClass rdf:resource="http://www.ihtsdo.org/snomedct.owl#Structure_of_embryo_stage_2"/>
    </owl:Class>
    


    <!-- http://ncicb.nci.nih.gov/xml/owl/EVS/Thesaurus.owl#Block -->

    <owl:Class rdf:about="http://ncicb.nci.nih.gov/xml/owl/EVS/Thesaurus.owl#Block">
        <owl:equivalentClass rdf:resource="http://www.ihtsdo.org/snomedct.owl#Blocking"/>
    </owl:Class>
    


    <!-- http://ncicb.nci.nih.gov/xml/owl/EVS/Thesaurus.owl#Block_Dissection_of_Inguinal_Lymph_Nodes -->

    <owl:Class rdf:about="http://ncicb.nci.nih.gov/xml/owl/EVS/Thesaurus.owl#Block_Dissection_of_Inguinal_Lymph_Nodes">
        <owl:equivalentClass rdf:resource="http://www.ihtsdo.org/snomedct.owl#Block_dissection_of_inguinal_lymph_nodes"/>
    </owl:Class>
    


    <!-- http://ncicb.nci.nih.gov/xml/owl/EVS/Thesaurus.owl#Blocking_Antibody -->

    <owl:Class rdf:about="http://ncicb.nci.nih.gov/xml/owl/EVS/Thesaurus.owl#Blocking_Antibody">
        <owl:equivalentClass rdf:resource="http://www.ihtsdo.org/snomedct.owl#Blocking_antibody"/>
    </owl:Class>
    


    <!-- http://ncicb.nci.nih.gov/xml/owl/EVS/Thesaurus.owl#Blood_Administration_Set -->

    <owl:Class rdf:about="http://ncicb.nci.nih.gov/xml/owl/EVS/Thesaurus.owl#Blood_Administration_Set">
        <owl:equivalentClass rdf:resource="http://www.ihtsdo.org/snomedct.owl#Blood_administration_set,_device"/>
    </owl:Class>
    


    <!-- http://ncicb.nci.nih.gov/xml/owl/EVS/Thesaurus.owl#Blood_Capillary -->

    <owl:Class rdf:about="http://ncicb.nci.nih.gov/xml/owl/EVS/Thesaurus.owl#Blood_Capillary">
        <owl:equivalentClass rdf:resource="http://www.ihtsdo.org/snomedct.owl#Structure_of_capillary_blood_vessel"/>
    </owl:Class>
    


    <!-- http://ncicb.nci.nih.gov/xml/owl/EVS/Thesaurus.owl#Blood_Cell_Count -->

    <owl:Class rdf:about="http://ncicb.nci.nih.gov/xml/owl/EVS/Thesaurus.owl#Blood_Cell_Count">
        <owl:equivalentClass rdf:resource="http://www.ihtsdo.org/snomedct.owl#Full_blood_count_NOS"/>
    </owl:Class>
    


    <!-- http://ncicb.nci.nih.gov/xml/owl/EVS/Thesaurus.owl#Blood_Clot -->

    <owl:Class rdf:about="http://ncicb.nci.nih.gov/xml/owl/EVS/Thesaurus.owl#Blood_Clot">
        <owl:equivalentClass rdf:resource="http://www.ihtsdo.org/snomedct.owl#Blood_clot"/>
    </owl:Class>
    


    <!-- http://ncicb.nci.nih.gov/xml/owl/EVS/Thesaurus.owl#Blood_Pressure -->

    <owl:Class rdf:about="http://ncicb.nci.nih.gov/xml/owl/EVS/Thesaurus.owl#Blood_Pressure">
        <owl:equivalentClass rdf:resource="http://www.ihtsdo.org/snomedct.owl#Blood_pressure"/>
    </owl:Class>
    


    <!-- http://ncicb.nci.nih.gov/xml/owl/EVS/Thesaurus.owl#Blood_Pressure_Finding -->

    <owl:Class rdf:about="http://ncicb.nci.nih.gov/xml/owl/EVS/Thesaurus.owl#Blood_Pressure_Finding">
        <owl:equivalentClass rdf:resource="http://www.ihtsdo.org/snomedct.owl#Blood_pressure_finding"/>
    </owl:Class>
    


    <!-- http://ncicb.nci.nih.gov/xml/owl/EVS/Thesaurus.owl#Blood_Sample -->

    <owl:Class rdf:about="http://ncicb.nci.nih.gov/xml/owl/EVS/Thesaurus.owl#Blood_Sample">
        <owl:equivalentClass rdf:resource="http://www.ihtsdo.org/snomedct.owl#Blood_specimen"/>
    </owl:Class>
    


    <!-- http://ncicb.nci.nih.gov/xml/owl/EVS/Thesaurus.owl#Blood_Urea_Nitrogen_Measurement -->

    <owl:Class rdf:about="http://ncicb.nci.nih.gov/xml/owl/EVS/Thesaurus.owl#Blood_Urea_Nitrogen_Measurement">
        <owl:equivalentClass rdf:resource="http://www.ihtsdo.org/snomedct.owl#Blood_urea_nitrogen_measurement"/>
    </owl:Class>
    


    <!-- http://ncicb.nci.nih.gov/xml/owl/EVS/Thesaurus.owl#Blood_Vessel -->

    <owl:Class rdf:about="http://ncicb.nci.nih.gov/xml/owl/EVS/Thesaurus.owl#Blood_Vessel">
        <owl:equivalentClass rdf:resource="http://www.ihtsdo.org/snomedct.owl#Blood_vessel_structure"/>
    </owl:Class>
    


    <!-- http://ncicb.nci.nih.gov/xml/owl/EVS/Thesaurus.owl#Bloodhound -->

    <owl:Class rdf:about="http://ncicb.nci.nih.gov/xml/owl/EVS/Thesaurus.owl#Bloodhound">
        <owl:equivalentClass rdf:resource="http://www.ihtsdo.org/snomedct.owl#Bloodhound"/>
    </owl:Class>
    


    <!-- http://ncicb.nci.nih.gov/xml/owl/EVS/Thesaurus.owl#Blotting_Southern -->

    <owl:Class rdf:about="http://ncicb.nci.nih.gov/xml/owl/EVS/Thesaurus.owl#Blotting_Southern">
        <owl:equivalentClass rdf:resource="http://www.ihtsdo.org/snomedct.owl#Southern_blot_assay"/>
    </owl:Class>
    


    <!-- http://ncicb.nci.nih.gov/xml/owl/EVS/Thesaurus.owl#Blueberry -->

    <owl:Class rdf:about="http://ncicb.nci.nih.gov/xml/owl/EVS/Thesaurus.owl#Blueberry">
        <owl:equivalentClass rdf:resource="http://www.ihtsdo.org/snomedct.owl#Blueberries"/>
    </owl:Class>
    


    <!-- http://ncicb.nci.nih.gov/xml/owl/EVS/Thesaurus.owl#Body_Lice -->

    <owl:Class rdf:about="http://ncicb.nci.nih.gov/xml/owl/EVS/Thesaurus.owl#Body_Lice">
        <owl:equivalentClass rdf:resource="http://www.ihtsdo.org/snomedct.owl#Pediculus_humanus"/>
    </owl:Class>
    


    <!-- http://ncicb.nci.nih.gov/xml/owl/EVS/Thesaurus.owl#Body_Mass_Index -->

    <owl:Class rdf:about="http://ncicb.nci.nih.gov/xml/owl/EVS/Thesaurus.owl#Body_Mass_Index">
        <owl:equivalentClass rdf:resource="http://www.ihtsdo.org/snomedct.owl#Body_mass_index"/>
    </owl:Class>
    


    <!-- http://ncicb.nci.nih.gov/xml/owl/EVS/Thesaurus.owl#Body_Part -->

    <owl:Class rdf:about="http://ncicb.nci.nih.gov/xml/owl/EVS/Thesaurus.owl#Body_Part">
        <owl:equivalentClass rdf:resource="http://www.ihtsdo.org/snomedct.owl#Body_part_structure"/>
    </owl:Class>
    


    <!-- http://ncicb.nci.nih.gov/xml/owl/EVS/Thesaurus.owl#Body_Position -->

    <owl:Class rdf:about="http://ncicb.nci.nih.gov/xml/owl/EVS/Thesaurus.owl#Body_Position">
        <owl:equivalentClass rdf:resource="http://www.ihtsdo.org/snomedct.owl#Body_position"/>
    </owl:Class>
    


    <!-- http://ncicb.nci.nih.gov/xml/owl/EVS/Thesaurus.owl#Body_Region -->

    <owl:Class rdf:about="http://ncicb.nci.nih.gov/xml/owl/EVS/Thesaurus.owl#Body_Region">
        <owl:equivalentClass rdf:resource="http://www.ihtsdo.org/snomedct.owl#Body_region_structure"/>
    </owl:Class>
    


    <!-- http://ncicb.nci.nih.gov/xml/owl/EVS/Thesaurus.owl#Body_of_the_Corpus_Callosum -->

    <owl:Class rdf:about="http://ncicb.nci.nih.gov/xml/owl/EVS/Thesaurus.owl#Body_of_the_Corpus_Callosum">
        <owl:equivalentClass rdf:resource="http://www.ihtsdo.org/snomedct.owl#Structure_of_body_of_corpus_callosum"/>
    </owl:Class>
    


    <!-- http://ncicb.nci.nih.gov/xml/owl/EVS/Thesaurus.owl#Body_of_the_Epididymis -->

    <owl:Class rdf:about="http://ncicb.nci.nih.gov/xml/owl/EVS/Thesaurus.owl#Body_of_the_Epididymis">
        <owl:equivalentClass rdf:resource="http://www.ihtsdo.org/snomedct.owl#Structure_of_body_of_epididymis"/>
    </owl:Class>
    


    <!-- http://ncicb.nci.nih.gov/xml/owl/EVS/Thesaurus.owl#Body_of_the_Lateral_Ventricle -->

    <owl:Class rdf:about="http://ncicb.nci.nih.gov/xml/owl/EVS/Thesaurus.owl#Body_of_the_Lateral_Ventricle">
        <owl:equivalentClass rdf:resource="http://www.ihtsdo.org/snomedct.owl#Structure_of_body_of_lateral_ventricle"/>
    </owl:Class>
    


    <!-- http://ncicb.nci.nih.gov/xml/owl/EVS/Thesaurus.owl#Body_of_the_Pancreas -->

    <owl:Class rdf:about="http://ncicb.nci.nih.gov/xml/owl/EVS/Thesaurus.owl#Body_of_the_Pancreas">
        <owl:equivalentClass rdf:resource="http://www.ihtsdo.org/snomedct.owl#Structure_of_body_of_pancreas"/>
    </owl:Class>
    


    <!-- http://ncicb.nci.nih.gov/xml/owl/EVS/Thesaurus.owl#Body_of_the_Penis -->

    <owl:Class rdf:about="http://ncicb.nci.nih.gov/xml/owl/EVS/Thesaurus.owl#Body_of_the_Penis">
        <owl:equivalentClass rdf:resource="http://www.ihtsdo.org/snomedct.owl#Corpus_penis_structure"/>
    </owl:Class>
    


    <!-- http://ncicb.nci.nih.gov/xml/owl/EVS/Thesaurus.owl#Bolivia -->

    <owl:Class rdf:about="http://ncicb.nci.nih.gov/xml/owl/EVS/Thesaurus.owl#Bolivia">
        <owl:equivalentClass rdf:resource="http://www.ihtsdo.org/snomedct.owl#Bolivia"/>
    </owl:Class>
    


    <!-- http://ncicb.nci.nih.gov/xml/owl/EVS/Thesaurus.owl#Bone -->

    <owl:Class rdf:about="http://ncicb.nci.nih.gov/xml/owl/EVS/Thesaurus.owl#Bone">
        <owl:equivalentClass rdf:resource="http://www.ihtsdo.org/snomedct.owl#Bone_structure"/>
    </owl:Class>
    


    <!-- http://ncicb.nci.nih.gov/xml/owl/EVS/Thesaurus.owl#Bone_Cell -->

    <owl:Class rdf:about="http://ncicb.nci.nih.gov/xml/owl/EVS/Thesaurus.owl#Bone_Cell">
        <owl:equivalentClass rdf:resource="http://www.ihtsdo.org/snomedct.owl#Cell_of_bone"/>
    </owl:Class>
    


    <!-- http://ncicb.nci.nih.gov/xml/owl/EVS/Thesaurus.owl#Bone_Formation -->

    <owl:Class rdf:about="http://ncicb.nci.nih.gov/xml/owl/EVS/Thesaurus.owl#Bone_Formation">
        <owl:equivalentClass rdf:resource="http://www.ihtsdo.org/snomedct.owl#New_bone_formation"/>
    </owl:Class>
    


    <!-- http://ncicb.nci.nih.gov/xml/owl/EVS/Thesaurus.owl#Bone_Marrow -->

    <owl:Class rdf:about="http://ncicb.nci.nih.gov/xml/owl/EVS/Thesaurus.owl#Bone_Marrow">
        <owl:equivalentClass rdf:resource="http://www.ihtsdo.org/snomedct.owl#All_bone_marrow"/>
    </owl:Class>
    


    <!-- http://ncicb.nci.nih.gov/xml/owl/EVS/Thesaurus.owl#Bone_Marrow_Aspiration -->

    <owl:Class rdf:about="http://ncicb.nci.nih.gov/xml/owl/EVS/Thesaurus.owl#Bone_Marrow_Aspiration">
        <owl:equivalentClass rdf:resource="http://www.ihtsdo.org/snomedct.owl#Bone_marrow_aspiration_procedure"/>
    </owl:Class>
    


    <!-- http://ncicb.nci.nih.gov/xml/owl/EVS/Thesaurus.owl#Bone_Marrow_Biopsy -->

    <owl:Class rdf:about="http://ncicb.nci.nih.gov/xml/owl/EVS/Thesaurus.owl#Bone_Marrow_Biopsy">
        <owl:equivalentClass rdf:resource="http://www.ihtsdo.org/snomedct.owl#Bone_marrow_sampling"/>
    </owl:Class>
    


    <!-- http://ncicb.nci.nih.gov/xml/owl/EVS/Thesaurus.owl#Bone_Marrow_Donation -->

    <owl:Class rdf:about="http://ncicb.nci.nih.gov/xml/owl/EVS/Thesaurus.owl#Bone_Marrow_Donation">
        <owl:equivalentClass rdf:resource="http://www.ihtsdo.org/snomedct.owl#Donation_of_bone_marrow"/>
    </owl:Class>
    


    <!-- http://ncicb.nci.nih.gov/xml/owl/EVS/Thesaurus.owl#Bone_Marrow_Purging -->

    <owl:Class rdf:about="http://ncicb.nci.nih.gov/xml/owl/EVS/Thesaurus.owl#Bone_Marrow_Purging">
        <owl:equivalentClass rdf:resource="http://www.ihtsdo.org/snomedct.owl#Marrow_purging_procedure"/>
    </owl:Class>
    


    <!-- http://ncicb.nci.nih.gov/xml/owl/EVS/Thesaurus.owl#Bone_Marrow_Transplantation -->

    <owl:Class rdf:about="http://ncicb.nci.nih.gov/xml/owl/EVS/Thesaurus.owl#Bone_Marrow_Transplantation">
        <owl:equivalentClass rdf:resource="http://www.ihtsdo.org/snomedct.owl#Transplantation_of_bone_marrow"/>
    </owl:Class>
    


    <!-- http://ncicb.nci.nih.gov/xml/owl/EVS/Thesaurus.owl#Bone_Scan -->

    <owl:Class rdf:about="http://ncicb.nci.nih.gov/xml/owl/EVS/Thesaurus.owl#Bone_Scan">
        <owl:equivalentClass rdf:resource="http://www.ihtsdo.org/snomedct.owl#Radioisotope_scan_of_bone"/>
    </owl:Class>
    


    <!-- http://ncicb.nci.nih.gov/xml/owl/EVS/Thesaurus.owl#Bone_Tissue -->

    <owl:Class rdf:about="http://ncicb.nci.nih.gov/xml/owl/EVS/Thesaurus.owl#Bone_Tissue">
        <owl:equivalentClass rdf:resource="http://www.ihtsdo.org/snomedct.owl#Bone"/>
    </owl:Class>
    


    <!-- http://ncicb.nci.nih.gov/xml/owl/EVS/Thesaurus.owl#Bone_of_the_Extremity -->

    <owl:Class rdf:about="http://ncicb.nci.nih.gov/xml/owl/EVS/Thesaurus.owl#Bone_of_the_Extremity">
        <owl:equivalentClass rdf:resource="http://www.ihtsdo.org/snomedct.owl#Bone_structure_of_extremity"/>
    </owl:Class>
    


    <!-- http://ncicb.nci.nih.gov/xml/owl/EVS/Thesaurus.owl#Bone_of_the_Lower_Extremity -->

    <owl:Class rdf:about="http://ncicb.nci.nih.gov/xml/owl/EVS/Thesaurus.owl#Bone_of_the_Lower_Extremity">
        <owl:equivalentClass rdf:resource="http://www.ihtsdo.org/snomedct.owl#Bone_structure_of_lower_limb"/>
    </owl:Class>
    


    <!-- http://ncicb.nci.nih.gov/xml/owl/EVS/Thesaurus.owl#Bone_of_the_Upper_Extremity -->

    <owl:Class rdf:about="http://ncicb.nci.nih.gov/xml/owl/EVS/Thesaurus.owl#Bone_of_the_Upper_Extremity">
        <owl:equivalentClass rdf:resource="http://www.ihtsdo.org/snomedct.owl#Bone_structure_of_upper_limb"/>
    </owl:Class>
    


    <!-- http://ncicb.nci.nih.gov/xml/owl/EVS/Thesaurus.owl#Book -->

    <owl:Class rdf:about="http://ncicb.nci.nih.gov/xml/owl/EVS/Thesaurus.owl#Book">
        <owl:equivalentClass rdf:resource="http://www.ihtsdo.org/snomedct.owl#Book"/>
    </owl:Class>
    


    <!-- http://ncicb.nci.nih.gov/xml/owl/EVS/Thesaurus.owl#Borago -->

    <owl:Class rdf:about="http://ncicb.nci.nih.gov/xml/owl/EVS/Thesaurus.owl#Borago">
        <owl:equivalentClass rdf:resource="http://www.ihtsdo.org/snomedct.owl#Borago"/>
    </owl:Class>
    


    <!-- http://ncicb.nci.nih.gov/xml/owl/EVS/Thesaurus.owl#Borago_officinalis -->

    <owl:Class rdf:about="http://ncicb.nci.nih.gov/xml/owl/EVS/Thesaurus.owl#Borago_officinalis">
        <owl:equivalentClass rdf:resource="http://www.ihtsdo.org/snomedct.owl#Borago_officinalis"/>
    </owl:Class>
    


    <!-- http://ncicb.nci.nih.gov/xml/owl/EVS/Thesaurus.owl#Border_Collie -->

    <owl:Class rdf:about="http://ncicb.nci.nih.gov/xml/owl/EVS/Thesaurus.owl#Border_Collie">
        <owl:equivalentClass rdf:resource="http://www.ihtsdo.org/snomedct.owl#Border_Collie_dog_breed"/>
    </owl:Class>
    


    <!-- http://ncicb.nci.nih.gov/xml/owl/EVS/Thesaurus.owl#Border_Terrier -->

    <owl:Class rdf:about="http://ncicb.nci.nih.gov/xml/owl/EVS/Thesaurus.owl#Border_Terrier">
        <owl:equivalentClass rdf:resource="http://www.ihtsdo.org/snomedct.owl#Border_terrier"/>
    </owl:Class>
    


    <!-- http://ncicb.nci.nih.gov/xml/owl/EVS/Thesaurus.owl#Borderline -->

    <owl:Class rdf:about="http://ncicb.nci.nih.gov/xml/owl/EVS/Thesaurus.owl#Borderline">
        <owl:equivalentClass rdf:resource="http://www.ihtsdo.org/snomedct.owl#Borderline"/>
    </owl:Class>
    


    <!-- http://ncicb.nci.nih.gov/xml/owl/EVS/Thesaurus.owl#Boric_Acid -->

    <owl:Class rdf:about="http://ncicb.nci.nih.gov/xml/owl/EVS/Thesaurus.owl#Boric_Acid">
        <owl:equivalentClass rdf:resource="http://www.ihtsdo.org/snomedct.owl#Boric_acid_product"/>
    </owl:Class>
    


    <!-- http://ncicb.nci.nih.gov/xml/owl/EVS/Thesaurus.owl#Borzoi -->

    <owl:Class rdf:about="http://ncicb.nci.nih.gov/xml/owl/EVS/Thesaurus.owl#Borzoi">
        <owl:equivalentClass rdf:resource="http://www.ihtsdo.org/snomedct.owl#Borzoi_dog"/>
    </owl:Class>
    


    <!-- http://ncicb.nci.nih.gov/xml/owl/EVS/Thesaurus.owl#Bosnia-Herzegovina -->

    <owl:Class rdf:about="http://ncicb.nci.nih.gov/xml/owl/EVS/Thesaurus.owl#Bosnia-Herzegovina">
        <owl:equivalentClass rdf:resource="http://www.ihtsdo.org/snomedct.owl#Bosnia_-_Herzegovnia"/>
    </owl:Class>
    


    <!-- http://ncicb.nci.nih.gov/xml/owl/EVS/Thesaurus.owl#Boston_Terrier -->

    <owl:Class rdf:about="http://ncicb.nci.nih.gov/xml/owl/EVS/Thesaurus.owl#Boston_Terrier">
        <owl:equivalentClass rdf:resource="http://www.ihtsdo.org/snomedct.owl#Boston_terrier"/>
    </owl:Class>
    


    <!-- http://ncicb.nci.nih.gov/xml/owl/EVS/Thesaurus.owl#Botswana -->

    <owl:Class rdf:about="http://ncicb.nci.nih.gov/xml/owl/EVS/Thesaurus.owl#Botswana">
        <owl:equivalentClass rdf:resource="http://www.ihtsdo.org/snomedct.owl#Botswana"/>
    </owl:Class>
    


    <!-- http://ncicb.nci.nih.gov/xml/owl/EVS/Thesaurus.owl#Bottle -->

    <owl:Class rdf:about="http://ncicb.nci.nih.gov/xml/owl/EVS/Thesaurus.owl#Bottle">
        <owl:equivalentClass rdf:resource="http://www.ihtsdo.org/snomedct.owl#Bottle,_device"/>
    </owl:Class>
    


    <!-- http://ncicb.nci.nih.gov/xml/owl/EVS/Thesaurus.owl#Bottom -->

    <owl:Class rdf:about="http://ncicb.nci.nih.gov/xml/owl/EVS/Thesaurus.owl#Bottom">
        <owl:equivalentClass rdf:resource="http://www.ihtsdo.org/snomedct.owl#Bottom"/>
    </owl:Class>
    


    <!-- http://ncicb.nci.nih.gov/xml/owl/EVS/Thesaurus.owl#Bouviers_Des_Flandres -->

    <owl:Class rdf:about="http://ncicb.nci.nih.gov/xml/owl/EVS/Thesaurus.owl#Bouviers_Des_Flandres">
        <owl:equivalentClass rdf:resource="http://www.ihtsdo.org/snomedct.owl#Bouvier_des_Flandres"/>
    </owl:Class>
    


    <!-- http://ncicb.nci.nih.gov/xml/owl/EVS/Thesaurus.owl#Bovidae -->

    <owl:Class rdf:about="http://ncicb.nci.nih.gov/xml/owl/EVS/Thesaurus.owl#Bovidae">
        <owl:equivalentClass rdf:resource="http://www.ihtsdo.org/snomedct.owl#Family_Bovidae"/>
    </owl:Class>
    


    <!-- http://ncicb.nci.nih.gov/xml/owl/EVS/Thesaurus.owl#Bovine_Papillomavirus -->

    <owl:Class rdf:about="http://ncicb.nci.nih.gov/xml/owl/EVS/Thesaurus.owl#Bovine_Papillomavirus">
        <owl:equivalentClass rdf:resource="http://www.ihtsdo.org/snomedct.owl#Bovine_papillomavirus"/>
    </owl:Class>
    


    <!-- http://ncicb.nci.nih.gov/xml/owl/EVS/Thesaurus.owl#Bovine_Papillomavirus-1 -->

    <owl:Class rdf:about="http://ncicb.nci.nih.gov/xml/owl/EVS/Thesaurus.owl#Bovine_Papillomavirus-1">
        <owl:equivalentClass rdf:resource="http://www.ihtsdo.org/snomedct.owl#Bovine_papillomavirus_type_1"/>
    </owl:Class>
    


    <!-- http://ncicb.nci.nih.gov/xml/owl/EVS/Thesaurus.owl#Bowel_Preparation -->

    <owl:Class rdf:about="http://ncicb.nci.nih.gov/xml/owl/EVS/Thesaurus.owl#Bowel_Preparation">
        <owl:equivalentClass rdf:resource="http://www.ihtsdo.org/snomedct.owl#Preparation_of_bowel_for_procedure"/>
    </owl:Class>
    


    <!-- http://ncicb.nci.nih.gov/xml/owl/EVS/Thesaurus.owl#Bowman_s_Capsule -->

    <owl:Class rdf:about="http://ncicb.nci.nih.gov/xml/owl/EVS/Thesaurus.owl#Bowman_s_Capsule">
        <owl:equivalentClass rdf:resource="http://www.ihtsdo.org/snomedct.owl#Glomerular_capsule_structure"/>
    </owl:Class>
    


    <!-- http://ncicb.nci.nih.gov/xml/owl/EVS/Thesaurus.owl#Bowman_s_Membrane -->

    <owl:Class rdf:about="http://ncicb.nci.nih.gov/xml/owl/EVS/Thesaurus.owl#Bowman_s_Membrane">
        <owl:equivalentClass rdf:resource="http://www.ihtsdo.org/snomedct.owl#Structure_of_Bowman&#39;s_layer"/>
    </owl:Class>
    


    <!-- http://ncicb.nci.nih.gov/xml/owl/EVS/Thesaurus.owl#Boxer -->

    <owl:Class rdf:about="http://ncicb.nci.nih.gov/xml/owl/EVS/Thesaurus.owl#Boxer">
        <owl:equivalentClass rdf:resource="http://www.ihtsdo.org/snomedct.owl#Boxer_dog"/>
    </owl:Class>
    


    <!-- http://ncicb.nci.nih.gov/xml/owl/EVS/Thesaurus.owl#Brachial_Artery -->

    <owl:Class rdf:about="http://ncicb.nci.nih.gov/xml/owl/EVS/Thesaurus.owl#Brachial_Artery">
        <owl:equivalentClass rdf:resource="http://www.ihtsdo.org/snomedct.owl#Structure_of_brachial_artery"/>
    </owl:Class>
    


    <!-- http://ncicb.nci.nih.gov/xml/owl/EVS/Thesaurus.owl#Brachial_Artery_Branch -->

    <owl:Class rdf:about="http://ncicb.nci.nih.gov/xml/owl/EVS/Thesaurus.owl#Brachial_Artery_Branch">
        <owl:equivalentClass rdf:resource="http://www.ihtsdo.org/snomedct.owl#Branch_of_brachial_artery"/>
    </owl:Class>
    


    <!-- http://ncicb.nci.nih.gov/xml/owl/EVS/Thesaurus.owl#Brachial_Plexus -->

    <owl:Class rdf:about="http://ncicb.nci.nih.gov/xml/owl/EVS/Thesaurus.owl#Brachial_Plexus">
        <owl:equivalentClass rdf:resource="http://www.ihtsdo.org/snomedct.owl#Brachial_plexus_structure"/>
    </owl:Class>
    


    <!-- http://ncicb.nci.nih.gov/xml/owl/EVS/Thesaurus.owl#Brachialis -->

    <owl:Class rdf:about="http://ncicb.nci.nih.gov/xml/owl/EVS/Thesaurus.owl#Brachialis">
        <owl:equivalentClass rdf:resource="http://www.ihtsdo.org/snomedct.owl#Structure_of_brachialis_muscle"/>
    </owl:Class>
    


    <!-- http://ncicb.nci.nih.gov/xml/owl/EVS/Thesaurus.owl#Brain -->

    <owl:Class rdf:about="http://ncicb.nci.nih.gov/xml/owl/EVS/Thesaurus.owl#Brain">
        <owl:equivalentClass rdf:resource="http://www.ihtsdo.org/snomedct.owl#Brain_structure"/>
    </owl:Class>
    


    <!-- http://ncicb.nci.nih.gov/xml/owl/EVS/Thesaurus.owl#Brain_Hamartoma -->

    <owl:Class rdf:about="http://ncicb.nci.nih.gov/xml/owl/EVS/Thesaurus.owl#Brain_Hamartoma">
        <owl:equivalentClass rdf:resource="http://www.ihtsdo.org/snomedct.owl#Hamartoma_of_brain"/>
    </owl:Class>
    


    <!-- http://ncicb.nci.nih.gov/xml/owl/EVS/Thesaurus.owl#Brain_Lobectomy -->

    <owl:Class rdf:about="http://ncicb.nci.nih.gov/xml/owl/EVS/Thesaurus.owl#Brain_Lobectomy">
        <owl:equivalentClass rdf:resource="http://www.ihtsdo.org/snomedct.owl#Lobectomy_of_brain"/>
    </owl:Class>
    


    <!-- http://ncicb.nci.nih.gov/xml/owl/EVS/Thesaurus.owl#Brain_Part -->

    <owl:Class rdf:about="http://ncicb.nci.nih.gov/xml/owl/EVS/Thesaurus.owl#Brain_Part">
        <owl:equivalentClass rdf:resource="http://www.ihtsdo.org/snomedct.owl#Brain_part"/>
    </owl:Class>
    


    <!-- http://ncicb.nci.nih.gov/xml/owl/EVS/Thesaurus.owl#Brain_Stem -->

    <owl:Class rdf:about="http://ncicb.nci.nih.gov/xml/owl/EVS/Thesaurus.owl#Brain_Stem">
        <owl:equivalentClass rdf:resource="http://www.ihtsdo.org/snomedct.owl#Brainstem_structure"/>
    </owl:Class>
    


    <!-- http://ncicb.nci.nih.gov/xml/owl/EVS/Thesaurus.owl#Branch -->

    <owl:Class rdf:about="http://ncicb.nci.nih.gov/xml/owl/EVS/Thesaurus.owl#Branch">
        <owl:equivalentClass rdf:resource="http://www.ihtsdo.org/snomedct.owl#Branch_of"/>
    </owl:Class>
    


    <!-- http://ncicb.nci.nih.gov/xml/owl/EVS/Thesaurus.owl#Brassica_Vegetable -->

    <owl:Class rdf:about="http://ncicb.nci.nih.gov/xml/owl/EVS/Thesaurus.owl#Brassica_Vegetable">
        <owl:equivalentClass rdf:resource="http://www.ihtsdo.org/snomedct.owl#Brassica_vegetable"/>
    </owl:Class>
    


    <!-- http://ncicb.nci.nih.gov/xml/owl/EVS/Thesaurus.owl#Brassica_napus -->

    <owl:Class rdf:about="http://ncicb.nci.nih.gov/xml/owl/EVS/Thesaurus.owl#Brassica_napus">
        <owl:equivalentClass rdf:resource="http://www.ihtsdo.org/snomedct.owl#Brassica_napus"/>
    </owl:Class>
    


    <!-- http://ncicb.nci.nih.gov/xml/owl/EVS/Thesaurus.owl#Brassica_nigra -->

    <owl:Class rdf:about="http://ncicb.nci.nih.gov/xml/owl/EVS/Thesaurus.owl#Brassica_nigra">
        <owl:equivalentClass rdf:resource="http://www.ihtsdo.org/snomedct.owl#Brassica_nigra"/>
    </owl:Class>
    


    <!-- http://ncicb.nci.nih.gov/xml/owl/EVS/Thesaurus.owl#Brazil -->

    <owl:Class rdf:about="http://ncicb.nci.nih.gov/xml/owl/EVS/Thesaurus.owl#Brazil">
        <owl:equivalentClass rdf:resource="http://www.ihtsdo.org/snomedct.owl#Brazil"/>
    </owl:Class>
    


    <!-- http://ncicb.nci.nih.gov/xml/owl/EVS/Thesaurus.owl#Breast -->

    <owl:Class rdf:about="http://ncicb.nci.nih.gov/xml/owl/EVS/Thesaurus.owl#Breast">
        <owl:equivalentClass rdf:resource="http://www.ihtsdo.org/snomedct.owl#Breast_structure"/>
    </owl:Class>
    


    <!-- http://ncicb.nci.nih.gov/xml/owl/EVS/Thesaurus.owl#Breast-Related_Entity -->

    <owl:Class rdf:about="http://ncicb.nci.nih.gov/xml/owl/EVS/Thesaurus.owl#Breast-Related_Entity">
        <owl:equivalentClass rdf:resource="http://www.ihtsdo.org/snomedct.owl#Breast_part"/>
    </owl:Class>
    


    <!-- http://ncicb.nci.nih.gov/xml/owl/EVS/Thesaurus.owl#Breast_Cancer_Screening -->

    <owl:Class rdf:about="http://ncicb.nci.nih.gov/xml/owl/EVS/Thesaurus.owl#Breast_Cancer_Screening">
        <owl:equivalentClass rdf:resource="http://www.ihtsdo.org/snomedct.owl#Breast_neoplasm_screening"/>
    </owl:Class>
    


    <!-- http://ncicb.nci.nih.gov/xml/owl/EVS/Thesaurus.owl#Breast_Feeding -->

    <owl:Class rdf:about="http://ncicb.nci.nih.gov/xml/owl/EVS/Thesaurus.owl#Breast_Feeding">
        <owl:equivalentClass rdf:resource="http://www.ihtsdo.org/snomedct.owl#Breast_fed"/>
    </owl:Class>
    


    <!-- http://ncicb.nci.nih.gov/xml/owl/EVS/Thesaurus.owl#Breast_Implant -->

    <owl:Class rdf:about="http://ncicb.nci.nih.gov/xml/owl/EVS/Thesaurus.owl#Breast_Implant">
        <owl:equivalentClass rdf:resource="http://www.ihtsdo.org/snomedct.owl#Breast_prosthesis,_device"/>
    </owl:Class>
    


    <!-- http://ncicb.nci.nih.gov/xml/owl/EVS/Thesaurus.owl#Breast_Prosthesis_Implantation -->

    <owl:Class rdf:about="http://ncicb.nci.nih.gov/xml/owl/EVS/Thesaurus.owl#Breast_Prosthesis_Implantation">
        <owl:equivalentClass rdf:resource="http://www.ihtsdo.org/snomedct.owl#Breast_implantation"/>
    </owl:Class>
    


    <!-- http://ncicb.nci.nih.gov/xml/owl/EVS/Thesaurus.owl#Breast_Reconstruction -->

    <owl:Class rdf:about="http://ncicb.nci.nih.gov/xml/owl/EVS/Thesaurus.owl#Breast_Reconstruction">
        <owl:equivalentClass rdf:resource="http://www.ihtsdo.org/snomedct.owl#Reconstruction_of_breast_NOS"/>
    </owl:Class>
    


    <!-- http://ncicb.nci.nih.gov/xml/owl/EVS/Thesaurus.owl#Breast_Self-Examination -->

    <owl:Class rdf:about="http://ncicb.nci.nih.gov/xml/owl/EVS/Thesaurus.owl#Breast_Self-Examination">
        <owl:equivalentClass rdf:resource="http://www.ihtsdo.org/snomedct.owl#Breast_self-examination"/>
    </owl:Class>
    


    <!-- http://ncicb.nci.nih.gov/xml/owl/EVS/Thesaurus.owl#Breaths_per_Minute -->

    <owl:Class rdf:about="http://ncicb.nci.nih.gov/xml/owl/EVS/Thesaurus.owl#Breaths_per_Minute">
        <owl:equivalentClass rdf:resource="http://www.ihtsdo.org/snomedct.owl#breaths/min"/>
    </owl:Class>
    


    <!-- http://ncicb.nci.nih.gov/xml/owl/EVS/Thesaurus.owl#Briard -->

    <owl:Class rdf:about="http://ncicb.nci.nih.gov/xml/owl/EVS/Thesaurus.owl#Briard">
        <owl:equivalentClass rdf:resource="http://www.ihtsdo.org/snomedct.owl#Briard_dog"/>
    </owl:Class>
    


    <!-- http://ncicb.nci.nih.gov/xml/owl/EVS/Thesaurus.owl#Brief -->

    <owl:Class rdf:about="http://ncicb.nci.nih.gov/xml/owl/EVS/Thesaurus.owl#Brief">
        <owl:equivalentClass rdf:resource="http://www.ihtsdo.org/snomedct.owl#Brief"/>
    </owl:Class>
    


    <!-- http://ncicb.nci.nih.gov/xml/owl/EVS/Thesaurus.owl#British_Thermal_Unit -->

    <owl:Class rdf:about="http://ncicb.nci.nih.gov/xml/owl/EVS/Thesaurus.owl#British_Thermal_Unit">
        <owl:equivalentClass rdf:resource="http://www.ihtsdo.org/snomedct.owl#British_thermal_unit"/>
    </owl:Class>
    


    <!-- http://ncicb.nci.nih.gov/xml/owl/EVS/Thesaurus.owl#British_Virgin_Islands -->

    <owl:Class rdf:about="http://ncicb.nci.nih.gov/xml/owl/EVS/Thesaurus.owl#British_Virgin_Islands">
        <owl:equivalentClass rdf:resource="http://www.ihtsdo.org/snomedct.owl#British_Virgin_island"/>
    </owl:Class>
    


    <!-- http://ncicb.nci.nih.gov/xml/owl/EVS/Thesaurus.owl#Brittany_Spaniel -->

    <owl:Class rdf:about="http://ncicb.nci.nih.gov/xml/owl/EVS/Thesaurus.owl#Brittany_Spaniel">
        <owl:equivalentClass rdf:resource="http://www.ihtsdo.org/snomedct.owl#Brittany_spaniel"/>
    </owl:Class>
    


    <!-- http://ncicb.nci.nih.gov/xml/owl/EVS/Thesaurus.owl#Broca_s_Aphasia -->

    <owl:Class rdf:about="http://ncicb.nci.nih.gov/xml/owl/EVS/Thesaurus.owl#Broca_s_Aphasia">
        <owl:equivalentClass rdf:resource="http://www.ihtsdo.org/snomedct.owl#Motor_aphasia"/>
    </owl:Class>
    


    <!-- http://ncicb.nci.nih.gov/xml/owl/EVS/Thesaurus.owl#Broccoli -->

    <owl:Class rdf:about="http://ncicb.nci.nih.gov/xml/owl/EVS/Thesaurus.owl#Broccoli">
        <owl:equivalentClass rdf:resource="http://www.ihtsdo.org/snomedct.owl#Broccoli_-_dietary"/>
    </owl:Class>
    


    <!-- http://ncicb.nci.nih.gov/xml/owl/EVS/Thesaurus.owl#Bronchial -->

    <owl:Class rdf:about="http://ncicb.nci.nih.gov/xml/owl/EVS/Thesaurus.owl#Bronchial">
        <owl:equivalentClass rdf:resource="http://www.ihtsdo.org/snomedct.owl#Bronchial"/>
    </owl:Class>
    


    <!-- http://ncicb.nci.nih.gov/xml/owl/EVS/Thesaurus.owl#Bronchial_Artery -->

    <owl:Class rdf:about="http://ncicb.nci.nih.gov/xml/owl/EVS/Thesaurus.owl#Bronchial_Artery">
        <owl:equivalentClass rdf:resource="http://www.ihtsdo.org/snomedct.owl#Structure_of_bronchial_artery"/>
    </owl:Class>
    


    <!-- http://ncicb.nci.nih.gov/xml/owl/EVS/Thesaurus.owl#Bronchial_Biopsy -->

    <owl:Class rdf:about="http://ncicb.nci.nih.gov/xml/owl/EVS/Thesaurus.owl#Bronchial_Biopsy">
        <owl:equivalentClass rdf:resource="http://www.ihtsdo.org/snomedct.owl#Biopsy_of_bronchus"/>
    </owl:Class>
    


    <!-- http://ncicb.nci.nih.gov/xml/owl/EVS/Thesaurus.owl#Bronchial_Lymph_Node -->

    <owl:Class rdf:about="http://ncicb.nci.nih.gov/xml/owl/EVS/Thesaurus.owl#Bronchial_Lymph_Node">
        <owl:equivalentClass rdf:resource="http://www.ihtsdo.org/snomedct.owl#Structure_of_hilar_lymph_node"/>
    </owl:Class>
    


    <!-- http://ncicb.nci.nih.gov/xml/owl/EVS/Thesaurus.owl#Bronchiole -->

    <owl:Class rdf:about="http://ncicb.nci.nih.gov/xml/owl/EVS/Thesaurus.owl#Bronchiole">
        <owl:equivalentClass rdf:resource="http://www.ihtsdo.org/snomedct.owl#Bronchiole_structure"/>
    </owl:Class>
    


    <!-- http://ncicb.nci.nih.gov/xml/owl/EVS/Thesaurus.owl#Bronchoalveolar_Lavage -->

    <owl:Class rdf:about="http://ncicb.nci.nih.gov/xml/owl/EVS/Thesaurus.owl#Bronchoalveolar_Lavage">
        <owl:equivalentClass rdf:resource="http://www.ihtsdo.org/snomedct.owl#Bronchoalveolar_lavage"/>
    </owl:Class>
    


    <!-- http://ncicb.nci.nih.gov/xml/owl/EVS/Thesaurus.owl#Bronchoalveolar_Lavage_Fluid -->

    <owl:Class rdf:about="http://ncicb.nci.nih.gov/xml/owl/EVS/Thesaurus.owl#Bronchoalveolar_Lavage_Fluid">
        <owl:equivalentClass rdf:resource="http://www.ihtsdo.org/snomedct.owl#Bronchoalveolar_lavage_fluid_sample"/>
    </owl:Class>
    


    <!-- http://ncicb.nci.nih.gov/xml/owl/EVS/Thesaurus.owl#Bronchodilator -->

    <owl:Class rdf:about="http://ncicb.nci.nih.gov/xml/owl/EVS/Thesaurus.owl#Bronchodilator">
        <owl:equivalentClass rdf:resource="http://www.ihtsdo.org/snomedct.owl#Bronchodilator_preparations"/>
    </owl:Class>
    


    <!-- http://ncicb.nci.nih.gov/xml/owl/EVS/Thesaurus.owl#Bronchography -->

    <owl:Class rdf:about="http://ncicb.nci.nih.gov/xml/owl/EVS/Thesaurus.owl#Bronchography">
        <owl:equivalentClass rdf:resource="http://www.ihtsdo.org/snomedct.owl#Contrast_bronchogram"/>
    </owl:Class>
    


    <!-- http://ncicb.nci.nih.gov/xml/owl/EVS/Thesaurus.owl#Bronchoscope -->

    <owl:Class rdf:about="http://ncicb.nci.nih.gov/xml/owl/EVS/Thesaurus.owl#Bronchoscope">
        <owl:equivalentClass rdf:resource="http://www.ihtsdo.org/snomedct.owl#Bronchoscope,_device"/>
    </owl:Class>
    


    <!-- http://ncicb.nci.nih.gov/xml/owl/EVS/Thesaurus.owl#Bronchoscopy -->

    <owl:Class rdf:about="http://ncicb.nci.nih.gov/xml/owl/EVS/Thesaurus.owl#Bronchoscopy">
        <owl:equivalentClass rdf:resource="http://www.ihtsdo.org/snomedct.owl#Bronchoscopy"/>
    </owl:Class>
    


    <!-- http://ncicb.nci.nih.gov/xml/owl/EVS/Thesaurus.owl#Bronchoscopy_with_Biopsy -->

    <owl:Class rdf:about="http://ncicb.nci.nih.gov/xml/owl/EVS/Thesaurus.owl#Bronchoscopy_with_Biopsy">
        <owl:equivalentClass rdf:resource="http://www.ihtsdo.org/snomedct.owl#Bronchoscopy_with_biopsy"/>
    </owl:Class>
    


    <!-- http://ncicb.nci.nih.gov/xml/owl/EVS/Thesaurus.owl#Bronchoscopy_with_Bronchoalveolar_Lavage -->

    <owl:Class rdf:about="http://ncicb.nci.nih.gov/xml/owl/EVS/Thesaurus.owl#Bronchoscopy_with_Bronchoalveolar_Lavage">
        <owl:equivalentClass rdf:resource="http://www.ihtsdo.org/snomedct.owl#Bronchoscopy_and_bronchoalveolar_lavage"/>
    </owl:Class>
    


    <!-- http://ncicb.nci.nih.gov/xml/owl/EVS/Thesaurus.owl#Bronchus -->

    <owl:Class rdf:about="http://ncicb.nci.nih.gov/xml/owl/EVS/Thesaurus.owl#Bronchus">
        <owl:equivalentClass rdf:resource="http://www.ihtsdo.org/snomedct.owl#Bronchial_structure"/>
    </owl:Class>
    


    <!-- http://ncicb.nci.nih.gov/xml/owl/EVS/Thesaurus.owl#Bronchus_Cartilage -->

    <owl:Class rdf:about="http://ncicb.nci.nih.gov/xml/owl/EVS/Thesaurus.owl#Bronchus_Cartilage">
        <owl:equivalentClass rdf:resource="http://www.ihtsdo.org/snomedct.owl#Structure_of_bronchial_cartilage"/>
    </owl:Class>
    


    <!-- http://ncicb.nci.nih.gov/xml/owl/EVS/Thesaurus.owl#Bronchus_Submucosa -->

    <owl:Class rdf:about="http://ncicb.nci.nih.gov/xml/owl/EVS/Thesaurus.owl#Bronchus_Submucosa">
        <owl:equivalentClass rdf:resource="http://www.ihtsdo.org/snomedct.owl#Bronchial_submucosa"/>
    </owl:Class>
    


    <!-- http://ncicb.nci.nih.gov/xml/owl/EVS/Thesaurus.owl#Brother -->

    <owl:Class rdf:about="http://ncicb.nci.nih.gov/xml/owl/EVS/Thesaurus.owl#Brother">
        <owl:equivalentClass rdf:resource="http://www.ihtsdo.org/snomedct.owl#Brother"/>
    </owl:Class>
    


    <!-- http://ncicb.nci.nih.gov/xml/owl/EVS/Thesaurus.owl#Brown -->

    <owl:Class rdf:about="http://ncicb.nci.nih.gov/xml/owl/EVS/Thesaurus.owl#Brown">
        <owl:equivalentClass rdf:resource="http://www.ihtsdo.org/snomedct.owl#Brown_color"/>
    </owl:Class>
    


    <!-- http://ncicb.nci.nih.gov/xml/owl/EVS/Thesaurus.owl#Brown_Adipose_Tissue -->

    <owl:Class rdf:about="http://ncicb.nci.nih.gov/xml/owl/EVS/Thesaurus.owl#Brown_Adipose_Tissue">
        <owl:equivalentClass rdf:resource="http://www.ihtsdo.org/snomedct.owl#Brown_fat"/>
    </owl:Class>
    


    <!-- http://ncicb.nci.nih.gov/xml/owl/EVS/Thesaurus.owl#Brown_Sugar -->

    <owl:Class rdf:about="http://ncicb.nci.nih.gov/xml/owl/EVS/Thesaurus.owl#Brown_Sugar">
        <owl:equivalentClass rdf:resource="http://www.ihtsdo.org/snomedct.owl#Brown_sugar"/>
    </owl:Class>
    


    <!-- http://ncicb.nci.nih.gov/xml/owl/EVS/Thesaurus.owl#Brunei -->

    <owl:Class rdf:about="http://ncicb.nci.nih.gov/xml/owl/EVS/Thesaurus.owl#Brunei">
        <owl:equivalentClass rdf:resource="http://www.ihtsdo.org/snomedct.owl#Brunei"/>
    </owl:Class>
    


    <!-- http://ncicb.nci.nih.gov/xml/owl/EVS/Thesaurus.owl#Brussels_Sprout -->

    <owl:Class rdf:about="http://ncicb.nci.nih.gov/xml/owl/EVS/Thesaurus.owl#Brussels_Sprout">
        <owl:equivalentClass rdf:resource="http://www.ihtsdo.org/snomedct.owl#Brussels_sprouts_-_dietary"/>
    </owl:Class>
    


    <!-- http://ncicb.nci.nih.gov/xml/owl/EVS/Thesaurus.owl#Buccal_Artery -->

    <owl:Class rdf:about="http://ncicb.nci.nih.gov/xml/owl/EVS/Thesaurus.owl#Buccal_Artery">
        <owl:equivalentClass rdf:resource="http://www.ihtsdo.org/snomedct.owl#Structure_of_buccal_artery"/>
    </owl:Class>
    


    <!-- http://ncicb.nci.nih.gov/xml/owl/EVS/Thesaurus.owl#Buccal_Mucosa -->

    <owl:Class rdf:about="http://ncicb.nci.nih.gov/xml/owl/EVS/Thesaurus.owl#Buccal_Mucosa">
        <owl:equivalentClass rdf:resource="http://www.ihtsdo.org/snomedct.owl#Buccal_mucosa"/>
    </owl:Class>
    


    <!-- http://ncicb.nci.nih.gov/xml/owl/EVS/Thesaurus.owl#Buccinator -->

    <owl:Class rdf:about="http://ncicb.nci.nih.gov/xml/owl/EVS/Thesaurus.owl#Buccinator">
        <owl:equivalentClass rdf:resource="http://www.ihtsdo.org/snomedct.owl#Structure_of_buccinator_muscle"/>
    </owl:Class>
    


    <!-- http://ncicb.nci.nih.gov/xml/owl/EVS/Thesaurus.owl#Budget -->

    <owl:Class rdf:about="http://ncicb.nci.nih.gov/xml/owl/EVS/Thesaurus.owl#Budget">
        <owl:equivalentClass rdf:resource="http://www.ihtsdo.org/snomedct.owl#Does_budget"/>
    </owl:Class>
    


    <!-- http://ncicb.nci.nih.gov/xml/owl/EVS/Thesaurus.owl#Bulbar_Conjunctiva -->

    <owl:Class rdf:about="http://ncicb.nci.nih.gov/xml/owl/EVS/Thesaurus.owl#Bulbar_Conjunctiva">
        <owl:equivalentClass rdf:resource="http://www.ihtsdo.org/snomedct.owl#Structure_of_bulbar_conjunctiva"/>
    </owl:Class>
    


    <!-- http://ncicb.nci.nih.gov/xml/owl/EVS/Thesaurus.owl#Bulbus_Cordis -->

    <owl:Class rdf:about="http://ncicb.nci.nih.gov/xml/owl/EVS/Thesaurus.owl#Bulbus_Cordis">
        <owl:equivalentClass rdf:resource="http://www.ihtsdo.org/snomedct.owl#Bulbus_cordis"/>
    </owl:Class>
    


    <!-- http://ncicb.nci.nih.gov/xml/owl/EVS/Thesaurus.owl#Bulgaria -->

    <owl:Class rdf:about="http://ncicb.nci.nih.gov/xml/owl/EVS/Thesaurus.owl#Bulgaria">
        <owl:equivalentClass rdf:resource="http://www.ihtsdo.org/snomedct.owl#Bulgaria"/>
    </owl:Class>
    


    <!-- http://ncicb.nci.nih.gov/xml/owl/EVS/Thesaurus.owl#Bull_Terrier -->

    <owl:Class rdf:about="http://ncicb.nci.nih.gov/xml/owl/EVS/Thesaurus.owl#Bull_Terrier">
        <owl:equivalentClass rdf:resource="http://www.ihtsdo.org/snomedct.owl#Bull_terrier"/>
    </owl:Class>
    


    <!-- http://ncicb.nci.nih.gov/xml/owl/EVS/Thesaurus.owl#Bulldog -->

    <owl:Class rdf:about="http://ncicb.nci.nih.gov/xml/owl/EVS/Thesaurus.owl#Bulldog">
        <owl:equivalentClass rdf:resource="http://www.ihtsdo.org/snomedct.owl#Bulldog"/>
    </owl:Class>
    


    <!-- http://ncicb.nci.nih.gov/xml/owl/EVS/Thesaurus.owl#Bullmastiff -->

    <owl:Class rdf:about="http://ncicb.nci.nih.gov/xml/owl/EVS/Thesaurus.owl#Bullmastiff">
        <owl:equivalentClass rdf:resource="http://www.ihtsdo.org/snomedct.owl#Bullmastiff"/>
    </owl:Class>
    


    <!-- http://ncicb.nci.nih.gov/xml/owl/EVS/Thesaurus.owl#Burkina_Faso -->

    <owl:Class rdf:about="http://ncicb.nci.nih.gov/xml/owl/EVS/Thesaurus.owl#Burkina_Faso">
        <owl:equivalentClass rdf:resource="http://www.ihtsdo.org/snomedct.owl#Burkina_Faso"/>
    </owl:Class>
    


    <!-- http://ncicb.nci.nih.gov/xml/owl/EVS/Thesaurus.owl#Burning_Sensation -->

    <owl:Class rdf:about="http://ncicb.nci.nih.gov/xml/owl/EVS/Thesaurus.owl#Burning_Sensation">
        <owl:equivalentClass rdf:resource="http://www.ihtsdo.org/snomedct.owl#Burning_sensation"/>
    </owl:Class>
    


    <!-- http://ncicb.nci.nih.gov/xml/owl/EVS/Thesaurus.owl#Burr_Hole -->

    <owl:Class rdf:about="http://ncicb.nci.nih.gov/xml/owl/EVS/Thesaurus.owl#Burr_Hole">
        <owl:equivalentClass rdf:resource="http://www.ihtsdo.org/snomedct.owl#Trephine_hole"/>
    </owl:Class>
    


    <!-- http://ncicb.nci.nih.gov/xml/owl/EVS/Thesaurus.owl#Burundi -->

    <owl:Class rdf:about="http://ncicb.nci.nih.gov/xml/owl/EVS/Thesaurus.owl#Burundi">
        <owl:equivalentClass rdf:resource="http://www.ihtsdo.org/snomedct.owl#Burundi"/>
    </owl:Class>
    


    <!-- http://ncicb.nci.nih.gov/xml/owl/EVS/Thesaurus.owl#Buserelin -->

    <owl:Class rdf:about="http://ncicb.nci.nih.gov/xml/owl/EVS/Thesaurus.owl#Buserelin">
        <owl:equivalentClass rdf:resource="http://www.ihtsdo.org/snomedct.owl#Buserelin_product"/>
    </owl:Class>
    


    <!-- http://ncicb.nci.nih.gov/xml/owl/EVS/Thesaurus.owl#Busulfan -->

    <owl:Class rdf:about="http://ncicb.nci.nih.gov/xml/owl/EVS/Thesaurus.owl#Busulfan">
        <owl:equivalentClass rdf:resource="http://www.ihtsdo.org/snomedct.owl#Busulfan"/>
    </owl:Class>
    


    <!-- http://ncicb.nci.nih.gov/xml/owl/EVS/Thesaurus.owl#Butenafine -->

    <owl:Class rdf:about="http://ncicb.nci.nih.gov/xml/owl/EVS/Thesaurus.owl#Butenafine">
        <owl:equivalentClass rdf:resource="http://www.ihtsdo.org/snomedct.owl#Butenafine"/>
    </owl:Class>
    


    <!-- http://ncicb.nci.nih.gov/xml/owl/EVS/Thesaurus.owl#Butenafine_Hydrochloride -->

    <owl:Class rdf:about="http://ncicb.nci.nih.gov/xml/owl/EVS/Thesaurus.owl#Butenafine_Hydrochloride">
        <owl:equivalentClass rdf:resource="http://www.ihtsdo.org/snomedct.owl#Butenafine_hydrochloride"/>
    </owl:Class>
    


    <!-- http://ncicb.nci.nih.gov/xml/owl/EVS/Thesaurus.owl#Butoconazole_Nitrate -->

    <owl:Class rdf:about="http://ncicb.nci.nih.gov/xml/owl/EVS/Thesaurus.owl#Butoconazole_Nitrate">
        <owl:equivalentClass rdf:resource="http://www.ihtsdo.org/snomedct.owl#Butoconazole_nitrate"/>
    </owl:Class>
    


    <!-- http://ncicb.nci.nih.gov/xml/owl/EVS/Thesaurus.owl#Butter -->

    <owl:Class rdf:about="http://ncicb.nci.nih.gov/xml/owl/EVS/Thesaurus.owl#Butter">
        <owl:equivalentClass rdf:resource="http://www.ihtsdo.org/snomedct.owl#Butter"/>
    </owl:Class>
    


    <!-- http://ncicb.nci.nih.gov/xml/owl/EVS/Thesaurus.owl#Buttermilk -->

    <owl:Class rdf:about="http://ncicb.nci.nih.gov/xml/owl/EVS/Thesaurus.owl#Buttermilk">
        <owl:equivalentClass rdf:resource="http://www.ihtsdo.org/snomedct.owl#Buttermilk"/>
    </owl:Class>
    


    <!-- http://ncicb.nci.nih.gov/xml/owl/EVS/Thesaurus.owl#Buxus_sempervirens -->

    <owl:Class rdf:about="http://ncicb.nci.nih.gov/xml/owl/EVS/Thesaurus.owl#Buxus_sempervirens">
        <owl:equivalentClass rdf:resource="http://www.ihtsdo.org/snomedct.owl#Buxus_sempervirens"/>
    </owl:Class>
    


    <!-- http://ncicb.nci.nih.gov/xml/owl/EVS/Thesaurus.owl#Bypass_Gastrojejunostomy -->

    <owl:Class rdf:about="http://ncicb.nci.nih.gov/xml/owl/EVS/Thesaurus.owl#Bypass_Gastrojejunostomy">
        <owl:equivalentClass rdf:resource="http://www.ihtsdo.org/snomedct.owl#Bypass_gastrojejunostomy"/>
    </owl:Class>
    


    <!-- http://ncicb.nci.nih.gov/xml/owl/EVS/Thesaurus.owl#C-Reactive_Protein_Measurement -->

    <owl:Class rdf:about="http://ncicb.nci.nih.gov/xml/owl/EVS/Thesaurus.owl#C-Reactive_Protein_Measurement">
        <owl:equivalentClass rdf:resource="http://www.ihtsdo.org/snomedct.owl#C-reactive_protein_measurement"/>
    </owl:Class>
    


    <!-- http://ncicb.nci.nih.gov/xml/owl/EVS/Thesaurus.owl#C3_Vertebra -->

    <owl:Class rdf:about="http://ncicb.nci.nih.gov/xml/owl/EVS/Thesaurus.owl#C3_Vertebra">
        <owl:equivalentClass rdf:resource="http://www.ihtsdo.org/snomedct.owl#Bone_structure_of_C3"/>
    </owl:Class>
    


    <!-- http://ncicb.nci.nih.gov/xml/owl/EVS/Thesaurus.owl#C4_Vertebra -->

    <owl:Class rdf:about="http://ncicb.nci.nih.gov/xml/owl/EVS/Thesaurus.owl#C4_Vertebra">
        <owl:equivalentClass rdf:resource="http://www.ihtsdo.org/snomedct.owl#Bone_structure_of_C4"/>
    </owl:Class>
    


    <!-- http://ncicb.nci.nih.gov/xml/owl/EVS/Thesaurus.owl#C5_Vertebra -->

    <owl:Class rdf:about="http://ncicb.nci.nih.gov/xml/owl/EVS/Thesaurus.owl#C5_Vertebra">
        <owl:equivalentClass rdf:resource="http://www.ihtsdo.org/snomedct.owl#Bone_structure_of_C5"/>
    </owl:Class>
    


    <!-- http://ncicb.nci.nih.gov/xml/owl/EVS/Thesaurus.owl#C6_Vertebra -->

    <owl:Class rdf:about="http://ncicb.nci.nih.gov/xml/owl/EVS/Thesaurus.owl#C6_Vertebra">
        <owl:equivalentClass rdf:resource="http://www.ihtsdo.org/snomedct.owl#Bone_structure_of_C6"/>
    </owl:Class>
    


    <!-- http://ncicb.nci.nih.gov/xml/owl/EVS/Thesaurus.owl#C7_Vertebra -->

    <owl:Class rdf:about="http://ncicb.nci.nih.gov/xml/owl/EVS/Thesaurus.owl#C7_Vertebra">
        <owl:equivalentClass rdf:resource="http://www.ihtsdo.org/snomedct.owl#Bone_structure_of_C7"/>
    </owl:Class>
    


    <!-- http://ncicb.nci.nih.gov/xml/owl/EVS/Thesaurus.owl#CD4_Plus_T-Lymphocyte -->

    <owl:Class rdf:about="http://ncicb.nci.nih.gov/xml/owl/EVS/Thesaurus.owl#CD4_Plus_T-Lymphocyte">
        <owl:equivalentClass rdf:resource="http://www.ihtsdo.org/snomedct.owl#CD4+_T_Lymphocyte"/>
    </owl:Class>
    


    <!-- http://ncicb.nci.nih.gov/xml/owl/EVS/Thesaurus.owl#CD8_Plus_T-Lymphocyte -->

    <owl:Class rdf:about="http://ncicb.nci.nih.gov/xml/owl/EVS/Thesaurus.owl#CD8_Plus_T-Lymphocyte">
        <owl:equivalentClass rdf:resource="http://www.ihtsdo.org/snomedct.owl#CD8+_Lymphocyte"/>
    </owl:Class>
    


    <!-- http://ncicb.nci.nih.gov/xml/owl/EVS/Thesaurus.owl#CEA_Assay -->

    <owl:Class rdf:about="http://ncicb.nci.nih.gov/xml/owl/EVS/Thesaurus.owl#CEA_Assay">
        <owl:equivalentClass rdf:resource="http://www.ihtsdo.org/snomedct.owl#Carcinoembryonic_antigen_measurement"/>
    </owl:Class>
    


    <!-- http://ncicb.nci.nih.gov/xml/owl/EVS/Thesaurus.owl#Cabbage -->

    <owl:Class rdf:about="http://ncicb.nci.nih.gov/xml/owl/EVS/Thesaurus.owl#Cabbage">
        <owl:equivalentClass rdf:resource="http://www.ihtsdo.org/snomedct.owl#Cabbage_-_dietary"/>
    </owl:Class>
    


    <!-- http://ncicb.nci.nih.gov/xml/owl/EVS/Thesaurus.owl#Cachexia -->

    <owl:Class rdf:about="http://ncicb.nci.nih.gov/xml/owl/EVS/Thesaurus.owl#Cachexia">
        <owl:equivalentClass rdf:resource="http://www.ihtsdo.org/snomedct.owl#DCachexia"/>
    </owl:Class>
    


    <!-- http://ncicb.nci.nih.gov/xml/owl/EVS/Thesaurus.owl#Cactinomycin -->

    <owl:Class rdf:about="http://ncicb.nci.nih.gov/xml/owl/EVS/Thesaurus.owl#Cactinomycin">
        <owl:equivalentClass rdf:resource="http://www.ihtsdo.org/snomedct.owl#Cactinomycin"/>
    </owl:Class>
    


    <!-- http://ncicb.nci.nih.gov/xml/owl/EVS/Thesaurus.owl#Caenorhabditis_elegans -->

    <owl:Class rdf:about="http://ncicb.nci.nih.gov/xml/owl/EVS/Thesaurus.owl#Caenorhabditis_elegans">
        <owl:equivalentClass rdf:resource="http://www.ihtsdo.org/snomedct.owl#Caenorhabditis_elegans"/>
    </owl:Class>
    


    <!-- http://ncicb.nci.nih.gov/xml/owl/EVS/Thesaurus.owl#Caesarian_Section -->

    <owl:Class rdf:about="http://ncicb.nci.nih.gov/xml/owl/EVS/Thesaurus.owl#Caesarian_Section">
        <owl:equivalentClass rdf:resource="http://www.ihtsdo.org/snomedct.owl#Cesarean_section"/>
    </owl:Class>
    


    <!-- http://ncicb.nci.nih.gov/xml/owl/EVS/Thesaurus.owl#Cairn_Terrier -->

    <owl:Class rdf:about="http://ncicb.nci.nih.gov/xml/owl/EVS/Thesaurus.owl#Cairn_Terrier">
        <owl:equivalentClass rdf:resource="http://www.ihtsdo.org/snomedct.owl#Cairn_terrier"/>
    </owl:Class>
    


    <!-- http://ncicb.nci.nih.gov/xml/owl/EVS/Thesaurus.owl#Calcaneum -->

    <owl:Class rdf:about="http://ncicb.nci.nih.gov/xml/owl/EVS/Thesaurus.owl#Calcaneum">
        <owl:equivalentClass rdf:resource="http://www.ihtsdo.org/snomedct.owl#Bone_structure_of_calcaneum"/>
    </owl:Class>
    


    <!-- http://ncicb.nci.nih.gov/xml/owl/EVS/Thesaurus.owl#Calcarine_Sulcus -->

    <owl:Class rdf:about="http://ncicb.nci.nih.gov/xml/owl/EVS/Thesaurus.owl#Calcarine_Sulcus">
        <owl:equivalentClass rdf:resource="http://www.ihtsdo.org/snomedct.owl#Calcarine_sulcus"/>
    </owl:Class>
    


    <!-- http://ncicb.nci.nih.gov/xml/owl/EVS/Thesaurus.owl#Calcifediol -->

    <owl:Class rdf:about="http://ncicb.nci.nih.gov/xml/owl/EVS/Thesaurus.owl#Calcifediol">
        <owl:equivalentClass rdf:resource="http://www.ihtsdo.org/snomedct.owl#Calcifediol_preparation"/>
    </owl:Class>
    


    <!-- http://ncicb.nci.nih.gov/xml/owl/EVS/Thesaurus.owl#Calcitriol -->

    <owl:Class rdf:about="http://ncicb.nci.nih.gov/xml/owl/EVS/Thesaurus.owl#Calcitriol">
        <owl:equivalentClass rdf:resource="http://www.ihtsdo.org/snomedct.owl#Calcitriol_preparation"/>
    </owl:Class>
    


    <!-- http://ncicb.nci.nih.gov/xml/owl/EVS/Thesaurus.owl#Calcium_Channel_Blocker -->

    <owl:Class rdf:about="http://ncicb.nci.nih.gov/xml/owl/EVS/Thesaurus.owl#Calcium_Channel_Blocker">
        <owl:equivalentClass rdf:resource="http://www.ihtsdo.org/snomedct.owl#Calcium_channel_blocking_agent"/>
    </owl:Class>
    


    <!-- http://ncicb.nci.nih.gov/xml/owl/EVS/Thesaurus.owl#Calcium_Measurement -->

    <owl:Class rdf:about="http://ncicb.nci.nih.gov/xml/owl/EVS/Thesaurus.owl#Calcium_Measurement">
        <owl:equivalentClass rdf:resource="http://www.ihtsdo.org/snomedct.owl#Calcium_measurement"/>
    </owl:Class>
    


    <!-- http://ncicb.nci.nih.gov/xml/owl/EVS/Thesaurus.owl#Calendula -->

    <owl:Class rdf:about="http://ncicb.nci.nih.gov/xml/owl/EVS/Thesaurus.owl#Calendula">
        <owl:equivalentClass rdf:resource="http://www.ihtsdo.org/snomedct.owl#Marigold"/>
    </owl:Class>
    


    <!-- http://ncicb.nci.nih.gov/xml/owl/EVS/Thesaurus.owl#California -->

    <owl:Class rdf:about="http://ncicb.nci.nih.gov/xml/owl/EVS/Thesaurus.owl#California">
        <owl:equivalentClass rdf:resource="http://www.ihtsdo.org/snomedct.owl#California"/>
    </owl:Class>
    


    <!-- http://ncicb.nci.nih.gov/xml/owl/EVS/Thesaurus.owl#Caloric_Intake -->

    <owl:Class rdf:about="http://ncicb.nci.nih.gov/xml/owl/EVS/Thesaurus.owl#Caloric_Intake">
        <owl:equivalentClass rdf:resource="http://www.ihtsdo.org/snomedct.owl#Nutrient_intake"/>
    </owl:Class>
    


    <!-- http://ncicb.nci.nih.gov/xml/owl/EVS/Thesaurus.owl#Calorie -->

    <owl:Class rdf:about="http://ncicb.nci.nih.gov/xml/owl/EVS/Thesaurus.owl#Calorie">
        <owl:equivalentClass rdf:resource="http://www.ihtsdo.org/snomedct.owl#calorie"/>
    </owl:Class>
    


    <!-- http://ncicb.nci.nih.gov/xml/owl/EVS/Thesaurus.owl#Calpain -->

    <owl:Class rdf:about="http://ncicb.nci.nih.gov/xml/owl/EVS/Thesaurus.owl#Calpain">
        <owl:equivalentClass rdf:resource="http://www.ihtsdo.org/snomedct.owl#Calpain"/>
    </owl:Class>
    


    <!-- http://ncicb.nci.nih.gov/xml/owl/EVS/Thesaurus.owl#Caltha_palustris -->

    <owl:Class rdf:about="http://ncicb.nci.nih.gov/xml/owl/EVS/Thesaurus.owl#Caltha_palustris">
        <owl:equivalentClass rdf:resource="http://www.ihtsdo.org/snomedct.owl#Caltha_palustris"/>
    </owl:Class>
    


    <!-- http://ncicb.nci.nih.gov/xml/owl/EVS/Thesaurus.owl#Cambodia -->

    <owl:Class rdf:about="http://ncicb.nci.nih.gov/xml/owl/EVS/Thesaurus.owl#Cambodia">
        <owl:equivalentClass rdf:resource="http://www.ihtsdo.org/snomedct.owl#Cambodia"/>
    </owl:Class>
    


    <!-- http://ncicb.nci.nih.gov/xml/owl/EVS/Thesaurus.owl#Camellia_sinensis -->

    <owl:Class rdf:about="http://ncicb.nci.nih.gov/xml/owl/EVS/Thesaurus.owl#Camellia_sinensis">
        <owl:equivalentClass rdf:resource="http://www.ihtsdo.org/snomedct.owl#Camellia_sinensis"/>
    </owl:Class>
    


    <!-- http://ncicb.nci.nih.gov/xml/owl/EVS/Thesaurus.owl#Cameroon -->

    <owl:Class rdf:about="http://ncicb.nci.nih.gov/xml/owl/EVS/Thesaurus.owl#Cameroon">
        <owl:equivalentClass rdf:resource="http://www.ihtsdo.org/snomedct.owl#Cameroon"/>
    </owl:Class>
    


    <!-- http://ncicb.nci.nih.gov/xml/owl/EVS/Thesaurus.owl#Canaan_Dog -->

    <owl:Class rdf:about="http://ncicb.nci.nih.gov/xml/owl/EVS/Thesaurus.owl#Canaan_Dog">
        <owl:equivalentClass rdf:resource="http://www.ihtsdo.org/snomedct.owl#Canaan_dog_breed"/>
    </owl:Class>
    


    <!-- http://ncicb.nci.nih.gov/xml/owl/EVS/Thesaurus.owl#Canada -->

    <owl:Class rdf:about="http://ncicb.nci.nih.gov/xml/owl/EVS/Thesaurus.owl#Canada">
        <owl:equivalentClass rdf:resource="http://www.ihtsdo.org/snomedct.owl#Canada"/>
    </owl:Class>
    


    <!-- http://ncicb.nci.nih.gov/xml/owl/EVS/Thesaurus.owl#Canal_of_Hering -->

    <owl:Class rdf:about="http://ncicb.nci.nih.gov/xml/owl/EVS/Thesaurus.owl#Canal_of_Hering">
        <owl:equivalentClass rdf:resource="http://www.ihtsdo.org/snomedct.owl#Canal_of_Hering"/>
    </owl:Class>
    


    <!-- http://ncicb.nci.nih.gov/xml/owl/EVS/Thesaurus.owl#Canal_of_Schlemm -->

    <owl:Class rdf:about="http://ncicb.nci.nih.gov/xml/owl/EVS/Thesaurus.owl#Canal_of_Schlemm">
        <owl:equivalentClass rdf:resource="http://www.ihtsdo.org/snomedct.owl#Structure_of_sinus_venosus_of_sclera"/>
    </owl:Class>
    


    <!-- http://ncicb.nci.nih.gov/xml/owl/EVS/Thesaurus.owl#Canalis_Radicis_Dentis -->

    <owl:Class rdf:about="http://ncicb.nci.nih.gov/xml/owl/EVS/Thesaurus.owl#Canalis_Radicis_Dentis">
        <owl:equivalentClass rdf:resource="http://www.ihtsdo.org/snomedct.owl#Structure_of_root_canal_of_tooth"/>
    </owl:Class>
    


    <!-- http://ncicb.nci.nih.gov/xml/owl/EVS/Thesaurus.owl#Canarypox_Virus -->

    <owl:Class rdf:about="http://ncicb.nci.nih.gov/xml/owl/EVS/Thesaurus.owl#Canarypox_Virus">
        <owl:equivalentClass rdf:resource="http://www.ihtsdo.org/snomedct.owl#Canarypox_virus"/>
    </owl:Class>
    


    <!-- http://ncicb.nci.nih.gov/xml/owl/EVS/Thesaurus.owl#Cancel -->

    <owl:Class rdf:about="http://ncicb.nci.nih.gov/xml/owl/EVS/Thesaurus.owl#Cancel">
        <owl:equivalentClass rdf:resource="http://www.ihtsdo.org/snomedct.owl#Cancelled"/>
    </owl:Class>
    


    <!-- http://ncicb.nci.nih.gov/xml/owl/EVS/Thesaurus.owl#Cancer_Immunotherapy -->

    <owl:Class rdf:about="http://ncicb.nci.nih.gov/xml/owl/EVS/Thesaurus.owl#Cancer_Immunotherapy">
        <owl:equivalentClass rdf:resource="http://www.ihtsdo.org/snomedct.owl#Immunotherapy_for_cancer"/>
    </owl:Class>
    


    <!-- http://ncicb.nci.nih.gov/xml/owl/EVS/Thesaurus.owl#Cancer_Screening -->

    <owl:Class rdf:about="http://ncicb.nci.nih.gov/xml/owl/EVS/Thesaurus.owl#Cancer_Screening">
        <owl:equivalentClass rdf:resource="http://www.ihtsdo.org/snomedct.owl#Screening_for_cancer"/>
    </owl:Class>
    


    <!-- http://ncicb.nci.nih.gov/xml/owl/EVS/Thesaurus.owl#Candela -->

    <owl:Class rdf:about="http://ncicb.nci.nih.gov/xml/owl/EVS/Thesaurus.owl#Candela">
        <owl:equivalentClass rdf:resource="http://www.ihtsdo.org/snomedct.owl#candela"/>
    </owl:Class>
    


    <!-- http://ncicb.nci.nih.gov/xml/owl/EVS/Thesaurus.owl#Candesartan -->

    <owl:Class rdf:about="http://ncicb.nci.nih.gov/xml/owl/EVS/Thesaurus.owl#Candesartan">
        <owl:equivalentClass rdf:resource="http://www.ihtsdo.org/snomedct.owl#Candesartan"/>
    </owl:Class>
    


    <!-- http://ncicb.nci.nih.gov/xml/owl/EVS/Thesaurus.owl#Candesartan_Cilexetil -->

    <owl:Class rdf:about="http://ncicb.nci.nih.gov/xml/owl/EVS/Thesaurus.owl#Candesartan_Cilexetil">
        <owl:equivalentClass rdf:resource="http://www.ihtsdo.org/snomedct.owl#Candesartan_cilexetil"/>
    </owl:Class>
    


    <!-- http://ncicb.nci.nih.gov/xml/owl/EVS/Thesaurus.owl#Candida_Esophagitis -->

    <owl:Class rdf:about="http://ncicb.nci.nih.gov/xml/owl/EVS/Thesaurus.owl#Candida_Esophagitis">
        <owl:equivalentClass rdf:resource="http://www.ihtsdo.org/snomedct.owl#Candidiasis_of_the_esophagus"/>
    </owl:Class>
    


    <!-- http://ncicb.nci.nih.gov/xml/owl/EVS/Thesaurus.owl#Canidae -->

    <owl:Class rdf:about="http://ncicb.nci.nih.gov/xml/owl/EVS/Thesaurus.owl#Canidae">
        <owl:equivalentClass rdf:resource="http://www.ihtsdo.org/snomedct.owl#Family_canidae"/>
    </owl:Class>
    


    <!-- http://ncicb.nci.nih.gov/xml/owl/EVS/Thesaurus.owl#Canine_Tooth -->

    <owl:Class rdf:about="http://ncicb.nci.nih.gov/xml/owl/EVS/Thesaurus.owl#Canine_Tooth">
        <owl:equivalentClass rdf:resource="http://www.ihtsdo.org/snomedct.owl#Structure_of_canine_tooth"/>
    </owl:Class>
    


    <!-- http://ncicb.nci.nih.gov/xml/owl/EVS/Thesaurus.owl#Cannabis_Dependence_Continuous_Use -->

    <owl:Class rdf:about="http://ncicb.nci.nih.gov/xml/owl/EVS/Thesaurus.owl#Cannabis_Dependence_Continuous_Use">
        <owl:equivalentClass rdf:resource="http://www.ihtsdo.org/snomedct.owl#Cannabis_dependence,_continuous"/>
    </owl:Class>
    


    <!-- http://ncicb.nci.nih.gov/xml/owl/EVS/Thesaurus.owl#Cannabis_Dependence_Episodic_Use -->

    <owl:Class rdf:about="http://ncicb.nci.nih.gov/xml/owl/EVS/Thesaurus.owl#Cannabis_Dependence_Episodic_Use">
        <owl:equivalentClass rdf:resource="http://www.ihtsdo.org/snomedct.owl#Cannabis_dependence,_episodic"/>
    </owl:Class>
    


    <!-- http://ncicb.nci.nih.gov/xml/owl/EVS/Thesaurus.owl#Cannabis_sativa_L -->

    <owl:Class rdf:about="http://ncicb.nci.nih.gov/xml/owl/EVS/Thesaurus.owl#Cannabis_sativa_L">
        <owl:equivalentClass rdf:resource="http://www.ihtsdo.org/snomedct.owl#Cannabis_sativa"/>
    </owl:Class>
    


    <!-- http://ncicb.nci.nih.gov/xml/owl/EVS/Thesaurus.owl#Cantaloupe -->

    <owl:Class rdf:about="http://ncicb.nci.nih.gov/xml/owl/EVS/Thesaurus.owl#Cantaloupe">
        <owl:equivalentClass rdf:resource="http://www.ihtsdo.org/snomedct.owl#Cantaloupe"/>
    </owl:Class>
    


    <!-- http://ncicb.nci.nih.gov/xml/owl/EVS/Thesaurus.owl#Cape_Verde -->

    <owl:Class rdf:about="http://ncicb.nci.nih.gov/xml/owl/EVS/Thesaurus.owl#Cape_Verde">
        <owl:equivalentClass rdf:resource="http://www.ihtsdo.org/snomedct.owl#Cape_Verde_islands"/>
    </owl:Class>
    


    <!-- http://ncicb.nci.nih.gov/xml/owl/EVS/Thesaurus.owl#Capecitabine -->

    <owl:Class rdf:about="http://ncicb.nci.nih.gov/xml/owl/EVS/Thesaurus.owl#Capecitabine">
        <owl:equivalentClass rdf:resource="http://www.ihtsdo.org/snomedct.owl#Capecitabine"/>
    </owl:Class>
    


    <!-- http://ncicb.nci.nih.gov/xml/owl/EVS/Thesaurus.owl#Capillary_Electrophoresis -->

    <owl:Class rdf:about="http://ncicb.nci.nih.gov/xml/owl/EVS/Thesaurus.owl#Capillary_Electrophoresis">
        <owl:equivalentClass rdf:resource="http://www.ihtsdo.org/snomedct.owl#Capillary_electrophoresis"/>
    </owl:Class>
    


    <!-- http://ncicb.nci.nih.gov/xml/owl/EVS/Thesaurus.owl#Capitate_Bone -->

    <owl:Class rdf:about="http://ncicb.nci.nih.gov/xml/owl/EVS/Thesaurus.owl#Capitate_Bone">
        <owl:equivalentClass rdf:resource="http://www.ihtsdo.org/snomedct.owl#Structure_of_capitate_bone"/>
    </owl:Class>
    


    <!-- http://ncicb.nci.nih.gov/xml/owl/EVS/Thesaurus.owl#Capsular_Ligament -->

    <owl:Class rdf:about="http://ncicb.nci.nih.gov/xml/owl/EVS/Thesaurus.owl#Capsular_Ligament">
        <owl:equivalentClass rdf:resource="http://www.ihtsdo.org/snomedct.owl#Structure_of_capsular_ligament"/>
    </owl:Class>
    


    <!-- http://ncicb.nci.nih.gov/xml/owl/EVS/Thesaurus.owl#Capsule -->

    <owl:Class rdf:about="http://ncicb.nci.nih.gov/xml/owl/EVS/Thesaurus.owl#Capsule">
        <owl:equivalentClass rdf:resource="http://www.ihtsdo.org/snomedct.owl#Capsule_dose_form"/>
    </owl:Class>
    


    <!-- http://ncicb.nci.nih.gov/xml/owl/EVS/Thesaurus.owl#Carbon-14 -->

    <owl:Class rdf:about="http://ncicb.nci.nih.gov/xml/owl/EVS/Thesaurus.owl#Carbon-14">
        <owl:equivalentClass rdf:resource="http://www.ihtsdo.org/snomedct.owl#14Carbon"/>
    </owl:Class>
    


    <!-- http://ncicb.nci.nih.gov/xml/owl/EVS/Thesaurus.owl#Carbon_Dioxide -->

    <owl:Class rdf:about="http://ncicb.nci.nih.gov/xml/owl/EVS/Thesaurus.owl#Carbon_Dioxide">
        <owl:equivalentClass rdf:resource="http://www.ihtsdo.org/snomedct.owl#Carbon_dioxide_gas"/>
    </owl:Class>
    


    <!-- http://ncicb.nci.nih.gov/xml/owl/EVS/Thesaurus.owl#Carbon_Dioxide_Measurement -->

    <owl:Class rdf:about="http://ncicb.nci.nih.gov/xml/owl/EVS/Thesaurus.owl#Carbon_Dioxide_Measurement">
        <owl:equivalentClass rdf:resource="http://www.ihtsdo.org/snomedct.owl#Carbon_dioxide_measurement"/>
    </owl:Class>
    


    <!-- http://ncicb.nci.nih.gov/xml/owl/EVS/Thesaurus.owl#Carboplatin -->

    <owl:Class rdf:about="http://ncicb.nci.nih.gov/xml/owl/EVS/Thesaurus.owl#Carboplatin">
        <owl:equivalentClass rdf:resource="http://www.ihtsdo.org/snomedct.owl#Carboplatin"/>
    </owl:Class>
    


    <!-- http://ncicb.nci.nih.gov/xml/owl/EVS/Thesaurus.owl#Cardiac_Atrium -->

    <owl:Class rdf:about="http://ncicb.nci.nih.gov/xml/owl/EVS/Thesaurus.owl#Cardiac_Atrium">
        <owl:equivalentClass rdf:resource="http://www.ihtsdo.org/snomedct.owl#Atrial_structure"/>
    </owl:Class>
    


    <!-- http://ncicb.nci.nih.gov/xml/owl/EVS/Thesaurus.owl#Cardiac_Catheterization -->

    <owl:Class rdf:about="http://ncicb.nci.nih.gov/xml/owl/EVS/Thesaurus.owl#Cardiac_Catheterization">
        <owl:equivalentClass rdf:resource="http://www.ihtsdo.org/snomedct.owl#Cardiac_catheterization"/>
    </owl:Class>
    


    <!-- http://ncicb.nci.nih.gov/xml/owl/EVS/Thesaurus.owl#Cardiac_Intraventricular_Route_of_Administration -->

    <owl:Class rdf:about="http://ncicb.nci.nih.gov/xml/owl/EVS/Thesaurus.owl#Cardiac_Intraventricular_Route_of_Administration">
        <owl:equivalentClass rdf:resource="http://www.ihtsdo.org/snomedct.owl#Intraventricular_route_-_cardiac"/>
    </owl:Class>
    


    <!-- http://ncicb.nci.nih.gov/xml/owl/EVS/Thesaurus.owl#Cardiac_Nerve_Plexus -->

    <owl:Class rdf:about="http://ncicb.nci.nih.gov/xml/owl/EVS/Thesaurus.owl#Cardiac_Nerve_Plexus">
        <owl:equivalentClass rdf:resource="http://www.ihtsdo.org/snomedct.owl#Cardiac_plexus"/>
    </owl:Class>
    


    <!-- http://ncicb.nci.nih.gov/xml/owl/EVS/Thesaurus.owl#Cardiac_Valve -->

    <owl:Class rdf:about="http://ncicb.nci.nih.gov/xml/owl/EVS/Thesaurus.owl#Cardiac_Valve">
        <owl:equivalentClass rdf:resource="http://www.ihtsdo.org/snomedct.owl#Cardiac_valve_structure"/>
    </owl:Class>
    


    <!-- http://ncicb.nci.nih.gov/xml/owl/EVS/Thesaurus.owl#Cardiac_Valve_Cusp -->

    <owl:Class rdf:about="http://ncicb.nci.nih.gov/xml/owl/EVS/Thesaurus.owl#Cardiac_Valve_Cusp">
        <owl:equivalentClass rdf:resource="http://www.ihtsdo.org/snomedct.owl#Structure_of_cardiac_valve_cusp"/>
    </owl:Class>
    


    <!-- http://ncicb.nci.nih.gov/xml/owl/EVS/Thesaurus.owl#Cardiac_Vein -->

    <owl:Class rdf:about="http://ncicb.nci.nih.gov/xml/owl/EVS/Thesaurus.owl#Cardiac_Vein">
        <owl:equivalentClass rdf:resource="http://www.ihtsdo.org/snomedct.owl#Structure_of_cardiac_vein"/>
    </owl:Class>
    


    <!-- http://ncicb.nci.nih.gov/xml/owl/EVS/Thesaurus.owl#Cardiac_Ventricle -->

    <owl:Class rdf:about="http://ncicb.nci.nih.gov/xml/owl/EVS/Thesaurus.owl#Cardiac_Ventricle">
        <owl:equivalentClass rdf:resource="http://www.ihtsdo.org/snomedct.owl#Cardiac_ventricular_structure"/>
    </owl:Class>
    


    <!-- http://ncicb.nci.nih.gov/xml/owl/EVS/Thesaurus.owl#Cardigan_Welsh_Corgi -->

    <owl:Class rdf:about="http://ncicb.nci.nih.gov/xml/owl/EVS/Thesaurus.owl#Cardigan_Welsh_Corgi">
        <owl:equivalentClass rdf:resource="http://www.ihtsdo.org/snomedct.owl#Cardigan_Welsh_corgi"/>
    </owl:Class>
    


    <!-- http://ncicb.nci.nih.gov/xml/owl/EVS/Thesaurus.owl#Cardinal_Vein -->

    <owl:Class rdf:about="http://ncicb.nci.nih.gov/xml/owl/EVS/Thesaurus.owl#Cardinal_Vein">
        <owl:equivalentClass rdf:resource="http://www.ihtsdo.org/snomedct.owl#Cardinal_vein_structure"/>
    </owl:Class>
    


    <!-- http://ncicb.nci.nih.gov/xml/owl/EVS/Thesaurus.owl#Cardiovascular_Injury -->

    <owl:Class rdf:about="http://ncicb.nci.nih.gov/xml/owl/EVS/Thesaurus.owl#Cardiovascular_Injury">
        <owl:equivalentClass rdf:resource="http://www.ihtsdo.org/snomedct.owl#Cardiovascular_injury"/>
    </owl:Class>
    


    <!-- http://ncicb.nci.nih.gov/xml/owl/EVS/Thesaurus.owl#Cardiovascular_Surgical_Procedure -->

    <owl:Class rdf:about="http://ncicb.nci.nih.gov/xml/owl/EVS/Thesaurus.owl#Cardiovascular_Surgical_Procedure">
        <owl:equivalentClass rdf:resource="http://www.ihtsdo.org/snomedct.owl#Cardiovascular_operative_procedure"/>
    </owl:Class>
    


    <!-- http://ncicb.nci.nih.gov/xml/owl/EVS/Thesaurus.owl#Cardiovascular_System -->

    <owl:Class rdf:about="http://ncicb.nci.nih.gov/xml/owl/EVS/Thesaurus.owl#Cardiovascular_System">
        <owl:equivalentClass rdf:resource="http://www.ihtsdo.org/snomedct.owl#Structure_of_cardiovascular_system"/>
    </owl:Class>
    


    <!-- http://ncicb.nci.nih.gov/xml/owl/EVS/Thesaurus.owl#Cardiovascular_System_Finding -->

    <owl:Class rdf:about="http://ncicb.nci.nih.gov/xml/owl/EVS/Thesaurus.owl#Cardiovascular_System_Finding">
        <owl:equivalentClass rdf:resource="http://www.ihtsdo.org/snomedct.owl#Cardiovascular_finding"/>
    </owl:Class>
    


    <!-- http://ncicb.nci.nih.gov/xml/owl/EVS/Thesaurus.owl#Cardioversion -->

    <owl:Class rdf:about="http://ncicb.nci.nih.gov/xml/owl/EVS/Thesaurus.owl#Cardioversion">
        <owl:equivalentClass rdf:resource="http://www.ihtsdo.org/snomedct.owl#Cardioversion"/>
    </owl:Class>
    


    <!-- http://ncicb.nci.nih.gov/xml/owl/EVS/Thesaurus.owl#Carduus_marianus -->

    <owl:Class rdf:about="http://ncicb.nci.nih.gov/xml/owl/EVS/Thesaurus.owl#Carduus_marianus">
        <owl:equivalentClass rdf:resource="http://www.ihtsdo.org/snomedct.owl#Silybum_marianum"/>
    </owl:Class>
    


    <!-- http://ncicb.nci.nih.gov/xml/owl/EVS/Thesaurus.owl#Caregiver -->

    <owl:Class rdf:about="http://ncicb.nci.nih.gov/xml/owl/EVS/Thesaurus.owl#Caregiver">
        <owl:equivalentClass rdf:resource="http://www.ihtsdo.org/snomedct.owl#Caregiver"/>
    </owl:Class>
    


    <!-- http://ncicb.nci.nih.gov/xml/owl/EVS/Thesaurus.owl#Carina -->

    <owl:Class rdf:about="http://ncicb.nci.nih.gov/xml/owl/EVS/Thesaurus.owl#Carina">
        <owl:equivalentClass rdf:resource="http://www.ihtsdo.org/snomedct.owl#Structure_of_carina"/>
    </owl:Class>
    


    <!-- http://ncicb.nci.nih.gov/xml/owl/EVS/Thesaurus.owl#Carmustine -->

    <owl:Class rdf:about="http://ncicb.nci.nih.gov/xml/owl/EVS/Thesaurus.owl#Carmustine">
        <owl:equivalentClass rdf:resource="http://www.ihtsdo.org/snomedct.owl#Carmustine"/>
    </owl:Class>
    


    <!-- http://ncicb.nci.nih.gov/xml/owl/EVS/Thesaurus.owl#Carotene -->

    <owl:Class rdf:about="http://ncicb.nci.nih.gov/xml/owl/EVS/Thesaurus.owl#Carotene">
        <owl:equivalentClass rdf:resource="http://www.ihtsdo.org/snomedct.owl#Carotene"/>
    </owl:Class>
    


    <!-- http://ncicb.nci.nih.gov/xml/owl/EVS/Thesaurus.owl#Carotid_Artery -->

    <owl:Class rdf:about="http://ncicb.nci.nih.gov/xml/owl/EVS/Thesaurus.owl#Carotid_Artery">
        <owl:equivalentClass rdf:resource="http://www.ihtsdo.org/snomedct.owl#Carotid_artery_structure"/>
    </owl:Class>
    


    <!-- http://ncicb.nci.nih.gov/xml/owl/EVS/Thesaurus.owl#Carotid_Body -->

    <owl:Class rdf:about="http://ncicb.nci.nih.gov/xml/owl/EVS/Thesaurus.owl#Carotid_Body">
        <owl:equivalentClass rdf:resource="http://www.ihtsdo.org/snomedct.owl#Carotid_body_structure"/>
    </owl:Class>
    


    <!-- http://ncicb.nci.nih.gov/xml/owl/EVS/Thesaurus.owl#Carpal_Bone -->

    <owl:Class rdf:about="http://ncicb.nci.nih.gov/xml/owl/EVS/Thesaurus.owl#Carpal_Bone">
        <owl:equivalentClass rdf:resource="http://www.ihtsdo.org/snomedct.owl#Bone_structure_of_carpus"/>
    </owl:Class>
    


    <!-- http://ncicb.nci.nih.gov/xml/owl/EVS/Thesaurus.owl#Carpal_Joint -->

    <owl:Class rdf:about="http://ncicb.nci.nih.gov/xml/owl/EVS/Thesaurus.owl#Carpal_Joint">
        <owl:equivalentClass rdf:resource="http://www.ihtsdo.org/snomedct.owl#Structure_of_intercarpal_joint"/>
    </owl:Class>
    


    <!-- http://ncicb.nci.nih.gov/xml/owl/EVS/Thesaurus.owl#Carpometacarpal_Joint -->

    <owl:Class rdf:about="http://ncicb.nci.nih.gov/xml/owl/EVS/Thesaurus.owl#Carpometacarpal_Joint">
        <owl:equivalentClass rdf:resource="http://www.ihtsdo.org/snomedct.owl#Carpometacarpal_joint_of_finger"/>
    </owl:Class>
    


    <!-- http://ncicb.nci.nih.gov/xml/owl/EVS/Thesaurus.owl#Carrot -->

    <owl:Class rdf:about="http://ncicb.nci.nih.gov/xml/owl/EVS/Thesaurus.owl#Carrot">
        <owl:equivalentClass rdf:resource="http://www.ihtsdo.org/snomedct.owl#Carrot"/>
    </owl:Class>
    


    <!-- http://ncicb.nci.nih.gov/xml/owl/EVS/Thesaurus.owl#Cartilage -->

    <owl:Class rdf:about="http://ncicb.nci.nih.gov/xml/owl/EVS/Thesaurus.owl#Cartilage">
        <owl:equivalentClass rdf:resource="http://www.ihtsdo.org/snomedct.owl#Cartilaginous_tissue_structure"/>
    </owl:Class>
    


    <!-- http://ncicb.nci.nih.gov/xml/owl/EVS/Thesaurus.owl#Cartilagenous_Metaplasia -->

    <owl:Class rdf:about="http://ncicb.nci.nih.gov/xml/owl/EVS/Thesaurus.owl#Cartilagenous_Metaplasia">
        <owl:equivalentClass rdf:resource="http://www.ihtsdo.org/snomedct.owl#Cartilaginous_metaplasia"/>
    </owl:Class>
    


    <!-- http://ncicb.nci.nih.gov/xml/owl/EVS/Thesaurus.owl#Cartilagenous_Tissue -->

    <owl:Class rdf:about="http://ncicb.nci.nih.gov/xml/owl/EVS/Thesaurus.owl#Cartilagenous_Tissue">
        <owl:equivalentClass rdf:resource="http://www.ihtsdo.org/snomedct.owl#Cartilage_tissue"/>
    </owl:Class>
    


    <!-- http://ncicb.nci.nih.gov/xml/owl/EVS/Thesaurus.owl#Case -->

    <owl:Class rdf:about="http://ncicb.nci.nih.gov/xml/owl/EVS/Thesaurus.owl#Case">
        <owl:equivalentClass rdf:resource="http://www.ihtsdo.org/snomedct.owl#Case_-_unit_of_product_usage"/>
    </owl:Class>
    


    <!-- http://ncicb.nci.nih.gov/xml/owl/EVS/Thesaurus.owl#Case_Management_Nurse -->

    <owl:Class rdf:about="http://ncicb.nci.nih.gov/xml/owl/EVS/Thesaurus.owl#Case_Management_Nurse">
        <owl:equivalentClass rdf:resource="http://www.ihtsdo.org/snomedct.owl#Care_manager"/>
    </owl:Class>
    


    <!-- http://ncicb.nci.nih.gov/xml/owl/EVS/Thesaurus.owl#Caspofungin_Acetate -->

    <owl:Class rdf:about="http://ncicb.nci.nih.gov/xml/owl/EVS/Thesaurus.owl#Caspofungin_Acetate">
        <owl:equivalentClass rdf:resource="http://www.ihtsdo.org/snomedct.owl#Caspofungin_acetate"/>
    </owl:Class>
    


    <!-- http://ncicb.nci.nih.gov/xml/owl/EVS/Thesaurus.owl#Cassia_angustifolia -->

    <owl:Class rdf:about="http://ncicb.nci.nih.gov/xml/owl/EVS/Thesaurus.owl#Cassia_angustifolia">
        <owl:equivalentClass rdf:resource="http://www.ihtsdo.org/snomedct.owl#Cassia_angustifolia"/>
    </owl:Class>
    


    <!-- http://ncicb.nci.nih.gov/xml/owl/EVS/Thesaurus.owl#Catahoula_Leopard_Dog -->

    <owl:Class rdf:about="http://ncicb.nci.nih.gov/xml/owl/EVS/Thesaurus.owl#Catahoula_Leopard_Dog">
        <owl:equivalentClass rdf:resource="http://www.ihtsdo.org/snomedct.owl#Catahoula_Leopard_dog_breed"/>
    </owl:Class>
    


    <!-- http://ncicb.nci.nih.gov/xml/owl/EVS/Thesaurus.owl#Cataract -->

    <owl:Class rdf:about="http://ncicb.nci.nih.gov/xml/owl/EVS/Thesaurus.owl#Cataract">
        <owl:equivalentClass rdf:resource="http://www.ihtsdo.org/snomedct.owl#Cataract_form"/>
    </owl:Class>
    


    <!-- http://ncicb.nci.nih.gov/xml/owl/EVS/Thesaurus.owl#Catatonic_Type_Schizophrenia -->

    <owl:Class rdf:about="http://ncicb.nci.nih.gov/xml/owl/EVS/Thesaurus.owl#Catatonic_Type_Schizophrenia">
        <owl:equivalentClass rdf:resource="http://www.ihtsdo.org/snomedct.owl#Catatonic_schizophrenia_NOS"/>
    </owl:Class>
    


    <!-- http://ncicb.nci.nih.gov/xml/owl/EVS/Thesaurus.owl#Catechol -->

    <owl:Class rdf:about="http://ncicb.nci.nih.gov/xml/owl/EVS/Thesaurus.owl#Catechol">
        <owl:equivalentClass rdf:resource="http://www.ihtsdo.org/snomedct.owl#Catechol"/>
    </owl:Class>
    


    <!-- http://ncicb.nci.nih.gov/xml/owl/EVS/Thesaurus.owl#Catheter -->

    <owl:Class rdf:about="http://ncicb.nci.nih.gov/xml/owl/EVS/Thesaurus.owl#Catheter">
        <owl:equivalentClass rdf:resource="http://www.ihtsdo.org/snomedct.owl#Catheter,_device"/>
    </owl:Class>
    


    <!-- http://ncicb.nci.nih.gov/xml/owl/EVS/Thesaurus.owl#Catheterization -->

    <owl:Class rdf:about="http://ncicb.nci.nih.gov/xml/owl/EVS/Thesaurus.owl#Catheterization">
        <owl:equivalentClass rdf:resource="http://www.ihtsdo.org/snomedct.owl#Catheterization"/>
    </owl:Class>
    


    <!-- http://ncicb.nci.nih.gov/xml/owl/EVS/Thesaurus.owl#Cauda_Equina -->

    <owl:Class rdf:about="http://ncicb.nci.nih.gov/xml/owl/EVS/Thesaurus.owl#Cauda_Equina">
        <owl:equivalentClass rdf:resource="http://www.ihtsdo.org/snomedct.owl#Cauda_equina_structure"/>
    </owl:Class>
    


    <!-- http://ncicb.nci.nih.gov/xml/owl/EVS/Thesaurus.owl#Cauda_Equina_Syndrome -->

    <owl:Class rdf:about="http://ncicb.nci.nih.gov/xml/owl/EVS/Thesaurus.owl#Cauda_Equina_Syndrome">
        <owl:equivalentClass rdf:resource="http://www.ihtsdo.org/snomedct.owl#Cauda_equina_syndrome"/>
    </owl:Class>
    


    <!-- http://ncicb.nci.nih.gov/xml/owl/EVS/Thesaurus.owl#Cauda_Equina_Syndrome_with_Neurogenic_Bladder -->

    <owl:Class rdf:about="http://ncicb.nci.nih.gov/xml/owl/EVS/Thesaurus.owl#Cauda_Equina_Syndrome_with_Neurogenic_Bladder">
        <owl:equivalentClass rdf:resource="http://www.ihtsdo.org/snomedct.owl#Cauda_equina_syndrome_with_neurogenic_bladder"/>
    </owl:Class>
    


    <!-- http://ncicb.nci.nih.gov/xml/owl/EVS/Thesaurus.owl#Caudal -->

    <owl:Class rdf:about="http://ncicb.nci.nih.gov/xml/owl/EVS/Thesaurus.owl#Caudal">
        <owl:equivalentClass rdf:resource="http://www.ihtsdo.org/snomedct.owl#Caudal"/>
    </owl:Class>
    


    <!-- http://ncicb.nci.nih.gov/xml/owl/EVS/Thesaurus.owl#Caudate_Nucleus -->

    <owl:Class rdf:about="http://ncicb.nci.nih.gov/xml/owl/EVS/Thesaurus.owl#Caudate_Nucleus">
        <owl:equivalentClass rdf:resource="http://www.ihtsdo.org/snomedct.owl#Caudate_nucleus_structure"/>
    </owl:Class>
    


    <!-- http://ncicb.nci.nih.gov/xml/owl/EVS/Thesaurus.owl#Cauliflower -->

    <owl:Class rdf:about="http://ncicb.nci.nih.gov/xml/owl/EVS/Thesaurus.owl#Cauliflower">
        <owl:equivalentClass rdf:resource="http://www.ihtsdo.org/snomedct.owl#Cauliflower"/>
    </owl:Class>
    


    <!-- http://ncicb.nci.nih.gov/xml/owl/EVS/Thesaurus.owl#Caulophyllum -->

    <owl:Class rdf:about="http://ncicb.nci.nih.gov/xml/owl/EVS/Thesaurus.owl#Caulophyllum">
        <owl:equivalentClass rdf:resource="http://www.ihtsdo.org/snomedct.owl#Caulophyllum"/>
    </owl:Class>
    


    <!-- http://ncicb.nci.nih.gov/xml/owl/EVS/Thesaurus.owl#Cauterization -->

    <owl:Class rdf:about="http://ncicb.nci.nih.gov/xml/owl/EVS/Thesaurus.owl#Cauterization">
        <owl:equivalentClass rdf:resource="http://www.ihtsdo.org/snomedct.owl#Cauterization_NOS"/>
    </owl:Class>
    


    <!-- http://ncicb.nci.nih.gov/xml/owl/EVS/Thesaurus.owl#Cavalier_King_Charles_Spaniel -->

    <owl:Class rdf:about="http://ncicb.nci.nih.gov/xml/owl/EVS/Thesaurus.owl#Cavalier_King_Charles_Spaniel">
        <owl:equivalentClass rdf:resource="http://www.ihtsdo.org/snomedct.owl#Cavalier_King_Charles_spaniel"/>
    </owl:Class>
    


    <!-- http://ncicb.nci.nih.gov/xml/owl/EVS/Thesaurus.owl#Caveola -->

    <owl:Class rdf:about="http://ncicb.nci.nih.gov/xml/owl/EVS/Thesaurus.owl#Caveola">
        <owl:equivalentClass rdf:resource="http://www.ihtsdo.org/snomedct.owl#Micropinocytotic_vesicle"/>
    </owl:Class>
    


    <!-- http://ncicb.nci.nih.gov/xml/owl/EVS/Thesaurus.owl#Cavum_Conchae -->

    <owl:Class rdf:about="http://ncicb.nci.nih.gov/xml/owl/EVS/Thesaurus.owl#Cavum_Conchae">
        <owl:equivalentClass rdf:resource="http://www.ihtsdo.org/snomedct.owl#Structure_of_cavity_of_concha"/>
    </owl:Class>
    


    <!-- http://ncicb.nci.nih.gov/xml/owl/EVS/Thesaurus.owl#Ceanothus_americanus -->

    <owl:Class rdf:about="http://ncicb.nci.nih.gov/xml/owl/EVS/Thesaurus.owl#Ceanothus_americanus">
        <owl:equivalentClass rdf:resource="http://www.ihtsdo.org/snomedct.owl#Ceanothus_americanus"/>
    </owl:Class>
    


    <!-- http://ncicb.nci.nih.gov/xml/owl/EVS/Thesaurus.owl#Cecum -->

    <owl:Class rdf:about="http://ncicb.nci.nih.gov/xml/owl/EVS/Thesaurus.owl#Cecum">
        <owl:equivalentClass rdf:resource="http://www.ihtsdo.org/snomedct.owl#Cecum_structure"/>
    </owl:Class>
    


    <!-- http://ncicb.nci.nih.gov/xml/owl/EVS/Thesaurus.owl#Celeriac -->

    <owl:Class rdf:about="http://ncicb.nci.nih.gov/xml/owl/EVS/Thesaurus.owl#Celeriac">
        <owl:equivalentClass rdf:resource="http://www.ihtsdo.org/snomedct.owl#Celeriac"/>
    </owl:Class>
    


    <!-- http://ncicb.nci.nih.gov/xml/owl/EVS/Thesaurus.owl#Celery -->

    <owl:Class rdf:about="http://ncicb.nci.nih.gov/xml/owl/EVS/Thesaurus.owl#Celery">
        <owl:equivalentClass rdf:resource="http://www.ihtsdo.org/snomedct.owl#Celery"/>
    </owl:Class>
    


    <!-- http://ncicb.nci.nih.gov/xml/owl/EVS/Thesaurus.owl#Celiac_Lymph_Node -->

    <owl:Class rdf:about="http://ncicb.nci.nih.gov/xml/owl/EVS/Thesaurus.owl#Celiac_Lymph_Node">
        <owl:equivalentClass rdf:resource="http://www.ihtsdo.org/snomedct.owl#Celiac_lymph_node_group"/>
    </owl:Class>
    


    <!-- http://ncicb.nci.nih.gov/xml/owl/EVS/Thesaurus.owl#Cell-Mediated_Immunity_Multitest -->

    <owl:Class rdf:about="http://ncicb.nci.nih.gov/xml/owl/EVS/Thesaurus.owl#Cell-Mediated_Immunity_Multitest">
        <owl:equivalentClass rdf:resource="http://www.ihtsdo.org/snomedct.owl#Delayed_hypersensitivity_skin_test,_multitest"/>
    </owl:Class>
    


    <!-- http://ncicb.nci.nih.gov/xml/owl/EVS/Thesaurus.owl#Cell_Clone -->

    <owl:Class rdf:about="http://ncicb.nci.nih.gov/xml/owl/EVS/Thesaurus.owl#Cell_Clone">
        <owl:equivalentClass rdf:resource="http://www.ihtsdo.org/snomedct.owl#Clone"/>
    </owl:Class>
    


    <!-- http://ncicb.nci.nih.gov/xml/owl/EVS/Thesaurus.owl#Cell_Count -->

    <owl:Class rdf:about="http://ncicb.nci.nih.gov/xml/owl/EVS/Thesaurus.owl#Cell_Count">
        <owl:equivalentClass rdf:resource="http://www.ihtsdo.org/snomedct.owl#Cell_count"/>
    </owl:Class>
    


    <!-- http://ncicb.nci.nih.gov/xml/owl/EVS/Thesaurus.owl#Cell_Fusion -->

    <owl:Class rdf:about="http://ncicb.nci.nih.gov/xml/owl/EVS/Thesaurus.owl#Cell_Fusion">
        <owl:equivalentClass rdf:resource="http://www.ihtsdo.org/snomedct.owl#Cell_fusion"/>
    </owl:Class>
    


    <!-- http://ncicb.nci.nih.gov/xml/owl/EVS/Thesaurus.owl#Cells_per_Liter -->

    <owl:Class rdf:about="http://ncicb.nci.nih.gov/xml/owl/EVS/Thesaurus.owl#Cells_per_Liter">
        <owl:equivalentClass rdf:resource="http://www.ihtsdo.org/snomedct.owl#cells/L"/>
    </owl:Class>
    


    <!-- http://ncicb.nci.nih.gov/xml/owl/EVS/Thesaurus.owl#Cells_per_Microliter -->

    <owl:Class rdf:about="http://ncicb.nci.nih.gov/xml/owl/EVS/Thesaurus.owl#Cells_per_Microliter">
        <owl:equivalentClass rdf:resource="http://www.ihtsdo.org/snomedct.owl#cells/uL"/>
    </owl:Class>
    


    <!-- http://ncicb.nci.nih.gov/xml/owl/EVS/Thesaurus.owl#Cellular_Membrane -->

    <owl:Class rdf:about="http://ncicb.nci.nih.gov/xml/owl/EVS/Thesaurus.owl#Cellular_Membrane">
        <owl:equivalentClass rdf:resource="http://www.ihtsdo.org/snomedct.owl#Cell_membrane"/>
    </owl:Class>
    


    <!-- http://ncicb.nci.nih.gov/xml/owl/EVS/Thesaurus.owl#Cement -->

    <owl:Class rdf:about="http://ncicb.nci.nih.gov/xml/owl/EVS/Thesaurus.owl#Cement">
        <owl:equivalentClass rdf:resource="http://www.ihtsdo.org/snomedct.owl#Dental_adhesive"/>
    </owl:Class>
    


    <!-- http://ncicb.nci.nih.gov/xml/owl/EVS/Thesaurus.owl#Cement_Dosage_Form -->

    <owl:Class rdf:about="http://ncicb.nci.nih.gov/xml/owl/EVS/Thesaurus.owl#Cement_Dosage_Form">
        <owl:equivalentClass rdf:resource="http://www.ihtsdo.org/snomedct.owl#Cement"/>
    </owl:Class>
    


    <!-- http://ncicb.nci.nih.gov/xml/owl/EVS/Thesaurus.owl#Cementum -->

    <owl:Class rdf:about="http://ncicb.nci.nih.gov/xml/owl/EVS/Thesaurus.owl#Cementum">
        <owl:equivalentClass rdf:resource="http://www.ihtsdo.org/snomedct.owl#Cementum_structure"/>
    </owl:Class>
    


    <!-- http://ncicb.nci.nih.gov/xml/owl/EVS/Thesaurus.owl#Center -->

    <owl:Class rdf:about="http://ncicb.nci.nih.gov/xml/owl/EVS/Thesaurus.owl#Center">
        <owl:equivalentClass rdf:resource="http://www.ihtsdo.org/snomedct.owl#Central"/>
    </owl:Class>
    


    <!-- http://ncicb.nci.nih.gov/xml/owl/EVS/Thesaurus.owl#Centigram -->

    <owl:Class rdf:about="http://ncicb.nci.nih.gov/xml/owl/EVS/Thesaurus.owl#Centigram">
        <owl:equivalentClass rdf:resource="http://www.ihtsdo.org/snomedct.owl#centigram"/>
    </owl:Class>
    


    <!-- http://ncicb.nci.nih.gov/xml/owl/EVS/Thesaurus.owl#Centigray -->

    <owl:Class rdf:about="http://ncicb.nci.nih.gov/xml/owl/EVS/Thesaurus.owl#Centigray">
        <owl:equivalentClass rdf:resource="http://www.ihtsdo.org/snomedct.owl#cGy"/>
    </owl:Class>
    


    <!-- http://ncicb.nci.nih.gov/xml/owl/EVS/Thesaurus.owl#Centiliter -->

    <owl:Class rdf:about="http://ncicb.nci.nih.gov/xml/owl/EVS/Thesaurus.owl#Centiliter">
        <owl:equivalentClass rdf:resource="http://www.ihtsdo.org/snomedct.owl#centiliter"/>
    </owl:Class>
    


    <!-- http://ncicb.nci.nih.gov/xml/owl/EVS/Thesaurus.owl#Centimeter -->

    <owl:Class rdf:about="http://ncicb.nci.nih.gov/xml/owl/EVS/Thesaurus.owl#Centimeter">
        <owl:equivalentClass rdf:resource="http://www.ihtsdo.org/snomedct.owl#centimeter"/>
    </owl:Class>
    


    <!-- http://ncicb.nci.nih.gov/xml/owl/EVS/Thesaurus.owl#Centipoise -->

    <owl:Class rdf:about="http://ncicb.nci.nih.gov/xml/owl/EVS/Thesaurus.owl#Centipoise">
        <owl:equivalentClass rdf:resource="http://www.ihtsdo.org/snomedct.owl#centipoise"/>
    </owl:Class>
    


    <!-- http://ncicb.nci.nih.gov/xml/owl/EVS/Thesaurus.owl#Central_African_Republic -->

    <owl:Class rdf:about="http://ncicb.nci.nih.gov/xml/owl/EVS/Thesaurus.owl#Central_African_Republic">
        <owl:equivalentClass rdf:resource="http://www.ihtsdo.org/snomedct.owl#Central_African_Republic"/>
    </owl:Class>
    


    <!-- http://ncicb.nci.nih.gov/xml/owl/EVS/Thesaurus.owl#Central_Canal -->

    <owl:Class rdf:about="http://ncicb.nci.nih.gov/xml/owl/EVS/Thesaurus.owl#Central_Canal">
        <owl:equivalentClass rdf:resource="http://www.ihtsdo.org/snomedct.owl#Central_cord_canal_structure"/>
    </owl:Class>
    


    <!-- http://ncicb.nci.nih.gov/xml/owl/EVS/Thesaurus.owl#Central_Lobe -->

    <owl:Class rdf:about="http://ncicb.nci.nih.gov/xml/owl/EVS/Thesaurus.owl#Central_Lobe">
        <owl:equivalentClass rdf:resource="http://www.ihtsdo.org/snomedct.owl#Insular_structure"/>
    </owl:Class>
    


    <!-- http://ncicb.nci.nih.gov/xml/owl/EVS/Thesaurus.owl#Central_Nervous_System -->

    <owl:Class rdf:about="http://ncicb.nci.nih.gov/xml/owl/EVS/Thesaurus.owl#Central_Nervous_System">
        <owl:equivalentClass rdf:resource="http://www.ihtsdo.org/snomedct.owl#Structure_of_central_nervous_system"/>
    </owl:Class>
    


    <!-- http://ncicb.nci.nih.gov/xml/owl/EVS/Thesaurus.owl#Central_Nervous_System_Cyst -->

    <owl:Class rdf:about="http://ncicb.nci.nih.gov/xml/owl/EVS/Thesaurus.owl#Central_Nervous_System_Cyst">
        <owl:equivalentClass rdf:resource="http://www.ihtsdo.org/snomedct.owl#Cyst_of_central_nervous_system"/>
    </owl:Class>
    


    <!-- http://ncicb.nci.nih.gov/xml/owl/EVS/Thesaurus.owl#Central_Nervous_System_Part -->

    <owl:Class rdf:about="http://ncicb.nci.nih.gov/xml/owl/EVS/Thesaurus.owl#Central_Nervous_System_Part">
        <owl:equivalentClass rdf:resource="http://www.ihtsdo.org/snomedct.owl#Central_nervous_system_part"/>
    </owl:Class>
    


    <!-- http://ncicb.nci.nih.gov/xml/owl/EVS/Thesaurus.owl#Central_Portion_of_the_Breast -->

    <owl:Class rdf:about="http://ncicb.nci.nih.gov/xml/owl/EVS/Thesaurus.owl#Central_Portion_of_the_Breast">
        <owl:equivalentClass rdf:resource="http://www.ihtsdo.org/snomedct.owl#Structure_of_central_portion_of_breast"/>
    </owl:Class>
    


    <!-- http://ncicb.nci.nih.gov/xml/owl/EVS/Thesaurus.owl#Central_Venous_Cannula_Insertion -->

    <owl:Class rdf:about="http://ncicb.nci.nih.gov/xml/owl/EVS/Thesaurus.owl#Central_Venous_Cannula_Insertion">
        <owl:equivalentClass rdf:resource="http://www.ihtsdo.org/snomedct.owl#Central_venous_cannula_insertion"/>
    </owl:Class>
    


    <!-- http://ncicb.nci.nih.gov/xml/owl/EVS/Thesaurus.owl#Centrifugation -->

    <owl:Class rdf:about="http://ncicb.nci.nih.gov/xml/owl/EVS/Thesaurus.owl#Centrifugation">
        <owl:equivalentClass rdf:resource="http://www.ihtsdo.org/snomedct.owl#Centrifugation"/>
    </owl:Class>
    


    <!-- http://ncicb.nci.nih.gov/xml/owl/EVS/Thesaurus.owl#Centriole -->

    <owl:Class rdf:about="http://ncicb.nci.nih.gov/xml/owl/EVS/Thesaurus.owl#Centriole">
        <owl:equivalentClass rdf:resource="http://www.ihtsdo.org/snomedct.owl#Centriole"/>
    </owl:Class>
    


    <!-- http://ncicb.nci.nih.gov/xml/owl/EVS/Thesaurus.owl#Centromere -->

    <owl:Class rdf:about="http://ncicb.nci.nih.gov/xml/owl/EVS/Thesaurus.owl#Centromere">
        <owl:equivalentClass rdf:resource="http://www.ihtsdo.org/snomedct.owl#Centromere"/>
    </owl:Class>
    


    <!-- http://ncicb.nci.nih.gov/xml/owl/EVS/Thesaurus.owl#Centrosome -->

    <owl:Class rdf:about="http://ncicb.nci.nih.gov/xml/owl/EVS/Thesaurus.owl#Centrosome">
        <owl:equivalentClass rdf:resource="http://www.ihtsdo.org/snomedct.owl#Centrosome"/>
    </owl:Class>
    


    <!-- http://ncicb.nci.nih.gov/xml/owl/EVS/Thesaurus.owl#Cephalad -->

    <owl:Class rdf:about="http://ncicb.nci.nih.gov/xml/owl/EVS/Thesaurus.owl#Cephalad">
        <owl:equivalentClass rdf:resource="http://www.ihtsdo.org/snomedct.owl#Cephalic"/>
    </owl:Class>
    


    <!-- http://ncicb.nci.nih.gov/xml/owl/EVS/Thesaurus.owl#Cerebellar_Artery -->

    <owl:Class rdf:about="http://ncicb.nci.nih.gov/xml/owl/EVS/Thesaurus.owl#Cerebellar_Artery">
        <owl:equivalentClass rdf:resource="http://www.ihtsdo.org/snomedct.owl#Structure_of_cerebellar_artery"/>
    </owl:Class>
    


    <!-- http://ncicb.nci.nih.gov/xml/owl/EVS/Thesaurus.owl#Cerebellar_Cortex -->

    <owl:Class rdf:about="http://ncicb.nci.nih.gov/xml/owl/EVS/Thesaurus.owl#Cerebellar_Cortex">
        <owl:equivalentClass rdf:resource="http://www.ihtsdo.org/snomedct.owl#Cerebellar_cortex_structure"/>
    </owl:Class>
    


    <!-- http://ncicb.nci.nih.gov/xml/owl/EVS/Thesaurus.owl#Cerebellopontine_Angle -->

    <owl:Class rdf:about="http://ncicb.nci.nih.gov/xml/owl/EVS/Thesaurus.owl#Cerebellopontine_Angle">
        <owl:equivalentClass rdf:resource="http://www.ihtsdo.org/snomedct.owl#Structure_of_cerebellopontine_angle"/>
    </owl:Class>
    


    <!-- http://ncicb.nci.nih.gov/xml/owl/EVS/Thesaurus.owl#Cerebellum -->

    <owl:Class rdf:about="http://ncicb.nci.nih.gov/xml/owl/EVS/Thesaurus.owl#Cerebellum">
        <owl:equivalentClass rdf:resource="http://www.ihtsdo.org/snomedct.owl#Cerebellar_structure"/>
    </owl:Class>
    


    <!-- http://ncicb.nci.nih.gov/xml/owl/EVS/Thesaurus.owl#Cerebellum_White_Matter -->

    <owl:Class rdf:about="http://ncicb.nci.nih.gov/xml/owl/EVS/Thesaurus.owl#Cerebellum_White_Matter">
        <owl:equivalentClass rdf:resource="http://www.ihtsdo.org/snomedct.owl#Cerebellar_white_matter_structure"/>
    </owl:Class>
    


    <!-- http://ncicb.nci.nih.gov/xml/owl/EVS/Thesaurus.owl#Cerebral_Abscess -->

    <owl:Class rdf:about="http://ncicb.nci.nih.gov/xml/owl/EVS/Thesaurus.owl#Cerebral_Abscess">
        <owl:equivalentClass rdf:resource="http://www.ihtsdo.org/snomedct.owl#Cerebral_abscess"/>
    </owl:Class>
    


    <!-- http://ncicb.nci.nih.gov/xml/owl/EVS/Thesaurus.owl#Cerebral_Artery -->

    <owl:Class rdf:about="http://ncicb.nci.nih.gov/xml/owl/EVS/Thesaurus.owl#Cerebral_Artery">
        <owl:equivalentClass rdf:resource="http://www.ihtsdo.org/snomedct.owl#Structure_of_cerebral_artery"/>
    </owl:Class>
    


    <!-- http://ncicb.nci.nih.gov/xml/owl/EVS/Thesaurus.owl#Cerebral_Dura_Mater -->

    <owl:Class rdf:about="http://ncicb.nci.nih.gov/xml/owl/EVS/Thesaurus.owl#Cerebral_Dura_Mater">
        <owl:equivalentClass rdf:resource="http://www.ihtsdo.org/snomedct.owl#Brain_dura_mater_structure"/>
    </owl:Class>
    


    <!-- http://ncicb.nci.nih.gov/xml/owl/EVS/Thesaurus.owl#Cerebral_Edema_Management -->

    <owl:Class rdf:about="http://ncicb.nci.nih.gov/xml/owl/EVS/Thesaurus.owl#Cerebral_Edema_Management">
        <owl:equivalentClass rdf:resource="http://www.ihtsdo.org/snomedct.owl#Cerebral_edema_control"/>
    </owl:Class>
    


    <!-- http://ncicb.nci.nih.gov/xml/owl/EVS/Thesaurus.owl#Cerebral_Fornix -->

    <owl:Class rdf:about="http://ncicb.nci.nih.gov/xml/owl/EVS/Thesaurus.owl#Cerebral_Fornix">
        <owl:equivalentClass rdf:resource="http://www.ihtsdo.org/snomedct.owl#Entire_cerebral_fornix"/>
    </owl:Class>
    


    <!-- http://ncicb.nci.nih.gov/xml/owl/EVS/Thesaurus.owl#Cerebral_Gyrus -->

    <owl:Class rdf:about="http://ncicb.nci.nih.gov/xml/owl/EVS/Thesaurus.owl#Cerebral_Gyrus">
        <owl:equivalentClass rdf:resource="http://www.ihtsdo.org/snomedct.owl#Structure_of_cerebral_gyrus"/>
    </owl:Class>
    


    <!-- http://ncicb.nci.nih.gov/xml/owl/EVS/Thesaurus.owl#Cerebral_Hemisphere -->

    <owl:Class rdf:about="http://ncicb.nci.nih.gov/xml/owl/EVS/Thesaurus.owl#Cerebral_Hemisphere">
        <owl:equivalentClass rdf:resource="http://www.ihtsdo.org/snomedct.owl#Cerebral_hemisphere_structure"/>
    </owl:Class>
    


    <!-- http://ncicb.nci.nih.gov/xml/owl/EVS/Thesaurus.owl#Cerebral_Infarction -->

    <owl:Class rdf:about="http://ncicb.nci.nih.gov/xml/owl/EVS/Thesaurus.owl#Cerebral_Infarction">
        <owl:equivalentClass rdf:resource="http://www.ihtsdo.org/snomedct.owl#Cerebral_infarction"/>
    </owl:Class>
    


    <!-- http://ncicb.nci.nih.gov/xml/owl/EVS/Thesaurus.owl#Cerebral_Meninges -->

    <owl:Class rdf:about="http://ncicb.nci.nih.gov/xml/owl/EVS/Thesaurus.owl#Cerebral_Meninges">
        <owl:equivalentClass rdf:resource="http://www.ihtsdo.org/snomedct.owl#Cerebral_meninges_structure"/>
    </owl:Class>
    


    <!-- http://ncicb.nci.nih.gov/xml/owl/EVS/Thesaurus.owl#Cerebral_Palsy -->

    <owl:Class rdf:about="http://ncicb.nci.nih.gov/xml/owl/EVS/Thesaurus.owl#Cerebral_Palsy">
        <owl:equivalentClass rdf:resource="http://www.ihtsdo.org/snomedct.owl#Cerebral_palsy"/>
    </owl:Class>
    


    <!-- http://ncicb.nci.nih.gov/xml/owl/EVS/Thesaurus.owl#Cerebral_Peduncle -->

    <owl:Class rdf:about="http://ncicb.nci.nih.gov/xml/owl/EVS/Thesaurus.owl#Cerebral_Peduncle">
        <owl:equivalentClass rdf:resource="http://www.ihtsdo.org/snomedct.owl#Cerebral_peduncle_structure"/>
    </owl:Class>
    


    <!-- http://ncicb.nci.nih.gov/xml/owl/EVS/Thesaurus.owl#Cerebral_Sulcus -->

    <owl:Class rdf:about="http://ncicb.nci.nih.gov/xml/owl/EVS/Thesaurus.owl#Cerebral_Sulcus">
        <owl:equivalentClass rdf:resource="http://www.ihtsdo.org/snomedct.owl#Cerebral_sulcus"/>
    </owl:Class>
    


    <!-- http://ncicb.nci.nih.gov/xml/owl/EVS/Thesaurus.owl#Cerebral_White_Matter -->

    <owl:Class rdf:about="http://ncicb.nci.nih.gov/xml/owl/EVS/Thesaurus.owl#Cerebral_White_Matter">
        <owl:equivalentClass rdf:resource="http://www.ihtsdo.org/snomedct.owl#Cerebral_white_matter_structure"/>
    </owl:Class>
    


    <!-- http://ncicb.nci.nih.gov/xml/owl/EVS/Thesaurus.owl#Cerebrovascular_Accident -->

    <owl:Class rdf:about="http://ncicb.nci.nih.gov/xml/owl/EVS/Thesaurus.owl#Cerebrovascular_Accident">
        <owl:equivalentClass rdf:resource="http://www.ihtsdo.org/snomedct.owl#Stroke_NOS"/>
    </owl:Class>
    


    <!-- http://ncicb.nci.nih.gov/xml/owl/EVS/Thesaurus.owl#Cerebrovascular_Disorder -->

    <owl:Class rdf:about="http://ncicb.nci.nih.gov/xml/owl/EVS/Thesaurus.owl#Cerebrovascular_Disorder">
        <owl:equivalentClass rdf:resource="http://www.ihtsdo.org/snomedct.owl#Cerebrovascular_disease"/>
    </owl:Class>
    


    <!-- http://ncicb.nci.nih.gov/xml/owl/EVS/Thesaurus.owl#Certificate -->

    <owl:Class rdf:about="http://ncicb.nci.nih.gov/xml/owl/EVS/Thesaurus.owl#Certificate">
        <owl:equivalentClass rdf:resource="http://www.ihtsdo.org/snomedct.owl#Certificate"/>
    </owl:Class>
    


    <!-- http://ncicb.nci.nih.gov/xml/owl/EVS/Thesaurus.owl#Certified_Registered_Nurse_Anesthetist -->

    <owl:Class rdf:about="http://ncicb.nci.nih.gov/xml/owl/EVS/Thesaurus.owl#Certified_Registered_Nurse_Anesthetist">
        <owl:equivalentClass rdf:resource="http://www.ihtsdo.org/snomedct.owl#Certified_registered_nurse_anesthetist"/>
    </owl:Class>
    


    <!-- http://ncicb.nci.nih.gov/xml/owl/EVS/Thesaurus.owl#Ceruminous_Gland -->

    <owl:Class rdf:about="http://ncicb.nci.nih.gov/xml/owl/EVS/Thesaurus.owl#Ceruminous_Gland">
        <owl:equivalentClass rdf:resource="http://www.ihtsdo.org/snomedct.owl#Structure_of_ceruminous_gland"/>
    </owl:Class>
    


    <!-- http://ncicb.nci.nih.gov/xml/owl/EVS/Thesaurus.owl#Cervical -->

    <owl:Class rdf:about="http://ncicb.nci.nih.gov/xml/owl/EVS/Thesaurus.owl#Cervical">
        <owl:equivalentClass rdf:resource="http://www.ihtsdo.org/snomedct.owl#Cervical"/>
    </owl:Class>
    


    <!-- http://ncicb.nci.nih.gov/xml/owl/EVS/Thesaurus.owl#Cervical_Biopsy -->

    <owl:Class rdf:about="http://ncicb.nci.nih.gov/xml/owl/EVS/Thesaurus.owl#Cervical_Biopsy">
        <owl:equivalentClass rdf:resource="http://www.ihtsdo.org/snomedct.owl#Cervical_biopsy"/>
    </owl:Class>
    


    <!-- http://ncicb.nci.nih.gov/xml/owl/EVS/Thesaurus.owl#Cervical_Esophagus -->

    <owl:Class rdf:about="http://ncicb.nci.nih.gov/xml/owl/EVS/Thesaurus.owl#Cervical_Esophagus">
        <owl:equivalentClass rdf:resource="http://www.ihtsdo.org/snomedct.owl#Cervical_esophagus_structure"/>
    </owl:Class>
    


    <!-- http://ncicb.nci.nih.gov/xml/owl/EVS/Thesaurus.owl#Cervical_Lymph_Node -->

    <owl:Class rdf:about="http://ncicb.nci.nih.gov/xml/owl/EVS/Thesaurus.owl#Cervical_Lymph_Node">
        <owl:equivalentClass rdf:resource="http://www.ihtsdo.org/snomedct.owl#Cervical_lymph_node_group"/>
    </owl:Class>
    


    <!-- http://ncicb.nci.nih.gov/xml/owl/EVS/Thesaurus.owl#Cervical_Lymphadenitis -->

    <owl:Class rdf:about="http://ncicb.nci.nih.gov/xml/owl/EVS/Thesaurus.owl#Cervical_Lymphadenitis">
        <owl:equivalentClass rdf:resource="http://www.ihtsdo.org/snomedct.owl#Cervical_lymphadenitis"/>
    </owl:Class>
    


    <!-- http://ncicb.nci.nih.gov/xml/owl/EVS/Thesaurus.owl#Cervical_Nerve -->

    <owl:Class rdf:about="http://ncicb.nci.nih.gov/xml/owl/EVS/Thesaurus.owl#Cervical_Nerve">
        <owl:equivalentClass rdf:resource="http://www.ihtsdo.org/snomedct.owl#Structure_of_cervical_spinal_nerve"/>
    </owl:Class>
    


    <!-- http://ncicb.nci.nih.gov/xml/owl/EVS/Thesaurus.owl#Cervical_Spinal_Cord -->

    <owl:Class rdf:about="http://ncicb.nci.nih.gov/xml/owl/EVS/Thesaurus.owl#Cervical_Spinal_Cord">
        <owl:equivalentClass rdf:resource="http://www.ihtsdo.org/snomedct.owl#Cervical_spinal_cord_structure"/>
    </owl:Class>
    


    <!-- http://ncicb.nci.nih.gov/xml/owl/EVS/Thesaurus.owl#Cervical_Spinal_Nerve_Root -->

    <owl:Class rdf:about="http://ncicb.nci.nih.gov/xml/owl/EVS/Thesaurus.owl#Cervical_Spinal_Nerve_Root">
        <owl:equivalentClass rdf:resource="http://www.ihtsdo.org/snomedct.owl#Cervical_spinal_nerve_root_structure"/>
    </owl:Class>
    


    <!-- http://ncicb.nci.nih.gov/xml/owl/EVS/Thesaurus.owl#Cervical_Spine -->

    <owl:Class rdf:about="http://ncicb.nci.nih.gov/xml/owl/EVS/Thesaurus.owl#Cervical_Spine">
        <owl:equivalentClass rdf:resource="http://www.ihtsdo.org/snomedct.owl#Cervical_spine_structure"/>
    </owl:Class>
    


    <!-- http://ncicb.nci.nih.gov/xml/owl/EVS/Thesaurus.owl#Cesium-137 -->

    <owl:Class rdf:about="http://ncicb.nci.nih.gov/xml/owl/EVS/Thesaurus.owl#Cesium-137">
        <owl:equivalentClass rdf:resource="http://www.ihtsdo.org/snomedct.owl#137Cesium"/>
    </owl:Class>
    


    <!-- http://ncicb.nci.nih.gov/xml/owl/EVS/Thesaurus.owl#Chad -->

    <owl:Class rdf:about="http://ncicb.nci.nih.gov/xml/owl/EVS/Thesaurus.owl#Chad">
        <owl:equivalentClass rdf:resource="http://www.ihtsdo.org/snomedct.owl#Chad"/>
    </owl:Class>
    


    <!-- http://ncicb.nci.nih.gov/xml/owl/EVS/Thesaurus.owl#Chamber_of_the_Eye -->

    <owl:Class rdf:about="http://ncicb.nci.nih.gov/xml/owl/EVS/Thesaurus.owl#Chamber_of_the_Eye">
        <owl:equivalentClass rdf:resource="http://www.ihtsdo.org/snomedct.owl#Chamber_of_eye"/>
    </owl:Class>
    


    <!-- http://ncicb.nci.nih.gov/xml/owl/EVS/Thesaurus.owl#Change_in_Voice -->

    <owl:Class rdf:about="http://ncicb.nci.nih.gov/xml/owl/EVS/Thesaurus.owl#Change_in_Voice">
        <owl:equivalentClass rdf:resource="http://www.ihtsdo.org/snomedct.owl#DChange_in_voice"/>
    </owl:Class>
    


    <!-- http://ncicb.nci.nih.gov/xml/owl/EVS/Thesaurus.owl#Channel_Object -->

    <owl:Class rdf:about="http://ncicb.nci.nih.gov/xml/owl/EVS/Thesaurus.owl#Channel_Object">
        <owl:equivalentClass rdf:resource="http://www.ihtsdo.org/snomedct.owl#Channel"/>
    </owl:Class>
    


    <!-- http://ncicb.nci.nih.gov/xml/owl/EVS/Thesaurus.owl#Chaplain -->

    <owl:Class rdf:about="http://ncicb.nci.nih.gov/xml/owl/EVS/Thesaurus.owl#Chaplain">
        <owl:equivalentClass rdf:resource="http://www.ihtsdo.org/snomedct.owl#Chaplain"/>
    </owl:Class>
    


    <!-- http://ncicb.nci.nih.gov/xml/owl/EVS/Thesaurus.owl#Chart_Review -->

    <owl:Class rdf:about="http://ncicb.nci.nih.gov/xml/owl/EVS/Thesaurus.owl#Chart_Review">
        <owl:equivalentClass rdf:resource="http://www.ihtsdo.org/snomedct.owl#Chart_evaluation_by_healthcare_professional"/>
    </owl:Class>
    


    <!-- http://ncicb.nci.nih.gov/xml/owl/EVS/Thesaurus.owl#Chediak-Higashi_Syndrome -->

    <owl:Class rdf:about="http://ncicb.nci.nih.gov/xml/owl/EVS/Thesaurus.owl#Chediak-Higashi_Syndrome">
        <owl:equivalentClass rdf:resource="http://www.ihtsdo.org/snomedct.owl#Ch&#195;&#169;diak-Higashi_syndrome"/>
    </owl:Class>
    


    <!-- http://ncicb.nci.nih.gov/xml/owl/EVS/Thesaurus.owl#Cheek -->

    <owl:Class rdf:about="http://ncicb.nci.nih.gov/xml/owl/EVS/Thesaurus.owl#Cheek">
        <owl:equivalentClass rdf:resource="http://www.ihtsdo.org/snomedct.owl#Cheek_structure"/>
    </owl:Class>
    


    <!-- http://ncicb.nci.nih.gov/xml/owl/EVS/Thesaurus.owl#Cheilectomy -->

    <owl:Class rdf:about="http://ncicb.nci.nih.gov/xml/owl/EVS/Thesaurus.owl#Cheilectomy">
        <owl:equivalentClass rdf:resource="http://www.ihtsdo.org/snomedct.owl#Cheilectomy"/>
    </owl:Class>
    


    <!-- http://ncicb.nci.nih.gov/xml/owl/EVS/Thesaurus.owl#Cheiranthus -->

    <owl:Class rdf:about="http://ncicb.nci.nih.gov/xml/owl/EVS/Thesaurus.owl#Cheiranthus">
        <owl:equivalentClass rdf:resource="http://www.ihtsdo.org/snomedct.owl#Erysimum"/>
    </owl:Class>
    


    <!-- http://ncicb.nci.nih.gov/xml/owl/EVS/Thesaurus.owl#Chelidonium_majus -->

    <owl:Class rdf:about="http://ncicb.nci.nih.gov/xml/owl/EVS/Thesaurus.owl#Chelidonium_majus">
        <owl:equivalentClass rdf:resource="http://www.ihtsdo.org/snomedct.owl#Chelidonium_majus"/>
    </owl:Class>
    


    <!-- http://ncicb.nci.nih.gov/xml/owl/EVS/Thesaurus.owl#Chemotherapy -->

    <owl:Class rdf:about="http://ncicb.nci.nih.gov/xml/owl/EVS/Thesaurus.owl#Chemotherapy">
        <owl:equivalentClass rdf:resource="http://www.ihtsdo.org/snomedct.owl#Antineoplastic_chemotherapy_regimen"/>
    </owl:Class>
    


    <!-- http://ncicb.nci.nih.gov/xml/owl/EVS/Thesaurus.owl#Cherry -->

    <owl:Class rdf:about="http://ncicb.nci.nih.gov/xml/owl/EVS/Thesaurus.owl#Cherry">
        <owl:equivalentClass rdf:resource="http://www.ihtsdo.org/snomedct.owl#Cherry_-_dietary"/>
    </owl:Class>
    


    <!-- http://ncicb.nci.nih.gov/xml/owl/EVS/Thesaurus.owl#Chesapeake_Bay_Retriever -->

    <owl:Class rdf:about="http://ncicb.nci.nih.gov/xml/owl/EVS/Thesaurus.owl#Chesapeake_Bay_Retriever">
        <owl:equivalentClass rdf:resource="http://www.ihtsdo.org/snomedct.owl#Chesapeake_Bay_retriever"/>
    </owl:Class>
    


    <!-- http://ncicb.nci.nih.gov/xml/owl/EVS/Thesaurus.owl#Chest_Radiography -->

    <owl:Class rdf:about="http://ncicb.nci.nih.gov/xml/owl/EVS/Thesaurus.owl#Chest_Radiography">
        <owl:equivalentClass rdf:resource="http://www.ihtsdo.org/snomedct.owl#X-ray_thoracic_cage_NOS"/>
    </owl:Class>
    


    <!-- http://ncicb.nci.nih.gov/xml/owl/EVS/Thesaurus.owl#Chest_Wall -->

    <owl:Class rdf:about="http://ncicb.nci.nih.gov/xml/owl/EVS/Thesaurus.owl#Chest_Wall">
        <owl:equivalentClass rdf:resource="http://www.ihtsdo.org/snomedct.owl#Chest_wall_structure"/>
    </owl:Class>
    


    <!-- http://ncicb.nci.nih.gov/xml/owl/EVS/Thesaurus.owl#Chew -->

    <owl:Class rdf:about="http://ncicb.nci.nih.gov/xml/owl/EVS/Thesaurus.owl#Chew">
        <owl:equivalentClass rdf:resource="http://www.ihtsdo.org/snomedct.owl#Chew_-_dosing_instruction_imperative"/>
    </owl:Class>
    


    <!-- http://ncicb.nci.nih.gov/xml/owl/EVS/Thesaurus.owl#Chewable_Tablet_Dosage_Form -->

    <owl:Class rdf:about="http://ncicb.nci.nih.gov/xml/owl/EVS/Thesaurus.owl#Chewable_Tablet_Dosage_Form">
        <owl:equivalentClass rdf:resource="http://www.ihtsdo.org/snomedct.owl#Chewable_tablet"/>
    </owl:Class>
    


    <!-- http://ncicb.nci.nih.gov/xml/owl/EVS/Thesaurus.owl#Chewing_Gum_Dosage_Form -->

    <owl:Class rdf:about="http://ncicb.nci.nih.gov/xml/owl/EVS/Thesaurus.owl#Chewing_Gum_Dosage_Form">
        <owl:equivalentClass rdf:resource="http://www.ihtsdo.org/snomedct.owl#Oral_gum"/>
    </owl:Class>
    


    <!-- http://ncicb.nci.nih.gov/xml/owl/EVS/Thesaurus.owl#Chiasmatic_Cistern -->

    <owl:Class rdf:about="http://ncicb.nci.nih.gov/xml/owl/EVS/Thesaurus.owl#Chiasmatic_Cistern">
        <owl:equivalentClass rdf:resource="http://www.ihtsdo.org/snomedct.owl#Structure_of_cisterna_chiasmatica"/>
    </owl:Class>
    


    <!-- http://ncicb.nci.nih.gov/xml/owl/EVS/Thesaurus.owl#Chicken -->

    <owl:Class rdf:about="http://ncicb.nci.nih.gov/xml/owl/EVS/Thesaurus.owl#Chicken">
        <owl:equivalentClass rdf:resource="http://www.ihtsdo.org/snomedct.owl#Bantam"/>
    </owl:Class>
    


    <!-- http://ncicb.nci.nih.gov/xml/owl/EVS/Thesaurus.owl#Chickpea -->

    <owl:Class rdf:about="http://ncicb.nci.nih.gov/xml/owl/EVS/Thesaurus.owl#Chickpea">
        <owl:equivalentClass rdf:resource="http://www.ihtsdo.org/snomedct.owl#Chick_peas"/>
    </owl:Class>
    


    <!-- http://ncicb.nci.nih.gov/xml/owl/EVS/Thesaurus.owl#Chihuahua -->

    <owl:Class rdf:about="http://ncicb.nci.nih.gov/xml/owl/EVS/Thesaurus.owl#Chihuahua">
        <owl:equivalentClass rdf:resource="http://www.ihtsdo.org/snomedct.owl#Chihuahua_superbreed"/>
    </owl:Class>
    


    <!-- http://ncicb.nci.nih.gov/xml/owl/EVS/Thesaurus.owl#Child_Offspring -->

    <owl:Class rdf:about="http://ncicb.nci.nih.gov/xml/owl/EVS/Thesaurus.owl#Child_Offspring">
        <owl:equivalentClass rdf:resource="http://www.ihtsdo.org/snomedct.owl#Child"/>
    </owl:Class>
    


    <!-- http://ncicb.nci.nih.gov/xml/owl/EVS/Thesaurus.owl#Chile -->

    <owl:Class rdf:about="http://ncicb.nci.nih.gov/xml/owl/EVS/Thesaurus.owl#Chile">
        <owl:equivalentClass rdf:resource="http://www.ihtsdo.org/snomedct.owl#Chile"/>
    </owl:Class>
    


    <!-- http://ncicb.nci.nih.gov/xml/owl/EVS/Thesaurus.owl#Chills -->

    <owl:Class rdf:about="http://ncicb.nci.nih.gov/xml/owl/EVS/Thesaurus.owl#Chills">
        <owl:equivalentClass rdf:resource="http://www.ihtsdo.org/snomedct.owl#Chill"/>
    </owl:Class>
    


    <!-- http://ncicb.nci.nih.gov/xml/owl/EVS/Thesaurus.owl#Chimpanzee -->

    <owl:Class rdf:about="http://ncicb.nci.nih.gov/xml/owl/EVS/Thesaurus.owl#Chimpanzee">
        <owl:equivalentClass rdf:resource="http://www.ihtsdo.org/snomedct.owl#Pan_troglodytes"/>
    </owl:Class>
    


    <!-- http://ncicb.nci.nih.gov/xml/owl/EVS/Thesaurus.owl#China -->

    <owl:Class rdf:about="http://ncicb.nci.nih.gov/xml/owl/EVS/Thesaurus.owl#China">
        <owl:equivalentClass rdf:resource="http://www.ihtsdo.org/snomedct.owl#China"/>
    </owl:Class>
    


    <!-- http://ncicb.nci.nih.gov/xml/owl/EVS/Thesaurus.owl#Chinese -->

    <owl:Class rdf:about="http://ncicb.nci.nih.gov/xml/owl/EVS/Thesaurus.owl#Chinese">
        <owl:equivalentClass rdf:resource="http://www.ihtsdo.org/snomedct.owl#Chinese"/>
    </owl:Class>
    


    <!-- http://ncicb.nci.nih.gov/xml/owl/EVS/Thesaurus.owl#Chinese_Shar-Pei -->

    <owl:Class rdf:about="http://ncicb.nci.nih.gov/xml/owl/EVS/Thesaurus.owl#Chinese_Shar-Pei">
        <owl:equivalentClass rdf:resource="http://www.ihtsdo.org/snomedct.owl#Shar-pei_dog_breed"/>
    </owl:Class>
    


    <!-- http://ncicb.nci.nih.gov/xml/owl/EVS/Thesaurus.owl#Chippewa -->

    <owl:Class rdf:about="http://ncicb.nci.nih.gov/xml/owl/EVS/Thesaurus.owl#Chippewa">
        <owl:equivalentClass rdf:resource="http://www.ihtsdo.org/snomedct.owl#Chippewa"/>
    </owl:Class>
    


    <!-- http://ncicb.nci.nih.gov/xml/owl/EVS/Thesaurus.owl#Chlorambucil -->

    <owl:Class rdf:about="http://ncicb.nci.nih.gov/xml/owl/EVS/Thesaurus.owl#Chlorambucil">
        <owl:equivalentClass rdf:resource="http://www.ihtsdo.org/snomedct.owl#Chlorambucil"/>
    </owl:Class>
    


    <!-- http://ncicb.nci.nih.gov/xml/owl/EVS/Thesaurus.owl#Chloramphenicol-O-Acetyltransferase -->

    <owl:Class rdf:about="http://ncicb.nci.nih.gov/xml/owl/EVS/Thesaurus.owl#Chloramphenicol-O-Acetyltransferase">
        <owl:equivalentClass rdf:resource="http://www.ihtsdo.org/snomedct.owl#Chloramphenicol_acetyltransferase"/>
    </owl:Class>
    


    <!-- http://ncicb.nci.nih.gov/xml/owl/EVS/Thesaurus.owl#Chlordiazepoxide_Hydrochloride -->

    <owl:Class rdf:about="http://ncicb.nci.nih.gov/xml/owl/EVS/Thesaurus.owl#Chlordiazepoxide_Hydrochloride">
        <owl:equivalentClass rdf:resource="http://www.ihtsdo.org/snomedct.owl#Chlordiazepoxide_hydrochloride"/>
    </owl:Class>
    


    <!-- http://ncicb.nci.nih.gov/xml/owl/EVS/Thesaurus.owl#Chloroacetate_Esterase_Staining_Method -->

    <owl:Class rdf:about="http://ncicb.nci.nih.gov/xml/owl/EVS/Thesaurus.owl#Chloroacetate_Esterase_Staining_Method">
        <owl:equivalentClass rdf:resource="http://www.ihtsdo.org/snomedct.owl#Chloroacetate_esterase_stain_method"/>
    </owl:Class>
    


    <!-- http://ncicb.nci.nih.gov/xml/owl/EVS/Thesaurus.owl#Chlorophyll -->

    <owl:Class rdf:about="http://ncicb.nci.nih.gov/xml/owl/EVS/Thesaurus.owl#Chlorophyll">
        <owl:equivalentClass rdf:resource="http://www.ihtsdo.org/snomedct.owl#Chlorophyll"/>
    </owl:Class>
    


    <!-- http://ncicb.nci.nih.gov/xml/owl/EVS/Thesaurus.owl#Chloroquine -->

    <owl:Class rdf:about="http://ncicb.nci.nih.gov/xml/owl/EVS/Thesaurus.owl#Chloroquine">
        <owl:equivalentClass rdf:resource="http://www.ihtsdo.org/snomedct.owl#Chloroquine"/>
    </owl:Class>
    


    <!-- http://ncicb.nci.nih.gov/xml/owl/EVS/Thesaurus.owl#Chloroquine_Hydrochloride -->

    <owl:Class rdf:about="http://ncicb.nci.nih.gov/xml/owl/EVS/Thesaurus.owl#Chloroquine_Hydrochloride">
        <owl:equivalentClass rdf:resource="http://www.ihtsdo.org/snomedct.owl#Chloroquine_hydrochloride"/>
    </owl:Class>
    


    <!-- http://ncicb.nci.nih.gov/xml/owl/EVS/Thesaurus.owl#Chloroquine_Phosphate -->

    <owl:Class rdf:about="http://ncicb.nci.nih.gov/xml/owl/EVS/Thesaurus.owl#Chloroquine_Phosphate">
        <owl:equivalentClass rdf:resource="http://www.ihtsdo.org/snomedct.owl#Chloroquine_phosphate"/>
    </owl:Class>
    


    <!-- http://ncicb.nci.nih.gov/xml/owl/EVS/Thesaurus.owl#Chlortetracycline -->

    <owl:Class rdf:about="http://ncicb.nci.nih.gov/xml/owl/EVS/Thesaurus.owl#Chlortetracycline">
        <owl:equivalentClass rdf:resource="http://www.ihtsdo.org/snomedct.owl#Chlortetracycline"/>
    </owl:Class>
    


    <!-- http://ncicb.nci.nih.gov/xml/owl/EVS/Thesaurus.owl#Chlortetracycline_Hydrochloride -->

    <owl:Class rdf:about="http://ncicb.nci.nih.gov/xml/owl/EVS/Thesaurus.owl#Chlortetracycline_Hydrochloride">
        <owl:equivalentClass rdf:resource="http://www.ihtsdo.org/snomedct.owl#Chlortetracycline_hydrochloride"/>
    </owl:Class>
    


    <!-- http://ncicb.nci.nih.gov/xml/owl/EVS/Thesaurus.owl#Chocolate -->

    <owl:Class rdf:about="http://ncicb.nci.nih.gov/xml/owl/EVS/Thesaurus.owl#Chocolate">
        <owl:equivalentClass rdf:resource="http://www.ihtsdo.org/snomedct.owl#Chocolate"/>
    </owl:Class>
    


    <!-- http://ncicb.nci.nih.gov/xml/owl/EVS/Thesaurus.owl#Cholangiography -->

    <owl:Class rdf:about="http://ncicb.nci.nih.gov/xml/owl/EVS/Thesaurus.owl#Cholangiography">
        <owl:equivalentClass rdf:resource="http://www.ihtsdo.org/snomedct.owl#Cholangiogram"/>
    </owl:Class>
    


    <!-- http://ncicb.nci.nih.gov/xml/owl/EVS/Thesaurus.owl#Cholecalciferol -->

    <owl:Class rdf:about="http://ncicb.nci.nih.gov/xml/owl/EVS/Thesaurus.owl#Cholecalciferol">
        <owl:equivalentClass rdf:resource="http://www.ihtsdo.org/snomedct.owl#Cholecalciferol_preparation"/>
    </owl:Class>
    


    <!-- http://ncicb.nci.nih.gov/xml/owl/EVS/Thesaurus.owl#Cholecystectomy -->

    <owl:Class rdf:about="http://ncicb.nci.nih.gov/xml/owl/EVS/Thesaurus.owl#Cholecystectomy">
        <owl:equivalentClass rdf:resource="http://www.ihtsdo.org/snomedct.owl#Cholecystectomy"/>
    </owl:Class>
    


    <!-- http://ncicb.nci.nih.gov/xml/owl/EVS/Thesaurus.owl#Cholera_Toxin -->

    <owl:Class rdf:about="http://ncicb.nci.nih.gov/xml/owl/EVS/Thesaurus.owl#Cholera_Toxin">
        <owl:equivalentClass rdf:resource="http://www.ihtsdo.org/snomedct.owl#Cholera_toxin"/>
    </owl:Class>
    


    <!-- http://ncicb.nci.nih.gov/xml/owl/EVS/Thesaurus.owl#Cholesterol_Granuloma -->

    <owl:Class rdf:about="http://ncicb.nci.nih.gov/xml/owl/EVS/Thesaurus.owl#Cholesterol_Granuloma">
        <owl:equivalentClass rdf:resource="http://www.ihtsdo.org/snomedct.owl#Cholesterol_granuloma"/>
    </owl:Class>
    


    <!-- http://ncicb.nci.nih.gov/xml/owl/EVS/Thesaurus.owl#Choline_Magnesium_Trisalicylate -->

    <owl:Class rdf:about="http://ncicb.nci.nih.gov/xml/owl/EVS/Thesaurus.owl#Choline_Magnesium_Trisalicylate">
        <owl:equivalentClass rdf:resource="http://www.ihtsdo.org/snomedct.owl#Choline_magnesium_trisalicylate"/>
    </owl:Class>
    


    <!-- http://ncicb.nci.nih.gov/xml/owl/EVS/Thesaurus.owl#Chordae_Tendineae -->

    <owl:Class rdf:about="http://ncicb.nci.nih.gov/xml/owl/EVS/Thesaurus.owl#Chordae_Tendineae">
        <owl:equivalentClass rdf:resource="http://www.ihtsdo.org/snomedct.owl#Structure_of_chordae_tendineae_cordis"/>
    </owl:Class>
    


    <!-- http://ncicb.nci.nih.gov/xml/owl/EVS/Thesaurus.owl#Chorion -->

    <owl:Class rdf:about="http://ncicb.nci.nih.gov/xml/owl/EVS/Thesaurus.owl#Chorion">
        <owl:equivalentClass rdf:resource="http://www.ihtsdo.org/snomedct.owl#Chorionic_structure"/>
    </owl:Class>
    


    <!-- http://ncicb.nci.nih.gov/xml/owl/EVS/Thesaurus.owl#Choroid -->

    <owl:Class rdf:about="http://ncicb.nci.nih.gov/xml/owl/EVS/Thesaurus.owl#Choroid">
        <owl:equivalentClass rdf:resource="http://www.ihtsdo.org/snomedct.owl#Choroidal_structure"/>
    </owl:Class>
    


    <!-- http://ncicb.nci.nih.gov/xml/owl/EVS/Thesaurus.owl#Choroid_Neoplasm -->

    <owl:Class rdf:about="http://ncicb.nci.nih.gov/xml/owl/EVS/Thesaurus.owl#Choroid_Neoplasm">
        <owl:equivalentClass rdf:resource="http://www.ihtsdo.org/snomedct.owl#Neoplasm_of_choroid"/>
    </owl:Class>
    


    <!-- http://ncicb.nci.nih.gov/xml/owl/EVS/Thesaurus.owl#Choroid_Plexus -->

    <owl:Class rdf:about="http://ncicb.nci.nih.gov/xml/owl/EVS/Thesaurus.owl#Choroid_Plexus">
        <owl:equivalentClass rdf:resource="http://www.ihtsdo.org/snomedct.owl#Structure_of_choroid_plexus"/>
    </owl:Class>
    


    <!-- http://ncicb.nci.nih.gov/xml/owl/EVS/Thesaurus.owl#Choroid_Plexus_of_the_Fourth_Ventricle -->

    <owl:Class rdf:about="http://ncicb.nci.nih.gov/xml/owl/EVS/Thesaurus.owl#Choroid_Plexus_of_the_Fourth_Ventricle">
        <owl:equivalentClass rdf:resource="http://www.ihtsdo.org/snomedct.owl#Structure_of_choroid_plexus_of_fourth_ventricle"/>
    </owl:Class>
    


    <!-- http://ncicb.nci.nih.gov/xml/owl/EVS/Thesaurus.owl#Choroid_Plexus_of_the_Lateral_Ventricle -->

    <owl:Class rdf:about="http://ncicb.nci.nih.gov/xml/owl/EVS/Thesaurus.owl#Choroid_Plexus_of_the_Lateral_Ventricle">
        <owl:equivalentClass rdf:resource="http://www.ihtsdo.org/snomedct.owl#Structure_of_choroid_plexus_of_lateral_ventricle"/>
    </owl:Class>
    


    <!-- http://ncicb.nci.nih.gov/xml/owl/EVS/Thesaurus.owl#Choroid_Plexus_of_the_Third_Ventricle -->

    <owl:Class rdf:about="http://ncicb.nci.nih.gov/xml/owl/EVS/Thesaurus.owl#Choroid_Plexus_of_the_Third_Ventricle">
        <owl:equivalentClass rdf:resource="http://www.ihtsdo.org/snomedct.owl#Structure_of_choroid_plexus_of_third_ventricle"/>
    </owl:Class>
    


    <!-- http://ncicb.nci.nih.gov/xml/owl/EVS/Thesaurus.owl#Choroidal_Artery -->

    <owl:Class rdf:about="http://ncicb.nci.nih.gov/xml/owl/EVS/Thesaurus.owl#Choroidal_Artery">
        <owl:equivalentClass rdf:resource="http://www.ihtsdo.org/snomedct.owl#Structure_of_choroidal_artery"/>
    </owl:Class>
    


    <!-- http://ncicb.nci.nih.gov/xml/owl/EVS/Thesaurus.owl#Choroidal_Fissure -->

    <owl:Class rdf:about="http://ncicb.nci.nih.gov/xml/owl/EVS/Thesaurus.owl#Choroidal_Fissure">
        <owl:equivalentClass rdf:resource="http://www.ihtsdo.org/snomedct.owl#Choroidal_fissure"/>
    </owl:Class>
    


    <!-- http://ncicb.nci.nih.gov/xml/owl/EVS/Thesaurus.owl#Chow_Chow -->

    <owl:Class rdf:about="http://ncicb.nci.nih.gov/xml/owl/EVS/Thesaurus.owl#Chow_Chow">
        <owl:equivalentClass rdf:resource="http://www.ihtsdo.org/snomedct.owl#Chow_Chow"/>
    </owl:Class>
    


    <!-- http://ncicb.nci.nih.gov/xml/owl/EVS/Thesaurus.owl#Chromatid -->

    <owl:Class rdf:about="http://ncicb.nci.nih.gov/xml/owl/EVS/Thesaurus.owl#Chromatid">
        <owl:equivalentClass rdf:resource="http://www.ihtsdo.org/snomedct.owl#Chromatid"/>
    </owl:Class>
    


    <!-- http://ncicb.nci.nih.gov/xml/owl/EVS/Thesaurus.owl#Chromosome -->

    <owl:Class rdf:about="http://ncicb.nci.nih.gov/xml/owl/EVS/Thesaurus.owl#Chromosome">
        <owl:equivalentClass rdf:resource="http://www.ihtsdo.org/snomedct.owl#Chromosome"/>
    </owl:Class>
    


    <!-- http://ncicb.nci.nih.gov/xml/owl/EVS/Thesaurus.owl#Chromosome_1 -->

    <owl:Class rdf:about="http://ncicb.nci.nih.gov/xml/owl/EVS/Thesaurus.owl#Chromosome_1">
        <owl:equivalentClass rdf:resource="http://www.ihtsdo.org/snomedct.owl#Chromosome_pair_1"/>
    </owl:Class>
    


    <!-- http://ncicb.nci.nih.gov/xml/owl/EVS/Thesaurus.owl#Chromosome_10 -->

    <owl:Class rdf:about="http://ncicb.nci.nih.gov/xml/owl/EVS/Thesaurus.owl#Chromosome_10">
        <owl:equivalentClass rdf:resource="http://www.ihtsdo.org/snomedct.owl#Chromosome_pair_10"/>
    </owl:Class>
    


    <!-- http://ncicb.nci.nih.gov/xml/owl/EVS/Thesaurus.owl#Chromosome_11 -->

    <owl:Class rdf:about="http://ncicb.nci.nih.gov/xml/owl/EVS/Thesaurus.owl#Chromosome_11">
        <owl:equivalentClass rdf:resource="http://www.ihtsdo.org/snomedct.owl#Chromosome_pair_11"/>
    </owl:Class>
    


    <!-- http://ncicb.nci.nih.gov/xml/owl/EVS/Thesaurus.owl#Chromosome_12 -->

    <owl:Class rdf:about="http://ncicb.nci.nih.gov/xml/owl/EVS/Thesaurus.owl#Chromosome_12">
        <owl:equivalentClass rdf:resource="http://www.ihtsdo.org/snomedct.owl#Chromosome_pair_12"/>
    </owl:Class>
    


    <!-- http://ncicb.nci.nih.gov/xml/owl/EVS/Thesaurus.owl#Chromosome_13 -->

    <owl:Class rdf:about="http://ncicb.nci.nih.gov/xml/owl/EVS/Thesaurus.owl#Chromosome_13">
        <owl:equivalentClass rdf:resource="http://www.ihtsdo.org/snomedct.owl#Chromosome_pair_13"/>
    </owl:Class>
    


    <!-- http://ncicb.nci.nih.gov/xml/owl/EVS/Thesaurus.owl#Chromosome_14 -->

    <owl:Class rdf:about="http://ncicb.nci.nih.gov/xml/owl/EVS/Thesaurus.owl#Chromosome_14">
        <owl:equivalentClass rdf:resource="http://www.ihtsdo.org/snomedct.owl#Chromosome_pair_14"/>
    </owl:Class>
    


    <!-- http://ncicb.nci.nih.gov/xml/owl/EVS/Thesaurus.owl#Chromosome_15 -->

    <owl:Class rdf:about="http://ncicb.nci.nih.gov/xml/owl/EVS/Thesaurus.owl#Chromosome_15">
        <owl:equivalentClass rdf:resource="http://www.ihtsdo.org/snomedct.owl#Chromosome_pair_15"/>
    </owl:Class>
    


    <!-- http://ncicb.nci.nih.gov/xml/owl/EVS/Thesaurus.owl#Chromosome_16 -->

    <owl:Class rdf:about="http://ncicb.nci.nih.gov/xml/owl/EVS/Thesaurus.owl#Chromosome_16">
        <owl:equivalentClass rdf:resource="http://www.ihtsdo.org/snomedct.owl#Chromosome_pair_16"/>
    </owl:Class>
    


    <!-- http://ncicb.nci.nih.gov/xml/owl/EVS/Thesaurus.owl#Chromosome_17 -->

    <owl:Class rdf:about="http://ncicb.nci.nih.gov/xml/owl/EVS/Thesaurus.owl#Chromosome_17">
        <owl:equivalentClass rdf:resource="http://www.ihtsdo.org/snomedct.owl#Chromosome_pair_17"/>
    </owl:Class>
    


    <!-- http://ncicb.nci.nih.gov/xml/owl/EVS/Thesaurus.owl#Chromosome_18 -->

    <owl:Class rdf:about="http://ncicb.nci.nih.gov/xml/owl/EVS/Thesaurus.owl#Chromosome_18">
        <owl:equivalentClass rdf:resource="http://www.ihtsdo.org/snomedct.owl#Chromosome_pair_18"/>
    </owl:Class>
    


    <!-- http://ncicb.nci.nih.gov/xml/owl/EVS/Thesaurus.owl#Chromosome_19 -->

    <owl:Class rdf:about="http://ncicb.nci.nih.gov/xml/owl/EVS/Thesaurus.owl#Chromosome_19">
        <owl:equivalentClass rdf:resource="http://www.ihtsdo.org/snomedct.owl#Chromosome_pair_19"/>
    </owl:Class>
    


    <!-- http://ncicb.nci.nih.gov/xml/owl/EVS/Thesaurus.owl#Chromosome_2 -->

    <owl:Class rdf:about="http://ncicb.nci.nih.gov/xml/owl/EVS/Thesaurus.owl#Chromosome_2">
        <owl:equivalentClass rdf:resource="http://www.ihtsdo.org/snomedct.owl#Chromosome_pair_2"/>
    </owl:Class>
    


    <!-- http://ncicb.nci.nih.gov/xml/owl/EVS/Thesaurus.owl#Chromosome_20 -->

    <owl:Class rdf:about="http://ncicb.nci.nih.gov/xml/owl/EVS/Thesaurus.owl#Chromosome_20">
        <owl:equivalentClass rdf:resource="http://www.ihtsdo.org/snomedct.owl#Chromosome_pair_20"/>
    </owl:Class>
    


    <!-- http://ncicb.nci.nih.gov/xml/owl/EVS/Thesaurus.owl#Chromosome_21 -->

    <owl:Class rdf:about="http://ncicb.nci.nih.gov/xml/owl/EVS/Thesaurus.owl#Chromosome_21">
        <owl:equivalentClass rdf:resource="http://www.ihtsdo.org/snomedct.owl#Chromosome_pair_21"/>
    </owl:Class>
    


    <!-- http://ncicb.nci.nih.gov/xml/owl/EVS/Thesaurus.owl#Chromosome_22 -->

    <owl:Class rdf:about="http://ncicb.nci.nih.gov/xml/owl/EVS/Thesaurus.owl#Chromosome_22">
        <owl:equivalentClass rdf:resource="http://www.ihtsdo.org/snomedct.owl#Chromosome_pair_22"/>
    </owl:Class>
    


    <!-- http://ncicb.nci.nih.gov/xml/owl/EVS/Thesaurus.owl#Chromosome_3 -->

    <owl:Class rdf:about="http://ncicb.nci.nih.gov/xml/owl/EVS/Thesaurus.owl#Chromosome_3">
        <owl:equivalentClass rdf:resource="http://www.ihtsdo.org/snomedct.owl#Chromosome_pair_3"/>
    </owl:Class>
    


    <!-- http://ncicb.nci.nih.gov/xml/owl/EVS/Thesaurus.owl#Chromosome_4 -->

    <owl:Class rdf:about="http://ncicb.nci.nih.gov/xml/owl/EVS/Thesaurus.owl#Chromosome_4">
        <owl:equivalentClass rdf:resource="http://www.ihtsdo.org/snomedct.owl#Chromosome_pair_4"/>
    </owl:Class>
    


    <!-- http://ncicb.nci.nih.gov/xml/owl/EVS/Thesaurus.owl#Chromosome_5 -->

    <owl:Class rdf:about="http://ncicb.nci.nih.gov/xml/owl/EVS/Thesaurus.owl#Chromosome_5">
        <owl:equivalentClass rdf:resource="http://www.ihtsdo.org/snomedct.owl#Chromosome_pair_5"/>
    </owl:Class>
    


    <!-- http://ncicb.nci.nih.gov/xml/owl/EVS/Thesaurus.owl#Chromosome_6 -->

    <owl:Class rdf:about="http://ncicb.nci.nih.gov/xml/owl/EVS/Thesaurus.owl#Chromosome_6">
        <owl:equivalentClass rdf:resource="http://www.ihtsdo.org/snomedct.owl#Chromosome_pair_6"/>
    </owl:Class>
    


    <!-- http://ncicb.nci.nih.gov/xml/owl/EVS/Thesaurus.owl#Chromosome_7 -->

    <owl:Class rdf:about="http://ncicb.nci.nih.gov/xml/owl/EVS/Thesaurus.owl#Chromosome_7">
        <owl:equivalentClass rdf:resource="http://www.ihtsdo.org/snomedct.owl#Chromosome_pair_7"/>
    </owl:Class>
    


    <!-- http://ncicb.nci.nih.gov/xml/owl/EVS/Thesaurus.owl#Chromosome_8 -->

    <owl:Class rdf:about="http://ncicb.nci.nih.gov/xml/owl/EVS/Thesaurus.owl#Chromosome_8">
        <owl:equivalentClass rdf:resource="http://www.ihtsdo.org/snomedct.owl#Chromosome_pair_8"/>
    </owl:Class>
    


    <!-- http://ncicb.nci.nih.gov/xml/owl/EVS/Thesaurus.owl#Chromosome_9 -->

    <owl:Class rdf:about="http://ncicb.nci.nih.gov/xml/owl/EVS/Thesaurus.owl#Chromosome_9">
        <owl:equivalentClass rdf:resource="http://www.ihtsdo.org/snomedct.owl#Chromosome_pair_9"/>
    </owl:Class>
    


    <!-- http://ncicb.nci.nih.gov/xml/owl/EVS/Thesaurus.owl#Chromosome_Disorder -->

    <owl:Class rdf:about="http://ncicb.nci.nih.gov/xml/owl/EVS/Thesaurus.owl#Chromosome_Disorder">
        <owl:equivalentClass rdf:resource="http://www.ihtsdo.org/snomedct.owl#Chromosomal_disorder"/>
    </owl:Class>
    


    <!-- http://ncicb.nci.nih.gov/xml/owl/EVS/Thesaurus.owl#Chromosome_Structure -->

    <owl:Class rdf:about="http://ncicb.nci.nih.gov/xml/owl/EVS/Thesaurus.owl#Chromosome_Structure">
        <owl:equivalentClass rdf:resource="http://www.ihtsdo.org/snomedct.owl#Chromosome_structure"/>
    </owl:Class>
    


    <!-- http://ncicb.nci.nih.gov/xml/owl/EVS/Thesaurus.owl#Chromosome_X -->

    <owl:Class rdf:about="http://ncicb.nci.nih.gov/xml/owl/EVS/Thesaurus.owl#Chromosome_X">
        <owl:equivalentClass rdf:resource="http://www.ihtsdo.org/snomedct.owl#Sex_chromosome_X"/>
    </owl:Class>
    


    <!-- http://ncicb.nci.nih.gov/xml/owl/EVS/Thesaurus.owl#Chromosome_Y -->

    <owl:Class rdf:about="http://ncicb.nci.nih.gov/xml/owl/EVS/Thesaurus.owl#Chromosome_Y">
        <owl:equivalentClass rdf:resource="http://www.ihtsdo.org/snomedct.owl#Sex_chromosome_Y"/>
    </owl:Class>
    


    <!-- http://ncicb.nci.nih.gov/xml/owl/EVS/Thesaurus.owl#Chronic -->

    <owl:Class rdf:about="http://ncicb.nci.nih.gov/xml/owl/EVS/Thesaurus.owl#Chronic">
        <owl:equivalentClass rdf:resource="http://www.ihtsdo.org/snomedct.owl#Chronic"/>
    </owl:Class>
    


    <!-- http://ncicb.nci.nih.gov/xml/owl/EVS/Thesaurus.owl#Chronic_Encephalopathy -->

    <owl:Class rdf:about="http://ncicb.nci.nih.gov/xml/owl/EVS/Thesaurus.owl#Chronic_Encephalopathy">
        <owl:equivalentClass rdf:resource="http://www.ihtsdo.org/snomedct.owl#Chronic_brain_syndrome"/>
    </owl:Class>
    


    <!-- http://ncicb.nci.nih.gov/xml/owl/EVS/Thesaurus.owl#Chronic_Phase -->

    <owl:Class rdf:about="http://ncicb.nci.nih.gov/xml/owl/EVS/Thesaurus.owl#Chronic_Phase">
        <owl:equivalentClass rdf:resource="http://www.ihtsdo.org/snomedct.owl#Chronic_phase"/>
    </owl:Class>
    


    <!-- http://ncicb.nci.nih.gov/xml/owl/EVS/Thesaurus.owl#Chronic_Schizophrenia -->

    <owl:Class rdf:about="http://ncicb.nci.nih.gov/xml/owl/EVS/Thesaurus.owl#Chronic_Schizophrenia">
        <owl:equivalentClass rdf:resource="http://www.ihtsdo.org/snomedct.owl#Chronic_schizophrenia"/>
    </owl:Class>
    


    <!-- http://ncicb.nci.nih.gov/xml/owl/EVS/Thesaurus.owl#Chrysotile_Asbestos -->

    <owl:Class rdf:about="http://ncicb.nci.nih.gov/xml/owl/EVS/Thesaurus.owl#Chrysotile_Asbestos">
        <owl:equivalentClass rdf:resource="http://www.ihtsdo.org/snomedct.owl#Chrysotile"/>
    </owl:Class>
    


    <!-- http://ncicb.nci.nih.gov/xml/owl/EVS/Thesaurus.owl#Church -->

    <owl:Class rdf:about="http://ncicb.nci.nih.gov/xml/owl/EVS/Thesaurus.owl#Church">
        <owl:equivalentClass rdf:resource="http://www.ihtsdo.org/snomedct.owl#Church"/>
    </owl:Class>
    


    <!-- http://ncicb.nci.nih.gov/xml/owl/EVS/Thesaurus.owl#Ciclopirox -->

    <owl:Class rdf:about="http://ncicb.nci.nih.gov/xml/owl/EVS/Thesaurus.owl#Ciclopirox">
        <owl:equivalentClass rdf:resource="http://www.ihtsdo.org/snomedct.owl#Ciclopirox"/>
    </owl:Class>
    


    <!-- http://ncicb.nci.nih.gov/xml/owl/EVS/Thesaurus.owl#Ciclopirox_Olamine -->

    <owl:Class rdf:about="http://ncicb.nci.nih.gov/xml/owl/EVS/Thesaurus.owl#Ciclopirox_Olamine">
        <owl:equivalentClass rdf:resource="http://www.ihtsdo.org/snomedct.owl#Ciclopirox_olamine"/>
    </owl:Class>
    


    <!-- http://ncicb.nci.nih.gov/xml/owl/EVS/Thesaurus.owl#Cicuta_virosa -->

    <owl:Class rdf:about="http://ncicb.nci.nih.gov/xml/owl/EVS/Thesaurus.owl#Cicuta_virosa">
        <owl:equivalentClass rdf:resource="http://www.ihtsdo.org/snomedct.owl#Cicuta_virosa"/>
    </owl:Class>
    


    <!-- http://ncicb.nci.nih.gov/xml/owl/EVS/Thesaurus.owl#Cigar_Smoking -->

    <owl:Class rdf:about="http://ncicb.nci.nih.gov/xml/owl/EVS/Thesaurus.owl#Cigar_Smoking">
        <owl:equivalentClass rdf:resource="http://www.ihtsdo.org/snomedct.owl#Cigar_smoker"/>
    </owl:Class>
    


    <!-- http://ncicb.nci.nih.gov/xml/owl/EVS/Thesaurus.owl#Ciliary_Body -->

    <owl:Class rdf:about="http://ncicb.nci.nih.gov/xml/owl/EVS/Thesaurus.owl#Ciliary_Body">
        <owl:equivalentClass rdf:resource="http://www.ihtsdo.org/snomedct.owl#Ciliary_body_structure"/>
    </owl:Class>
    


    <!-- http://ncicb.nci.nih.gov/xml/owl/EVS/Thesaurus.owl#Ciliary_Body_Neoplasm -->

    <owl:Class rdf:about="http://ncicb.nci.nih.gov/xml/owl/EVS/Thesaurus.owl#Ciliary_Body_Neoplasm">
        <owl:equivalentClass rdf:resource="http://www.ihtsdo.org/snomedct.owl#Neoplasm_of_ciliary_body"/>
    </owl:Class>
    


    <!-- http://ncicb.nci.nih.gov/xml/owl/EVS/Thesaurus.owl#Ciliary_Epithelium -->

    <owl:Class rdf:about="http://ncicb.nci.nih.gov/xml/owl/EVS/Thesaurus.owl#Ciliary_Epithelium">
        <owl:equivalentClass rdf:resource="http://www.ihtsdo.org/snomedct.owl#Ciliary_epithelium_structure"/>
    </owl:Class>
    


    <!-- http://ncicb.nci.nih.gov/xml/owl/EVS/Thesaurus.owl#Ciliary_Muscle -->

    <owl:Class rdf:about="http://ncicb.nci.nih.gov/xml/owl/EVS/Thesaurus.owl#Ciliary_Muscle">
        <owl:equivalentClass rdf:resource="http://www.ihtsdo.org/snomedct.owl#Ciliary_muscle_structure"/>
    </owl:Class>
    


    <!-- http://ncicb.nci.nih.gov/xml/owl/EVS/Thesaurus.owl#Ciliary_Process -->

    <owl:Class rdf:about="http://ncicb.nci.nih.gov/xml/owl/EVS/Thesaurus.owl#Ciliary_Process">
        <owl:equivalentClass rdf:resource="http://www.ihtsdo.org/snomedct.owl#Structure_of_ciliary_processes"/>
    </owl:Class>
    


    <!-- http://ncicb.nci.nih.gov/xml/owl/EVS/Thesaurus.owl#Circle -->

    <owl:Class rdf:about="http://ncicb.nci.nih.gov/xml/owl/EVS/Thesaurus.owl#Circle">
        <owl:equivalentClass rdf:resource="http://www.ihtsdo.org/snomedct.owl#Circular"/>
    </owl:Class>
    


    <!-- http://ncicb.nci.nih.gov/xml/owl/EVS/Thesaurus.owl#Circular_Sulcus -->

    <owl:Class rdf:about="http://ncicb.nci.nih.gov/xml/owl/EVS/Thesaurus.owl#Circular_Sulcus">
        <owl:equivalentClass rdf:resource="http://www.ihtsdo.org/snomedct.owl#Structure_of_Reil&#39;s_limiting_sulcus"/>
    </owl:Class>
    


    <!-- http://ncicb.nci.nih.gov/xml/owl/EVS/Thesaurus.owl#Circumference -->

    <owl:Class rdf:about="http://ncicb.nci.nih.gov/xml/owl/EVS/Thesaurus.owl#Circumference">
        <owl:equivalentClass rdf:resource="http://www.ihtsdo.org/snomedct.owl#Circumference"/>
    </owl:Class>
    


    <!-- http://ncicb.nci.nih.gov/xml/owl/EVS/Thesaurus.owl#Circumflex_Branch_of_the_Left_Coronary_Artery -->

    <owl:Class rdf:about="http://ncicb.nci.nih.gov/xml/owl/EVS/Thesaurus.owl#Circumflex_Branch_of_the_Left_Coronary_Artery">
        <owl:equivalentClass rdf:resource="http://www.ihtsdo.org/snomedct.owl#Structure_of_circumflex_branch_of_left_coronary_artery"/>
    </owl:Class>
    


    <!-- http://ncicb.nci.nih.gov/xml/owl/EVS/Thesaurus.owl#Circumflex_Iliac_Artery -->

    <owl:Class rdf:about="http://ncicb.nci.nih.gov/xml/owl/EVS/Thesaurus.owl#Circumflex_Iliac_Artery">
        <owl:equivalentClass rdf:resource="http://www.ihtsdo.org/snomedct.owl#Circumflex_iliac_artery"/>
    </owl:Class>
    


    <!-- http://ncicb.nci.nih.gov/xml/owl/EVS/Thesaurus.owl#Cisplatin -->

    <owl:Class rdf:about="http://ncicb.nci.nih.gov/xml/owl/EVS/Thesaurus.owl#Cisplatin">
        <owl:equivalentClass rdf:resource="http://www.ihtsdo.org/snomedct.owl#Cisplatin"/>
    </owl:Class>
    


    <!-- http://ncicb.nci.nih.gov/xml/owl/EVS/Thesaurus.owl#Cisterna_Magna -->

    <owl:Class rdf:about="http://ncicb.nci.nih.gov/xml/owl/EVS/Thesaurus.owl#Cisterna_Magna">
        <owl:equivalentClass rdf:resource="http://www.ihtsdo.org/snomedct.owl#Structure_of_cisterna_magna"/>
    </owl:Class>
    


    <!-- http://ncicb.nci.nih.gov/xml/owl/EVS/Thesaurus.owl#Citric_Acid -->

    <owl:Class rdf:about="http://ncicb.nci.nih.gov/xml/owl/EVS/Thesaurus.owl#Citric_Acid">
        <owl:equivalentClass rdf:resource="http://www.ihtsdo.org/snomedct.owl#Citric_acid_preparation"/>
    </owl:Class>
    


    <!-- http://ncicb.nci.nih.gov/xml/owl/EVS/Thesaurus.owl#Citrus_Fruit -->

    <owl:Class rdf:about="http://ncicb.nci.nih.gov/xml/owl/EVS/Thesaurus.owl#Citrus_Fruit">
        <owl:equivalentClass rdf:resource="http://www.ihtsdo.org/snomedct.owl#Citrus_fruit"/>
    </owl:Class>
    


    <!-- http://ncicb.nci.nih.gov/xml/owl/EVS/Thesaurus.owl#City -->

    <owl:Class rdf:about="http://ncicb.nci.nih.gov/xml/owl/EVS/Thesaurus.owl#City">
        <owl:equivalentClass rdf:resource="http://www.ihtsdo.org/snomedct.owl#City"/>
    </owl:Class>
    


    <!-- http://ncicb.nci.nih.gov/xml/owl/EVS/Thesaurus.owl#Cladribine -->

    <owl:Class rdf:about="http://ncicb.nci.nih.gov/xml/owl/EVS/Thesaurus.owl#Cladribine">
        <owl:equivalentClass rdf:resource="http://www.ihtsdo.org/snomedct.owl#Cladribine"/>
    </owl:Class>
    


    <!-- http://ncicb.nci.nih.gov/xml/owl/EVS/Thesaurus.owl#Clara_Cell -->

    <owl:Class rdf:about="http://ncicb.nci.nih.gov/xml/owl/EVS/Thesaurus.owl#Clara_Cell">
        <owl:equivalentClass rdf:resource="http://www.ihtsdo.org/snomedct.owl#Clara_cell_of_bronchiole"/>
    </owl:Class>
    


    <!-- http://ncicb.nci.nih.gov/xml/owl/EVS/Thesaurus.owl#Class -->

    <owl:Class rdf:about="http://ncicb.nci.nih.gov/xml/owl/EVS/Thesaurus.owl#Class">
        <owl:equivalentClass rdf:resource="http://www.ihtsdo.org/snomedct.owl#Classes"/>
    </owl:Class>
    


    <!-- http://ncicb.nci.nih.gov/xml/owl/EVS/Thesaurus.owl#Class_Taxon -->

    <owl:Class rdf:about="http://ncicb.nci.nih.gov/xml/owl/EVS/Thesaurus.owl#Class_Taxon">
        <owl:equivalentClass rdf:resource="http://www.ihtsdo.org/snomedct.owl#Class"/>
    </owl:Class>
    


    <!-- http://ncicb.nci.nih.gov/xml/owl/EVS/Thesaurus.owl#Classification -->

    <owl:Class rdf:about="http://ncicb.nci.nih.gov/xml/owl/EVS/Thesaurus.owl#Classification">
        <owl:equivalentClass rdf:resource="http://www.ihtsdo.org/snomedct.owl#Classification_system"/>
    </owl:Class>
    


    <!-- http://ncicb.nci.nih.gov/xml/owl/EVS/Thesaurus.owl#Classified -->

    <owl:Class rdf:about="http://ncicb.nci.nih.gov/xml/owl/EVS/Thesaurus.owl#Classified">
        <owl:equivalentClass rdf:resource="http://www.ihtsdo.org/snomedct.owl#Classified"/>
    </owl:Class>
    


    <!-- http://ncicb.nci.nih.gov/xml/owl/EVS/Thesaurus.owl#Claustrum -->

    <owl:Class rdf:about="http://ncicb.nci.nih.gov/xml/owl/EVS/Thesaurus.owl#Claustrum">
        <owl:equivalentClass rdf:resource="http://www.ihtsdo.org/snomedct.owl#Claustral_structure"/>
    </owl:Class>
    


    <!-- http://ncicb.nci.nih.gov/xml/owl/EVS/Thesaurus.owl#Clavicle -->

    <owl:Class rdf:about="http://ncicb.nci.nih.gov/xml/owl/EVS/Thesaurus.owl#Clavicle">
        <owl:equivalentClass rdf:resource="http://www.ihtsdo.org/snomedct.owl#Bone_structure_of_clavicle"/>
    </owl:Class>
    


    <!-- http://ncicb.nci.nih.gov/xml/owl/EVS/Thesaurus.owl#Clavulanate_Potassium -->

    <owl:Class rdf:about="http://ncicb.nci.nih.gov/xml/owl/EVS/Thesaurus.owl#Clavulanate_Potassium">
        <owl:equivalentClass rdf:resource="http://www.ihtsdo.org/snomedct.owl#Clavulanate_potassium"/>
    </owl:Class>
    


    <!-- http://ncicb.nci.nih.gov/xml/owl/EVS/Thesaurus.owl#Clavulanic_Acid -->

    <owl:Class rdf:about="http://ncicb.nci.nih.gov/xml/owl/EVS/Thesaurus.owl#Clavulanic_Acid">
        <owl:equivalentClass rdf:resource="http://www.ihtsdo.org/snomedct.owl#Clavulanic_acid"/>
    </owl:Class>
    


    <!-- http://ncicb.nci.nih.gov/xml/owl/EVS/Thesaurus.owl#Cleft -->

    <owl:Class rdf:about="http://ncicb.nci.nih.gov/xml/owl/EVS/Thesaurus.owl#Cleft">
        <owl:equivalentClass rdf:resource="http://www.ihtsdo.org/snomedct.owl#Cleaved"/>
    </owl:Class>
    


    <!-- http://ncicb.nci.nih.gov/xml/owl/EVS/Thesaurus.owl#Clidinium_Bromide -->

    <owl:Class rdf:about="http://ncicb.nci.nih.gov/xml/owl/EVS/Thesaurus.owl#Clidinium_Bromide">
        <owl:equivalentClass rdf:resource="http://www.ihtsdo.org/snomedct.owl#Clidinium_bromide"/>
    </owl:Class>
    


    <!-- http://ncicb.nci.nih.gov/xml/owl/EVS/Thesaurus.owl#Clinic -->

    <owl:Class rdf:about="http://ncicb.nci.nih.gov/xml/owl/EVS/Thesaurus.owl#Clinic">
        <owl:equivalentClass rdf:resource="http://www.ihtsdo.org/snomedct.owl#Clinic"/>
    </owl:Class>
    


    <!-- http://ncicb.nci.nih.gov/xml/owl/EVS/Thesaurus.owl#Clinical -->

    <owl:Class rdf:about="http://ncicb.nci.nih.gov/xml/owl/EVS/Thesaurus.owl#Clinical">
        <owl:equivalentClass rdf:resource="http://www.ihtsdo.org/snomedct.owl#Clinical"/>
    </owl:Class>
    


    <!-- http://ncicb.nci.nih.gov/xml/owl/EVS/Thesaurus.owl#Clinical_Course_of_Disease -->

    <owl:Class rdf:about="http://ncicb.nci.nih.gov/xml/owl/EVS/Thesaurus.owl#Clinical_Course_of_Disease">
        <owl:equivalentClass rdf:resource="http://www.ihtsdo.org/snomedct.owl#Clinical_course"/>
    </owl:Class>
    


    <!-- http://ncicb.nci.nih.gov/xml/owl/EVS/Thesaurus.owl#Clinical_Diagnosis -->

    <owl:Class rdf:about="http://ncicb.nci.nih.gov/xml/owl/EVS/Thesaurus.owl#Clinical_Diagnosis">
        <owl:equivalentClass rdf:resource="http://www.ihtsdo.org/snomedct.owl#Clinical_diagnosis"/>
    </owl:Class>
    


    <!-- http://ncicb.nci.nih.gov/xml/owl/EVS/Thesaurus.owl#Clinical_Immunology -->

    <owl:Class rdf:about="http://ncicb.nci.nih.gov/xml/owl/EVS/Thesaurus.owl#Clinical_Immunology">
        <owl:equivalentClass rdf:resource="http://www.ihtsdo.org/snomedct.owl#Clinical_immunology"/>
    </owl:Class>
    


    <!-- http://ncicb.nci.nih.gov/xml/owl/EVS/Thesaurus.owl#Clinical_Microbiology -->

    <owl:Class rdf:about="http://ncicb.nci.nih.gov/xml/owl/EVS/Thesaurus.owl#Clinical_Microbiology">
        <owl:equivalentClass rdf:resource="http://www.ihtsdo.org/snomedct.owl#Clinical_microbiology"/>
    </owl:Class>
    


    <!-- http://ncicb.nci.nih.gov/xml/owl/EVS/Thesaurus.owl#Clinical_Nurse_Specialist -->

    <owl:Class rdf:about="http://ncicb.nci.nih.gov/xml/owl/EVS/Thesaurus.owl#Clinical_Nurse_Specialist">
        <owl:equivalentClass rdf:resource="http://www.ihtsdo.org/snomedct.owl#Clinical_nurse_specialist"/>
    </owl:Class>
    


    <!-- http://ncicb.nci.nih.gov/xml/owl/EVS/Thesaurus.owl#Clinical_Oncology -->

    <owl:Class rdf:about="http://ncicb.nci.nih.gov/xml/owl/EVS/Thesaurus.owl#Clinical_Oncology">
        <owl:equivalentClass rdf:resource="http://www.ihtsdo.org/snomedct.owl#Clinical_oncology"/>
    </owl:Class>
    


    <!-- http://ncicb.nci.nih.gov/xml/owl/EVS/Thesaurus.owl#Clinical_Pharmacology -->

    <owl:Class rdf:about="http://ncicb.nci.nih.gov/xml/owl/EVS/Thesaurus.owl#Clinical_Pharmacology">
        <owl:equivalentClass rdf:resource="http://www.ihtsdo.org/snomedct.owl#Clinical_pharmacology"/>
    </owl:Class>
    


    <!-- http://ncicb.nci.nih.gov/xml/owl/EVS/Thesaurus.owl#Clinical_Trial_Generic -->

    <owl:Class rdf:about="http://ncicb.nci.nih.gov/xml/owl/EVS/Thesaurus.owl#Clinical_Trial_Generic">
        <owl:equivalentClass rdf:resource="http://www.ihtsdo.org/snomedct.owl#Clinical_trials"/>
    </owl:Class>
    


    <!-- http://ncicb.nci.nih.gov/xml/owl/EVS/Thesaurus.owl#Clinics_and_Hospitals -->

    <owl:Class rdf:about="http://ncicb.nci.nih.gov/xml/owl/EVS/Thesaurus.owl#Clinics_and_Hospitals">
        <owl:equivalentClass rdf:resource="http://www.ihtsdo.org/snomedct.owl#Hospital_clinic"/>
    </owl:Class>
    


    <!-- http://ncicb.nci.nih.gov/xml/owl/EVS/Thesaurus.owl#Clioquinol -->

    <owl:Class rdf:about="http://ncicb.nci.nih.gov/xml/owl/EVS/Thesaurus.owl#Clioquinol">
        <owl:equivalentClass rdf:resource="http://www.ihtsdo.org/snomedct.owl#5-Chloro-7-iodo-quinolinol"/>
    </owl:Class>
    


    <!-- http://ncicb.nci.nih.gov/xml/owl/EVS/Thesaurus.owl#Clitoris -->

    <owl:Class rdf:about="http://ncicb.nci.nih.gov/xml/owl/EVS/Thesaurus.owl#Clitoris">
        <owl:equivalentClass rdf:resource="http://www.ihtsdo.org/snomedct.owl#Clitoral_structure"/>
    </owl:Class>
    


    <!-- http://ncicb.nci.nih.gov/xml/owl/EVS/Thesaurus.owl#Clivus -->

    <owl:Class rdf:about="http://ncicb.nci.nih.gov/xml/owl/EVS/Thesaurus.owl#Clivus">
        <owl:equivalentClass rdf:resource="http://www.ihtsdo.org/snomedct.owl#Clivus_structure"/>
    </owl:Class>
    


    <!-- http://ncicb.nci.nih.gov/xml/owl/EVS/Thesaurus.owl#Cloaca -->

    <owl:Class rdf:about="http://ncicb.nci.nih.gov/xml/owl/EVS/Thesaurus.owl#Cloaca">
        <owl:equivalentClass rdf:resource="http://www.ihtsdo.org/snomedct.owl#Cloaca_structure"/>
    </owl:Class>
    


    <!-- http://ncicb.nci.nih.gov/xml/owl/EVS/Thesaurus.owl#Cloacal_Membrane -->

    <owl:Class rdf:about="http://ncicb.nci.nih.gov/xml/owl/EVS/Thesaurus.owl#Cloacal_Membrane">
        <owl:equivalentClass rdf:resource="http://www.ihtsdo.org/snomedct.owl#Structure_of_cloacal_membrane"/>
    </owl:Class>
    


    <!-- http://ncicb.nci.nih.gov/xml/owl/EVS/Thesaurus.owl#Clodronate_Disodium -->

    <owl:Class rdf:about="http://ncicb.nci.nih.gov/xml/owl/EVS/Thesaurus.owl#Clodronate_Disodium">
        <owl:equivalentClass rdf:resource="http://www.ihtsdo.org/snomedct.owl#Clodronate"/>
    </owl:Class>
    


    <!-- http://ncicb.nci.nih.gov/xml/owl/EVS/Thesaurus.owl#Clodronic_Acid -->

    <owl:Class rdf:about="http://ncicb.nci.nih.gov/xml/owl/EVS/Thesaurus.owl#Clodronic_Acid">
        <owl:equivalentClass rdf:resource="http://www.ihtsdo.org/snomedct.owl#Clodronic_acid"/>
    </owl:Class>
    


    <!-- http://ncicb.nci.nih.gov/xml/owl/EVS/Thesaurus.owl#Clofarabine -->

    <owl:Class rdf:about="http://ncicb.nci.nih.gov/xml/owl/EVS/Thesaurus.owl#Clofarabine">
        <owl:equivalentClass rdf:resource="http://www.ihtsdo.org/snomedct.owl#Clofarabine"/>
    </owl:Class>
    


    <!-- http://ncicb.nci.nih.gov/xml/owl/EVS/Thesaurus.owl#Clonic_Convulsion -->

    <owl:Class rdf:about="http://ncicb.nci.nih.gov/xml/owl/EVS/Thesaurus.owl#Clonic_Convulsion">
        <owl:equivalentClass rdf:resource="http://www.ihtsdo.org/snomedct.owl#Clonic_seizure"/>
    </owl:Class>
    


    <!-- http://ncicb.nci.nih.gov/xml/owl/EVS/Thesaurus.owl#Cloning -->

    <owl:Class rdf:about="http://ncicb.nci.nih.gov/xml/owl/EVS/Thesaurus.owl#Cloning">
        <owl:equivalentClass rdf:resource="http://www.ihtsdo.org/snomedct.owl#Cloning_procedure"/>
    </owl:Class>
    


    <!-- http://ncicb.nci.nih.gov/xml/owl/EVS/Thesaurus.owl#Clonus -->

    <owl:Class rdf:about="http://ncicb.nci.nih.gov/xml/owl/EVS/Thesaurus.owl#Clonus">
        <owl:equivalentClass rdf:resource="http://www.ihtsdo.org/snomedct.owl#Clonus"/>
    </owl:Class>
    


    <!-- http://ncicb.nci.nih.gov/xml/owl/EVS/Thesaurus.owl#Clorazepate_Dipotassium -->

    <owl:Class rdf:about="http://ncicb.nci.nih.gov/xml/owl/EVS/Thesaurus.owl#Clorazepate_Dipotassium">
        <owl:equivalentClass rdf:resource="http://www.ihtsdo.org/snomedct.owl#Clorazepate_dipotassium"/>
    </owl:Class>
    


    <!-- http://ncicb.nci.nih.gov/xml/owl/EVS/Thesaurus.owl#Closed -->

    <owl:Class rdf:about="http://ncicb.nci.nih.gov/xml/owl/EVS/Thesaurus.owl#Closed">
        <owl:equivalentClass rdf:resource="http://www.ihtsdo.org/snomedct.owl#Closed"/>
    </owl:Class>
    


    <!-- http://ncicb.nci.nih.gov/xml/owl/EVS/Thesaurus.owl#Closed_Colles_Fracture -->

    <owl:Class rdf:about="http://ncicb.nci.nih.gov/xml/owl/EVS/Thesaurus.owl#Closed_Colles_Fracture">
        <owl:equivalentClass rdf:resource="http://www.ihtsdo.org/snomedct.owl#Closed_Colles&#39;_fracture"/>
    </owl:Class>
    


    <!-- http://ncicb.nci.nih.gov/xml/owl/EVS/Thesaurus.owl#Closed_Dislocation -->

    <owl:Class rdf:about="http://ncicb.nci.nih.gov/xml/owl/EVS/Thesaurus.owl#Closed_Dislocation">
        <owl:equivalentClass rdf:resource="http://www.ihtsdo.org/snomedct.owl#Closed_dislocation"/>
    </owl:Class>
    


    <!-- http://ncicb.nci.nih.gov/xml/owl/EVS/Thesaurus.owl#Closed_Fracture -->

    <owl:Class rdf:about="http://ncicb.nci.nih.gov/xml/owl/EVS/Thesaurus.owl#Closed_Fracture">
        <owl:equivalentClass rdf:resource="http://www.ihtsdo.org/snomedct.owl#Closed_fracture_of_bone"/>
    </owl:Class>
    


    <!-- http://ncicb.nci.nih.gov/xml/owl/EVS/Thesaurus.owl#Closed_Fracture_of_Carpal_Bone -->

    <owl:Class rdf:about="http://ncicb.nci.nih.gov/xml/owl/EVS/Thesaurus.owl#Closed_Fracture_of_Carpal_Bone">
        <owl:equivalentClass rdf:resource="http://www.ihtsdo.org/snomedct.owl#Closed_fracture_of_carpal_bone_NOS"/>
    </owl:Class>
    


    <!-- http://ncicb.nci.nih.gov/xml/owl/EVS/Thesaurus.owl#Closed_Fracture_of_Malar_and_Maxillary_Bone -->

    <owl:Class rdf:about="http://ncicb.nci.nih.gov/xml/owl/EVS/Thesaurus.owl#Closed_Fracture_of_Malar_and_Maxillary_Bone">
        <owl:equivalentClass rdf:resource="http://www.ihtsdo.org/snomedct.owl#Closed_fracture_of_malar_AND/OR_maxillary_bones"/>
    </owl:Class>
    


    <!-- http://ncicb.nci.nih.gov/xml/owl/EVS/Thesaurus.owl#Closed_Fracture_of_Mandible -->

    <owl:Class rdf:about="http://ncicb.nci.nih.gov/xml/owl/EVS/Thesaurus.owl#Closed_Fracture_of_Mandible">
        <owl:equivalentClass rdf:resource="http://www.ihtsdo.org/snomedct.owl#Closed_fracture_mandible"/>
    </owl:Class>
    


    <!-- http://ncicb.nci.nih.gov/xml/owl/EVS/Thesaurus.owl#Closed_Fracture_of_Mandible_Multiple_Sites -->

    <owl:Class rdf:about="http://ncicb.nci.nih.gov/xml/owl/EVS/Thesaurus.owl#Closed_Fracture_of_Mandible_Multiple_Sites">
        <owl:equivalentClass rdf:resource="http://www.ihtsdo.org/snomedct.owl#Closed_fracture_of_multiple_sites_of_mandible"/>
    </owl:Class>
    


    <!-- http://ncicb.nci.nih.gov/xml/owl/EVS/Thesaurus.owl#Closed_Fracture_of_Metacarpal_Bone -->

    <owl:Class rdf:about="http://ncicb.nci.nih.gov/xml/owl/EVS/Thesaurus.owl#Closed_Fracture_of_Metacarpal_Bone">
        <owl:equivalentClass rdf:resource="http://www.ihtsdo.org/snomedct.owl#Closed_fracture_of_metacarpal_bone"/>
    </owl:Class>
    


    <!-- http://ncicb.nci.nih.gov/xml/owl/EVS/Thesaurus.owl#Closed_Fracture_of_Neck_of_Metacarpal_Bone -->

    <owl:Class rdf:about="http://ncicb.nci.nih.gov/xml/owl/EVS/Thesaurus.owl#Closed_Fracture_of_Neck_of_Metacarpal_Bone">
        <owl:equivalentClass rdf:resource="http://www.ihtsdo.org/snomedct.owl#Closed_fracture_of_neck_of_metacarpal_bone"/>
    </owl:Class>
    


    <!-- http://ncicb.nci.nih.gov/xml/owl/EVS/Thesaurus.owl#Closed_Fracture_of_Pelvis -->

    <owl:Class rdf:about="http://ncicb.nci.nih.gov/xml/owl/EVS/Thesaurus.owl#Closed_Fracture_of_Pelvis">
        <owl:equivalentClass rdf:resource="http://www.ihtsdo.org/snomedct.owl#Closed_fracture_of_pelvis"/>
    </owl:Class>
    


    <!-- http://ncicb.nci.nih.gov/xml/owl/EVS/Thesaurus.owl#Closed_Fracture_of_Ribs_Multiple_Sites -->

    <owl:Class rdf:about="http://ncicb.nci.nih.gov/xml/owl/EVS/Thesaurus.owl#Closed_Fracture_of_Ribs_Multiple_Sites">
        <owl:equivalentClass rdf:resource="http://www.ihtsdo.org/snomedct.owl#Closed_fracture_of_multiple_ribs"/>
    </owl:Class>
    


    <!-- http://ncicb.nci.nih.gov/xml/owl/EVS/Thesaurus.owl#Closed_Fracture_of_Shaft_of_Metacarpal_Bone -->

    <owl:Class rdf:about="http://ncicb.nci.nih.gov/xml/owl/EVS/Thesaurus.owl#Closed_Fracture_of_Shaft_of_Metacarpal_Bone">
        <owl:equivalentClass rdf:resource="http://www.ihtsdo.org/snomedct.owl#Closed_fracture_of_shaft_of_metacarpal_bone"/>
    </owl:Class>
    


    <!-- http://ncicb.nci.nih.gov/xml/owl/EVS/Thesaurus.owl#Clubbing_of_Fingers -->

    <owl:Class rdf:about="http://ncicb.nci.nih.gov/xml/owl/EVS/Thesaurus.owl#Clubbing_of_Fingers">
        <owl:equivalentClass rdf:resource="http://www.ihtsdo.org/snomedct.owl#DClubbing_of_fingers"/>
    </owl:Class>
    


    <!-- http://ncicb.nci.nih.gov/xml/owl/EVS/Thesaurus.owl#Clumber_Spaniel -->

    <owl:Class rdf:about="http://ncicb.nci.nih.gov/xml/owl/EVS/Thesaurus.owl#Clumber_Spaniel">
        <owl:equivalentClass rdf:resource="http://www.ihtsdo.org/snomedct.owl#Clumber_spaniel"/>
    </owl:Class>
    


    <!-- http://ncicb.nci.nih.gov/xml/owl/EVS/Thesaurus.owl#Coagulase-Negative_Staphylococcus -->

    <owl:Class rdf:about="http://ncicb.nci.nih.gov/xml/owl/EVS/Thesaurus.owl#Coagulase-Negative_Staphylococcus">
        <owl:equivalentClass rdf:resource="http://www.ihtsdo.org/snomedct.owl#Staphylococcus,_coagulase_negative"/>
    </owl:Class>
    


    <!-- http://ncicb.nci.nih.gov/xml/owl/EVS/Thesaurus.owl#Coagulase-Positive_Staphylococcus -->

    <owl:Class rdf:about="http://ncicb.nci.nih.gov/xml/owl/EVS/Thesaurus.owl#Coagulase-Positive_Staphylococcus">
        <owl:equivalentClass rdf:resource="http://www.ihtsdo.org/snomedct.owl#Staphylococcus,_coagulase_positive"/>
    </owl:Class>
    


    <!-- http://ncicb.nci.nih.gov/xml/owl/EVS/Thesaurus.owl#Coagulation_Study -->

    <owl:Class rdf:about="http://ncicb.nci.nih.gov/xml/owl/EVS/Thesaurus.owl#Coagulation_Study">
        <owl:equivalentClass rdf:resource="http://www.ihtsdo.org/snomedct.owl#Blood_coagulation_panel"/>
    </owl:Class>
    


    <!-- http://ncicb.nci.nih.gov/xml/owl/EVS/Thesaurus.owl#Coated_Capsule_Dosage_Form -->

    <owl:Class rdf:about="http://ncicb.nci.nih.gov/xml/owl/EVS/Thesaurus.owl#Coated_Capsule_Dosage_Form">
        <owl:equivalentClass rdf:resource="http://www.ihtsdo.org/snomedct.owl#Coated_capsule"/>
    </owl:Class>
    


    <!-- http://ncicb.nci.nih.gov/xml/owl/EVS/Thesaurus.owl#Coated_Pellets_Capsule -->

    <owl:Class rdf:about="http://ncicb.nci.nih.gov/xml/owl/EVS/Thesaurus.owl#Coated_Pellets_Capsule">
        <owl:equivalentClass rdf:resource="http://www.ihtsdo.org/snomedct.owl#Coated_pellets_capsule"/>
    </owl:Class>
    


    <!-- http://ncicb.nci.nih.gov/xml/owl/EVS/Thesaurus.owl#Coated_Vesicle -->

    <owl:Class rdf:about="http://ncicb.nci.nih.gov/xml/owl/EVS/Thesaurus.owl#Coated_Vesicle">
        <owl:equivalentClass rdf:resource="http://www.ihtsdo.org/snomedct.owl#Coated_vesicle"/>
    </owl:Class>
    


    <!-- http://ncicb.nci.nih.gov/xml/owl/EVS/Thesaurus.owl#Cobalt_60 -->

    <owl:Class rdf:about="http://ncicb.nci.nih.gov/xml/owl/EVS/Thesaurus.owl#Cobalt_60">
        <owl:equivalentClass rdf:resource="http://www.ihtsdo.org/snomedct.owl#60Cobalt"/>
    </owl:Class>
    


    <!-- http://ncicb.nci.nih.gov/xml/owl/EVS/Thesaurus.owl#Coccidiosis -->

    <owl:Class rdf:about="http://ncicb.nci.nih.gov/xml/owl/EVS/Thesaurus.owl#Coccidiosis">
        <owl:equivalentClass rdf:resource="http://www.ihtsdo.org/snomedct.owl#Coccidiosis"/>
    </owl:Class>
    


    <!-- http://ncicb.nci.nih.gov/xml/owl/EVS/Thesaurus.owl#Coccygeal_Muscle -->

    <owl:Class rdf:about="http://ncicb.nci.nih.gov/xml/owl/EVS/Thesaurus.owl#Coccygeal_Muscle">
        <owl:equivalentClass rdf:resource="http://www.ihtsdo.org/snomedct.owl#Coccygeal_muscle"/>
    </owl:Class>
    


    <!-- http://ncicb.nci.nih.gov/xml/owl/EVS/Thesaurus.owl#Coccygeal_Nerve -->

    <owl:Class rdf:about="http://ncicb.nci.nih.gov/xml/owl/EVS/Thesaurus.owl#Coccygeal_Nerve">
        <owl:equivalentClass rdf:resource="http://www.ihtsdo.org/snomedct.owl#Structure_of_coccygeal_nerve"/>
    </owl:Class>
    


    <!-- http://ncicb.nci.nih.gov/xml/owl/EVS/Thesaurus.owl#Coccygeal_Vertebra -->

    <owl:Class rdf:about="http://ncicb.nci.nih.gov/xml/owl/EVS/Thesaurus.owl#Coccygeal_Vertebra">
        <owl:equivalentClass rdf:resource="http://www.ihtsdo.org/snomedct.owl#Coccygeal_vertebra_structure"/>
    </owl:Class>
    


    <!-- http://ncicb.nci.nih.gov/xml/owl/EVS/Thesaurus.owl#Coccyx -->

    <owl:Class rdf:about="http://ncicb.nci.nih.gov/xml/owl/EVS/Thesaurus.owl#Coccyx">
        <owl:equivalentClass rdf:resource="http://www.ihtsdo.org/snomedct.owl#Bone_structure_of_coccyx"/>
    </owl:Class>
    


    <!-- http://ncicb.nci.nih.gov/xml/owl/EVS/Thesaurus.owl#Cochlea -->

    <owl:Class rdf:about="http://ncicb.nci.nih.gov/xml/owl/EVS/Thesaurus.owl#Cochlea">
        <owl:equivalentClass rdf:resource="http://www.ihtsdo.org/snomedct.owl#Cochlear_structure"/>
    </owl:Class>
    


    <!-- http://ncicb.nci.nih.gov/xml/owl/EVS/Thesaurus.owl#Cochlear_Duct -->

    <owl:Class rdf:about="http://ncicb.nci.nih.gov/xml/owl/EVS/Thesaurus.owl#Cochlear_Duct">
        <owl:equivalentClass rdf:resource="http://www.ihtsdo.org/snomedct.owl#Cochlear_duct_structure"/>
    </owl:Class>
    


    <!-- http://ncicb.nci.nih.gov/xml/owl/EVS/Thesaurus.owl#Cochlear_Labyrinth -->

    <owl:Class rdf:about="http://ncicb.nci.nih.gov/xml/owl/EVS/Thesaurus.owl#Cochlear_Labyrinth">
        <owl:equivalentClass rdf:resource="http://www.ihtsdo.org/snomedct.owl#Structure_of_cochlear_part_of_membranous_labyrinth"/>
    </owl:Class>
    


    <!-- http://ncicb.nci.nih.gov/xml/owl/EVS/Thesaurus.owl#Cochlear_Nerve -->

    <owl:Class rdf:about="http://ncicb.nci.nih.gov/xml/owl/EVS/Thesaurus.owl#Cochlear_Nerve">
        <owl:equivalentClass rdf:resource="http://www.ihtsdo.org/snomedct.owl#Structure_of_cochlear_nerve"/>
    </owl:Class>
    


    <!-- http://ncicb.nci.nih.gov/xml/owl/EVS/Thesaurus.owl#Cochlear_Nucleus -->

    <owl:Class rdf:about="http://ncicb.nci.nih.gov/xml/owl/EVS/Thesaurus.owl#Cochlear_Nucleus">
        <owl:equivalentClass rdf:resource="http://www.ihtsdo.org/snomedct.owl#Cochlear_nucleus_structure"/>
    </owl:Class>
    


    <!-- http://ncicb.nci.nih.gov/xml/owl/EVS/Thesaurus.owl#Coconut -->

    <owl:Class rdf:about="http://ncicb.nci.nih.gov/xml/owl/EVS/Thesaurus.owl#Coconut">
        <owl:equivalentClass rdf:resource="http://www.ihtsdo.org/snomedct.owl#Coconut_-_dietary"/>
    </owl:Class>
    


    <!-- http://ncicb.nci.nih.gov/xml/owl/EVS/Thesaurus.owl#Cod_Liver_Oil -->

    <owl:Class rdf:about="http://ncicb.nci.nih.gov/xml/owl/EVS/Thesaurus.owl#Cod_Liver_Oil">
        <owl:equivalentClass rdf:resource="http://www.ihtsdo.org/snomedct.owl#Cod_liver_oil_preparation"/>
    </owl:Class>
    


    <!-- http://ncicb.nci.nih.gov/xml/owl/EVS/Thesaurus.owl#Coeliac_Artery -->

    <owl:Class rdf:about="http://ncicb.nci.nih.gov/xml/owl/EVS/Thesaurus.owl#Coeliac_Artery">
        <owl:equivalentClass rdf:resource="http://www.ihtsdo.org/snomedct.owl#Structure_of_celiac_artery"/>
    </owl:Class>
    


    <!-- http://ncicb.nci.nih.gov/xml/owl/EVS/Thesaurus.owl#Coeliac_Ganglion -->

    <owl:Class rdf:about="http://ncicb.nci.nih.gov/xml/owl/EVS/Thesaurus.owl#Coeliac_Ganglion">
        <owl:equivalentClass rdf:resource="http://www.ihtsdo.org/snomedct.owl#Celiac_ganglion_structure"/>
    </owl:Class>
    


    <!-- http://ncicb.nci.nih.gov/xml/owl/EVS/Thesaurus.owl#Cognitive_Behavior_Therapy -->

    <owl:Class rdf:about="http://ncicb.nci.nih.gov/xml/owl/EVS/Thesaurus.owl#Cognitive_Behavior_Therapy">
        <owl:equivalentClass rdf:resource="http://www.ihtsdo.org/snomedct.owl#Cognitive_-_behavior_therapy"/>
    </owl:Class>
    


    <!-- http://ncicb.nci.nih.gov/xml/owl/EVS/Thesaurus.owl#Coin_Lesion -->

    <owl:Class rdf:about="http://ncicb.nci.nih.gov/xml/owl/EVS/Thesaurus.owl#Coin_Lesion">
        <owl:equivalentClass rdf:resource="http://www.ihtsdo.org/snomedct.owl#Coin_lesion"/>
    </owl:Class>
    


    <!-- http://ncicb.nci.nih.gov/xml/owl/EVS/Thesaurus.owl#Colchicum_autumnale -->

    <owl:Class rdf:about="http://ncicb.nci.nih.gov/xml/owl/EVS/Thesaurus.owl#Colchicum_autumnale">
        <owl:equivalentClass rdf:resource="http://www.ihtsdo.org/snomedct.owl#Colchicum_autumnale"/>
    </owl:Class>
    


    <!-- http://ncicb.nci.nih.gov/xml/owl/EVS/Thesaurus.owl#Cold_Agglutinin -->

    <owl:Class rdf:about="http://ncicb.nci.nih.gov/xml/owl/EVS/Thesaurus.owl#Cold_Agglutinin">
        <owl:equivalentClass rdf:resource="http://www.ihtsdo.org/snomedct.owl#Cold_agglutinin"/>
    </owl:Class>
    


    <!-- http://ncicb.nci.nih.gov/xml/owl/EVS/Thesaurus.owl#Cold_Temperature -->

    <owl:Class rdf:about="http://ncicb.nci.nih.gov/xml/owl/EVS/Thesaurus.owl#Cold_Temperature">
        <owl:equivalentClass rdf:resource="http://www.ihtsdo.org/snomedct.owl#Low_temperature"/>
    </owl:Class>
    


    <!-- http://ncicb.nci.nih.gov/xml/owl/EVS/Thesaurus.owl#Colectomy -->

    <owl:Class rdf:about="http://ncicb.nci.nih.gov/xml/owl/EVS/Thesaurus.owl#Colectomy">
        <owl:equivalentClass rdf:resource="http://www.ihtsdo.org/snomedct.owl#Colectomy"/>
    </owl:Class>
    


    <!-- http://ncicb.nci.nih.gov/xml/owl/EVS/Thesaurus.owl#Collagen -->

    <owl:Class rdf:about="http://ncicb.nci.nih.gov/xml/owl/EVS/Thesaurus.owl#Collagen">
        <owl:equivalentClass rdf:resource="http://www.ihtsdo.org/snomedct.owl#Collagen_product"/>
    </owl:Class>
    


    <!-- http://ncicb.nci.nih.gov/xml/owl/EVS/Thesaurus.owl#Collagenase -->

    <owl:Class rdf:about="http://ncicb.nci.nih.gov/xml/owl/EVS/Thesaurus.owl#Collagenase">
        <owl:equivalentClass rdf:resource="http://www.ihtsdo.org/snomedct.owl#Collagenase_product"/>
    </owl:Class>
    


    <!-- http://ncicb.nci.nih.gov/xml/owl/EVS/Thesaurus.owl#Collateral_Sulcus -->

    <owl:Class rdf:about="http://ncicb.nci.nih.gov/xml/owl/EVS/Thesaurus.owl#Collateral_Sulcus">
        <owl:equivalentClass rdf:resource="http://www.ihtsdo.org/snomedct.owl#Structure_of_collateral_sulcus"/>
    </owl:Class>
    


    <!-- http://ncicb.nci.nih.gov/xml/owl/EVS/Thesaurus.owl#College -->

    <owl:Class rdf:about="http://ncicb.nci.nih.gov/xml/owl/EVS/Thesaurus.owl#College">
        <owl:equivalentClass rdf:resource="http://www.ihtsdo.org/snomedct.owl#College"/>
    </owl:Class>
    


    <!-- http://ncicb.nci.nih.gov/xml/owl/EVS/Thesaurus.owl#Collie -->

    <owl:Class rdf:about="http://ncicb.nci.nih.gov/xml/owl/EVS/Thesaurus.owl#Collie">
        <owl:equivalentClass rdf:resource="http://www.ihtsdo.org/snomedct.owl#Collie"/>
    </owl:Class>
    


    <!-- http://ncicb.nci.nih.gov/xml/owl/EVS/Thesaurus.owl#Collimator -->

    <owl:Class rdf:about="http://ncicb.nci.nih.gov/xml/owl/EVS/Thesaurus.owl#Collimator">
        <owl:equivalentClass rdf:resource="http://www.ihtsdo.org/snomedct.owl#Collimator,_device"/>
    </owl:Class>
    


    <!-- http://ncicb.nci.nih.gov/xml/owl/EVS/Thesaurus.owl#Collum_Dentis -->

    <owl:Class rdf:about="http://ncicb.nci.nih.gov/xml/owl/EVS/Thesaurus.owl#Collum_Dentis">
        <owl:equivalentClass rdf:resource="http://www.ihtsdo.org/snomedct.owl#Structure_of_cementoenamel_junction"/>
    </owl:Class>
    


    <!-- http://ncicb.nci.nih.gov/xml/owl/EVS/Thesaurus.owl#Colombia -->

    <owl:Class rdf:about="http://ncicb.nci.nih.gov/xml/owl/EVS/Thesaurus.owl#Colombia">
        <owl:equivalentClass rdf:resource="http://www.ihtsdo.org/snomedct.owl#Colombia"/>
    </owl:Class>
    


    <!-- http://ncicb.nci.nih.gov/xml/owl/EVS/Thesaurus.owl#Colonoscope -->

    <owl:Class rdf:about="http://ncicb.nci.nih.gov/xml/owl/EVS/Thesaurus.owl#Colonoscope">
        <owl:equivalentClass rdf:resource="http://www.ihtsdo.org/snomedct.owl#Colonoscope,_device"/>
    </owl:Class>
    


    <!-- http://ncicb.nci.nih.gov/xml/owl/EVS/Thesaurus.owl#Colonoscopic_Polypectomy -->

    <owl:Class rdf:about="http://ncicb.nci.nih.gov/xml/owl/EVS/Thesaurus.owl#Colonoscopic_Polypectomy">
        <owl:equivalentClass rdf:resource="http://www.ihtsdo.org/snomedct.owl#Colonoscopic_polypectomy"/>
    </owl:Class>
    


    <!-- http://ncicb.nci.nih.gov/xml/owl/EVS/Thesaurus.owl#Colonoscopy -->

    <owl:Class rdf:about="http://ncicb.nci.nih.gov/xml/owl/EVS/Thesaurus.owl#Colonoscopy">
        <owl:equivalentClass rdf:resource="http://www.ihtsdo.org/snomedct.owl#Colonoscopy"/>
    </owl:Class>
    


    <!-- http://ncicb.nci.nih.gov/xml/owl/EVS/Thesaurus.owl#Colony-Forming_Unit-Granulocyte_Macrophage_Assay -->

    <owl:Class rdf:about="http://ncicb.nci.nih.gov/xml/owl/EVS/Thesaurus.owl#Colony-Forming_Unit-Granulocyte_Macrophage_Assay">
        <owl:equivalentClass rdf:resource="http://www.ihtsdo.org/snomedct.owl#Colony_forming_unit-granulocyte/macrophage_assay"/>
    </owl:Class>
    


    <!-- http://ncicb.nci.nih.gov/xml/owl/EVS/Thesaurus.owl#Colony_Forming_Unit -->

    <owl:Class rdf:about="http://ncicb.nci.nih.gov/xml/owl/EVS/Thesaurus.owl#Colony_Forming_Unit">
        <owl:equivalentClass rdf:resource="http://www.ihtsdo.org/snomedct.owl#colony-forming_unit"/>
    </owl:Class>
    


    <!-- http://ncicb.nci.nih.gov/xml/owl/EVS/Thesaurus.owl#Colony_Forming_Unit_per_Gram -->

    <owl:Class rdf:about="http://ncicb.nci.nih.gov/xml/owl/EVS/Thesaurus.owl#Colony_Forming_Unit_per_Gram">
        <owl:equivalentClass rdf:resource="http://www.ihtsdo.org/snomedct.owl#cfu/g"/>
    </owl:Class>
    


    <!-- http://ncicb.nci.nih.gov/xml/owl/EVS/Thesaurus.owl#Colony_Forming_Unit_per_Milliliter -->

    <owl:Class rdf:about="http://ncicb.nci.nih.gov/xml/owl/EVS/Thesaurus.owl#Colony_Forming_Unit_per_Milliliter">
        <owl:equivalentClass rdf:resource="http://www.ihtsdo.org/snomedct.owl#cfu/mL"/>
    </owl:Class>
    


    <!-- http://ncicb.nci.nih.gov/xml/owl/EVS/Thesaurus.owl#Color -->

    <owl:Class rdf:about="http://ncicb.nci.nih.gov/xml/owl/EVS/Thesaurus.owl#Color">
        <owl:equivalentClass rdf:resource="http://www.ihtsdo.org/snomedct.owl#Colors"/>
    </owl:Class>
    


    <!-- http://ncicb.nci.nih.gov/xml/owl/EVS/Thesaurus.owl#Colorado -->

    <owl:Class rdf:about="http://ncicb.nci.nih.gov/xml/owl/EVS/Thesaurus.owl#Colorado">
        <owl:equivalentClass rdf:resource="http://www.ihtsdo.org/snomedct.owl#Colorado"/>
    </owl:Class>
    


    <!-- http://ncicb.nci.nih.gov/xml/owl/EVS/Thesaurus.owl#Colorectal -->

    <owl:Class rdf:about="http://ncicb.nci.nih.gov/xml/owl/EVS/Thesaurus.owl#Colorectal">
        <owl:equivalentClass rdf:resource="http://www.ihtsdo.org/snomedct.owl#Colorectal"/>
    </owl:Class>
    


    <!-- http://ncicb.nci.nih.gov/xml/owl/EVS/Thesaurus.owl#Colostomy -->

    <owl:Class rdf:about="http://ncicb.nci.nih.gov/xml/owl/EVS/Thesaurus.owl#Colostomy">
        <owl:equivalentClass rdf:resource="http://www.ihtsdo.org/snomedct.owl#Colostomy"/>
    </owl:Class>
    


    <!-- http://ncicb.nci.nih.gov/xml/owl/EVS/Thesaurus.owl#Colposcope -->

    <owl:Class rdf:about="http://ncicb.nci.nih.gov/xml/owl/EVS/Thesaurus.owl#Colposcope">
        <owl:equivalentClass rdf:resource="http://www.ihtsdo.org/snomedct.owl#Colposcope,_device"/>
    </owl:Class>
    


    <!-- http://ncicb.nci.nih.gov/xml/owl/EVS/Thesaurus.owl#Colposcopy -->

    <owl:Class rdf:about="http://ncicb.nci.nih.gov/xml/owl/EVS/Thesaurus.owl#Colposcopy">
        <owl:equivalentClass rdf:resource="http://www.ihtsdo.org/snomedct.owl#Colposcopy"/>
    </owl:Class>
    


    <!-- http://ncicb.nci.nih.gov/xml/owl/EVS/Thesaurus.owl#Columnar_Cell -->

    <owl:Class rdf:about="http://ncicb.nci.nih.gov/xml/owl/EVS/Thesaurus.owl#Columnar_Cell">
        <owl:equivalentClass rdf:resource="http://www.ihtsdo.org/snomedct.owl#Columnar_epithelial_cell"/>
    </owl:Class>
    


    <!-- http://ncicb.nci.nih.gov/xml/owl/EVS/Thesaurus.owl#Columnar_Cell_Atypia -->

    <owl:Class rdf:about="http://ncicb.nci.nih.gov/xml/owl/EVS/Thesaurus.owl#Columnar_Cell_Atypia">
        <owl:equivalentClass rdf:resource="http://www.ihtsdo.org/snomedct.owl#Columnar_cell_atypia"/>
    </owl:Class>
    


    <!-- http://ncicb.nci.nih.gov/xml/owl/EVS/Thesaurus.owl#Columnar_Epithelium -->

    <owl:Class rdf:about="http://ncicb.nci.nih.gov/xml/owl/EVS/Thesaurus.owl#Columnar_Epithelium">
        <owl:equivalentClass rdf:resource="http://www.ihtsdo.org/snomedct.owl#Columnar_epithelium"/>
    </owl:Class>
    


    <!-- http://ncicb.nci.nih.gov/xml/owl/EVS/Thesaurus.owl#Coma -->

    <owl:Class rdf:about="http://ncicb.nci.nih.gov/xml/owl/EVS/Thesaurus.owl#Coma">
        <owl:equivalentClass rdf:resource="http://www.ihtsdo.org/snomedct.owl#Coma"/>
    </owl:Class>
    


    <!-- http://ncicb.nci.nih.gov/xml/owl/EVS/Thesaurus.owl#Combined -->

    <owl:Class rdf:about="http://ncicb.nci.nih.gov/xml/owl/EVS/Thesaurus.owl#Combined">
        <owl:equivalentClass rdf:resource="http://www.ihtsdo.org/snomedct.owl#Combined"/>
    </owl:Class>
    


    <!-- http://ncicb.nci.nih.gov/xml/owl/EVS/Thesaurus.owl#Common_Bile_Duct -->

    <owl:Class rdf:about="http://ncicb.nci.nih.gov/xml/owl/EVS/Thesaurus.owl#Common_Bile_Duct">
        <owl:equivalentClass rdf:resource="http://www.ihtsdo.org/snomedct.owl#Common_bile_duct_structure"/>
    </owl:Class>
    


    <!-- http://ncicb.nci.nih.gov/xml/owl/EVS/Thesaurus.owl#Common_Cardinal_Vein -->

    <owl:Class rdf:about="http://ncicb.nci.nih.gov/xml/owl/EVS/Thesaurus.owl#Common_Cardinal_Vein">
        <owl:equivalentClass rdf:resource="http://www.ihtsdo.org/snomedct.owl#Structure_of_common_cardinal_vein"/>
    </owl:Class>
    


    <!-- http://ncicb.nci.nih.gov/xml/owl/EVS/Thesaurus.owl#Common_Carotid_Artery -->

    <owl:Class rdf:about="http://ncicb.nci.nih.gov/xml/owl/EVS/Thesaurus.owl#Common_Carotid_Artery">
        <owl:equivalentClass rdf:resource="http://www.ihtsdo.org/snomedct.owl#Common_carotid_artery_structure"/>
    </owl:Class>
    


    <!-- http://ncicb.nci.nih.gov/xml/owl/EVS/Thesaurus.owl#Common_Femoral_Artery -->

    <owl:Class rdf:about="http://ncicb.nci.nih.gov/xml/owl/EVS/Thesaurus.owl#Common_Femoral_Artery">
        <owl:equivalentClass rdf:resource="http://www.ihtsdo.org/snomedct.owl#Common_femoral_artery"/>
    </owl:Class>
    


    <!-- http://ncicb.nci.nih.gov/xml/owl/EVS/Thesaurus.owl#Common_Iliac_Artery -->

    <owl:Class rdf:about="http://ncicb.nci.nih.gov/xml/owl/EVS/Thesaurus.owl#Common_Iliac_Artery">
        <owl:equivalentClass rdf:resource="http://www.ihtsdo.org/snomedct.owl#Common_iliac_artery_structure"/>
    </owl:Class>
    


    <!-- http://ncicb.nci.nih.gov/xml/owl/EVS/Thesaurus.owl#Common_Iliac_Artery_Branch -->

    <owl:Class rdf:about="http://ncicb.nci.nih.gov/xml/owl/EVS/Thesaurus.owl#Common_Iliac_Artery_Branch">
        <owl:equivalentClass rdf:resource="http://www.ihtsdo.org/snomedct.owl#Branch_of_common_iliac_artery"/>
    </owl:Class>
    


    <!-- http://ncicb.nci.nih.gov/xml/owl/EVS/Thesaurus.owl#Common_Iliac_Vein -->

    <owl:Class rdf:about="http://ncicb.nci.nih.gov/xml/owl/EVS/Thesaurus.owl#Common_Iliac_Vein">
        <owl:equivalentClass rdf:resource="http://www.ihtsdo.org/snomedct.owl#Structure_of_common_iliac_vein"/>
    </owl:Class>
    


    <!-- http://ncicb.nci.nih.gov/xml/owl/EVS/Thesaurus.owl#Common_Palmar_Digital_Artery -->

    <owl:Class rdf:about="http://ncicb.nci.nih.gov/xml/owl/EVS/Thesaurus.owl#Common_Palmar_Digital_Artery">
        <owl:equivalentClass rdf:resource="http://www.ihtsdo.org/snomedct.owl#Structure_of_common_palmar_digital_artery"/>
    </owl:Class>
    


    <!-- http://ncicb.nci.nih.gov/xml/owl/EVS/Thesaurus.owl#Communicating_Hydrocephalus -->

    <owl:Class rdf:about="http://ncicb.nci.nih.gov/xml/owl/EVS/Thesaurus.owl#Communicating_Hydrocephalus">
        <owl:equivalentClass rdf:resource="http://www.ihtsdo.org/snomedct.owl#Communicating_hydrocephalus"/>
    </owl:Class>
    


    <!-- http://ncicb.nci.nih.gov/xml/owl/EVS/Thesaurus.owl#Communication -->

    <owl:Class rdf:about="http://ncicb.nci.nih.gov/xml/owl/EVS/Thesaurus.owl#Communication">
        <owl:equivalentClass rdf:resource="http://www.ihtsdo.org/snomedct.owl#Communication"/>
    </owl:Class>
    


    <!-- http://ncicb.nci.nih.gov/xml/owl/EVS/Thesaurus.owl#Communication_Disorder -->

    <owl:Class rdf:about="http://ncicb.nci.nih.gov/xml/owl/EVS/Thesaurus.owl#Communication_Disorder">
        <owl:equivalentClass rdf:resource="http://www.ihtsdo.org/snomedct.owl#Communication_disorder"/>
    </owl:Class>
    


    <!-- http://ncicb.nci.nih.gov/xml/owl/EVS/Thesaurus.owl#Community -->

    <owl:Class rdf:about="http://ncicb.nci.nih.gov/xml/owl/EVS/Thesaurus.owl#Community">
        <owl:equivalentClass rdf:resource="http://www.ihtsdo.org/snomedct.owl#Community"/>
    </owl:Class>
    


    <!-- http://ncicb.nci.nih.gov/xml/owl/EVS/Thesaurus.owl#Community_Health_Education -->

    <owl:Class rdf:about="http://ncicb.nci.nih.gov/xml/owl/EVS/Thesaurus.owl#Community_Health_Education">
        <owl:equivalentClass rdf:resource="http://www.ihtsdo.org/snomedct.owl#Community_education"/>
    </owl:Class>
    


    <!-- http://ncicb.nci.nih.gov/xml/owl/EVS/Thesaurus.owl#Community_Health_Services -->

    <owl:Class rdf:about="http://ncicb.nci.nih.gov/xml/owl/EVS/Thesaurus.owl#Community_Health_Services">
        <owl:equivalentClass rdf:resource="http://www.ihtsdo.org/snomedct.owl#Community_health_services"/>
    </owl:Class>
    


    <!-- http://ncicb.nci.nih.gov/xml/owl/EVS/Thesaurus.owl#Community_Physician -->

    <owl:Class rdf:about="http://ncicb.nci.nih.gov/xml/owl/EVS/Thesaurus.owl#Community_Physician">
        <owl:equivalentClass rdf:resource="http://www.ihtsdo.org/snomedct.owl#Public_health_physician"/>
    </owl:Class>
    


    <!-- http://ncicb.nci.nih.gov/xml/owl/EVS/Thesaurus.owl#Comoros -->

    <owl:Class rdf:about="http://ncicb.nci.nih.gov/xml/owl/EVS/Thesaurus.owl#Comoros">
        <owl:equivalentClass rdf:resource="http://www.ihtsdo.org/snomedct.owl#Comoros_islands"/>
    </owl:Class>
    


    <!-- http://ncicb.nci.nih.gov/xml/owl/EVS/Thesaurus.owl#Compatible -->

    <owl:Class rdf:about="http://ncicb.nci.nih.gov/xml/owl/EVS/Thesaurus.owl#Compatible">
        <owl:equivalentClass rdf:resource="http://www.ihtsdo.org/snomedct.owl#Compatible_with"/>
    </owl:Class>
    


    <!-- http://ncicb.nci.nih.gov/xml/owl/EVS/Thesaurus.owl#Complete -->

    <owl:Class rdf:about="http://ncicb.nci.nih.gov/xml/owl/EVS/Thesaurus.owl#Complete">
        <owl:equivalentClass rdf:resource="http://www.ihtsdo.org/snomedct.owl#Complete"/>
    </owl:Class>
    


    <!-- http://ncicb.nci.nih.gov/xml/owl/EVS/Thesaurus.owl#Complete_Abortion -->

    <owl:Class rdf:about="http://ncicb.nci.nih.gov/xml/owl/EVS/Thesaurus.owl#Complete_Abortion">
        <owl:equivalentClass rdf:resource="http://www.ihtsdo.org/snomedct.owl#Unspecified_complete_abortion_NOS"/>
    </owl:Class>
    


    <!-- http://ncicb.nci.nih.gov/xml/owl/EVS/Thesaurus.owl#Complete_Excision -->

    <owl:Class rdf:about="http://ncicb.nci.nih.gov/xml/owl/EVS/Thesaurus.owl#Complete_Excision">
        <owl:equivalentClass rdf:resource="http://www.ihtsdo.org/snomedct.owl#Complete_excision_of_organ"/>
    </owl:Class>
    


    <!-- http://ncicb.nci.nih.gov/xml/owl/EVS/Thesaurus.owl#Complete_Parotidectomy -->

    <owl:Class rdf:about="http://ncicb.nci.nih.gov/xml/owl/EVS/Thesaurus.owl#Complete_Parotidectomy">
        <owl:equivalentClass rdf:resource="http://www.ihtsdo.org/snomedct.owl#Complete_parotidectomy"/>
    </owl:Class>
    


    <!-- http://ncicb.nci.nih.gov/xml/owl/EVS/Thesaurus.owl#Complete_Remission -->

    <owl:Class rdf:about="http://ncicb.nci.nih.gov/xml/owl/EVS/Thesaurus.owl#Complete_Remission">
        <owl:equivalentClass rdf:resource="http://www.ihtsdo.org/snomedct.owl#In_complete_remission"/>
    </owl:Class>
    


    <!-- http://ncicb.nci.nih.gov/xml/owl/EVS/Thesaurus.owl#Complex -->

    <owl:Class rdf:about="http://ncicb.nci.nih.gov/xml/owl/EVS/Thesaurus.owl#Complex">
        <owl:equivalentClass rdf:resource="http://www.ihtsdo.org/snomedct.owl#Complex"/>
    </owl:Class>
    


    <!-- http://ncicb.nci.nih.gov/xml/owl/EVS/Thesaurus.owl#Complex_Endometrial_Hyperplasia -->

    <owl:Class rdf:about="http://ncicb.nci.nih.gov/xml/owl/EVS/Thesaurus.owl#Complex_Endometrial_Hyperplasia">
        <owl:equivalentClass rdf:resource="http://www.ihtsdo.org/snomedct.owl#Complex_endometrial_hyperplasia"/>
    </owl:Class>
    


    <!-- http://ncicb.nci.nih.gov/xml/owl/EVS/Thesaurus.owl#Composite -->

    <owl:Class rdf:about="http://ncicb.nci.nih.gov/xml/owl/EVS/Thesaurus.owl#Composite">
        <owl:equivalentClass rdf:resource="http://www.ihtsdo.org/snomedct.owl#Composite"/>
    </owl:Class>
    


    <!-- http://ncicb.nci.nih.gov/xml/owl/EVS/Thesaurus.owl#Compression_Fracture -->

    <owl:Class rdf:about="http://ncicb.nci.nih.gov/xml/owl/EVS/Thesaurus.owl#Compression_Fracture">
        <owl:equivalentClass rdf:resource="http://www.ihtsdo.org/snomedct.owl#Compression_fracture"/>
    </owl:Class>
    


    <!-- http://ncicb.nci.nih.gov/xml/owl/EVS/Thesaurus.owl#Computed_Tomography -->

    <owl:Class rdf:about="http://ncicb.nci.nih.gov/xml/owl/EVS/Thesaurus.owl#Computed_Tomography">
        <owl:equivalentClass rdf:resource="http://www.ihtsdo.org/snomedct.owl#Computed_tomography_scan_-_NOS"/>
    </owl:Class>
    


    <!-- http://ncicb.nci.nih.gov/xml/owl/EVS/Thesaurus.owl#Concentrate_for_Solution_for_Injection -->

    <owl:Class rdf:about="http://ncicb.nci.nih.gov/xml/owl/EVS/Thesaurus.owl#Concentrate_for_Solution_for_Injection">
        <owl:equivalentClass rdf:resource="http://www.ihtsdo.org/snomedct.owl#Injection_concentrate"/>
    </owl:Class>
    


    <!-- http://ncicb.nci.nih.gov/xml/owl/EVS/Thesaurus.owl#Concha -->

    <owl:Class rdf:about="http://ncicb.nci.nih.gov/xml/owl/EVS/Thesaurus.owl#Concha">
        <owl:equivalentClass rdf:resource="http://www.ihtsdo.org/snomedct.owl#Concha_of_ear_structure"/>
    </owl:Class>
    


    <!-- http://ncicb.nci.nih.gov/xml/owl/EVS/Thesaurus.owl#Concomitant -->

    <owl:Class rdf:about="http://ncicb.nci.nih.gov/xml/owl/EVS/Thesaurus.owl#Concomitant">
        <owl:equivalentClass rdf:resource="http://www.ihtsdo.org/snomedct.owl#Simultaneous"/>
    </owl:Class>
    


    <!-- http://ncicb.nci.nih.gov/xml/owl/EVS/Thesaurus.owl#Concurrent -->
[truncated: 2,515,810 more chars]
